# Supplementary material for: CLK1/CLK2-driven signalling at the Leishmania kinetochore is captured by spatially referenced proximity phosphoproteomics
Source: Commun Biol. 2022 Nov 28;5:1305. doi: 10.1038/s42003-022-04280-1 (PMC9701682; doi:10.1038/s42003-022-04280-1)
Supplement: Supplementary file 3 — Supplementary Data 1 [file 42003_2022_4280_MOESM3_ESM.xlsx]

## Sheet: Sheet1
				Normalized abundance						Spectral counts
				BioID			XL-BioID			BioID			XL-BioID
Accession	Peptide count	Unique peptides	Description	BirA*::KKT3 A	BirA*::KKT3 B	BirA*::KKT3 C	BirA*::KKT3 A	BirA*::KKT3 B	BirA*::KKT3 C	BirA*::KKT3 A	BirA*::KKT3 B	BirA*::KKT3 C	BirA*::KKT3 A	BirA*::KKT3 B	BirA*::KKT3 C
LmxM.29.0960	4	1	hypothetical protein, conserved	0	0	0	1235.89	1362.97	1264.74	0	0	0	0	0	1
LmxM.10.0280	8	5	hypothetical protein, conserved	312684	305609	306590	83472	85417.7	83778.9	5	3	4	1	4	2
LmxM.28.1140	14	11	electron-transfer-flavoprotein, alpha polypeptide, putative	261623	263179	267128	5.11778e+06	4.96639e+06	4.69596e+06	0	0	0	8	14	9
LmxM.26.2270	4	2	hypothetical protein, conserved	26659.7	24448.1	24903.9	700302	729948	682893	0	0	0	1	1	2
LmxM.34.3110	10	5	hypothetical protein, conserved	1.00102e+06	1.02781e+06	964967	169024	167150	168594	4	5	4	1	1	2
LmxM.30.1720	18	10	hypothetical protein, conserved	859582	894139	875370	300235	302962	296741	8	8	5	5	6	7
LmxM.28.0200	4	3	hypothetical protein, conserved	445159	464172	451585	158440	160292	159019	2	4	1	0	0	0
LmxM.36.1580	32	26	hypothetical protein, conserved	6.75139e+06	7.17308e+06	7.34342e+06	834402	831587	811032	19	24	18	3	2	2
LmxM.25.1710	18	16	pyruvate dehydrogenase E1 beta subunit, putative	6.27416e+06	6.07459e+06	6.29115e+06	4.82111e+07	4.63001e+07	4.45738e+07	8	7	15	22	22	20
LmxM.26.0870	6	1	hypothetical protein, conserved	0	0	0	2692.52	2226.48	3253.28	0	0	0	0	0	1
LmxM.33.1470	3	2	hypothetical protein, conserved	57889.4	58363.4	58346	26935.4	26437	26021.7	1	1	1	2	1	0
LmxM.34.3490	14	11	hypothetical protein, conserved	301340	328692	313598	2.58393e+06	2.52477e+06	2.48121e+06	1	1	2	11	10	8
LmxM.22.1240	16	12	translation initiation factor IF-2, putative	408251	432720	401252	2.2636e+06	2.25544e+06	2.24577e+06	5	6	7	11	11	9
LmxM.16.1310	3	3	cytochrome c, putative	310620	286215	304282	1.9773e+06	1.9346e+06	1.93684e+06	2	1	2	3	2	3
LmxM.36.3350	8	7	hypothetical protein, conserved	452841	432975	462380	2.68988e+06	2.71966e+06	2.8323e+06	5	4	3	11	7	8
LmxM.06.0050	5	5	hypothetical protein, conserved	704917	666607	656221	75350.1	73829.3	79211.5	5	6	4	0	1	1
LmxM.25.2340	21	17	serine/threonine-protein kinase, putative,protein kinase, putative	9.93182e+06	1.03954e+07	1.01449e+07	2.25727e+06	2.12785e+06	2.18584e+06	10	13	15	7	6	9
LmxM.25.1740	4	4	hypothetical protein, conserved	40294	37304.7	34048.3	1.75596e+06	1.65653e+06	1.8191e+06	0	0	0	4	5	6
LmxM.31.1030	1	1	hypothetical protein, conserved	0	0	0	28766.5	19909.6	34145.9	0	0	0	4	1	2
LmxM.09.1000	1	1	hypothetical protein, conserved	1996.22	2169.03	1931.34	30457.8	32145.1	32580.5	0	0	0	1	1	2
LmxM.27.0880	35	30	2-oxoglutarate dehydrogenase subunit, putative	8.09339e+06	8.46491e+06	8.15406e+06	3.5105e+07	3.35211e+07	3.33638e+07	22	22	21	39	39	42
LmxM.17.1380	6	4	hypothetical protein, conserved	267897	272985	299187	9658.28	9472.86	10676.7	2	5	3	0	0	0
LmxM.08_29.1040	15	7	hypothetical protein, conserved	814317	954086	933624	33267.6	33817.9	33025.9	8	8	10	0	0	0
LmxM.28.0825	5	3	RNA binding protein rbp16, putative	175205	177301	179692	2.74021e+06	2.7566e+06	2.43034e+06	0	0	0	7	7	4
LmxM.30.0930	22	1	sodium stibogluconate resistance protein, putative	0	0	0	57166.4	32824.4	54232.3	0	0	0	1	0	0
LmxM.06.0110	6	5	hypothetical protein, conserved	732243	762705	768824	268576	273486	270735	5	5	4	7	4	8
LmxM.32.2040	22	18	hypothetical protein, conserved	2.13356e+07	1.98688e+07	2.18001e+07	2.1552e+06	2.19653e+06	2.31593e+06	17	19	20	7	5	9
LmxM.25.2020	12	10	hypothetical protein, conserved	210350	222014	227149	1.76399e+06	1.76759e+06	1.90019e+06	1	4	1	9	7	9
LmxM.32.2250	5	5	hypothetical protein, conserved	48799.7	42980.9	45225.6	510103	497222	493527	0	0	0	3	5	3
LmxM.32.0570	11	6	hypothetical protein, conserved	52334.1	53202.1	52833	717580	713674	631556	0	0	0	7	5	3
LmxM.30.2650	10	9	acetoin dehydrogenase e3 component-like protein	603252	627955	608621	2.15028e+06	2.08072e+06	2.03426e+06	6	5	6	9	9	10
LmxM.25.1560	2	1	protein kinase, putative	1972.75	2226.02	2009.34	23772.2	23915.5	25055.4	0	0	0	1	0	0
LmxM.08_29.1470	22	16	hypothetical protein, conserved	1.00401e+06	1.0332e+06	986527	2.27972e+06	2.27295e+06	2.29449e+06	6	3	7	15	16	17
LmxM.36.2310	10	10	hypothetical protein, conserved	465858	463417	466316	2.25558e+06	2.22917e+06	2.07213e+06	4	2	4	14	11	7
LmxM.09.1410	8	6	hypothetical protein, conserved	220846	224743	239475	2.25776e+06	2.08772e+06	2.30888e+06	1	3	3	6	8	7
LmxM.22.1630	5	4	CCR4 associated factor, putative	2.50786e+06	2.54195e+06	2.55261e+06	1.06508e+06	1.02922e+06	1.0134e+06	4	5	4	6	5	5
LmxM.25.1020	8	7	dehydrogenase-like protein	249954	233132	243361	2.06193e+06	1.97802e+06	2.20751e+06	2	1	2	10	9	9
LmxM.02.0670	18	17	mitochondrial carrier protein, putative	1.07586e+07	1.12806e+07	1.13814e+07	2.49617e+06	2.6191e+06	2.45041e+06	16	14	15	8	8	9
LmxM.31.3310	29	26	dihydrolipoamide dehydrogenase, putative	3.57186e+06	3.32288e+06	3.79153e+06	6.27485e+07	6.57252e+07	7.11015e+07	7	7	6	35	35	32
LmxM.08_29.0720	6	5	hypothetical protein, conserved	268713	282155	265562	1.25893e+06	1.21525e+06	1.30458e+06	0	1	1	3	4	4
LmxM.36.3810	6	1	aminomethyltransferase, mitochondrial precursor, putative	124861	133257	130095	776393	814011	742770	0	0	0	1	1	1
LmxM.24.0150	10	7	glycosomal membrane like protein	1.26264e+07	1.23034e+07	1.26863e+07	2.24052e+06	2.39961e+06	2.16937e+06	10	8	9	3	3	4
LmxM.36.5680	2	2	hypothetical protein, conserved	956797	970956	946079	336143	351560	355485	1	2	2	2	2	1
LmxM.22.1340	5	4	hypothetical protein, conserved	1.80101e+06	1.9356e+06	1.97734e+06	401879	404039	407861	6	6	6	2	1	2
LmxM.32.2660	13	11	hypothetical protein, conserved	145805	140906	130975	1.01462e+06	982526	1.0491e+06	0	1	0	8	10	9
LmxM.28.0330	7	7	rrp44p homologue, putative	70492.1	61186.5	63390.7	907315	846824	847538	0	0	0	9	8	9
LmxM.13.1600	11	4	hypothetical protein, conserved	14741.9	14625.9	13953	182938	165323	158264	0	0	0	1	4	2
LmxM.03.0260	3	3	hypothetical protein, conserved	951041	889083	934390	146553	160946	154093	0	4	1	0	1	1
LmxM.15.0290	9	6	hypothetical protein, conserved	46671.3	45041.1	52814	736594	729678	694201	0	0	0	3	6	6
LmxM.10.0880	4	1	hypothetical protein, conserved	0	0	0	7398.69	4009.39	5796.59	0	0	0	0	0	1
LmxM.31.0670	4	3	hypothetical protein, conserved	47541.9	44036.2	41827.4	412145	441628	440409	0	0	0	2	2	3
LmxM.08_29.1230	6	5	hypothetical protein, conserved	564728	613079	622173	96999.7	101391	102230	5	6	7	1	2	2
LmxM.36.4200	6	5	hypothetical protein, conserved	923483	976606	896539	124842	113130	114596	6	6	6	5	4	3
LmxM.33.1490	1	1	hypothetical protein, conserved	72878.4	70491.7	69183.1	14319.6	13549.2	14862.4	1	1	1	1	1	0
LmxM.30.0030	6	6	hypothetical protein, conserved	1.51143e+06	1.48498e+06	1.46665e+06	729846	703537	722698	4	6	6	3	4	4
LmxM.14.1120;LmxM.14.1120a	27	19	kinesin K39, putative	733367	667718	646326	6.70811e+06	7.19381e+06	6.68653e+06	5	1	3	19	18	19
LmxM.04.1160	10	10	fructose-1,6-bisphosphatase, cytosolic, putative	1.39082e+07	1.45415e+07	1.52605e+07	1.89794e+06	1.82881e+06	2.01917e+06	13	13	13	6	4	4
LmxM.29.2720	1	1	hypothetical protein, conserved	0	0	0	1757.12	3047.92	2666.1	0	0	0	1	0	0
LmxM.04.0520	13	11	huntingtin interacting protein (HIP), putative	2.99672e+06	3.08544e+06	3.09563e+06	866518	803375	853938	10	9	9	7	5	3
LmxM.25.1150	7	4	hypothetical protein, conserved	442207	444299	428266	52650.9	49767.2	45663.7	1	2	2	1	1	0
LmxM.29.0760	29	26	hypothetical protein, conserved	1.3969e+07	1.47969e+07	1.49518e+07	3.60214e+06	3.5091e+06	3.73578e+06	26	27	22	13	14	16
LmxM.21.0895	6	4	aspartyl-tRNA synthetase, putative	28512.6	29179.5	29110.2	83468	85367.9	79807.7	3	0	1	5	6	3
LmxM.28.2420	20	19	2-oxoglutarate dehydrogenase, E2 component, dihydrolipoamide succinyltransferase, putative	6.6774e+06	6.2512e+06	6.13622e+06	3.54168e+07	3.46178e+07	3.28696e+07	13	16	18	39	32	28
LmxM.36.2640	12	12	hypothetical protein, conserved	2.46952e+06	2.54973e+06	2.41832e+06	717297	754363	707953	10	16	10	4	5	4
LmxM.16.0550	32	29	orotidine-5-phosphate decarboxylase/orotate phosphoribosyltransferase, putative,OMPDCase-OPRTase, putative	1.02677e+08	1.06035e+08	1.07244e+08	1.43517e+07	1.37362e+07	1.56266e+07	32	37	37	24	17	17
LmxM.27.1230	13	9	hypothetical protein, conserved	41016.1	46071.1	48115.6	667163	736454	711955	0	0	0	3	5	8
LmxM.36.4400	12	10	ATP-dependent RNA helicase-like protein	822740	834823	938912	95524.1	99200	100125	6	10	7	1	0	0
LmxM.25.1120	21	18	aldehyde dehydrogenase, mitochondrial precursor	1.3684e+06	1.3257e+06	1.5059e+06	1.30682e+07	1.28841e+07	1.40405e+07	2	0	2	23	28	21
LmxM.20.0150	16	14	hypothetical protein	5.49248e+06	5.46977e+06	5.79429e+06	1.03713e+06	934733	1.00447e+06	9	12	14	5	2	2
LmxM.14.0750	10	5	hypothetical protein, conserved	526220	608208	571932	74669.8	74852.4	73022	6	4	4	0	0	0
LmxM.07.0200	11	10	phosphatidylglycerophosphate synthase-like protein	1.38392e+06	1.35966e+06	1.37322e+06	979665	974814	990835	7	7	6	7	5	9
LmxM.23.0360	11	10	NADP-dependent alcohol dehydrogenase, putative	1.36018e+06	1.24546e+06	1.27502e+06	7.53683e+06	7.00047e+06	7.58541e+06	4	5	6	11	10	9
LmxM.36.3620	2	1	hypothetical protein, conserved	977181	978686	1.07029e+06	4.28515e+06	4.22508e+06	4.30377e+06	1	1	3	1	3	1
LmxM.27.0310	26	23	hypothetical protein, conserved	5.77314e+06	6.26197e+06	6.16375e+06	1.43204e+06	1.35846e+06	1.34594e+06	21	20	21	8	9	10
LmxM.21.1690	4	4	hypothetical protein, conserved	3.59601e+06	3.221e+06	3.80872e+06	267505	248248	269283	4	4	3	0	1	0
LmxM.33.4260	12	1	Unc104-like kinesin, putative	1778.21	1769.45	1708.4	6809.22	7275.91	7467.18	1	1	1	1	1	1
LmxM.34.0710	15	12	hypothetical protein, conserved	1.02326e+07	9.89479e+06	1.00223e+07	2.19401e+06	2.09086e+06	1.96247e+06	14	9	11	4	4	3
LmxM.24.1660	2	1	hypothetical protein, conserved	2713.55	2198.88	2587.2	182340	160340	146469	0	0	0	0	2	0
LmxM.25.0130	12	10	elongation factor, putative	402998	431648	395321	2.31591e+06	2.25845e+06	2.12263e+06	1	0	0	7	8	9
LmxM.28.2580	6	4	leucine-rich repeat protein, putative	1.06511e+06	1.11775e+06	1.13525e+06	314284	310398	293867	5	5	5	6	10	5
LmxM.34.2100	3	2	hypothetical protein, conserved	142090	149825	143822	14959.9	17248.7	17040.6	2	2	2	0	1	0
LmxM.30.3080	4	3	hypothetical protein, conserved	259834	282660	284518	24814.7	28026.2	28374.9	3	3	3	0	0	0
LmxM.01.0180	7	4	CLC-type chloride channel, putative	984419	943632	974169	114241	110340	128294	4	4	3	1	2	1
LmxM.12.0867	14	11	hypothetical protein, conserved	4.29526e+06	3.97934e+06	3.8154e+06	662982	615607	618773	10	9	10	3	4	3
LmxM.31.1850	23	14	chaperonin HSP60, mitochondrial precursor, putative	1.17764e+06	1.0532e+06	1.13296e+06	4.80271e+06	4.77084e+06	4.73398e+06	6	7	8	18	16	14
LmxM.29.2660	11	9	hypothetical protein, conserved	658713	661125	717999	2.70987e+06	2.76407e+06	2.63179e+06	3	5	5	6	8	10
LmxM.08_29.1150	7	6	tryparedoxin, putative	452518	462414	408384	3.25298e+06	3.22762e+06	3.49966e+06	1	0	1	3	4	4
LmxM.23.1220	34	25	T-complex protein 1, gamma subunit, putative	2.4615e+07	2.52152e+07	2.50513e+07	9.84434e+06	9.47502e+06	1.01596e+07	22	27	23	22	23	24
LmxM.13.0610	9	5	actyltransferase-like protein	830416	769363	728940	106503	112988	103696	6	3	2	0	0	0
LmxM.34.2420	17	13	phosphoinositide-binding protein, putative	8.80416e+06	9.02613e+06	9.12627e+06	3.78589e+06	3.58546e+06	3.76926e+06	13	11	11	11	6	7
LmxM.25.1130	16	11	cytochrome c oxidase VII, putative	3.02744e+07	2.83174e+07	3.17735e+07	6.46115e+06	6.1669e+06	6.36844e+06	15	20	18	9	9	9
LmxM.24.0850	11	9	triosephosphate isomerase	182707	215011	180852	2.32748e+06	2.47056e+06	2.42993e+06	1	1	1	6	10	8
LmxM.25.1640	7	5	hypothetical protein, conserved	425451	382364	402666	2.34747e+06	2.3034e+06	2.52215e+06	2	2	1	6	4	7
LmxM.32.2730	11	10	hypothetical protein, conserved	176156	159391	145569	1.79272e+06	1.88387e+06	1.83406e+06	4	4	0	9	15	10
LmxM.20.0580	2	1	hypothetical protein	322.597	326.528	379.57	11722.3	9584.38	11244	0	0	0	1	0	1
LmxM.06.0790	5	1	hypothetical protein, unknown function	58539.8	51779.8	53322	391665	420469	382626	0	1	0	0	0	0
LmxM.33.0370	8	5	hypothetical protein, conserved	418685	426704	427483	77583.4	73242.5	67365.4	3	7	5	3	2	3
LmxM.15.1500	9	9	hypothetical protein, conserved	4.20538e+06	4.49607e+06	4.41116e+06	754579	735935	828952	5	8	11	0	0	1
LmxM.03.0490	5	1	hypothetical protein, conserved	138353	137851	132000	36727.3	34410.4	37784.7	1	1	1	1	1	1
LmxM.05.0340	8	6	hypothetical protein, conserved	195245	193884	168463	1.39001e+06	1.39791e+06	1.41004e+06	1	1	1	5	6	7
LmxM.36.5930	2	2	hypothetical protein, conserved	2023.55	2299.17	1578.85	198880	195421	201570	0	0	0	1	2	2
LmxM.25.0910	10	7	cyclophilin a	2.55632e+06	2.51716e+06	2.85718e+06	2.29736e+07	2.55844e+07	2.55749e+07	0	0	0	14	16	14
LmxM.17.0080;LmxM.17.0085;LmxM.17.0083;LmxM.17.0086;LmxM.17.0084	38	25	elongation factor 1-alpha	8.59547e+08	9.3587e+08	9.12094e+08	3.00586e+08	2.91397e+08	2.93727e+08	64	73	81	47	54	49
LmxM.28.1800	23	17	hypothetical protein, conserved	290324	298435	300488	623522	646649	656622	6	9	9	18	15	14
LmxM.34.5330	18	17	isomerase, putative,isopentenyl-diphosphate delta-isomerase, putative	1.14723e+07	1.07607e+07	1.07643e+07	2.76775e+06	2.68971e+06	2.93021e+06	16	17	20	9	8	6
LmxM.36.6600	2	2	hypothetical protein, conserved	137423	142131	134049	4279.04	5507.44	4408.67	1	2	1	0	0	0
LmxM.30.1550	7	6	hypothetical protein, conserved	365818	408223	377692	1.64788e+06	1.7244e+06	1.72539e+06	1	4	5	8	6	6
LmxM.21.1430	21	17	2-oxoisovalerate dehydrogenase alpha subunit, putative	1.38107e+06	1.20377e+06	1.41748e+06	1.1845e+07	1.13514e+07	1.14764e+07	5	5	5	24	17	17
LmxM.26.1040	16	12	hypothetical protein, conserved	9.90135e+06	1.02689e+07	1.0625e+07	3.31845e+06	3.14041e+06	3.11881e+06	13	12	12	11	12	10
LmxM.36.0970	2	2	hypothetical protein, conserved	3517.74	4425.97	4742.97	181107	192575	191908	0	0	0	0	2	1
LmxM.03.0760	4	4	hypothetical protein, conserved	24387.7	20424.1	22761.8	439910	520557	514917	0	0	0	5	3	3
LmxM.36.1230	8	4	hypothetical protein, conserved	16566.2	18586.1	16947.9	184827	188089	214683	1	2	1	5	4	5
LmxM.28.2430	20	15	vacuolar ATP synthase subunit b, putative	2.01732e+06	1.96114e+06	2.057e+06	6.78926e+06	6.23012e+06	6.4229e+06	6	6	6	15	16	13
LmxM.25.2360	18	17	hypothetical protein, conserved	4.08587e+06	4.43935e+06	4.16565e+06	758246	699409	670426	12	14	13	6	4	7
LmxM.05.0140	20	19	nucleolar RNA helicase II, putative	1.59482e+07	1.71059e+07	1.63984e+07	5.69792e+06	5.46878e+06	5.78704e+06	22	18	20	11	12	13
LmxM.16.1110	1	1	hypothetical protein, conserved	536.798	492.059	631.96	13980.8	12786.3	14033.4	0	0	0	1	2	1
LmxM.36.4430	20	16	asparaginase-like protein	6.38274e+06	5.86867e+06	6.32656e+06	342427	328587	407114	16	16	16	1	0	0
LmxM.11.0140	7	6	hypothetical protein, conserved	253559	254969	269338	1.39565e+06	1.28506e+06	1.45682e+06	0	0	1	7	5	8
LmxM.36.2660	19	16	dihydrolipoamide acetyltransferase precursor, putative	6.15242e+06	5.49364e+06	5.41337e+06	4.87135e+07	4.43878e+07	4.95145e+07	11	9	10	22	16	20
LmxM.27.1820	24	16	hypothetical protein, unknown function	239585	238197	272364	1.57535e+06	1.51362e+06	1.52983e+06	0	0	1	13	14	14
LmxM.36.3690	15	13	hypothetical protein, conserved	3.40943e+06	3.69348e+06	3.75348e+06	995498	969739	948522	13	13	10	7	3	5
LmxM.15.0780	22	22	hypothetical protein, conserved	2.42967e+06	2.34522e+06	2.41894e+06	6.3221e+06	5.88865e+06	6.12866e+06	6	9	7	20	22	19
LmxM.17.0810	9	6	hypothetical protein, conserved	134222	149908	160401	1.53375e+06	1.45309e+06	1.59281e+06	0	0	0	10	2	2
LmxM.19.0295	8	5	RNA binding protein	651253	598687	583984	2.56864e+06	2.53945e+06	2.45552e+06	1	0	0	10	8	7
LmxM.28.1350	9	5	haloacid dehalogenase-like hydrolase-like protein	176306	175518	182275	1.08277e+06	949865	960943	0	0	0	5	4	7
LmxM.26.1710	15	12	cytochrome c oxidase subunit V, putative	8.86322e+07	8.58858e+07	9.32621e+07	3.44577e+07	3.41215e+07	3.44241e+07	25	25	27	15	15	17
LmxM.07.0990	4	4	nucleolar RNA-binding protein, putative	3.74384e+06	3.59385e+06	3.54226e+06	1.47805e+06	1.42058e+06	1.49875e+06	3	3	3	3	2	3
LmxM.33.2390	4	4	centrin, putative	387358	413021	425120	92413.3	97588.6	89280.5	2	4	3	1	2	1
LmxM.30.1210	46	32	hypothetical protein, conserved	726994	785845	769007	2.49115e+06	2.46154e+06	2.34408e+06	4	12	7	21	24	24
LmxM.08_29.1980	12	8	hypothetical protein, conserved	2.28046e+06	2.04623e+06	2.21494e+06	194337	186444	221524	7	8	7	0	0	0
LmxM.08.0360	1	1	hypothetical protein, conserved	7173.25	6662.12	6725.41	53607.1	45833.9	49595.3	0	0	0	1	1	1
LmxM.36.4290	5	3	hypothetical protein, conserved	263620	255330	271869	24116.3	29067.5	27670.4	1	4	4	0	0	1
LmxM.33.0740	5	3	hypothetical protein, conserved	569537	623129	604949	44187.7	41797.9	51269.3	3	3	3	2	2	2
LmxM.11.0820	12	11	hypothetical protein, conserved	138670	146851	176278	2.57596e+06	2.52277e+06	2.56002e+06	0	0	0	11	11	10
LmxM.09.0300	3	2	hypothetical protein, conserved	6574.1	7924.53	6417.85	105512	105200	98955.2	0	0	0	3	2	1
LmxM.07.0090	12	6	cobalamin-dependent methionine synthase, putative	123223	118140	130820	577308	530746	565875	0	0	0	5	2	4
LmxM.01.0020	3	3	hypothetical protein, conserved	29632.3	34958.2	32239.4	244354	253919	235198	0	0	1	5	5	4
LmxM.27.0380	23	19	nucleoporin, putative,serine peptidase, Clan SP, family S59, putative	5.28265e+06	5.16606e+06	5.55868e+06	2.22486e+06	2.16682e+06	2.20761e+06	15	15	16	11	10	11
LmxM.22.0780	6	5	NADH-cytochrome b5 reductase, putative	97351.1	87544.6	79129.9	1.02295e+06	1.01272e+06	952515	0	0	0	4	3	5
LmxM.08_29.2670	4	1	serine/threonine-protein kinase Nek3, putative,protein kinase, putative	0	0	0	2667.33	2085.7	4523.64	0	0	0	1	0	0
LmxM.08_29.0060	15	11	tryptophanyl-tRNA synthetase, putative	6.27066e+06	6.54168e+06	6.3388e+06	2.06026e+06	1.87073e+06	1.92545e+06	10	7	8	6	6	4
LmxM.18.0650	11	7	hypothetical protein, conserved	908859	899047	975815	281008	280323	295932	7	5	3	3	4	5
LmxM.04.0940	12	12	unspecified product	2.94025e+06	2.94237e+06	2.7954e+06	8.85324e+06	9.17707e+06	9.67447e+06	12	8	8	13	13	14
LmxM.36.6890	37	31	nuclear pore complex protein (NUP155), putative	9.58759e+06	1.06815e+07	1.09389e+07	2.06406e+06	2.11878e+06	2.15482e+06	30	33	30	15	13	8
LmxM.36.6390	2	1	methylenetetrahydrofolate reductase, putative	0	0	0	4693.39	2432.73	2263	0	0	0	0	1	0
LmxM.36.3410	11	8	short chain dehydrogenase-like protein	3.87285e+06	3.70103e+06	3.83363e+06	1.83277e+06	1.90465e+06	1.82412e+06	6	7	4	2	3	3
LmxM.23.0080	17	17	hypothetical protein, conserved	471627	495028	552380	3.53364e+06	3.41517e+06	3.71323e+06	6	2	1	14	15	14
LmxM.32.1250	9	6	hypothetical protein, conserved	81353.4	91831.1	96989.4	1.14969e+06	1.11069e+06	1.2947e+06	0	0	0	5	7	6
LmxM.32.1870	18	17	nucleolar GTP-binding protein, putative	9.67811e+06	9.86954e+06	1.04464e+07	788540	799272	958631	16	15	14	1	2	4
LmxM.08_29.0930	7	6	ABC transporter-like protein	866254	890543	918151	259629	257312	281210	8	8	6	5	4	5
LmxM.17.0720	14	8	hypothetical protein, conserved	92496.8	102900	106481	637574	642058	696798	0	0	1	8	10	8
LmxM.34.1180	36	32	NADH-dependent fumarate reductase, putative	2.36487e+07	2.55898e+07	2.59807e+07	7.13628e+06	7.39276e+06	7.54536e+06	38	43	41	15	19	19
LmxM.05.0780	5	4	hypothetical protein, conserved	2.05158e+07	2.01073e+07	2.03287e+07	8.9087e+06	8.40003e+06	8.25776e+06	6	7	5	7	7	6
LmxM.28.2180	5	4	hypothetical protein, conserved	36014.5	30226.3	33817	250636	268156	250266	0	0	1	3	4	3
LmxM.36.3990	6	3	hs1vu complex proteolytic subunit-like,hs1vu complex proteolytic subunit-like, threonine peptidase, Clan T(1), family T1B	600006	515483	536884	3.27975e+06	3.32916e+06	3.51568e+06	2	3	1	5	4	5
LmxM.32.0880	2	1	hypothetical protein, conserved	101877	103885	95201.3	19380.9	20422.9	21863.6	1	1	1	0	0	1
LmxM.34.3920	12	8	hypothetical protein, conserved	837421	904105	825797	143802	126295	142676	7	3	6	1	1	1
LmxM.29.0010	13	12	hypothetical protein, conserved	5.03724e+06	5.27342e+06	5.40066e+06	1.77811e+06	1.80664e+06	1.90477e+06	16	13	11	9	8	8
LmxM.10.0300	23	20	hypothetical protein, conserved	592219	564084	607141	2.88258e+06	2.71331e+06	2.54063e+06	0	0	0	18	20	20
LmxM.27.0480	7	3	hypothetical protein, conserved	16595.6	17703.9	17175.3	101075	88359.3	89411.6	0	0	0	2	2	0
LmxM.33.0410	8	7	hypothetical protein, conserved	3.73083e+06	4.09049e+06	3.75453e+06	213248	215806	266484	7	9	8	0	0	2
LmxM.19.1060	16	14	hypothetical protein, conserved	218234	206360	184465	1.54747e+06	1.42465e+06	1.45974e+06	1	1	1	14	13	12
LmxM.08_29.2550	19	13	hypothetical protein, conserved	2.81927e+06	3.03665e+06	3.05266e+06	994311	957017	1.01287e+06	12	7	8	7	6	5
LmxM.18.1220	23	1	prolyl-tRNA synthetase, putative,bifunctional aminoacyl-tRNA synthetase, putative	1.18084e+06	1.3806e+06	1.57697e+06	57839.7	55501	51798.6	3	1	5	0	0	0
LmxM.03.0630	10	7	hypothetical protein, conserved	199817	179816	169324	1.5366e+06	1.63295e+06	1.44914e+06	0	0	0	5	8	6
LmxM.12.0370	2	1	hypothetical protein, conserved	685.558	599.902	547.656	32441.5	38315.6	45148.9	0	0	0	1	0	2
LmxM.21.1340	22	22	ATP synthase, putative	1.42864e+07	1.5262e+07	1.54785e+07	5.84224e+06	5.80635e+06	5.97822e+06	23	23	20	14	15	15
LmxM.36.2030	48	15	chaperonin HSP60, mitochondrial precursor	9.16834e+06	7.90795e+06	9.01387e+06	4.85525e+07	4.68421e+07	4.79193e+07	13	14	14	23	25	26
LmxM.31.0570	9	9	ATP-dependent RNA helicase-like protein, putative,RNA helicase, putative	2.03484e+06	2.27376e+06	2.21844e+06	349411	308381	307997	11	8	10	4	5	5
LmxM.23.0040	13	8	peroxidoxin,tryparedoxin peroxidase	4.22362e+06	4.25042e+06	4.2671e+06	4.35463e+07	4.5107e+07	5.4177e+07	9	9	5	15	16	16
LmxM.25.2420	6	6	hypothetical protein, conserved	4.4355e+06	4.65314e+06	4.86422e+06	1.19172e+06	1.21062e+06	1.29774e+06	6	5	5	3	4	2
LmxM.34.3020	17	16	phospholipase A2-like protein, putative	1.01354e+07	1.03352e+07	1.01806e+07	3.28786e+06	3.08562e+06	3.44051e+06	22	18	15	12	9	7
LmxM.28.0970	2	1	hypothetical protein, conserved	5500.15	2308.04	3560.9	0	0	0	0	0	2	0	0	0
LmxM.32.2120	5	5	hypothetical protein, conserved	6464.28	5206.3	7728.92	620945	524151	625018	0	0	0	7	6	4
LmxM.34.3080	19	18	glycerol kinase, glycosomal, putative	7.87115e+06	8.28945e+06	8.67576e+06	1.0605e+06	1.18189e+06	1.24841e+06	17	20	19	3	3	2
LmxM.34.0370	24	22	ATP-dependent DEAD-box RNA helicase, putative	5.78319e+07	5.55311e+07	5.62113e+07	2.45268e+07	2.30335e+07	2.45383e+07	19	18	23	16	11	15
LmxM.16.0520	13	12	hypothetical protein, conserved	836129	689228	762802	5.48915e+06	5.43098e+06	5.49078e+06	6	3	4	9	12	12
LmxM.13.0650	12	7	hypothetical protein, conserved	3.99542e+06	4.34852e+06	4.34409e+06	1.53007e+06	1.52741e+06	1.55612e+06	9	10	10	8	6	2
LmxM.26.1670;LmxM.26.1680	5	5	fatty acid desaturase, putative,sphingolipid delta 4 desaturase, putative	9.81611e+06	9.89103e+06	9.9771e+06	3.55935e+06	3.42027e+06	3.7728e+06	5	5	5	4	4	4
LmxM.17.0040	6	5	hypothetical protein, conserved	978655	984520	995332	175258	154543	147368	4	4	6	0	1	0
LmxM.36.6670	4	3	hypothetical protein, conserved	217711	225056	203493	1.07242e+06	992491	961110	3	1	2	5	4	4
LmxM.16.1390	3	3	hypothetical protein, conserved	775170	815450	772500	232336	223196	208279	4	4	4	1	1	0
LmxM.21.0170	13	10	hypothetical protein, conserved	1.55403e+06	1.57769e+06	1.54648e+06	521037	513932	566064	7	6	10	4	4	3
LmxM.31.2390	3	1	hypothetical protein, conserved	0	0	0	3171.03	7869.95	4615	0	0	0	0	1	0
LmxM.01.0390	13	12	hypothetical protein, conserved	3.57537e+06	4.36053e+06	3.85368e+06	186498	222608	225209	12	11	12	0	1	0
LmxM.36.6190	5	4	hypothetical protein, conserved	126180	114403	112234	802631	889152	935356	1	1	1	3	3	3
LmxM.32.2460	12	9	hypothetical protein, conserved	2.8596e+06	2.9648e+06	3.0945e+06	383859	456098	434469	11	10	10	5	3	7
LmxM.31.0890	8	7	ethanolamine-phosphate cytidylyltransferase, putative	2.12008e+06	2.2858e+06	2.20738e+06	892093	933959	917481	7	7	9	4	6	3
LmxM.21.1830	7	5	proteasome alpha 5 subunit, putative,20S proteasome subunit alpha 5, (putative)	285645	243276	246821	1.75896e+06	1.64472e+06	1.70579e+06	0	0	0	7	6	12
LmxM.18.1440	13	8	hypothetical protein, conserved	2.89959e+06	3.33756e+06	3.04745e+06	399305	445624	453533	7	6	9	1	3	3
LmxM.21.0280	16	11	hypothetical protein, conserved	480896	448584	449905	1.76518e+06	1.63165e+06	1.60137e+06	4	5	4	8	12	12
LmxM.02.0150	9	6	hypothetical protein, conserved	387879	403393	427087	67225.7	67401.4	76540.4	4	6	6	3	1	3
LmxM.18.0360	1	1	GPI-anchor transamidase subunit 8 (GPI8), putative,cysteine peptidase, Clan CD, family C13, putative	291136	306749	305256	13173.4	17655	15745.8	1	1	1	0	0	0
LmxM.18.1380	25	21	pyruvate dehydrogenase E1 component alpha subunit, putative	1.88333e+07	1.68611e+07	1.58661e+07	1.12155e+08	1.04666e+08	1.08389e+08	18	20	15	38	36	39
LmxM.32.1970	13	13	RNA editing complex protein MP46,mitochondrial	169089	158713	141232	1.03212e+06	1.05351e+06	996017	0	0	1	11	11	14
LmxM.30.2640	13	9	2-oxoglutarate dehydrogenase, e3 component, lipoamidedehydrogenase-like protein	503993	462519	502329	2.67752e+06	2.36719e+06	2.41015e+06	7	1	1	8	9	8
LmxM.29.1830	7	4	splicing factor 3a, putative	50351.5	50331.2	52927.7	158133	158367	145621	1	2	2	3	3	2
LmxM.30.2360	7	5	hypothetical protein, conserved	6111.44	6152.02	4191.14	453240	416687	443592	0	0	0	4	7	5
LmxM.19.0660	10	8	DNA-directed RNA polymerase, alpha subunit, putative	286781	318783	321822	1.59467e+06	1.46184e+06	1.46632e+06	1	1	1	6	5	7
LmxM.32.0270	11	10	hypothetical protein, conserved	5.58863e+06	5.75508e+06	5.61142e+06	2.13093e+06	2.04491e+06	2.24579e+06	10	9	9	6	6	6
LmxM.08_29.0620	24	18	ABC transporter, putative	4.3775e+06	5.11207e+06	4.63273e+06	830636	792998	757455	16	16	19	6	8	8
LmxM.21.0080	5	4	hypothetical protein, conserved	1.53442e+06	1.62984e+06	1.6233e+06	741139	768525	751407	4	4	6	3	4	6
LmxM.26.0940	19	17	hypothetical protein, conserved	2.77193e+06	2.97847e+06	3.08018e+06	914431	929794	957918	13	15	15	4	3	6
LmxM.20.1580	19	16	hypothetical protein, conserved	772903	851207	808877	3.49033e+06	3.32356e+06	3.73118e+06	3	4	3	12	16	14
LmxM.14.1470	10	9	hypothetical protein, conserved	39389.1	36298.5	40536.3	398376	338132	333546	1	1	0	10	9	7
LmxM.36.5890	34	24	hypothetical protein, conserved	5.69582e+06	5.94575e+06	6.68673e+06	856459	927543	944849	19	22	27	8	8	9
LmxM.30.0160	20	17	DNA-directed RNA polymerase II subunit 2, putative	1.12476e+06	1.08156e+06	1.07096e+06	2.15499e+06	2.25653e+06	2.16926e+06	3	5	4	13	13	12
LmxM.32.3220	3	3	hypothetical protein, conserved	206462	210555	211059	81191.2	80781.9	87709.4	1	2	4	0	2	2
LmxM.01.0480	8	5	beta eliminating lyase,putative	27754.4	21241.6	21550.9	568759	508374	565068	0	0	0	4	5	5
LmxM.17.0650	17	13	hypothetical protein, conserved	154735	175623	147092	1.20331e+06	1.13144e+06	1.25268e+06	0	0	1	13	11	9
LmxM.18.1580	6	3	nonspecific nucleoside hydrolase	224134	200639	235772	1.66476e+06	1.47626e+06	1.5726e+06	1	1	1	2	5	6
LmxM.29.0450	4	3	eukaryotic translation initiation factor 4e, putative	605896	610060	616702	354622	335326	347096	3	2	2	2	3	7
LmxM.27.2480	16	11	hypothetical protein, conserved,WD-repeat protein	170350	129938	162102	3.8765e+06	3.32065e+06	3.50293e+06	0	0	0	17	15	16
LmxM.29.0410	8	6	WD-40 repeat protein	311429	308440	288114	711659	695416	708969	1	1	1	5	4	5
LmxM.36.0550	9	6	cell division related protein kinase 2,cdc2-related kinase	1.69687e+06	1.73817e+06	1.86901e+06	664860	657041	669739	9	7	8	3	4	1
LmxM.05.0400	21	19	structural maintenance of chromosome (SMC), putative	514331	502902	539959	2.9278e+06	2.50339e+06	2.68885e+06	7	6	3	15	19	19
LmxM.16.1180	10	9	coatomer delta subunit-like protein,delta-COP, putative,delta-coat protein, putative	3.73611e+06	3.61429e+06	3.7244e+06	1.26663e+06	1.26271e+06	1.15015e+06	7	8	6	6	6	5
LmxM.36.5520	2	2	hypothetical protein, conserved	780687	722935	761056	311251	296558	296520	2	3	1	1	2	2
LmxM.16.0590	84	70	carbamoyl-phosphate synthase, putative	6.95178e+07	7.66135e+07	7.40736e+07	2.79626e+07	2.77297e+07	2.83401e+07	75	81	77	54	52	51
LmxM.24.1630	28	24	succinate dehydrogenase flavoprotein, putative	8.08223e+06	8.39616e+06	8.24418e+06	2.05929e+07	2.24688e+07	2.22116e+07	13	13	16	25	25	27
LmxM.26.2420	12	8	hypothetical protein, conserved	542175	660748	652991	75153.9	73227.5	73906.4	6	5	5	2	1	1
LmxM.31.0520	7	7	profilin, putative	9.68057e+06	9.52784e+06	9.95025e+06	3.20291e+06	2.98547e+06	3.327e+06	9	12	8	8	8	6
LmxM.34.0050	9	9	2-oxoisovalerate dehydrogenase beta subunit, mitochondrial precursor, putative	608673	624992	728422	4.65898e+06	4.83775e+06	4.48649e+06	2	2	1	11	10	11
LmxM.22.1660	4	4	hypothetical protein, conserved	234201	249626	277447	15196	16554.3	19080.8	3	3	2	0	0	0
LmxM.21.1330partial	22	19	hypothetical protein, conserved	461499	444358	470294	1.92727e+06	1.72094e+06	1.94631e+06	1	0	2	18	13	14
LmxM.23.0710;LmxM.23.0540	20	18	acetyl-CoA synthetase, putative	2.32058e+07	2.50857e+07	2.44306e+07	1.08392e+07	1.04901e+07	1.07897e+07	23	16	21	16	12	16
LmxM.34.1480	6	4	arginase (ARG)	1.94882e+06	1.89207e+06	1.84043e+06	732133	784138	781534	5	5	4	3	3	4
LmxM.18.0610	6	3	ATP-dependent zinc metallopeptidase, putative,metallo-peptidase, Clan MA(E), Family M41	105244	90104.7	86946.8	686515	685135	654533	1	1	1	4	4	4
LmxM.33.3510	3	2	hypothetical protein, conserved	158533	141907	153963	18898.4	21830.2	22188.7	2	1	2	1	0	1
LmxM.33.4120	5	4	hypothetical protein, conserved	214214	222328	230508	1.00487e+06	995424	1.13612e+06	1	0	1	4	3	7
LmxM.16.1065	1	1	hypothetical protein, conserved	27047.3	25464.1	23852.1	119150	114884	127757	0	0	0	0	0	1
LmxM.18.0970	9	2	hypothetical protein, conserved	436357	428672	545173	15659.7	16303.9	19462.4	1	1	3	0	0	0
LmxM.18.0580	6	5	peroxisomal enoyl-coa hydratase, putative	74967.3	82274	69823.1	608025	648677	714428	0	0	0	7	4	4
LmxM.10.0200	5	5	mitogen-activated protein kinase, putative (MPK10)	109828	106667	115094	656539	731021	790467	1	1	0	6	7	5
LmxM.23.0760	22	15	mitochondrial RNA binding protein, putative	7.08037e+06	6.54639e+06	6.36564e+06	2.31604e+07	2.16731e+07	2.29131e+07	12	13	12	21	24	24
LmxM.10.0470;LmxM.10.0465a	14	1	GP63, leishmanolysin	289582	308105	268329	25496.6	22501.1	28089.4	0	0	1	1	0	0
LmxM.14.0570	18	11	hypothetical protein, conserved	291639	283128	318735	986940	979346	1.0208e+06	2	2	4	11	14	14
LmxM.09.0010	8	7	hypothetical protein, conserved	4.10388e+07	3.90841e+07	4.12733e+07	1.22674e+07	1.34889e+07	1.22366e+07	8	11	9	5	6	6
LmxM.21.0580	4	3	hypothetical protein, conserved	22454.9	19872.9	22018.8	109595	123839	112830	1	2	2	3	3	4
LmxM.22.1220	6	5	hypothetical protein, conserved	44006.3	38660.8	46489.6	258174	272668	272479	0	0	0	3	6	3
LmxM.25.1420	15	13	GTP-binding protein, putative	2.06441e+07	1.96254e+07	2.02611e+07	9.8913e+06	1.02885e+07	1.04172e+07	15	16	18	11	15	16
LmxM.26.1900	28	21	hypothetical protein, conserved	3.8305e+06	4.06482e+06	4.03616e+06	1.14981e+06	1.23064e+06	1.28405e+06	18	25	16	8	11	5
LmxM.06.0470	17	11	hypothetical protein, conserved	203507	229446	232135	1.16631e+06	1.05886e+06	1.09504e+06	0	0	0	10	18	6
LmxM.29.0080	15	12	mitotic cyclin, putative	4.43174e+06	5.00307e+06	4.80559e+06	1.49068e+06	1.43732e+06	1.45958e+06	7	10	8	6	7	7
LmxM.03.0070	6	4	hypothetical protein, conserved	1.05384e+06	1.15481e+06	1.11193e+06	256984	252943	284369	3	3	4	0	0	0
LmxM.18.1240	9	8	hypothetical protein, conserved	70780.5	57267.7	63148.6	441839	442567	453652	0	0	0	7	8	7
LmxM.24.1350	10	7	hypothetical protein, conserved	875415	1.02869e+06	942254	89544.2	74531.3	73541	3	4	3	1	1	0
LmxM.15.1400	7	6	hypothetical protein, conserved	275138	293831	298167	894405	829688	893580	2	0	1	7	3	3
LmxM.26.1010	6	4	hypothetical protein, conserved	179949	191660	201412	622187	654694	614329	1	0	1	4	7	4
LmxM.34.0360	6	4	enoyl-CoA hydratase/isomerase family protein, conserved	337485	295684	291565	2.11572e+06	2.0733e+06	1.87399e+06	1	1	2	5	2	1
LmxM.08_29.0200	12	6	hypothetical protein, conserved	211852	229803	203256	63898.3	62588.7	60523.8	2	4	2	1	1	1
LmxM.28.2080	13	13	mitochondrial DEAD box protein, putative	2.4184e+06	2.15816e+06	2.40815e+06	8.0218e+06	7.76287e+06	7.77317e+06	7	9	10	11	12	11
LmxM.12.0660	20	17	serine/threonine protein phosphatase-like protein	4.00926e+06	3.86382e+06	4.03868e+06	1.91723e+06	1.88819e+06	2.00684e+06	16	17	13	13	13	11
LmxM.21.0550	11	8	dihydrolipoamide acetyltransferase precursorlike protein	1.42654e+06	1.23445e+06	1.65372e+06	2.16285e+07	2.06434e+07	2.07148e+07	2	1	3	11	11	12
LmxM.27.1250	13	11	hypothetical protein, conserved	1.74986e+06	1.79131e+06	1.82353e+06	5.36079e+06	5.06842e+06	5.68636e+06	10	9	6	17	12	13
LmxM.31.0590	5	3	hypothetical protein, conserved	690259	740302	739992	339278	345133	345444	4	5	5	3	3	3
LmxM.05.0380	3	2	microtubule-associated protein, putative	1.2709e+06	1.01152e+06	1.26444e+06	2.22679e+07	1.87155e+07	2.17273e+07	1	1	1	4	4	4
LmxM.13.0550	9	7	hypothetical protein, conserved	206538	235147	219682	898181	960028	989715	0	0	0	5	8	6
LmxM.14.1340	11	9	delta-6 fatty acid desaturase, putative	7.12503e+06	7.69282e+06	7.30736e+06	2.46277e+06	2.54234e+06	2.68858e+06	8	14	13	3	8	5
LmxM.28.2590	4	4	hypothetical protein, conserved	106378	97956.3	94524.9	561705	515256	488340	1	0	0	4	5	2
LmxM.31.1940	6	5	heat shock protein-like protein, putative	265248	236118	229306	1.18223e+06	1.18773e+06	1.10133e+06	0	0	1	8	5	5
LmxM.34.2980	26	18	chaperone protein DNAj, putative	4.11343e+06	3.56365e+06	3.64897e+06	1.66233e+07	1.5898e+07	1.69054e+07	13	12	10	21	19	22
LmxM.36.3470	34	30	2-oxoglutarate dehydrogenase E1 component, putative	8.15147e+06	9.55996e+06	9.29211e+06	4.18003e+07	4.12089e+07	4.07062e+07	19	24	24	41	42	40
LmxM.29.1950	4	1	hypothetical protein, unknown function	5.04594e+06	4.12071e+06	4.93694e+06	291908	231236	244882	0	1	0	0	0	0
LmxM.36.0220	9	8	dolichyl-phosphate beta-D-mannosyltransferase precursor, conserved	2.71573e+06	2.90142e+06	2.92539e+06	1.30006e+06	1.30036e+06	1.33666e+06	9	9	10	8	8	10
LmxM.06.0040	9	9	hypothetical protein, conserved	261144	240698	229464	1.14169e+06	1.02702e+06	1.1034e+06	0	3	1	7	10	6
LmxM.08_29.0130	5	4	hypothetical protein, conserved	400982	422811	414380	22177.9	28589.6	29245.5	4	6	3	0	0	0
LmxM.27.1130	12	11	intraflagellar transport protein IFT88, putative	2.32936e+06	2.47663e+06	2.6943e+06	398337	352050	406164	8	11	8	0	0	1
LmxM.33.2420	16	12	glycosyltransferase-like protein	3.55033e+06	3.87651e+06	3.62296e+06	1.54915e+06	1.59679e+06	1.5639e+06	10	11	13	6	11	5
LmxM.23.1660	2	2	metallo-beta-lactamase family protein-like protein	57104.9	64059	55216.8	267021	253069	251910	0	0	0	1	1	2
LmxM.24.1540	3	2	adaptor complex AP-3 small subunit, putative	174122	160692	178323	63664.3	63941.9	65126.1	2	2	0	0	0	0
LmxM.15.0900	7	6	hypothetical protein, conserved	84128.9	92328.6	95943.9	367624	401149	373544	0	0	0	3	5	4
LmxM.28.1280	18	13	phenylalanine-4-hydroxylase, putative	1.96884e+06	1.79569e+06	1.81595e+06	7.21388e+06	7.93428e+06	8.16007e+06	7	11	9	15	15	15
LmxM.14.1180	9	7	poly(A) polymerase, putative,polynucleotide adenylyltransferase, putative	239584	251075	250471	653470	647832	599863	2	2	1	5	9	4
LmxM.34.0960	15	11	hypothetical protein, conserved	151848	149660	122814	1.1143e+06	1.1078e+06	1.10757e+06	0	0	0	12	11	8
LmxM.31.3870	34	29	myosin heavy chain, putative	1.61942e+07	1.70472e+07	1.70762e+07	3.71453e+06	3.54273e+06	4.14035e+06	33	34	38	11	12	10
LmxM.30.0720	15	8	hypothetical protein, conserved	1.85682e+06	2.07685e+06	1.91999e+06	434169	466577	488463	5	6	8	2	2	1
LmxM.27.2030	9	7	branched-chain amino acid aminotransferase, putative	1.42523e+06	1.48571e+06	1.38926e+06	3.90502e+06	3.78423e+06	3.581e+06	7	6	6	7	9	7
LmxM.36.5980	4	1	hypothetical protein, unknown function	0	0	0	7174.01	11023.8	22697.4	0	0	0	0	1	1
LmxM.33.0690	16	5	hypothetical protein, conserved	1.11453e+06	1.03731e+06	1.17715e+06	224422	245951	216730	5	5	5	2	1	2
LmxM.28.0290	3	1	hypothetical protein, conserved	0	0	0	3389.71	5707.28	2060.04	0	0	0	0	1	0
LmxM.18.0720	6	4	hypothetical protein, conserved	37586.7	39294.5	37590.5	366679	287854	330274	0	0	0	3	3	4
LmxM.32.0080	8	6	hypothetical protein, conserved	198067	197129	169872	1.00792e+06	979473	935458	7	5	6	10	6	7
LmxM.34.3340	22	19	6-phosphogluconate dehydrogenase, decarboxylating, putative	2.23418e+07	2.27064e+07	2.23115e+07	1.12034e+07	1.03613e+07	1.04982e+07	18	19	20	16	14	14
LmxM.34.4330	8	7	hypothetical protein, conserved	58536.1	65151.5	58961.3	479957	461556	563890	1	1	0	9	8	7
LmxM.29.2810	6	6	hypothetical protein, conserved	673464	684460	692744	2.52236e+06	2.33379e+06	2.70676e+06	5	4	4	7	8	6
LmxM.31.2670	14	12	hypothetical protein, conserved	345399	351991	318825	1.5949e+06	1.61157e+06	1.8302e+06	1	2	1	11	10	13
LmxM.27.1570	11	8	hypothetical protein, conserved	91460.8	64863.7	84097.4	1.75541e+06	1.72833e+06	1.78923e+06	1	0	0	11	11	11
LmxM.16.0230	4	4	protein tyrosine phosphatase-like protein	8.05162e+06	8.16069e+06	7.87808e+06	2.10132e+07	1.91002e+07	2.06532e+07	7	9	6	9	11	11
LmxM.33.0140	12	8	malate dehydrogenase	4.50654e+06	3.74781e+06	3.97485e+06	2.5539e+07	2.40748e+07	2.3389e+07	6	6	6	12	10	11
LmxM.28.0820	8	6	hypothetical protein, conserved	133285	131443	118081	646173	699141	748581	0	0	0	6	6	6
LmxM.31.2230	12	8	ATP-dependent RNA helicase, putative	1.05183e+06	1.15326e+06	903528	72537.5	76433.7	63391.4	8	10	10	0	0	0
LmxM.31.1350	5	3	hypothetical protein, conserved	11719.3	15607.7	13501.3	233117	239628	278193	0	2	0	4	5	4
LmxM.05.0920	12	9	paraflagellar rod protein, putative	1.01092e+06	956920	1.07252e+06	134498	163453	144514	9	11	10	3	4	2
LmxM.05.0460	17	14	GTPase, putative	3.2343e+06	3.61254e+06	3.7526e+06	401405	383304	464584	9	11	13	1	1	3
LmxM.34.3450	4	3	DNA-repair protein, putative	3.97842e+08	4.16644e+08	4.14473e+08	1.30253e+08	1.18729e+08	1.34333e+08	1	1	0	0	3	0
LmxM.22.0220	23	21	hypothetical protein, unknown function	8.09402e+06	8.38865e+06	9.11696e+06	2.88646e+06	2.92765e+06	2.81094e+06	16	17	16	12	9	14
LmxM.23.0830	25	17	Na/H antiporter-like protein	5.72047e+06	6.18279e+06	6.40173e+06	1.18001e+06	1.28529e+06	1.36422e+06	9	18	15	11	12	10
LmxM.01.0060	5	5	hypothetical protein, conserved	1.0094e+06	953852	1.03507e+06	2.72357e+06	2.60084e+06	2.82947e+06	4	4	5	7	6	4
LmxM.25.2160	7	7	hypothetical protein, conserved	127878	131322	112536	965183	1.15039e+06	1.14123e+06	0	0	0	5	4	4
LmxM.36.0720	10	7	mitogen-activated protein kinase (MPK2)	2.70584e+06	2.66158e+06	2.731e+06	859669	747552	780578	7	7	6	4	3	4
LmxM.31.0850	8	2	hypothetical protein, conserved	125924	107657	108125	601828	565279	563633	1	1	1	2	1	2
LmxM.31.0690	5	4	hypothetical protein, conserved	1.20542e+06	1.09535e+06	1.06041e+06	208547	182942	179403	4	4	4	1	0	0
LmxM.09.1120	6	4	mitochondrial RNA binding protein 2,MRP2, gBP25	513230	440113	464497	2.15006e+06	1.99964e+06	2.01456e+06	1	1	0	3	3	4
LmxM.33.0150	13	11	malate dehydrogenase, putative	897294	857136	936121	2.33493e+06	2.39344e+06	2.23154e+06	5	6	4	11	9	11
LmxM.18.1210	32	8	prolyl-tRNA synthetase, putative,bifunctional aminoacyl-tRNA synthetase, putative	1.43056e+07	1.68265e+07	1.88096e+07	1.5411e+06	1.54704e+06	1.6218e+06	8	8	7	5	5	3
LmxM.20.0950	10	7	hypothetical protein, conserved	116172	97085.2	95001.7	1.022e+06	1.22526e+06	1.15363e+06	0	0	0	8	7	5
LmxM.32.2030	5	3	hypothetical protein, conserved	250203	326095	272732	20165	16809.8	18684.8	3	4	3	0	0	0
LmxM.29.0840	10	5	hypothetical protein, conserved	2097.37	1252.32	2236	505718	433171	534776	0	0	0	5	5	5
LmxM.21.1300	8	6	hypothetical protein, conserved	117594	111130	92754	881307	934815	885817	3	3	2	7	7	9
LmxM.02.0080	7	3	hypothetical protein, conserved	10104.7	12695.8	13257.9	152679	150089	164982	0	2	2	2	2	2
LmxM.36.3260	3	2	hypothetical protein, conserved	130616	122460	120252	422962	453465	480902	1	1	1	2	2	2
LmxM.09.0230	14	7	heat shock protein HslVU, ATPase subunit HslU, putative,ATP-dependent hsl protease ATP-binding subunit hslU, putative	356750	369124	399614	1.59406e+06	1.64488e+06	1.45648e+06	1	1	2	5	6	5
LmxM.30.1870;LmxM.30.1885	13	3	mannosyltransferase-like protein	903261	1.03369e+06	879633	172723	166078	184255	5	5	3	3	2	2
LmxM.28.2260	9	8	glycosomal membrane protein, putative	2.09043e+07	1.92985e+07	2.04785e+07	3.72967e+06	4.05971e+06	4.44067e+06	10	9	9	4	1	4
LmxM.09.1220	24	18	AAA family ATPase, putative	2.05286e+06	2.33358e+06	2.22032e+06	680655	636646	652209	15	17	10	2	2	4
LmxM.09.0030	10	7	hypothetical protein, conserved	1.74065e+06	1.6871e+06	1.74137e+06	591124	518472	542652	6	8	4	1	2	3
LmxM.20.0190	1	1	hypothetical protein, unknown function	13829.5	11751	12601.2	68239.4	62680.5	70109.2	0	0	0	1	1	1
LmxM.36.6330	10	8	hypothetical protein, conserved	2.42485e+06	2.58187e+06	2.4532e+06	729433	797261	820888	8	5	6	6	8	3
LmxM.12.1190	6	2	hypothetical protein, conserved	228942	222935	292650	19732.7	19850	18616.4	2	0	1	0	0	0
LmxM.22.0990	32	22	hypothetical protein, conserved	681526	784815	830588	6.05511e+06	6.30296e+06	7.06707e+06	9	13	10	26	26	27
LmxM.08_29.2060	16	12	hypothetical protein, conserved	7.28869e+06	8.90534e+06	8.72208e+06	1.12031e+06	1.09543e+06	1.20258e+06	13	15	14	6	6	4
LmxM.23.0780	1	1	hypothetical protein, conserved	190298	196328	200371	324061	335387	326834	0	0	0	1	0	0
LmxM.36.4270	21	19	hypothetical protein, conserved	7.49168e+06	8.74964e+06	8.36833e+06	2.0898e+06	1.9783e+06	2.00258e+06	23	22	20	15	12	10
LmxM.07.1070	4	1	RNA-editing complex protein, putative	299.875	396.404	417.382	9754.91	11181.9	9329.45	0	0	0	0	1	0
LmxM.25.0210	6	6	mitochondrial carrier protein, putative	901710	980312	898275	269995	239335	258379	8	6	10	3	4	4
LmxM.36.1410	6	3	hypothetical protein, conserved	28390	35172.8	33672.2	287088	284794	325434	0	0	0	2	3	4
LmxM.31.2590	2	1	hypothetical protein, conserved	18581.1	19985.9	22132	86802.5	87055	85076.1	0	0	0	0	1	1
LmxM.18.0800	9	9	hypothetical protein, conserved	440425	430114	429697	2.23532e+06	1.9502e+06	1.87211e+06	3	2	0	9	6	7
LmxM.20.0090	10	9	hypothetical protein, conserved	1.04272e+06	1.1271e+06	1.17856e+06	316993	286459	301127	7	5	9	1	1	2
LmxM.12.0040	7	7	hypothetical protein, conserved	872388	797795	838225	1.73571e+06	1.73471e+06	1.74645e+06	5	6	6	9	7	7
LmxM.33.3620	8	7	hypothetical protein, conserved	1.71406e+06	1.87414e+06	1.77317e+06	406376	369235	342787	8	8	6	0	0	1
LmxM.21.1500	13	10	hypothetical protein, conserved	1.23493e+06	1.32137e+06	1.32929e+06	3.60969e+06	3.89278e+06	3.99608e+06	5	5	6	9	9	8
LmxM.21.1870	1	1	histone deacetylase, putative	17060.9	17070.8	18144.5	111642	100983	125601	0	0	0	0	1	0
LmxM.07.0300	7	4	hypothetical protein, conserved	34704.1	45288	33613.5	669094	709620	783880	2	1	1	2	0	0
LmxM.34.2200	15	13	RNA-binding protein, putative	1.56432e+06	1.68809e+06	1.74094e+06	7.57541e+06	8.58828e+06	8.85604e+06	3	4	3	10	18	11
LmxM.01.0350	9	8	hypothetical protein, conserved	51847.8	61411.7	59606	495113	432094	518819	1	1	2	5	5	5
LmxM.36.5760	5	2	hypothetical protein, conserved	158254	181908	175935	43592.1	46119.7	46885	2	2	2	2	3	2
LmxM.33.0480	34	28	calcium channel protein, putative,ion transporter, putative	9.17231e+06	1.08751e+07	1.04295e+07	1.29893e+06	1.46713e+06	1.52106e+06	35	30	22	4	4	4
LmxM.31.3030	3	2	chaperone protein DNAj, putative	25445.7	20716.8	23192.6	198991	187516	222541	0	0	0	2	1	2
LmxM.34.0130	6	5	ADP-ribosylation factor, putative	639032	695866	627756	185435	165869	181830	5	4	3	2	2	0
LmxM.06.0600	18	12	hypothetical protein, conserved	42598.5	39896	32054.2	745680	611116	692135	0	1	0	8	7	9
LmxM.09.0710	2	1	hypothetical protein, conserved	0	0	0	7419.31	3963.53	13086.7	0	0	0	0	0	2
LmxM.34.5280	6	3	hypothetical protein, conserved	59622.1	63115.4	70328.8	579919	639586	515418	0	1	0	1	2	2
LmxM.31.2200	15	11	small nuclear ribonucleoprotein component-like protein	656215	656812	685937	2.03964e+06	1.90735e+06	1.80636e+06	3	5	4	11	7	7
LmxM.15.0810	13	12	hypothetical protein, conserved	4.09124e+06	4.11065e+06	4.35473e+06	925679	950507	1.08182e+06	10	11	9	5	8	8
LmxM.30.2170	26	23	hypothetical protein, conserved	8.05886e+06	9.70331e+06	9.27567e+06	1.64293e+06	1.76121e+06	1.7363e+06	18	23	20	7	10	7
LmxM.31.3770	2	2	kinetoplast-associated protein p18-2, putative	459139	418442	387971	2.79592e+06	2.44664e+06	2.81681e+06	0	1	0	2	2	2
LmxM.27.0340	5	5	MP44, putative	39600.9	40836.7	53992.4	678871	685589	678691	0	0	1	3	5	3
LmxM.34.4550	13	13	hypothetical protein, conserved	430303	384970	414702	1.13464e+06	1.07856e+06	1.10229e+06	7	4	5	11	11	8
LmxM.29.1270	4	3	hypothetical protein, conserved	11280.3	10631.5	12469.1	107235	112398	135084	0	1	0	4	2	6
LmxM.32.3160	8	6	hypothetical protein, conserved	1.2354e+06	1.22894e+06	1.23802e+06	457263	511227	497224	4	6	6	2	2	4
LmxM.14.0850	4	3	small myristoylated protein-3, putative	17008.8	14233.4	12974	447516	382891	533325	0	0	0	2	2	3
LmxM.12.0080	3	3	hypothetical protein, conserved	46414.9	52069.5	45410.6	188686	197749	208858	2	1	0	2	2	3
LmxM.32.1390	9	8	hypothetical protein, conserved	300999	232652	252058	2.10161e+06	2.11487e+06	2.16039e+06	0	0	0	13	9	9
LmxM.08_29.2080	5	3	hypothetical protein, conserved	536210	495654	589313	106827	94453.6	100142	2	2	2	0	0	0
LmxM.36.5620	53	44	isoleucyl-tRNA synthetase, putative	5.2816e+07	5.74679e+07	6.02523e+07	1.66832e+07	1.60499e+07	1.73739e+07	47	50	49	25	27	26
LmxM.31.2730	10	6	hypothetical protein, conserved	43184.7	49552.1	53552.3	337973	344139	310798	1	0	0	6	4	8
LmxM.33.3490	1	1	hypothetical protein, conserved	20226.3	20619.3	20643.8	99451.7	117925	97970.4	0	0	0	1	1	1
LmxM.14.0440	14	8	hypothetical protein, conserved	1.48371e+06	1.49664e+06	1.57908e+06	657270	601242	632734	9	5	7	6	5	6
LmxM.31.1500	14	14	ATP-dependent zinc metallopeptidase, putative,metallo-peptidase, Clan MA(E), Family M41	583275	546328	634105	2.23768e+06	2.45741e+06	2.38415e+06	3	5	6	14	15	16
LmxM.32.2390	44	39	heat shock protein, putative	2.00764e+07	2.03878e+07	2.18107e+07	5.58135e+07	5.88248e+07	6.16323e+07	27	30	30	39	52	42
LmxM.28.2200	24	19	hypothetical protein, conserved	6.48816e+06	7.4312e+06	7.34461e+06	1.26085e+06	1.23896e+06	1.42773e+06	23	19	21	11	11	9
LmxM.33.2050	5	3	ATP-dependent RNA helicase, putative	135380	150254	138922	36709.5	38438.6	41527.7	2	3	4	0	0	0
LmxM.09.0330	5	2	hypothetical protein, conserved	168689	208933	190187	32479.8	31283.6	29876.2	1	2	1	0	0	1
LmxM.16.0040	2	1	hypothetical protein, conserved	10140.3	9341.88	9484.53	37445.6	39369.2	34017.8	1	0	0	1	1	1
LmxM.32.0660	3	3	hypothetical protein, conserved	108297	98733.7	92755.3	349291	338705	348763	0	0	2	2	1	3
LmxM.30.0630	18	13	hypothetical protein, conserved	969372	878799	903944	2.6772e+06	2.46879e+06	2.6473e+06	7	7	5	13	10	15
LmxM.28.1190	12	6	copine i-like protein	507722	493781	480011	1.01724e+06	1.08068e+06	1.00618e+06	4	2	2	7	5	5
LmxM.28.1310	9	7	ATP-dependent RNA helicase, putative	772742	891636	790728	58863.2	51288.3	42610.9	7	8	8	0	0	0
LmxM.36.2510	29	24	nucleoporin interacting component (NUP93), putative	1.26728e+07	1.47757e+07	1.46986e+07	3.46242e+06	3.35557e+06	3.5279e+06	23	26	24	15	18	21
LmxM.25.1770	24	24	3-oxo-5-alpha-steroid 4-dehydrogenase, putative	3.55785e+08	3.70864e+08	3.49052e+08	1.46553e+08	1.47573e+08	1.59381e+08	44	44	44	36	29	38
LmxM.29.2310	9	9	hypothetical protein, conserved	219830	260823	226349	967333	989115	998875	3	2	2	9	6	5
LmxM.36.3590	6	3	cysteine synthase, putative	31371.2	37221.5	34823.6	193688	181987	210260	0	0	0	3	2	2
LmxM.28.3030	15	12	unspecified product	249335	219218	286534	3.68742e+06	3.35358e+06	4.204e+06	0	0	1	14	12	10
LmxM.29.0030	5	4	hypothetical protein, conserved	115608	106637	91194.4	867950	787578	888283	0	0	0	2	3	3
LmxM.12.1120	7	3	hypothetical protein, conserved	97937.1	77452	94698.8	7967.7	8551.1	7070.7	3	2	2	0	0	0
LmxM.24.1290	3	1	hypothetical protein, conserved	50352.8	67087.8	71431.5	646.55	990.281	744.513	1	0	0	0	0	0
LmxM.36.6050	11	11	hypothetical protein, conserved	363256	381591	324544	2.02846e+06	2.24376e+06	1.91855e+06	1	3	3	8	9	8
LmxM.04.0860	8	7	unspecified product	627228	529890	561548	2.13415e+06	2.12054e+06	2.11153e+06	3	2	4	7	8	5
LmxM.36.4330	5	3	hypothetical protein, conserved	131760	131503	141640	28356.4	23316.4	24617.8	1	1	2	1	0	0
LmxM.36.0410	1	1	hypothetical protein, conserved	114175	128041	119520	27617.9	30821.5	26681.9	1	1	1	1	0	1
LmxM.18.0540	10	8	hypothetical protein, conserved	3.12552e+06	3.31369e+06	3.34129e+06	1.32487e+06	1.2522e+06	1.37481e+06	6	8	6	4	6	7
LmxM.06.0260	27	23	5'-3' exonuclease, putative	1.04414e+06	1.0012e+06	963827	2.26998e+06	2.30468e+06	2.44251e+06	9	11	6	15	17	20
LmxM.36.2340	7	6	hypothetical protein, conserved	510645	580775	555145	148500	131191	139533	6	4	4	0	1	0
LmxM.36.3420	2	2	vacuolar protein sorting-associated protein-like protein	39409.2	42572.6	42741.7	171736	167866	148725	0	1	2	2	3	2
LmxM.31.1330	4	1	hypothetical protein, conserved	102750	123924	107208	15281.4	16744.9	17838.1	1	1	0	0	0	0
LmxM.28.0240	17	15	glycerol-3-phosphate dehydrogenase, putative	2.30088e+06	2.28887e+06	2.1564e+06	5.02761e+06	4.69945e+06	4.76777e+06	9	6	7	15	13	14
LmxM.13.0110	4	3	hypothetical protein, conserved	440781	445637	439845	890316	879439	820909	0	1	2	2	2	1
LmxM.33.0130	4	2	malate dehydrogenase, putative	44634.2	45416.7	51682.8	392644	399893	326970	0	0	0	2	2	2
LmxM.31.3930	4	1	hypothetical protein, conserved	32476.6	35306.4	41970.4	643720	509496	635508	0	0	0	0	0	1
LmxM.19.1550	8	6	hypothetical protein, conserved	38291.7	28601	32221.3	486040	580561	476453	0	0	0	7	9	4
LmxM.20.1730	4	4	mitochondrial RNA ligase 2	49081	58065.7	54959.1	216626	214242	204394	1	1	1	2	5	3
LmxM.16.1210	10	7	hypothetical protein, conserved	30680.6	24000.1	26009	403496	412750	518527	0	0	0	5	6	9
LmxM.21.0420	4	2	ferredoxin NADP reductase-like protein	17603.4	19544.3	16931.3	73910.4	72628.7	66856.6	0	0	0	0	2	0
LmxM.11.1360	6	6	hypothetical protein, conserved	715313	651610	718784	2.89422e+06	2.81991e+06	2.52249e+06	4	2	2	6	6	5
LmxM.32.2600	19	18	enoyl-CoA hydratase/Enoyl-CoA isomerase/3- hydroxyacyl-CoA dehydrogenase, putative	7.1111e+06	7.30378e+06	7.96939e+06	2.17014e+06	1.99126e+06	2.22808e+06	12	17	18	5	8	6
LmxM.32.2510	18	16	hypothetical protein, conserved	1.30329e+06	1.17915e+06	1.26078e+06	4.86025e+06	4.42482e+06	4.24791e+06	3	2	4	14	16	16
LmxM.33.3500	30	22	ruvb-like 1 DNA helicase, putative	3.74104e+06	3.38245e+06	3.59159e+06	1.20684e+07	1.14818e+07	1.30543e+07	15	14	15	25	23	26
LmxM.32.1680	22	17	thiamine biosynthesis-like protein	3.97768e+06	4.43461e+06	4.56757e+06	1.37446e+06	1.29545e+06	1.33933e+06	16	16	15	7	12	8
LmxM.23.1590	2	1	oxidoreductase-like protein	311.23	256.465	257.598	9068.66	6193.75	7980.02	0	0	0	2	1	0
LmxM.24.0320	23	17	fumarate hydratase, putative	4.30086e+06	3.92221e+06	3.80851e+06	1.19261e+07	1.25006e+07	1.29739e+07	13	15	12	20	17	24
LmxM.13.0870	19	15	mitochondrial processing peptidase alpha subunit, putative,metallo-peptidase, Clan ME, Family M16	6.35662e+06	5.8301e+06	6.18433e+06	1.64281e+07	1.73938e+07	1.83147e+07	10	12	14	18	21	22
LmxM.23.0690	27	23	3-ketoacyl-CoA thiolase-like protein	6.41161e+06	5.6643e+06	6.00826e+06	3.16223e+07	3.25195e+07	3.79517e+07	9	9	8	30	31	30
LmxM.33.1160	10	7	hypothetical protein, conserved	195346	234527	229691	1.18165e+06	1.19317e+06	1.09016e+06	0	0	0	5	6	6
LmxM.17.0870	14	12	hypothetical protein, conserved	938957	977017	1.12033e+06	6.48165e+06	6.74425e+06	7.71047e+06	5	5	5	13	14	12
LmxM.21.0340	22	16	mitochondrial processing peptidase alpha subunit, putative,metallo-peptidase, Clan ME, Family M16	1.70772e+06	1.4163e+06	1.68503e+06	8.77695e+06	9.31283e+06	8.45895e+06	6	7	10	17	14	15
LmxM.25.0980	126	95	dynein heavy chain, putative	2.39632e+07	2.96867e+07	2.73335e+07	5.09289e+06	5.05374e+06	5.30966e+06	80	95	93	33	27	35
LmxM.07.0940	36	29	hypothetical protein, conserved	3.65461e+06	4.51237e+06	4.15202e+06	770287	759626	810734	28	30	26	11	10	11
LmxM.13.0970	13	9	hypothetical protein, conserved	198089	184234	161504	1.08739e+06	1.08656e+06	983266	1	2	0	10	7	9
LmxM.32.2610	11	10	mitochondrial processing peptidase alpha subunit, putative,metallo-peptidase, Clan ME, Family M16	1.25973e+08	1.46811e+08	1.45642e+08	3.18448e+07	2.96855e+07	3.28272e+07	1	1	1	9	12	8
LmxM.16.1260	8	2	hypothetical protein, conserved	13028.1	11750.9	13780.6	3731.37	3590.56	3746.42	1	1	2	0	0	0
LmxM.08_29.1860	4	3	hypothetical protein, conserved	4.65732e+06	4.20286e+06	4.91058e+06	1.26011e+06	1.18782e+06	1.15622e+06	1	2	1	3	2	1
LmxM.34.4390	12	8	hypothetical protein, conserved	978716	946341	1.08667e+06	331555	318447	315255	10	6	9	0	0	1
LmxM.09.0105	3	3	hypothetical protein, conserved	1.9885e+06	2.03665e+06	2.2091e+06	869409	864831	832246	3	3	4	3	4	2
LmxM.27.1880	5	4	hypothetical protein, conserved	42935.7	53042.6	41253.5	364203	340339	357569	0	0	0	3	4	2
LmxM.26.1880	6	5	hypothetical protein, conserved	309919	363657	332033	1.6458e+06	1.44257e+06	1.53388e+06	2	3	1	4	4	5
LmxM.22.0940;LmxM.22.0930	7	5	hypothetical protein, conserved	421896	458680	382975	64808.8	74633.9	63952.5	7	6	7	0	0	1
LmxM.08_29.1900	4	2	hypothetical protein, conserved	10689	9489.54	10950.3	152347	115523	118456	0	0	0	3	4	3
LmxM.17.0910	19	14	hypothetical protein, conserved	1.32115e+07	1.29616e+07	1.38325e+07	8.13715e+06	8.0643e+06	8.14152e+06	20	15	13	8	10	11
LmxM.26.0970	12	10	hypothetical protein, conserved	686335	680633	637880	1.21457e+06	1.20141e+06	1.21427e+06	4	6	4	8	9	9
LmxM.14.0610	4	2	hypothetical protein, conserved	27239.5	25552.8	30519	239620	226468	285084	0	0	0	1	2	2
LmxM.27.1265	11	3	cation transporter, putative	1.11004e+06	1.27371e+06	1.21444e+06	265140	230344	227848	1	2	3	0	0	1
LmxM.34.3620	5	4	iron-sulfur cluster assembly protein, putative	119680	98081.9	115894	941485	1.12479e+06	1.15895e+06	0	1	0	4	6	4
LmxM.29.2460	35	3	heat shock 70-related protein 1, mitochondrial precursor, putative	95257.7	80572.3	86854.6	455844	431243	397409	0	0	0	3	3	2
LmxM.03.0150	9	7	hypothetical protein, conserved	261175	228528	273706	995586	1.00669e+06	996667	3	3	4	5	4	6
LmxM.07.0050	12	8	alpha-adaptin-like protein	1.13816e+06	1.35837e+06	1.37733e+06	223777	242067	242874	6	9	5	1	1	0
LmxM.18.0220	11	6	RNA-binding protein, putative	478913	425648	425011	2.83711e+06	2.36908e+06	2.42653e+06	2	2	2	8	8	8
LmxM.28.0010	5	4	hypothetical protein, conserved	162982	175169	160599	574390	515952	511061	3	1	3	5	3	4
LmxM.05.0180	13	10	dihydrolipoamide branched chain transacylase, putative	1.49503e+06	1.2798e+06	1.40796e+06	5.18599e+06	4.83282e+06	4.87208e+06	5	6	5	10	9	11
LmxM.33.2920	2	1	hypothetical protein, conserved	111381	103462	98517.9	39682.4	37797.6	39678.8	1	1	1	2	1	1
LmxM.15.0020	2	2	hypothetical protein, conserved	12166.6	11497.1	10417.3	2414.35	2748.8	2507.43	2	1	1	0	0	0
LmxM.32.3110	10	6	hypothetical protein, conserved	822397	902737	830712	318013	322304	295374	8	7	8	3	3	3
LmxM.21.0750	10	8	hypothetical protein, conserved	1.97463e+06	2.20787e+06	2.18719e+06	593810	586479	525895	9	11	9	8	7	6
LmxM.36.1860	9	7	hypothetical protein, conserved	425700	498746	430739	1.78371e+06	1.83965e+06	1.71328e+06	1	1	1	6	7	5
LmxM.34.0740	10	6	hypothetical protein, conserved	31509.1	23972.5	32800.6	1.23158e+06	884492	934408	0	0	0	3	2	5
LmxM.28.1820	16	12	replication factor A, 51kDa subunit, putative	700110	627308	622316	3.26638e+06	2.8682e+06	3.39847e+06	4	4	5	9	11	13
LmxM.26.2660	11	10	hypothetical protein, conserved	121486	133502	129322	1.24364e+06	1.04602e+06	942254	0	0	0	13	10	9
LmxM.15.0410	14	11	hypothetical protein, conserved	1.01638e+06	988536	967402	2.67128e+06	2.40723e+06	2.41211e+06	4	8	10	9	8	8
LmxM.16.1230	37	31	hypothetical protein, conserved	1.8708e+06	1.85257e+06	1.90067e+06	4.2803e+06	4.17588e+06	4.66093e+06	15	13	8	34	29	25
LmxM.29.0350	18	16	kinesin, putative	3.84808e+06	3.73799e+06	3.55551e+06	7.35749e+06	7.3119e+06	7.69392e+06	15	15	19	17	19	16
LmxM.29.0740	5	5	hypothetical protein, conserved	141276	136251	141225	568304	540397	476588	2	1	0	4	4	5
LmxM.07.0700	12	9	topoisomerase-related function protein-like protein	242437	227140	209761	818529	806448	894976	4	3	3	10	11	11
LmxM.21.1620	5	5	hypothetical protein, conserved	639392	575733	594035	1.69941e+06	1.89104e+06	1.83165e+06	4	6	3	6	5	4
LmxM.13.0250	8	7	hypothetical protein, conserved	1.30266e+06	1.38704e+06	1.41234e+06	672682	637322	665470	4	7	5	1	2	2
LmxM.28.2350	1	1	hypothetical protein, conserved	44079.6	56103.5	57837.2	6178.89	6252.88	6033.86	2	1	1	1	1	0
LmxM.25.1920	8	6	hypothetical protein, conserved	526341	515656	515453	109442	92363.6	113963	5	7	6	4	3	3
LmxM.30.0090	6	4	hypothetical protein, conserved	982528	967613	892366	258154	220561	246189	4	4	3	2	2	1
LmxM.31.0170	2	2	U2 small nuclear ribonucleoprotein 40K, putative	55965.6	64549.2	55206.3	308934	286973	268252	0	0	0	3	2	2
LmxM.19.1230	9	7	hypothetical protein, conserved	698510	662600	610889	3.00897e+06	2.81858e+06	2.58482e+06	0	0	1	6	6	6
LmxM.33.0010	20	13	hypothetical protein, conserved	9.33937e+07	9.06335e+07	9.07711e+07	4.11941e+07	3.88761e+07	4.32844e+07	20	18	19	14	14	13
LmxM.19.0710	10	10	glycosomal malate dehydrogenase	2.78794e+06	2.72783e+06	2.88756e+06	1.63386e+06	1.66743e+06	1.58631e+06	10	9	6	7	7	5
LmxM.19.0760	12	7	transporter, putative	2.62605e+06	2.70072e+06	2.95881e+06	975419	988991	1.04183e+06	5	6	9	4	4	4
LmxM.36.4530	9	6	ABC1 protein, putative	274707	267528	256557	133506	141885	138918	5	5	5	0	0	0
LmxM.08_29.1620	14	9	hypothetical protein, conserved	37332.6	36705	33856.1	453916	349062	474420	1	0	0	11	8	11
LmxM.31.3890	3	2	AUT2/APG4/ATG4 cysteine peptidase, putative,cysteine peptidase, Clan CA, family C54, putative	164055	167307	168120	39723.1	32547.5	33257.4	3	3	2	1	0	0
LmxM.06.0370	12	11	glutamine synthetase, putative	5.47758e+06	4.79402e+06	4.93484e+06	1.55895e+07	1.53133e+07	1.65145e+07	9	13	7	8	10	15
LmxM.25.1750	1	1	hypothetical protein, conserved	78717	86463	94882.7	11071.7	10527.5	12961.9	1	1	1	0	0	0
LmxM.28.1920	2	1	hypothetical protein, conserved	1374.35	2623.55	1858.48	222219	268352	285539	0	0	0	0	0	1
LmxM.33.4060	8	7	ubiquitin hydrolase, putative,cysteine peptidase, Clan CA, family C19, putative	461844	486390	455793	1.46113e+06	1.36559e+06	1.58176e+06	3	3	2	7	6	7
LmxM.04.0810	10	9	hypothetical protein, conserved	2.59508e+06	2.70218e+06	2.77607e+06	743770	787466	664571	7	7	5	3	4	4
LmxM.16.0380	11	6	tubulin tyrosine ligase, putative	1.33449e+06	1.60255e+06	1.50562e+06	212367	171058	178550	3	3	4	1	2	2
LmxM.08.0470	4	2	small ubiquitin protein, putative	116225	114140	106616	351229	311699	322548	0	0	0	1	0	1
LmxM.23.0370	11	10	hypothetical protein, conserved	1.05059e+07	9.20932e+06	9.85537e+06	3.87168e+06	3.74419e+06	3.77434e+06	10	8	7	5	6	8
LmxM.23.0680	11	10	hypothetical protein, conserved	369525	361155	397396	1.4258e+06	1.43047e+06	1.65621e+06	3	4	4	12	10	8
LmxM.13.1620	17	15	squalene monooxygenase-like protein	3.39517e+06	3.81385e+06	3.71842e+06	1.42533e+06	1.44798e+06	1.49353e+06	15	15	15	10	5	7
LmxM.34.4710	10	5	hypothetical protein, conserved	373190	414531	375750	152172	151445	142762	5	5	3	2	1	0
LmxM.24.0330	17	11	hypothetical protein, conserved	123820	116110	160971	1.58903e+06	1.49098e+06	1.52128e+06	3	3	1	12	12	9
LmxM.08_29.1170	10	9	hypothetical protein, conserved	439523	371884	402372	1.65631e+06	1.56394e+06	1.49714e+06	2	1	3	9	9	8
LmxM.06.0460	14	10	ATP-NAD kinase-like protein	343286	376467	382603	1.32464e+06	1.27945e+06	1.4741e+06	1	1	1	7	13	7
LmxM.33.3230	31	19	hypothetical protein, conserved	462601	569516	521741	2.23875e+06	2.27607e+06	2.35207e+06	4	5	6	17	18	19
LmxM.29.0560	5	4	hypothetical protein, conserved	292730	290481	305313	527133	565480	548139	1	0	0	2	2	4
LmxM.14.1000	2	2	hypothetical protein, conserved	211275	244403	223894	49573.8	49769.2	56742.4	2	3	3	1	2	1
LmxM.09.1010	30	17	hypothetical protein, conserved	579619	448160	512839	4.34369e+06	4.70769e+06	5.28129e+06	4	3	5	15	15	14
LmxM.34.1460	10	9	hypothetical protein, conserved	1.60282e+07	1.83958e+07	1.7563e+07	6.36518e+06	6.26822e+06	6.50479e+06	5	8	10	6	6	5
LmxM.28.1660	10	6	hypothetical protein, conserved	92051.4	74938.2	67426.5	741657	722476	692627	0	1	0	7	7	6
LmxM.33.3600	3	2	adenosine kinase-like protein	748292	878152	856006	113443	102299	88154.2	5	2	4	1	1	3
LmxM.22.0580	3	3	rer1 family-like protein	6.06995e+06	6.46714e+06	6.91771e+06	2.42567e+06	2.5136e+06	2.5406e+06	4	3	3	4	5	3
LmxM.04.0280	13	6	adenosine monophosphate deaminase, putative,AMP deaminase, putative	1.02318e+06	1.22151e+06	1.20803e+06	96764.4	82530.6	111698	6	7	6	0	0	0
LmxM.05.0610	2	1	hypothetical protein, conserved	21611.9	19224.2	18807.5	176400	136793	148754	2	0	0	0	1	1
LmxM.11.0600	11	8	hypothetical protein, conserved	24764.3	17789.6	24547.8	404520	347860	410874	0	0	1	6	7	7
LmxM.34.4030	6	5	ATP-dependent RNA helicase, putative	343426	466090	440486	43053.2	40067.4	42998.3	1	4	3	2	0	2
LmxM.21.1568	1	1	hypothetical protein, conserved	613.998	825.47	492.231	27537.6	24066.3	28637.9	0	0	0	0	1	0
LmxM.31.2950	10	9	nucleoside diphosphate kinase b	3.03194e+06	2.6249e+06	2.97412e+06	2.24536e+07	2.73744e+07	2.9616e+07	5	4	4	14	12	13
LmxM.04.0300	4	4	hypothetical protein, conserved	63017.3	65406.2	49860.2	454020	448020	477352	0	0	0	2	2	4
LmxM.34.4430	20	18	mitochondrial phosphate transporter, putative	1.27986e+08	1.35892e+08	1.38495e+08	3.67167e+07	3.64509e+07	4.21905e+07	24	28	20	18	19	20
LmxM.14.0110	4	4	hypothetical protein, conserved	161904	178005	191290	30390.7	27141.1	24409.3	3	2	3	0	0	0
LmxM.32.0240	4	3	thiol-dependent reductase 1	122221	98798.4	123634	711433	799894	767802	0	0	1	3	2	3
LmxM.30.2610	23	21	RNA polymerase ii largest subunit	882278	829713	905802	1.7312e+06	1.7476e+06	1.67648e+06	5	11	8	22	16	20
LmxM.12.1100	6	2	hypothetical protein, conserved	25351.6	21150.7	22167.2	129209	114782	135001	0	0	0	3	2	4
LmxM.13.0140	4	4	hypothetical protein, conserved	121922	122263	107362	963339	797715	761051	2	2	0	4	2	2
LmxM.29.2560	9	5	hypothetical protein, conserved	216720	214696	222843	35234	44129.2	35551.1	1	3	5	0	0	0
LmxM.08_29.2340	5	4	hypothetical protein, conserved	1.05169e+06	952258	995494	2.05855e+06	2.05205e+06	2.13337e+06	2	4	2	3	2	4
LmxM.20.1280	8	7	calpain-like cysteine peptidase, putative,calpain-like cysteine peptidase, Clan CA, family C2	2.38255e+07	2.5353e+07	2.47759e+07	1.25679e+07	1.24227e+07	1.33158e+07	14	13	14	12	11	10
LmxM.23.1260	21	14	hypothetical protein, conserved	1.54814e+06	1.81998e+06	1.72748e+06	334986	378149	321558	11	12	10	4	4	5
LmxM.32.0220	2	1	hypothetical protein, conserved	4627.66	7513.57	4016.18	439591	489434	489078	0	0	0	1	0	1
LmxM.33.2540	10	8	hypothetical protein, conserved	941936	701760	724973	79935.4	77629.1	71031	6	4	7	0	1	0
LmxM.25.2270	8	8	hypothetical protein, conserved	1.20266e+06	1.22028e+06	1.18752e+06	406047	359627	420019	6	5	5	6	2	4
LmxM.15.0990	9	8	succinate dehydrogenase, putative	761264	720731	708850	1.78973e+06	2.01963e+06	1.90035e+06	5	0	3	9	5	5
LmxM.06.1240	12	10	hypothetical protein, conserved	2.5845e+06	2.72583e+06	3.05609e+06	803437	778655	833095	11	10	12	6	7	2
LmxM.29.1330	4	3	ABC transporter, putative	165370	178693	192893	40393.6	35346.9	41160.6	2	2	4	2	1	0
LmxM.34.0190	7	5	hypothetical protein, conserved	1.35759e+07	1.48557e+07	1.5494e+07	2.40695e+06	2.31745e+06	2.85937e+06	7	6	5	2	3	1
LmxM.12.0540	3	3	hypothetical protein, conserved	21818.8	26631.3	30139.8	328711	292799	351706	0	0	0	2	2	0
LmxM.15.0240	9	5	nonspecific lipid-transfer protein, putative,sterol carrier protein, putative	192071	200075	229329	809498	764087	763573	1	1	0	5	4	6
LmxM.19.0580	8	2	hypothetical protein, conserved	289831	315436	330372	60328.5	50425.4	48836.2	3	3	3	0	0	0
LmxM.33.3220	5	3	aminophospholipid translocase, putative	422717	498643	471082	142786	139279	146564	4	3	4	0	1	0
LmxM.13.0930	4	3	glycosyltransferase family-like protein	24998.9	20834.7	16976	288150	303726	319493	0	0	0	2	3	2
LmxM.32.1860	23	16	ABC transporter, putative	6.08111e+06	6.35312e+06	6.63059e+06	3.03597e+06	2.91523e+06	3.12313e+06	14	15	14	9	13	12
LmxM.34.1260	16	13	hypothetical protein, conserved	3.48259e+06	3.74278e+06	3.74756e+06	1.64151e+06	1.57727e+06	1.71706e+06	13	19	15	13	11	13
LmxM.32.0260	6	6	RNA binding protein rggm, putative	483449	518208	620444	3.26338e+06	3.2147e+06	3.49442e+06	2	2	1	6	9	5
LmxM.31.3400	10	6	hypothetical protein, conserved	374229	410768	477692	44727.7	42771	52632.5	3	2	5	0	2	0
LmxM.26.1360	5	4	hypothetical protein, conserved	148277	164136	135495	648851	690567	736676	1	2	1	3	6	4
LmxM.04.0680	7	7	ubiquitin-conjugating enzyme e2, putative	3.91672e+06	4.19004e+06	4.12516e+06	1.19435e+06	1.00659e+06	1.15517e+06	3	5	3	2	2	4
LmxM.08.1171;LmxM.32.0794	37	1	unspecified product	145919	163905	145216	21703.2	22822	27310.4	1	3	1	0	0	0
LmxM.31.3910	4	3	hypothetical protein, unknown function	379160	452704	394881	105892	113266	109953	0	3	1	0	1	2
LmxM.33.4590	1	1	hypothetical protein, conserved	17720.8	19232.7	18195.9	44535	40692	41665.5	0	0	0	1	0	0
LmxM.34.4170	3	2	hypothetical protein, conserved	2043.83	3529.27	2622.84	113921	120331	136957	0	0	0	1	2	2
LmxM.03.0620	14	13	MP99, putative	808410	953658	1.04413e+06	5.40483e+06	5.42939e+06	5.19219e+06	3	2	2	14	14	19
LmxM.31.0440	6	5	hypothetical protein, conserved	497546	516294	498555	1.00839e+06	979884	923385	1	1	2	8	7	6
LmxM.23.0270	3	2	pteridine reductase 1	62912.9	51873.5	54017.1	288116	255514	265561	0	1	1	2	3	2
LmxM.08.0290	4	2	iron superoxide dismutase	6821.59	5228.64	5774.28	107414	114059	83227	0	0	0	2	1	0
LmxM.36.5730	3	2	hypothetical protein, conserved	32658.8	35247.9	32813.4	70451.2	66012.7	68127.5	0	1	0	0	1	0
LmxM.19.0560	3	1	hypothetical protein, conserved	228047	276121	250661	22535.8	27387.3	20249.3	1	1	1	0	0	0
LmxM.08_29.1540	2	1	hypothetical protein, conserved	78610.5	79368.5	81739.8	244536	220266	211032	0	0	1	1	1	1
LmxM.32.0840	4	3	hypothetical protein, conserved	3815.95	5159.8	5881.94	109587	125758	134228	0	0	0	4	3	3
LmxM.22.0380	15	9	hypothetical protein, conserved	1.6928e+06	1.74183e+06	1.87567e+06	682686	693821	743478	12	6	8	8	7	8
LmxM.32.2630	9	5	dynein intermediate chain, putative	5288.67	4562.1	6204.59	65391.9	71178.1	83911.9	0	0	0	3	5	6
LmxM.22.0670	4	3	prefoldin 5-like protein	44492.1	56876.2	37669.7	894804	781789	796764	0	0	0	3	3	2
LmxM.36.4950	7	7	hypothetical protein, conserved	178296	149245	135597	993898	973263	1.03717e+06	0	0	0	4	3	6
LmxM.23.1490	3	3	hypothetical protein, unknown function	283489	266264	277025	99382.1	85168.4	92075.4	2	2	2	3	1	1
LmxM.07.0240	3	1	hypothetical protein, conserved	6085.9	6707.49	5901.45	15213.3	15784.9	15716.6	0	0	1	1	2	1
LmxM.25.1000	3	2	hypothetical protein, conserved	97426.8	86217	88588.4	37216.3	35420.4	36857.7	1	1	1	0	1	1
LmxM.36.6430	3	2	protein transport protein Sec23-like protein	117779	111902	109279	227269	245177	230479	1	1	0	1	1	2
LmxM.06.0990	31	29	hypothetical protein, conserved	1.59541e+07	1.57681e+07	1.68877e+07	2.85455e+06	2.68281e+06	3.40893e+06	26	31	24	3	5	5
LmxM.29.0730	11	8	co-chaperone GrpE, putative	848370	751840	889619	3.55632e+06	3.25106e+06	3.71344e+06	2	2	0	11	9	8
LmxM.31.3480	3	3	hypothetical protein, conserved	880201	817228	840074	354401	332368	314054	3	4	2	3	1	2
LmxM.29.1870	10	3	hypothetical protein, conserved	6961.45	8433.21	9828.25	137563	110989	118055	0	0	0	3	3	3
LmxM.13.0820	4	3	hypothetical protein, conserved	22083.2	18063.6	15284.2	245964	265869	295747	0	0	0	4	3	4
LmxM.24.1640	14	13	hypothetical protein, conserved	1.21875e+07	1.31065e+07	1.29341e+07	5.41424e+06	5.01226e+06	5.56978e+06	14	17	18	9	14	15
LmxM.09.1510	19	18	hypothetical protein, conserved	1.99278e+06	2.34338e+06	2.21375e+06	594992	534156	592815	15	21	15	7	7	4
LmxM.21.0970	6	4	hypothetical protein, conserved	1605.82	2053.23	968.334	208945	222539	227721	0	0	0	4	4	3
LmxM.31.1210	8	8	hypothetical protein, conserved	1.33695e+06	1.64508e+06	1.34989e+06	313999	315528	315155	6	8	7	1	2	1
LmxM.27.1030	14	8	hypothetical protein, conserved	176494	212276	229025	1.18188e+06	1.15541e+06	1.18989e+06	0	1	2	7	6	7
LmxM.21.0690	8	8	hypothetical protein, conserved	2.58631e+06	2.73051e+06	2.72104e+06	1.08577e+06	947483	1.02283e+06	6	6	11	6	3	5
LmxM.16.1140	1	1	hypothetical protein, conserved	59262.4	53358.5	59243.8	133152	139510	132993	0	0	0	1	1	1
LmxM.34.0730	1	1	hypothetical protein, conserved	10816.3	8691.3	11022.6	66595.1	76778	74911.4	0	0	0	1	1	2
LmxM.30.3070	1	1	ferrous iron transport protein (LIT1-2)	23321.5	21667.3	20980.2	1889.15	1327.49	1813.69	1	1	1	0	0	0
LmxM.01.0500	15	11	fatty acyl CoA synthetase 2, putative	2.9555e+06	3.23914e+06	3.21205e+06	1.30608e+06	1.30202e+06	1.19876e+06	12	12	6	10	3	8
LmxM.29.3430	23	16	hypothetical protein, conserved	1.86508e+07	2.25735e+07	2.00954e+07	5.77765e+06	5.7753e+06	5.54548e+06	15	18	15	12	14	10
LmxM.34.2170	6	4	hypothetical protein, conserved	697147	716611	784568	256726	235064	260791	3	3	4	1	1	1
LmxM.09.0520	16	8	hypothetical protein, conserved	2.39119e+06	2.30353e+06	2.65886e+06	798155	782372	849973	3	6	8	3	4	5
LmxM.29.1670	5	4	hypothetical protein, conserved	110188	88500	91631.5	476733	448659	457133	0	0	0	5	4	3
LmxM.06.0690	22	17	hypothetical protein, conserved	728500	717190	724912	1.84127e+06	1.7431e+06	2.01522e+06	8	10	10	18	16	16
LmxM.16.0450	2	2	hypothetical protein, conserved	1.19558e+06	1.17252e+06	1.14871e+06	268107	213843	257051	2	1	1	1	1	0
LmxM.10.0900	27	20	hypothetical protein, conserved	4.2468e+06	4.06736e+06	4.55276e+06	319388	349106	453620	14	15	13	1	1	2
LmxM.34.1160	20	4	oligosaccharyl transferase subunit, putative	2.32936e+06	2.24183e+06	2.52736e+06	1.0121e+06	969360	1.01996e+06	4	7	8	5	6	7
LmxM.34.5260	4	4	hypothetical protein, conserved	24189.1	30243.3	27143.6	335859	303882	250471	0	0	0	5	4	1
LmxM.26.0040	1	1	protein kinase, putative	273501	295439	288784	86261.5	79396.4	94039.2	1	1	1	1	0	1
LmxM.06.0880	8	6	acyl-coenzyme a dehydrogenase, putative	1.98627e+06	1.97596e+06	1.86522e+06	3.85835e+06	3.88533e+06	3.62132e+06	8	6	8	5	8	8
LmxM.25.0820	5	4	hypothetical protein, conserved	232245	247307	242810	827043	717734	842184	0	0	1	1	3	3
LmxM.36.0690	3	2	hypothetical protein, conserved	8434.08	6487.98	10063.3	155416	142723	143389	0	0	0	0	1	1
LmxM.36.3280	14	13	hypothetical protein, conserved	511708	630217	642097	3.07252e+06	3.00991e+06	2.95778e+06	3	2	1	17	21	14
LmxM.24.0730	21	16	signal recognition particle, putative	4.57454e+06	5.48728e+06	5.35348e+06	1.44024e+06	1.45958e+06	1.43445e+06	9	12	16	4	4	3
LmxM.13.0640	12	8	hypothetical protein, conserved	845810	950942	876727	222010	222782	258054	10	7	10	4	2	3
LmxM.32.2860	5	5	hypothetical protein, conserved	853591	783495	822642	408998	427751	431935	5	4	3	5	3	5
LmxM.17.0710	7	4	hypothetical protein, conserved	5108.25	3792.01	4147.3	112167	89191.7	77758.9	0	0	0	1	3	4
LmxM.25.0540	7	7	hypothetical protein, conserved	148747	140619	187903	1.56572e+06	1.58185e+06	1.88249e+06	0	0	0	10	8	7
LmxM.31.1260	9	7	hypothetical protein, conserved	2.33525e+06	2.63466e+06	2.57172e+06	1.03304e+06	977045	1.03161e+06	5	8	6	3	4	3
LmxM.06.0700	2	2	hypothetical protein, conserved	96687.8	79803.9	94968.4	576251	495855	591980	3	3	3	2	5	4
LmxM.28.0940	4	1	oxidoreductase-like protein	15315.6	15435.4	14207.3	39692.7	43515.1	45426.5	1	1	1	0	0	0
LmxM.19.0520	19	17	hypothetical protein, conserved	2.92696e+07	2.69792e+07	3.03885e+07	5.3851e+06	4.8699e+06	6.14324e+06	20	23	28	10	10	13
LmxM.34.3720	11	7	hypothetical protein, conserved	422351	350418	345760	1.73121e+06	1.63765e+06	1.79371e+06	0	1	1	7	8	7
LmxM.30.0540	21	17	ATP-binding cassette protein subfamily D, member 2, putative	1.19311e+07	1.27199e+07	1.24683e+07	4.32825e+06	4.39255e+06	4.93609e+06	20	13	16	16	15	14
LmxM.23.1580	5	3	hypothetical protein, conserved	382327	357318	310308	1.91363e+06	1.83658e+06	1.65741e+06	2	2	2	3	3	3
LmxM.32.1070;LmxM.28.0980	15	12	hypothetical protein, unknown function	1.10491e+08	1.12551e+08	1.30151e+08	3.48377e+07	3.55326e+07	3.68417e+07	17	21	23	14	18	15
LmxM.31.1070	2	2	small nuclear ribonucleoprotein, putative	2339.22	3539.29	4280.75	161602	175806	169376	0	0	0	2	2	1
LmxM.28.1220	2	2	hypothetical protein, conserved	12160.5	15728.7	16399.7	162390	143788	137722	0	0	0	2	2	1
LmxM.20.0130	7	7	hypothetical protein, conserved	202583	159804	195651	1.77774e+06	1.75137e+06	2.22212e+06	0	0	0	4	6	6
LmxM.26.1490	3	3	hypothetical protein, unknown function	486557	562389	525400	75387.8	68366.4	89078.3	1	1	3	0	0	0
LmxM.16.0830	6	6	hypothetical protein, conserved	1.43875e+06	1.40293e+06	1.55808e+06	4.0861e+06	4.01354e+06	3.68001e+06	4	4	7	8	11	9
LmxM.17.1370	4	3	hypothetical protein, conserved	91593.3	133328	124345	5873.72	7240.64	6832.07	3	4	6	0	0	0
LmxM.19.0330	17	15	hypothetical protein, conserved	3.00438e+06	3.46801e+06	3.56436e+06	770965	754502	856968	17	10	16	4	3	4
LmxM.17.0760	8	5	hypothetical protein, conserved	267791	225543	217691	993854	956136	1.00289e+06	2	2	0	5	5	5
LmxM.09.1340	5	2	histone H2B	147374	154750	195612	2.36369e+06	2.66659e+06	1.99155e+06	0	0	0	2	2	2
LmxM.29.0100	16	10	hypothetical protein, conserved	853659	1.10544e+06	1.1196e+06	130943	142559	139870	6	7	10	0	0	1
LmxM.13.0460	13	11	hypothetical protein, conserved	2.70049e+06	2.55565e+06	2.80078e+06	785279	707576	841771	10	9	7	1	3	5
LmxM.24.0450;LmxM.24.0440	20	5	unspecified product	1.32053e+06	1.43762e+06	1.32284e+06	443249	376088	412155	4	5	4	3	3	2
LmxM.22.1370	5	4	intraflagellar transport protein-like protein	213781	206612	224864	507960	460637	486704	2	1	2	4	3	2
LmxM.31.3810	5	3	hypothetical protein, conserved	99761.2	90996.4	90257.6	338931	317664	378175	2	2	3	4	5	3
LmxM.08_29.2570	15	11	serine/threonine-protein kinase, putative,protein kinase, putative	1.06472e+07	1.03901e+07	1.08918e+07	2.44821e+06	2.57889e+06	3.01381e+06	9	9	9	8	7	11
LmxM.36.6940	23	21	protein disulfide isomerase	2.00516e+06	1.71862e+06	2.23667e+06	1.1037e+07	1.12452e+07	1.20813e+07	9	6	7	21	20	19
LmxM.08_29.2650	15	11	hypothetical protein, conserved	549820	504676	522163	1.09157e+06	1.0289e+06	1.10447e+06	4	4	3	9	9	8
LmxM.36.4460	7	6	hypothetical protein, conserved	227012	183679	229303	1.20339e+06	1.31508e+06	1.39538e+06	2	3	3	5	4	6
LmxM.34.0180	14	13	hypothetical protein, conserved	72158.5	53819	79628.1	1.17528e+06	982996	1.10006e+06	0	0	0	13	12	11
LmxM.23.0070	2	2	agmatinase-like protein	74467.4	56579.1	64762.5	466168	433281	508359	1	0	0	5	3	3
LmxM.21.0180	9	6	hypothetical protein, conserved	791670	1.07838e+06	997684	122792	113966	111000	5	4	5	0	0	0
LmxM.27.1710	23	19	eukaryotic translation release factor, putative	4.40643e+07	4.02086e+07	3.84905e+07	1.18151e+07	1.01906e+07	1.03061e+07	19	15	18	14	14	16
LmxM.19.0200	22	21	ADP,ATP carrier protein 1, mitochondrial precursor, putative	5.78694e+08	5.89793e+08	6.45172e+08	1.6257e+08	1.57516e+08	1.84936e+08	34	33	35	25	22	22
LmxM.22.0010	15	12	hypothetical protein, conserved	7.15856e+06	8.17984e+06	7.95798e+06	2.71642e+06	2.90234e+06	2.91419e+06	11	8	12	8	9	8
LmxM.20.0560	6	6	cytidine triphosphate synthase, putative	35858.9	45921.4	48420.6	419400	361224	385465	0	0	0	6	6	7
LmxM.01.0280	6	5	pseudouridylate synthase-like protein	32657	35375.9	40167.5	197728	201623	235999	0	0	0	4	6	4
LmxM.23.1340	7	5	hypothetical protein, conserved	37332.6	37773.8	49877.9	341691	363814	386860	0	0	0	4	5	4
LmxM.25.0200	24	22	hypothetical protein, conserved	4.20642e+06	5.31919e+06	5.40396e+06	784050	697075	756998	20	25	24	6	10	7
LmxM.29.2060	7	4	hypothetical protein, unknown function	122668	101991	104750	30774.8	28888.2	29099.6	4	3	3	1	1	0
LmxM.32.0530	4	1	hypothetical protein, conserved	85002.8	86218.2	80372	42634.5	40614.2	44030.6	0	1	0	0	0	0
LmxM.31.3780	5	5	kinetoplast DNA-associated protein, putative	182300	140350	126705	1.80138e+06	1.6207e+06	1.85436e+06	1	2	1	2	2	3
LmxM.31.1890	11	7	hypothetical protein, conserved	53285.8	56555.1	43508.1	292339	304196	283052	2	2	1	4	6	6
LmxM.36.3490	2	2	hypothetical protein, conserved	22442.1	25275.3	20504	111206	103605	120516	1	0	0	2	2	3
LmxM.32.1620	18	14	hypothetical protein, conserved	6.18422e+06	7.30848e+06	6.79277e+06	2.37532e+06	2.27325e+06	2.31875e+06	15	12	14	8	6	7
LmxM.24.2020	21	16	tubulin folding cofactor D, putative	2.12509e+06	2.48986e+06	2.06068e+06	598511	550342	568859	14	13	11	5	6	3
LmxM.18.1610	9	8	hypothetical protein, conserved	2.59854e+06	2.4778e+06	2.50091e+06	226205	240838	319077	4	4	8	1	1	0
LmxM.36.2680	13	12	hypothetical protein, conserved	1.88151e+06	2.16358e+06	2.21139e+06	617749	658658	608102	10	7	9	7	8	3
LmxM.33.0750	12	8	hypothetical protein, conserved	274321	326963	287217	1.31134e+06	1.22481e+06	1.13763e+06	0	1	0	5	5	6
LmxM.19.0810	10	9	hypothetical protein, conserved,vps53-like domain protein	1.12847e+06	1.43259e+06	1.30546e+06	250758	256130	228468	8	10	6	4	3	2
LmxM.04.0690	2	1	hypothetical protein	24526.9	22776	20118.1	93243.8	84295.4	89709.9	0	0	0	0	1	0
LmxM.32.1790	6	5	hypothetical protein, conserved	499761	501354	498783	121643	122257	147492	5	5	5	2	2	1
LmxM.28.0930	21	17	hypothetical protein, conserved	1.66029e+07	1.77712e+07	1.78683e+07	7.94078e+06	7.47174e+06	8.24999e+06	18	16	14	17	16	12
LmxM.36.5510	1	1	hypothetical protein, conserved	499497	526692	480014	193376	168694	183251	1	1	1	1	1	1
LmxM.14.0780	8	8	hypothetical protein, conserved	491176	443237	531750	1.6303e+06	1.77135e+06	1.7737e+06	3	3	3	6	8	6
LmxM.06.0250	6	5	hypothetical protein, conserved	203838	221350	224930	716503	616425	665735	0	1	3	3	3	3
LmxM.36.3450	1	1	glycosyl transferase-like protein	1329.1	1243.05	837.372	51807.3	66302.9	80536.1	0	0	0	1	0	0
LmxM.18.1060	3	3	calpain-like cysteine peptidase, putative,cysteine peptidase, Clan CA, family C2, putative	193639	217761	211792	81295.5	75267.7	82443.5	1	1	2	1	2	3
LmxM.26.1790	52	38	hypothetical protein, conserved	7.79206e+06	9.62404e+06	9.37969e+06	1.92032e+06	2.01389e+06	2.08353e+06	34	38	35	14	14	13
LmxM.13.1560	5	5	ras-family member, GTP-binding protein, putative	1.97846e+06	2.01827e+06	1.85309e+06	667612	570352	584035	4	4	3	3	3	3
LmxM.16.0190	7	6	hypothetical protein, conserved	103969	81204.8	83578.8	463198	464358	459062	0	1	1	7	6	6
LmxM.33.2610	22	17	ATP-dependent DNA helicase, putative,ruvb DNA helicase-like protein, putative	1.78062e+06	1.35022e+06	1.50912e+06	8.92979e+06	8.91796e+06	9.67382e+06	8	8	6	18	16	19
LmxM.36.5050	5	5	hypothetical protein, conserved	812256	804135	843525	495605	522873	519534	5	7	4	6	5	3
LmxM.28.1240	16	14	p450 reductase, putative	803241	824450	790397	1.18359e+06	1.22881e+06	1.17369e+06	10	6	8	11	12	9
LmxM.28.1200	39	29	glucose-regulated protein 78, putative	3.14957e+07	3.01233e+07	3.01269e+07	2.08973e+07	2.02863e+07	2.10178e+07	33	29	33	29	31	33
LmxM.13.0740	10	7	hypothetical protein, unknown function	666269	768961	781441	107108	97347.4	80610.4	5	4	4	3	4	2
LmxM.01.0740	6	5	hypothetical protein, conserved	24588.5	22106	30649.6	207242	212406	231120	0	0	0	5	5	6
LmxM.27.0620	1	1	hypothetical protein, conserved	10712.9	8778.12	10826.2	2273.2	2287.18	2386.36	1	1	1	0	0	0
LmxM.09.0440	5	2	hypothetical tetratricopeptide repeat protein	148426	164302	134938	25162.8	28351.3	22871.8	1	1	1	0	0	0
LmxM.08_29.2540	17	15	hypothetical protein, conserved	2.40978e+06	2.40244e+06	2.38905e+06	2.95358e+06	2.87196e+06	2.94822e+06	12	6	9	11	18	19
LmxM.19.0680	11	5	kinesin, putative	74963.8	90461.2	74170	381395	361414	340993	3	2	1	5	8	6
LmxM.36.0620	4	4	hypothetical protein, conserved	275002	339391	322269	1.35038e+06	1.46085e+06	1.53336e+06	0	0	0	4	4	2
LmxM.30.2750	6	5	hypothetical protein, conserved	123769	141131	165288	975812	880415	906341	0	0	0	4	4	5
LmxM.32.2430	12	12	hypothetical protein, conserved	2.81559e+06	3.10077e+06	2.93191e+06	637564	547868	493169	16	14	12	3	6	3
LmxM.22.0060	8	8	transcription factor-like protein	345084	365949	370221	1.125e+06	1.01443e+06	1.20128e+06	2	0	1	6	5	4
LmxM.18.0500	7	3	hypothetical protein, conserved	50696.7	56502.7	55207.2	153596	159528	140991	0	0	0	1	3	2
LmxM.29.3500	21	14	S-adenosylmethionine synthetase	2.3954e+07	2.64049e+07	2.93347e+07	6.43289e+06	6.22915e+06	6.95552e+06	18	19	22	11	10	11
LmxM.33.0040	9	8	hypothetical protein, conserved	2.45529e+06	2.70325e+06	2.52601e+06	882652	761545	861339	7	9	9	5	7	4
LmxM.19.0690	7	1	kinesin, putative	6967.77	6915.16	7055.63	39520.8	30537.9	33074	0	0	0	1	0	1
LmxM.28.0500	4	2	hypothetical protein, conserved	381841	466741	458830	103722	94760.1	102934	2	3	1	0	0	1
LmxM.24.0010	9	9	pyruvate dehydrogenase (lipoamide) kinase, putative	2.61893e+06	3.05242e+06	2.88696e+06	1.01714e+06	1.05942e+06	1.07919e+06	6	8	11	2	2	2
LmxM.36.5350	23	17	protein kinase, putative	698203	683926	581284	3.44549e+06	2.9116e+06	3.30534e+06	5	4	3	18	13	16
LmxM.25.1570	18	12	hypothetical protein, conserved	737603	895686	864109	241145	236632	241357	10	8	11	10	7	6
LmxM.03.0190	8	5	U2 splicing auxiliary factor, putative	891458	746578	821734	2.37577e+06	2.46321e+06	2.40608e+06	3	2	4	4	4	7
LmxM.21.0670	3	2	metallo-beta-lactamase family-like protein	1.31951e+06	1.46305e+06	1.23898e+06	426940	384745	390731	0	0	0	2	1	0
LmxM.22.0570	18	15	proteasome regulatory ATPase subunit 1, putative	3.48324e+06	3.38915e+06	3.37091e+06	1.80526e+06	1.90677e+06	1.97823e+06	11	10	9	9	10	12
LmxM.28.2360	4	3	hypothetical protein, conserved	238070	269536	288913	910468	903785	967588	0	0	1	1	1	1
LmxM.34.1520	9	6	hypothetical protein, conserved	583738	564439	596218	321437	342929	342339	4	5	11	4	4	4
LmxM.26.1620	6	6	cdp-diacylglycerol synthetase-like protein	8.73897e+06	9.5777e+06	1.05233e+07	3.00697e+06	3.14086e+06	3.02253e+06	3	4	4	2	4	5
LmxM.31.3080	3	2	ABC transporter, putative	31575.3	29584.5	28025	10350.7	11411.4	11458	1	1	1	0	1	3
LmxM.33.0640	5	4	hypothetical protein, unknown function	221990	282863	245965	58021.4	57889.9	58943.9	2	3	3	3	1	2
LmxM.10.0230	1	1	hypothetical protein, conserved	37055.6	28286.1	30588.7	300576	274477	239493	0	0	0	1	0	0
LmxM.32.0610	3	3	hypothetical protein, conserved	302185	257997	270526	1.49826e+06	1.59054e+06	1.91152e+06	0	1	0	5	4	4
LmxM.32.0770	1	1	CYC2-like cyclin, putative,G1 cyclin CycE4, putative	2801.86	1912.18	1946.21	140.001	148.702	159.919	0	1	1	0	0	0
LmxM.05.0790	5	4	hypothetical protein, conserved	34273.3	33398.9	46253.5	509099	445914	412865	0	0	0	1	7	1
LmxM.29.0920	10	8	hypothetical protein, conserved	158365	115151	141057	934712	952650	921960	0	0	0	9	7	5
LmxM.08.0560	12	8	hypothetical protein, conserved	188019	164637	204607	896214	1.0096e+06	1.06805e+06	0	0	1	8	8	11
LmxM.16.0290	3	3	proteasome 26S non-ATPase subunit 9, putative	130513	150438	135460	534379	483498	574181	0	0	0	1	1	2
LmxM.28.1420	9	7	DNA polymerase kappa, putative,DNA polymerase IV, putative	341660	323943	304257	800644	732320	771432	1	1	2	6	5	6
LmxM.13.0600	4	3	hypothetical protein, conserved	944570	807641	978371	154022	139452	173525	3	3	4	1	1	1
LmxM.33.2360	9	7	hypothetical protein, conserved	86277.3	105542	93081.4	562262	584246	705516	0	1	1	6	8	8
LmxM.08_29.1960	3	3	fumarate hydratase, putative	12891.5	10994.4	16688.5	186213	196176	223282	0	1	0	2	3	3
LmxM.36.5100	44	37	hypothetical protein, conserved	7.96576e+07	8.91656e+07	8.46141e+07	3.00283e+07	2.96611e+07	3.33104e+07	45	56	50	33	42	38
LmxM.34.1330	6	4	hypothetical protein, conserved	379683	374724	359652	598796	621595	586052	3	2	3	2	6	3
LmxM.34.2080	30	22	calcium motive p-type ATPase, putative	1.72251e+07	2.07551e+07	1.83996e+07	5.92448e+06	5.98432e+06	6.15587e+06	19	16	25	15	13	14
LmxM.26.0620	4	4	10 kDa heat shock protein, putative	669659	678153	751261	4.15587e+06	4.0577e+06	5.27248e+06	0	0	0	4	4	2
LmxM.28.1570	6	5	hydrolase, alpha/beta fold family, putative	594255	594118	579711	1.32019e+06	1.4165e+06	1.52954e+06	3	6	5	6	6	6
LmxM.16.0800	12	5	hypothetical protein, conserved	1.64027e+06	1.8088e+06	1.78096e+06	790175	840761	842036	5	4	5	1	2	5
LmxM.28.0780	4	4	hypothetical protein, conserved	299565	290751	269394	628335	674532	626058	1	0	1	2	3	3
LmxM.28.2230	9	3	cyclin dependent kinase-binding protein, putative	636534	544210	428907	42809.9	37079.9	34917	4	5	3	0	0	0
LmxM.22.0290	5	5	hypothetical protein, conserved	929775	1.04003e+06	982010	288463	331777	329808	6	6	5	3	3	3
LmxM.27.2290	10	6	hypothetical protein, conserved	268068	214355	212924	1.08054e+06	1.08244e+06	1.06062e+06	5	4	5	8	4	5
LmxM.08_29.1240	34	28	hypothetical protein, unknown function	1.31423e+07	1.45971e+07	1.46337e+07	6.14962e+06	6.14747e+06	6.5035e+06	28	30	32	20	21	26
LmxM.34.3260	4	3	hypothetical protein, conserved	52298.9	45490.2	62196	360901	353001	334520	0	0	0	3	3	3
LmxM.09.0770	9	5	oligopeptidase b,serine peptidase, clan SC, family S9A-like protein	29860.9	34439.3	40367.7	284135	320700	262548	0	0	0	4	3	3
LmxM.03.0580	4	4	hypothetical protein, conserved	128806	134434	148808	543413	513021	616732	0	0	0	5	4	5
LmxM.05.0190	9	5	hypothetical protein, conserved	18286.6	15114.3	11671.8	293077	282960	240204	0	0	0	2	5	4
LmxM.28.0710	20	17	hypothetical protein, conserved	1.65285e+07	1.68967e+07	1.77777e+07	7.42059e+06	6.97292e+06	7.87755e+06	21	17	20	13	18	21
LmxM.29.0220	3	3	hypothetical protein, conserved	602488	543283	604204	184719	181180	207853	2	3	5	1	1	3
LmxM.07.0140	10	6	hypothetical protein, conserved	1.38346e+06	1.42261e+06	1.39305e+06	830678	880000	812085	6	4	3	7	7	5
LmxM.03.0220	11	7	hypothetical protein, conserved	638953	608907	695642	1.637e+06	1.80396e+06	1.77398e+06	2	3	2	5	5	5
LmxM.10.0405	9	1	GP63, leishmanolysin	0	0	0	4658.66	2069.83	9998.54	0	0	0	1	0	0
LmxM.26.0070	4	4	hypothetical protein, conserved	1.25898e+06	1.2942e+06	1.48306e+06	220709	241909	186650	4	5	3	1	1	2
LmxM.27.1890	2	1	endo/exonuclease Mre11, putative	2.39697e+07	1.85481e+07	1.89347e+07	3.25027e+06	2.74138e+06	2.9303e+06	0	0	0	0	1	0
LmxM.13.0270	2	2	hypothetical protein, conserved	12647.3	17181.1	15884.1	100918	113242	108635	0	1	0	1	0	1
LmxM.08_29.2870	4	4	hypothetical protein, conserved	115352	104565	93054.4	436998	460574	504561	2	1	1	3	6	3
LmxM.17.1110	10	8	kinesin, putative	500232	642865	533692	41237.3	50765.3	57073.3	4	7	5	0	2	0
LmxM.06.1000	5	4	hypothetical protein, conserved	399333	416557	458850	1.06684e+06	1.07076e+06	1.14729e+06	2	2	5	4	5	6
LmxM.32.2810	16	14	transcription elongation factor-like protein	735493	716840	596609	2.95164e+06	2.91515e+06	3.26388e+06	5	7	5	16	16	14
LmxM.14.0020	7	3	phosphatidylinositol 3-kinase, putative	68438.1	80101.5	91250.3	9514.14	9365.21	11353.9	2	2	4	0	0	0
LmxM.36.6910	31	26	T-complex protein 1, theta subunit, putative	2.54364e+07	2.84778e+07	2.86561e+07	1.25569e+07	1.22918e+07	1.20966e+07	29	31	28	17	19	23
LmxM.34.5120	1	1	hypothetical protein, conserved	108618	146100	129927	17180	19804.4	17304.2	1	1	1	1	1	1
LmxM.33.3360	3	3	hypothetical protein, conserved	42006.2	39869.4	48171.5	524948	630438	804071	0	0	0	4	2	6
LmxM.30.2580	1	1	ubiquinol-cytochrome-c reductase-like protein	109613	114408	95632.1	393827	436472	458383	0	1	0	1	1	1
LmxM.07.0190	2	2	protein phosphatase 2A, regulatory subunit B, putative,phosphotyrosyl phosphate activator protein, putative	9488.74	15772.1	12484.6	270090	239933	243124	0	0	0	1	1	1
LmxM.36.0570	22	21	Mitochondrial elongation factor G, putative	2.83791e+06	2.86195e+06	3.18828e+06	1.00079e+07	1.00472e+07	1.17167e+07	5	5	5	21	23	20
LmxM.15.1300	16	13	ubiquitin hydrolase, putative,cysteine peptidase, Clan CA, family C19, putative	337573	316033	282550	890762	892310	928051	4	4	4	14	10	11
LmxM.31.2550	10	7	AMP deaminase, putative,adenosine monophosphate deaminase-like protein	366488	397853	347600	133515	136469	147314	3	3	6	1	0	1
LmxM.30.2080	13	7	hypothetical protein, conserved	2.83239e+06	3.27131e+06	3.82018e+06	515864	538106	568700	6	7	8	5	2	3
LmxM.25.1010	3	3	hypothetical protein, conserved	42094.5	56824.6	50220.1	340566	376131	322291	1	1	0	3	3	3
LmxM.15.0800	19	13	hypothetical protein, conserved	108783	124813	95712.3	496751	506851	516014	0	1	0	14	10	10
LmxM.29.0200	5	3	hypothetical protein, conserved	192976	193575	183203	357577	364616	392955	2	3	1	2	5	4
LmxM.08.0240	6	5	hypothetical protein, conserved	128507	134721	108924	843678	674761	780304	2	3	2	5	3	6
LmxM.36.6100	15	13	hypothetical protein, conserved	4.17901e+06	4.69681e+06	4.50459e+06	2.02829e+06	1.89232e+06	2.02084e+06	14	11	13	12	12	12
LmxM.09.0960	2	2	hypothetical protein, conserved	37361.8	42441.9	34550.7	252031	208506	262763	0	0	0	4	3	5
LmxM.33.3750	5	2	hypothetical protein, conserved	28612.8	24675.7	22353.9	126262	119858	112748	0	0	0	1	2	1
LmxM.16.0390	2	1	hypothetical protein, conserved	866.054	3149.45	2934.16	0	0	0	0	0	1	0	0	0
LmxM.27.1680	12	10	hypothetical protein, conserved	915736	858937	941825	1.6703e+06	1.60632e+06	1.67333e+06	4	0	3	7	14	8
LmxM.28.0510	9	9	hypothetical protein, conserved	8.21755e+06	8.65234e+06	9.23547e+06	4.34118e+06	4.1891e+06	4.33245e+06	14	15	15	9	13	10
LmxM.30.2790	12	10	ADP-ribosylation factor, putative	5.36743e+07	5.82137e+07	6.01131e+07	2.94506e+07	2.90441e+07	2.89203e+07	16	18	19	11	15	14
LmxM.32.2800	4	4	hypothetical protein, conserved	1.30542e+07	1.12357e+07	1.2247e+07	5.02489e+06	4.86451e+06	4.76649e+06	5	6	5	7	6	7
LmxM.08.0510	14	11	ribose-phosphate pyrophosphokinase, putative	263031	233756	207488	1.00581e+06	969146	1.06909e+06	6	3	4	8	8	6
LmxM.34.3200	9	8	hypothetical protein, conserved	170751	166680	145715	605086	542381	533766	4	2	1	8	7	7
LmxM.29.1120	11	10	importin alpha, putative	875144	733030	851981	2.64754e+06	2.72182e+06	2.90193e+06	2	3	2	8	9	10
LmxM.28.2610	18	12	hypothetical protein, conserved	1.14727e+06	1.59265e+06	1.71977e+06	113968	102774	95879.1	11	12	11	1	1	0
LmxM.36.0350	1	1	hypothetical protein, conserved	88168.8	95834.5	100494	379381	343035	315568	1	1	1	0	0	0
LmxM.32.2360	3	2	hypothetical protein, conserved	59596.1	70131.2	71828.3	13325.9	12832.5	15354.2	2	1	2	0	0	0
LmxM.09.0380	8	6	hypothetical protein, conserved	46296.2	37379.4	38526.9	181295	204541	209775	3	2	1	5	4	4
LmxM.19.1110	11	10	mitochondrial carrier protein, putative	1.21379e+06	1.42992e+06	1.37706e+06	448332	417472	456042	5	9	6	4	5	4
LmxM.23.1680	14	9	hypothetical protein, conserved	666516	855560	761546	104439	104256	83127.4	10	10	10	0	0	0
LmxM.31.3790	2	2	cyclin-dependent kinase regulatory subunit	102342	108732	119581	396486	368118	433458	0	1	1	1	2	1
LmxM.07.0220	19	16	hypothetical protein, conserved	1.37939e+07	1.39561e+07	1.49515e+07	6.48617e+06	6.70362e+06	7.13977e+06	16	18	17	15	13	19
LmxM.28.0250	5	3	hypothetical protein, conserved	2.8814e+06	3.41701e+06	3.50313e+06	957143	910966	901636	5	2	3	4	4	4
LmxM.36.5430	5	4	hypothetical protein, conserved	15756.5	15592.7	16863.6	69380	64204.7	55594.5	0	0	0	2	1	2
LmxM.12.0180	9	7	hypothetical protein, conserved	206664	181890	196899	761145	650879	776260	0	0	1	9	6	7
LmxM.36.2560	14	10	hypothetical protein, conserved	734853	897741	901219	221602	209304	209786	5	8	9	4	4	3
LmxM.36.5970	3	3	hypothetical protein, conserved	1.04623e+06	1.08335e+06	1.06267e+06	251524	246473	306775	4	4	4	2	3	3
LmxM.19.1280	5	5	hypothetical protein, conserved	321473	341316	361454	85625.8	104037	93101.3	4	5	4	1	1	1
LmxM.29.2890	15	11	hypothetical protein, conserved	1.31365e+06	1.36127e+06	1.27551e+06	2.69712e+06	2.4534e+06	2.51991e+06	5	3	8	11	14	8
LmxM.27.0580	7	7	hypothetical protein, conserved	26105.9	19038.6	18716.6	218844	196655	191285	0	0	0	5	7	3
LmxM.13.1200	5	4	hypothetical protein, conserved	227765	180514	201611	798882	810761	868621	2	1	1	5	4	3
LmxM.13.1590	7	2	hypothetical protein, conserved	92.7141	85.8351	40.8353	11212.3	12560.4	12982.9	0	0	0	0	1	1
LmxM.08_29.2500	14	9	vacuolar protein sorting-associated protein 4	1.7544e+06	1.86114e+06	1.79621e+06	1.08775e+06	1.08102e+06	1.01845e+06	5	6	7	6	7	7
LmxM.09.1260	3	3	hypothetical protein, conserved	11390.1	9499.67	15372.4	185853	184578	197121	0	0	0	4	3	3
LmxM.10.1160	11	9	rab1 small GTP-binding protein, putative	4.16048e+06	4.48045e+06	4.74368e+06	2.04674e+06	1.93497e+06	1.98829e+06	8	8	8	5	9	5
LmxM.27.0430	7	6	hypothetical protein, conserved	33857	33493	22133.6	727090	588034	768248	0	0	0	9	8	6
LmxM.15.0080	10	8	hypothetical protein, conserved	231250	163725	208206	1.52193e+06	1.45379e+06	1.47655e+06	0	1	1	7	10	4
LmxM.24.2290	8	6	cullin-like protein-like protein	619220	627791	640156	348523	319551	314071	3	3	4	2	4	1
LmxM.36.3150	3	3	ADP-ribosylation factor GTPase activating protein, putative	46599.5	41586.7	44176.7	144858	174783	169991	1	0	3	2	3	2
LmxM.33.0270	17	14	hypothetical protein, conserved	7.66143e+06	6.7669e+06	7.63544e+06	2.6769e+06	2.36514e+06	2.57093e+06	19	19	16	10	14	15
LmxM.29.1180	1	1	hypothetical protein, conserved	220961	200199	208913	19371.5	13635.5	20216	1	1	1	1	0	1
LmxM.28.1060	7	5	hypothetical protein, conserved	210073	226552	220320	419467	401173	437729	1	1	1	7	7	4
LmxM.34.2280	14	11	hypothetical protein, conserved	5.66759e+06	5.75514e+06	5.71144e+06	1.53921e+06	1.43131e+06	1.20374e+06	19	18	16	5	8	4
LmxM.16.0010	8	7	hypothetical protein, conserved	1.06551e+06	931014	1.07804e+06	2.54154e+06	2.54342e+06	2.54388e+06	4	3	3	5	8	6
LmxM.21.0660	1	1	nucleotide-binding protein, putative	224861	234551	265872	53759.7	63979.9	55027.5	1	1	1	1	1	1
LmxM.31.1220	6	2	hypothetical protein, conserved	171256	226742	216194	27960.9	31700.1	32364.5	2	3	2	0	0	0
LmxM.27.2240	1	1	hypothetical protein, conserved	255.879	305.201	192.213	7037.84	6853.19	5145.96	0	0	0	0	1	0
LmxM.28.2140	2	1	A/G-specific adenine glycosylase, putative	149902	185219	195420	26556	29902.2	24884.6	1	1	0	0	1	0
LmxM.34.3510	23	19	structural maintenance of chromosome (SMC) family protein, putative	1.15462e+06	1.1772e+06	1.0804e+06	2.95222e+06	2.62195e+06	2.65548e+06	8	9	7	15	15	11
LmxM.33.1250	9	8	NLI-interacting factor, putative	280729	221108	308578	1.80195e+06	1.90981e+06	1.85069e+06	3	1	2	9	8	7
LmxM.29.3600	6	6	ATP synthase, epsilon chain, putative	891482	1.06536e+06	1.18355e+06	5.27884e+06	5.56376e+06	5.20918e+06	5	4	4	5	5	6
LmxM.09.1380	6	3	hypothetical protein, conserved	507426	495377	493523	85605.9	60437.9	72136.2	1	1	3	4	1	4
LmxM.32.1410	2	2	hypothetical protein, conserved	5130.68	2875.02	3648.29	104187	96831.2	111502	0	0	1	2	2	2
LmxM.22.0280	8	8	hypothetical protein, conserved	143909	182020	152609	640150	643110	613537	3	3	2	8	6	6
LmxM.28.0470	8	6	hypothetical protein, conserved	1.24905e+06	1.31183e+06	1.43663e+06	565623	559310	590344	8	7	7	3	4	4
LmxM.19.0100	14	14	fibrillarin, putative	1.59653e+07	1.64423e+07	1.69563e+07	6.21655e+06	5.80646e+06	6.83596e+06	9	10	15	9	8	9
LmxM.34.2490	10	8	hypothetical protein, conserved	402475	542417	407851	60913.4	66376.1	66312.3	9	8	8	1	1	2
LmxM.08.0200	10	9	hypothetical protein, conserved	2.7322e+06	2.48858e+06	2.85454e+06	1.23296e+06	1.24719e+06	1.227e+06	4	3	5	6	7	5
LmxM.13.1660	28	22	chaperonin TCP20, putative	3.1246e+07	3.21518e+07	3.44678e+07	1.72597e+07	1.66116e+07	1.76006e+07	27	24	29	25	25	27
LmxM.30.1170	3	2	hypothetical protein, unknown function	627169	623167	581823	1.24679e+06	1.15593e+06	1.26204e+06	1	1	2	2	2	1
LmxM.36.5470	10	5	hypothetical protein, conserved	79326.9	67613.4	71746.2	204628	229433	223229	3	3	3	4	4	4
LmxM.01.0600	5	2	hypothetical protein, conserved	10115.9	9786.33	9257.77	3922.9	3555.44	4087.67	1	0	2	1	1	0
LmxM.36.6950	7	7	delta-6 fatty acid desaturase	3.25947e+06	3.53932e+06	3.13838e+06	1.12821e+06	1.08394e+06	1.25157e+06	5	5	7	3	7	4
LmxM.33.2490	5	4	hypothetical protein, conserved	35444.9	28718.6	28879.4	179562	158548	195590	0	0	0	3	3	1
LmxM.29.2330	2	2	hypothetical protein, unknown function	67333	66216.6	62713.3	30701.8	33749.3	33375.5	2	2	2	3	2	0
LmxM.19.0230	14	11	hypothetical protein, conserved	489371	606872	580564	2.1681e+06	2.07e+06	2.29291e+06	3	2	4	10	7	9
LmxM.33.1170	17	13	hypothetical protein, conserved	152024	129433	193549	1.57792e+06	1.65046e+06	1.84249e+06	0	0	0	14	13	19
LmxM.08_29.0870	13	8	hypothetical protein, conserved	1.9481e+06	1.75318e+06	1.74887e+06	3.99347e+06	4.29003e+06	4.3539e+06	6	5	6	8	8	6
LmxM.23.1110	7	4	hypothetical protein, unknown function	334159	409752	327550	81117.6	81200	72925.9	4	5	3	2	1	2
LmxM.36.4520	18	11	hypothetical protein, conserved	1.51215e+06	1.94873e+06	1.88139e+06	388590	379491	362848	5	10	10	2	3	3
LmxM.34.2690	2	1	hypothetical protein, conserved	49675.4	55529.7	47834.8	187911	165518	195920	0	0	0	2	1	2
LmxM.02.0140	3	1	hypothetical protein, conserved	7152.04	6499.23	7722.83	23440.7	26046.5	22754	0	0	1	1	1	1
LmxM.05.1030	4	3	hypothetical protein, conserved	758451	786819	900983	2.18303e+06	2.24656e+06	2.26291e+06	2	2	3	1	3	4
LmxM.25.1630	24	20	hypothetical protein, conserved	7.54252e+06	7.95193e+06	8.8081e+06	3.33526e+06	3.23297e+06	3.37496e+06	19	19	20	12	14	14
LmxM.18.0560	15	13	vacuolar ATP synthase subunit c, putative	8.42359e+06	9.18697e+06	9.11014e+06	3.10454e+06	3.01992e+06	3.51406e+06	14	14	19	9	11	11
LmxM.23.1240	11	9	hypothetical protein, conserved	56547	57011.7	83775.1	768685	769662	839852	0	0	1	10	8	6
LmxM.13.0920	5	2	hypothetical protein, conserved	24892.3	19655.9	21005	5440.65	5719.32	5668.89	2	1	2	1	3	1
LmxM.08_29.1940	3	2	hypothetical protein, conserved	25754.2	33616.9	33087.5	4819.54	5395.96	4670.04	0	2	0	0	0	0
LmxM.13.0280;LmxM.13.0300;LmxM.13.0290partial	35	30	alpha tubulin	1.75395e+09	2.0689e+09	2.11905e+09	5.39357e+08	5.82018e+08	5.9214e+08	100	107	116	83	71	84
LmxM.32.2550	19	13	isocitrate dehydrogenase, putative	5.13874e+06	5.41747e+06	4.85479e+06	2.36164e+06	2.18276e+06	2.38838e+06	11	13	11	8	7	12
LmxM.28.0040	15	7	hypothetical protein, conserved	141584	144002	184671	1.12254e+06	999635	942887	1	1	1	8	6	8
LmxM.19.1620	9	7	potassium voltage-gated channel, putative	807242	885954	810183	2.0005e+06	1.79768e+06	1.87289e+06	3	4	4	6	3	6
LmxM.36.4500	5	4	hypothetical protein, conserved	218353	164537	189719	930039	882410	898657	2	1	4	3	4	2
LmxM.09.0280	4	4	hypothetical protein, conserved	600435	534000	712062	49940.4	60408.4	68622.6	3	2	3	0	1	0
LmxM.27.2120	2	1	hypothetical protein, conserved	44534.6	44904.6	40563.9	8774.15	9137.04	11126.7	1	0	1	0	0	0
LmxM.10.1250	7	4	hypothetical protein, conserved	849008	855568	830333	243731	251944	297434	3	6	4	3	3	2
LmxM.25.0620	16	11	RNA polymerase I second largest subunit, putative	330342	288399	338604	1.02106e+06	981249	1.11853e+06	3	3	4	12	8	10
LmxM.36.5070	4	4	hypothetical protein, conserved	272740	251467	235392	971857	812992	878142	2	3	2	3	7	4
LmxM.30.0050	10	5	cyclophilin, putative	131444	183316	196823	2.31722e+06	2.19775e+06	1.92617e+06	1	0	1	6	5	5
LmxM.08_29.2630	38	35	hypothetical protein, conserved	6.13595e+06	5.8554e+06	5.98055e+06	1.19709e+07	1.09032e+07	1.20877e+07	16	20	26	32	26	35
LmxM.23.0170	11	8	hypothetical protein, conserved	5.16367e+07	4.06172e+07	4.90198e+07	9.06534e+06	7.90715e+06	7.41294e+06	12	11	13	7	7	10
LmxM.27.1450	19	16	hypothetical protein, conserved	3.53729e+06	3.71335e+06	3.76675e+06	424929	296818	283823	14	17	14	3	1	1
LmxM.06.0500	2	1	hypothetical protein, conserved	4471.79	6705.66	5121.87	63727.4	56779.8	54491.4	0	0	0	0	0	1
LmxM.23.0570	6	2	hypothetical protein, conserved	1.03509e+07	7.84771e+06	8.34281e+06	662539	634041	886387	0	2	3	2	1	2
LmxM.36.4560	10	10	hypothetical protein, conserved	323321	332541	288772	1.24957e+06	1.21599e+06	1.04444e+06	8	7	7	13	13	13
LmxM.36.5550	16	10	hypothetical protein, conserved	358108	385464	393097	149843	167735	166202	6	6	4	4	8	5
LmxM.36.4280	26	23	hypothetical protein, conserved	1.14773e+07	1.15076e+07	1.32058e+07	2.7479e+06	2.89049e+06	3.34586e+06	21	22	28	18	12	14
LmxM.33.1030	3	3	hypothetical protein, conserved	430219	409478	423146	294832	281147	283173	4	5	3	4	3	1
LmxM.30.0080	4	3	hypothetical protein, conserved	19781.6	11041.6	18245.8	552196	550816	676424	0	0	0	3	3	3
LmxM.23.0810	17	12	actin interacting protein-like protein	1.7862e+06	1.86675e+06	1.78206e+06	971424	952725	874124	12	10	12	9	7	7
LmxM.33.2110	4	4	cardiolipin synthetase, putative	403056	325600	403006	38652.4	44375.3	52676.5	4	2	2	0	0	0
LmxM.06.1010	8	7	hypothetical protein, conserved	136443	144226	143570	531195	485884	427099	2	2	2	5	4	5
LmxM.31.0900	1	1	hypothetical protein, conserved	19196.6	14076.4	13740.2	131703	158140	151875	0	0	0	1	1	1
LmxM.30.2970	198	157	acetyl-CoA carboxylase, putative	8.94882e+09	7.23481e+09	7.89778e+09	2.13055e+09	1.93139e+09	2.18996e+09	361	357	374	250	245	255
LmxM.25.0010	6	5	beta galactofuranosyl transferase	466022	511434	466069	212056	217208	194876	2	5	3	1	2	1
LmxM.21.1090	29	22	T-complex protein 1, delta subunit, putative	2.03784e+07	2.20869e+07	2.30196e+07	8.749e+06	8.7526e+06	9.61154e+06	28	22	21	15	16	14
LmxM.15.1220	5	3	hypothetical protein, unknown function	190122	192561	170813	45082.9	41894.1	52136.1	3	3	2	1	1	3
LmxM.27.0230	6	5	hypothetical protein, conserved	582542	490467	552534	1.53466e+06	1.5228e+06	1.65707e+06	2	0	2	4	4	4
LmxM.14.0540	15	13	ion transport protein-like protein	1.69229e+07	1.83578e+07	1.96338e+07	5.9493e+06	5.32607e+06	5.02297e+06	16	16	20	13	10	11
LmxM.21.1552	20	19	RNA helicase, putative	2.23223e+07	2.29508e+07	2.37806e+07	1.43795e+07	1.34316e+07	1.36474e+07	21	19	28	26	22	20
LmxM.36.0390	11	9	hypothetical protein, conserved	126231	142005	152747	557416	497176	485154	0	0	3	11	11	6
LmxM.27.0750	1	1	hypothetical protein, conserved	183534	159752	144847	7048.81	7479.01	11166.7	0	0	1	0	0	0
LmxM.34.1470	11	9	choline/ethanolamine kinase, putative	3.67493e+06	4.00904e+06	4.1254e+06	1.02023e+06	955503	1.18038e+06	10	8	6	2	4	2
LmxM.11.0310	7	6	hypothetical protein, conserved	956016	756024	1.03459e+06	18603.1	16808.2	30147.6	7	6	7	0	0	0
LmxM.18.1300	15	3	hypothetical protein, conserved	6.36603e+06	6.98821e+06	7.34245e+06	2.51779e+06	2.19912e+06	2.25922e+06	5	4	5	4	3	5
LmxM.22.0160	4	4	hypothetical protein, conserved	133587	149732	158420	615225	648159	764128	2	1	1	4	7	5
LmxM.19.1540	13	12	choline/Carnitine o-acyltransferase-like protein	1.58053e+06	1.86499e+06	1.81872e+06	607906	592812	550419	10	14	12	3	4	6
LmxM.36.4145	1	1	transcription factor S-II-like protein	4679.24	4594.25	3562.94	77266.5	55503.7	54074.6	0	0	0	0	1	1
LmxM.22.0710	9	8	hypothetical protein, conserved	485832	465295	512116	1.11773e+06	1.13154e+06	1.26157e+06	5	5	3	7	8	6
LmxM.16.0640	9	5	hypothetical protein, conserved	44742.6	38074.3	44198.6	159735	138742	142386	1	1	1	4	3	3
LmxM.25.1310	5	3	hypothetical protein, conserved	40187.4	30105	41556.1	241192	255321	248315	1	0	2	5	5	3
LmxM.23.0010	5	4	hypothetical protein, conserved	503788	376874	494047	73949.8	79750.8	78320	3	4	3	0	0	0
LmxM.05.0830	3	2	methylthioadenosine phosphorylase, putative	36840.6	27157.5	31248.5	252532	216290	274020	0	0	1	0	0	2
LmxM.21.1567	4	4	hypothetical protein, conserved	77779.9	83313.4	71436.4	213011	210319	193838	0	1	0	3	4	2
LmxM.03.0610	7	6	kinase-like protein	129751	111539	142823	609602	657679	560773	1	1	1	3	5	4
LmxM.31.1000	21	15	chaperonin containing t-complex protein, putative	1.55409e+07	1.66966e+07	1.72459e+07	7.20221e+06	7.62501e+06	7.97286e+06	13	14	14	12	12	10
LmxM.17.1220	7	1	histone H2B	0	0	0	511.564	1590.48	2052.02	0	0	0	0	1	0
LmxM.07.0330	1	1	hypothetical protein, conserved	152979	215946	202477	20027.7	19250.9	23347.3	2	2	2	0	0	0
LmxM.32.1590	13	11	hypothetical protein, conserved	5.17397e+06	5.13501e+06	4.76171e+06	8.46963e+06	8.73291e+06	8.90342e+06	10	9	12	16	11	8
LmxM.28.2850	2	1	hypothetical protein, conserved	5484.84	6490.64	5212.63	152.613	118.357	75.3577	1	0	1	0	0	0
LmxM.13.0440	11	8	mitogen-activated protein kinase kinase 2	1.05353e+06	1.16127e+06	1.10462e+06	609776	568484	581798	8	4	8	4	2	5
LmxM.32.2350	15	1	hypothetical protein, conserved	19531.8	17514.5	20360.8	1011.93	603.736	972.1	1	0	1	0	0	0
LmxM.33.0580	1	1	hypothetical protein, conserved	5354.9	3242.06	6109.44	165343	193885	201216	0	0	0	1	1	1
LmxM.24.1080	3	2	DNAJ domain protein, putative	99787	101254	91910.4	332841	279369	329391	3	3	2	2	2	3
LmxM.17.1410	8	7	zinc-finger protein ZPR1, putative	110534	124402	147817	639134	607034	670500	0	0	1	6	4	6
LmxM.27.1980	9	5	FtsJ cell division protein, putative	377105	366174	368732	70973.3	93245	73944.1	4	2	4	0	0	0
LmxM.33.3270	3	1	hypothetical protein, conserved	16616.6	16280.4	11022.5	340362	245611	272458	0	0	0	2	2	2
LmxM.17.0620	3	1	hypothetical protein, conserved	90211.1	56937.7	57570.1	1.31405e+06	1.17256e+06	1.46483e+06	1	2	2	2	1	4
LmxM.02.0630	7	5	gamma-glutamyl phosphate reductase-like protein	15275.1	9078.06	14200.9	253272	271885	240180	0	0	0	2	5	4
LmxM.26.1330	2	1	hypothetical protein, conserved	26412.1	20467.3	24534.3	159319	189649	213735	0	0	0	2	1	1
LmxM.36.5230	1	1	hypothetical protein, conserved	94005.9	133989	120027	4870.27	7481.04	5562.71	0	1	1	0	0	0
LmxM.21.0720	6	5	hypothetical protein, conserved	399230	448021	373477	1.09979e+06	1.11138e+06	1.17062e+06	1	0	3	3	4	8
LmxM.36.1480	12	8	hypothetical protein, conserved	214103	226627	272770	1.05297e+06	976955	949070	0	0	0	7	8	8
LmxM.03.0540	13	9	26S protease regulatory subunit, putative,serine peptidase, Clan SJ, family S16, putative	1.65031e+06	1.69374e+06	1.76322e+06	1.19722e+06	1.17357e+06	1.18296e+06	6	7	6	7	8	8
LmxM.36.1240	6	5	hypothetical protein, conserved	1.64547e+06	1.7945e+06	1.64922e+06	472343	393485	369684	4	3	4	3	3	2
LmxM.30.0760;LmxM.30.0771	2	2	hypothetical protein, unknown function	101896	109357	91257.3	271171	265748	260250	0	1	0	0	1	0
LmxM.27.1850	5	4	paraflagellar rod protein-like protein	165405	201802	201328	29038.2	34462.4	36772.1	3	3	3	0	0	2
LmxM.30.0780	1	1	c2 domain protein, putative	78250.8	61218	69908.3	11466.9	14137	13197.7	0	1	0	0	0	0
LmxM.23.1690	7	6	hypothetical protein	862624	976266	966510	375375	371771	336197	5	6	5	4	1	3
LmxM.14.0970	6	3	hypothetical protein, conserved	52839.3	38646.8	44102.5	268212	301900	322662	2	1	0	3	4	4
LmxM.27.2370	3	3	hypothetical protein, conserved	496640	540629	530496	176862	148833	177558	0	3	2	1	1	1
LmxM.07.0280	28	19	ubiquitin-protein ligase-like, putative	3.78607e+06	2.95988e+06	3.58072e+06	737800	616017	655189	11	14	16	5	6	7
LmxM.29.2980	23	19	glyceraldehyde 3-phosphate dehydrogenase, glycosomal	5.44691e+07	5.02746e+07	5.06509e+07	2.82669e+07	3.01027e+07	2.96453e+07	25	29	23	20	20	22
LmxM.17.0480	6	4	hypothetical protein, unknown function	141059	173079	155857	552670	626534	646848	3	2	4	4	4	2
LmxM.18.1520	40	18	P-type H -ATPase, putative	7.8432e+07	9.02704e+07	7.83756e+07	3.4966e+07	3.46815e+07	3.5692e+07	30	30	37	21	22	20
LmxM.05.1090	8	5	double-strand-break repair protein rad21 homolog, putative	132613	163421	130749	691713	650758	592207	1	0	0	3	2	5
LmxM.21.1860	37	1	beta tubulin	1.05606e+07	1.02575e+07	1.01611e+07	4.16239e+06	3.44406e+06	3.84068e+06	3	2	1	2	4	4
LmxM.34.2140	5	4	hypothetical protein, conserved	29422.6	28482	33219.2	117564	123303	146309	0	0	0	2	5	6
LmxM.29.1570	2	2	hypothetical protein, conserved	13458.1	16127.3	14863	44794.4	51267.9	50248.9	0	0	0	0	1	1
LmxM.08.0320	1	1	mitochondrial associated ribonuclease, putative	234603	274939	270426	748623	763144	842521	0	0	0	1	1	1
LmxM.23.0110	6	6	mannose-1-phosphate guanyltransferase	209032	217445	251028	667575	702134	746092	3	3	2	5	4	2
LmxM.36.1595	1	1	hypothetical protein, conserved	1332.99	1678.16	1954.04	16712	14267	13957.9	0	0	0	1	0	0
LmxM.20.1700	3	2	hypothetical protein, conserved	22164	19857.5	22914.8	98288.3	116935	131131	0	0	0	1	0	1
LmxM.31.2650	19	18	hypothetical protein, conserved	2.34976e+06	3.00548e+06	2.9748e+06	644458	670419	645637	23	21	17	6	3	4
LmxM.07.0070	5	5	hypothetical protein, conserved	324859	312377	364548	1.13237e+06	1.15256e+06	1.35101e+06	2	1	2	6	3	4
LmxM.08.0180	7	5	hypothetical protein, conserved	318280	355502	329731	112988	129934	129211	5	6	3	1	1	1
LmxM.30.1400	7	3	hypothetical protein, conserved	50672.3	45906.7	44732.9	136531	142873	162457	0	0	2	0	1	2
LmxM.16.0100	6	5	hypothetical protein, conserved	580954	708652	890361	44024.2	49514.9	59076.2	6	5	4	1	1	1
LmxM.15.1170	4	2	hypothetical protein, conserved	19288.8	19812.5	22609.9	88113.5	85820.2	107377	1	0	0	1	1	2
LmxM.02.0350	9	8	hypothetical protein, conserved	216002	229650	213513	342863	333845	345931	2	3	4	7	8	6
LmxM.04.0240	8	5	hypothetical protein, conserved	4.21189e+06	4.28536e+06	4.37392e+06	1.78141e+06	1.48803e+06	1.68803e+06	3	4	2	3	5	3
LmxM.33.3200	7	6	hypothetical protein, conserved	116135	146531	143949	728484	613350	713878	1	1	2	6	6	5
LmxM.09.0040	5	5	N-acetylglucosaminyl-phosphatidylinositol deacetylase	1.58815e+06	1.50725e+06	1.63741e+06	608802	542783	504084	4	3	5	3	3	2
LmxM.31.1100	10	7	exportin 1, putative	1.57717e+06	1.94421e+06	1.8228e+06	572053	549524	522861	4	4	10	6	6	4
LmxM.34.0440	4	1	hypothetical protein, unknown function	61270.8	54647.7	49357.7	15656	16459.1	17299.6	1	0	0	0	0	0
LmxM.32.0010	15	11	hypothetical protein, conserved	1.24521e+06	1.28024e+06	1.19501e+06	2.17779e+06	2.01801e+06	2.13569e+06	4	6	4	11	11	11
LmxM.34.5300	4	4	hypothetical protein, conserved	1.55707e+06	1.29947e+06	1.14404e+06	176720	175364	215003	4	2	3	0	0	0
LmxM.11.0810	14	7	hypothetical protein, conserved	918714	941732	852390	337016	338047	385896	10	9	8	1	2	1
LmxM.34.1980	10	7	hypothetical protein, conserved	131190	149457	165825	600951	680156	585658	0	0	1	3	4	4
LmxM.15.1330	4	1	actin-like protein, putative	3843.25	2998.76	3731.18	16091.3	18568.1	18846.9	0	0	0	1	1	1
LmxM.03.0040	8	4	2-aminoethylphosphonate:pyruvateaminotransferas e-like protein	289094	385635	318733	75072.6	72671.5	74938.6	1	6	2	0	0	0
LmxM.21.0980	53	39	hypothetical protein, conserved	9.43565e+06	9.98785e+06	1.02743e+07	3.05236e+06	2.46102e+06	2.96767e+06	31	38	33	15	12	12
LmxM.36.2280	5	3	hypothetical protein, conserved	235045	241433	236398	80277.5	86894	97499.2	3	2	1	0	1	1
LmxM.34.3760	11	11	60S ribosomal protein L27A/L29, putative	1.16706e+08	1.12151e+08	1.22763e+08	3.97542e+07	3.28381e+07	3.89621e+07	16	15	17	12	15	14
LmxM.33.3080	17	9	exosome subunit rrp6p homologue, putative	439867	402317	426874	890631	888730	992041	4	5	6	9	8	8
LmxM.25.1080	10	10	hypothetical protein, conserved	1.79362e+06	1.6581e+06	1.9238e+06	7.32157e+06	7.32172e+06	9.12974e+06	4	3	4	13	18	16
LmxM.34.4830	2	1	hypothetical protein, conserved	825.476	541.667	619.213	6161.69	5690.14	6271.22	0	0	0	1	0	0
LmxM.36.1780	3	1	hypothetical protein, conserved	26563.9	20698.9	28238.9	1057	1168.36	688.37	1	0	0	0	0	0
LmxM.32.2740	18	13	translation initiation factor IF-2, putative	5.21056e+06	5.78238e+06	5.80765e+06	2.34179e+06	2.13359e+06	2.41288e+06	12	17	11	4	6	11
LmxM.34.2240	1	1	hypothetical protein, conserved	4353.37	4816.42	3510.05	54343.9	45647.7	38299.4	0	0	0	1	1	0
LmxM.27.2000	2	2	hypothetical protein, conserved	113958	112125	128704	360003	315341	358890	1	0	0	1	2	2
LmxM.28.1340	4	2	hypothetical protein, conserved	120998	130014	158828	614676	566341	591739	2	2	1	2	3	2
LmxM.25.2060	12	11	hypothetical protein, conserved	3.61946e+06	4.07328e+06	3.81197e+06	7.11353e+06	6.98728e+06	6.95127e+06	12	11	12	13	16	11
LmxM.18.1500	5	3	hypothetical protein, conserved	15745.6	10530.8	16436.4	203761	210287	175589	0	0	0	3	2	0
LmxM.25.0810	2	1	hypothetical protein, conserved	5701.96	5911.8	4951.91	1582.86	1791.44	1779.29	1	1	1	0	0	0
LmxM.36.5660	15	10	hypothetical protein, conserved	1.06736e+06	1.10002e+06	1.05748e+06	838705	823406	847021	9	11	8	13	10	11
LmxM.11.0420	4	1	chromatin binding protein, putative	332.237	333.262	624.056	20354.8	22948.6	17304.7	0	0	0	1	0	1
LmxM.10.0150	2	2	hypothetical protein, conserved	4172.84	2861.68	3628.78	29272.1	30139.2	35887.4	0	0	0	2	1	1
LmxM.31.2030	3	3	ras-related protein rab-2a, putative	338174	294640	310036	150376	155906	151264	2	2	1	1	0	0
LmxM.32.0765	3	2	hypothetical protein, conserved	6206.87	4270.82	4927.75	39815.4	38295.3	45604.6	0	0	1	1	0	1
LmxM.29.0910	14	12	ubiquitin-protein ligase, putative	1.39701e+06	1.71456e+06	1.51952e+06	532340	538634	552723	14	11	14	12	9	11
LmxM.25.0490	6	4	RNA-binding protein, putative, UPB1	2.71396e+06	2.17221e+06	2.32345e+06	9.11448e+06	8.28221e+06	8.24078e+06	2	3	3	6	4	5
LmxM.34.5190	12	8	NIMA-related kinase, putative	2.08768e+06	2.23666e+06	2.43299e+06	368242	401637	493444	4	6	6	3	4	0
LmxM.04.0060	5	3	DNA topoisomerase type IB small subunit	254666	173799	191116	1.59217e+06	1.62377e+06	1.48213e+06	0	1	2	3	2	3
LmxM.12.0150	3	2	leucine-rich repeat protein, putative	215740	197252	234851	13909.5	15705.3	22105.1	2	1	3	1	2	1
LmxM.22.0050	1	1	hypothetical protein, conserved	1579.49	1255.04	842.265	29557.8	28253.9	31920.7	0	0	0	1	0	1
LmxM.36.1880	15	12	hypothetical protein, conserved	945059	987209	905554	132667	89816.9	123843	7	9	9	1	1	0
LmxM.32.1690	14	11	DNA polymerase delta catalytic subunit, putative	239546	207909	284238	1.50496e+06	1.32171e+06	1.57388e+06	0	1	0	9	11	12
LmxM.32.1140	5	2	hypothetical protein, conserved	342991	405584	432345	79794	70498	87431.2	0	0	2	0	0	0
LmxM.21.1710	12	11	cytochrome c oxidase subunit VI, putative	3.49013e+07	3.72951e+07	3.43026e+07	1.3905e+07	1.4813e+07	1.61477e+07	15	15	13	12	10	7
LmxM.27.0070	8	8	hypothetical protein, conserved	9.79187e+06	9.123e+06	8.6625e+06	2.81635e+06	2.32015e+06	2.27965e+06	6	5	7	3	3	4
LmxM.24.2330	2	2	hypothetical protein, conserved	8634.26	9959.21	8660.85	48478.6	55413.1	67324.3	1	1	0	2	2	3
LmxM.08_29.1720	5	3	histone H2A, putative	671289	477291	722189	8.36287e+06	9.25818e+06	1.15968e+07	0	0	1	2	2	2
LmxM.36.3880	13	9	eukaryotic translation initiation factor 3 subunit, putative	313636	297652	416107	2.05232e+06	2.02052e+06	2.01732e+06	1	1	1	7	9	6
LmxM.25.0830	7	3	hypothetical protein, conserved	221132	215278	217754	137026	132060	124216	2	2	3	1	0	0
LmxM.07.0270	9	5	acetylornithine deacetylase-like protein	1.57146e+06	1.50556e+06	1.60057e+06	924557	872249	949879	3	6	4	4	4	4
LmxM.14.0100	8	2	hypothetical protein, conserved	59109.9	68262.2	73159.7	7278.62	5227.25	4753.73	3	3	2	0	0	0
LmxM.34.3460	4	4	hypothetical protein, conserved	80496.4	80174.7	59990.8	441950	458838	519193	0	1	0	3	7	5
LmxM.25.0550	6	3	hypothetical protein, conserved	300958	368295	328069	82352.6	93120.6	77355.6	3	3	4	2	1	3
LmxM.31.0600	1	1	hypothetical protein, conserved	39304.1	32281.5	33884.6	1829.55	3024.64	2429.75	1	0	0	0	0	0
LmxM.26.1940	22	15	hypothetical protein, conserved	8.66845e+06	8.8772e+06	9.78755e+06	3.67376e+06	3.50041e+06	3.97352e+06	20	19	22	12	13	12
LmxM.28.1980	5	2	hypothetical protein, conserved	61188.4	56570.2	63200.1	109715	106790	107047	3	2	2	1	2	3
LmxM.08.0430	14	10	hypothetical protein, conserved	369010	376695	342054	776048	702277	758859	2	2	1	6	9	7
LmxM.08_29.1440	3	3	clathrin coat assembly protein ap19, putative,sigma adaptin, putative	2.59448e+06	3.01589e+06	3.13315e+06	1.0901e+06	1.05562e+06	1.05843e+06	3	5	4	3	3	4
LmxM.29.0590	2	2	hypothetical protein, conserved	10010.9	9405.97	8544.6	20552	20579.8	21145.1	0	0	0	1	1	1
LmxM.10.0050	10	6	hypothetical protein, conserved	1.08897e+06	1.29701e+06	1.13685e+06	423652	375551	398544	5	6	5	1	1	4
LmxM.20.0370	9	4	hypothetical protein, conserved	527041	518574	529368	78626.7	90049	111459	3	3	5	1	1	1
LmxM.27.2390	6	6	TPR-repeat protein, putative	111708	116827	143229	456245	455258	471493	3	5	5	7	6	5
LmxM.34.3570	5	2	hypothetical protein, conserved	175608	239021	183737	36912.8	34715.8	37621	3	1	2	0	0	0
LmxM.36.6500	2	1	hypothetical protein, conserved	0	0	0	1801.35	499.439	2134.81	0	0	0	0	0	1
LmxM.05.0560	2	1	hypothetical protein, conserved	1.37137e+06	1.1693e+06	1.26769e+06	407147	357548	335938	0	0	1	0	0	0
LmxM.29.0440	3	2	hypothetical protein, conserved	128628	100348	107844	404006	442080	434143	1	2	1	2	1	1
LmxM.33.1500	11	9	hypothetical protein, conserved	1.54571e+06	1.77031e+06	1.48402e+06	357904	333015	275699	12	7	7	5	3	2
LmxM.18.1420	10	8	pumilio protein, putative	2.86714e+06	3.02887e+06	3.09795e+06	1.87941e+06	1.81089e+06	1.76476e+06	7	7	6	4	4	5
LmxM.09.0140	4	3	hypothetical protein, conserved	32832.1	41302.2	24948.4	602507	463639	528249	0	0	0	3	2	2
LmxM.09.0840	5	5	hypothetical protein, conserved	99442.6	72009.6	64495.7	821686	768604	917559	0	1	0	4	5	7
LmxM.24.0770	25	21	malic enzyme, putative	2.3638e+07	2.38921e+07	2.35104e+07	2.12827e+07	2.09636e+07	2.09727e+07	25	23	22	19	14	13
LmxM.33.2930	3	2	hypothetical protein, conserved	195357	231632	219918	66486	54913.1	60150.2	1	1	0	1	0	2
LmxM.33.0720	9	9	hypothetical protein, conserved	299275	308398	342851	884226	964812	1.05544e+06	0	1	1	11	9	7
LmxM.21.0825	5	3	hypothetical protein, conserved	81271.7	86719.9	77253.4	271888	265641	327193	0	1	0	1	2	3
LmxM.34.2740	11	10	galactokinase-like protein	3.96722e+06	4.26261e+06	3.89398e+06	2.04641e+06	2.08093e+06	2.22893e+06	10	7	7	5	8	7
LmxM.15.1230	5	4	nucleoside transporter 1, putative	2.02607e+07	2.03332e+07	1.59221e+07	4.05543e+06	3.47734e+06	3.93784e+06	5	6	6	5	5	5
LmxM.21.1290	5	5	vesicule-associated membrane protein, putative	1.01007e+06	1.15314e+06	1.12029e+06	458984	470704	503461	6	5	2	4	5	1
LmxM.24.0370	11	9	aspartate aminotransferase, putative	741648	580971	640571	2.6757e+06	2.438e+06	2.38603e+06	0	0	0	9	11	6
LmxM.31.2340	4	4	cytochrome-b5 reductase, putative	93220.1	107860	88426.5	338644	407335	373311	0	0	0	4	2	3
LmxM.22.1410	2	1	centrin, putative,Ca2 -binding EF-hand protein	66533.5	61067.3	73972.6	333952	416092	320268	1	1	0	0	1	1
LmxM.29.2240	5	2	hypothetical protein, conserved	1.61238e+06	1.75935e+06	1.63128e+06	719095	610977	649996	2	2	2	1	1	2
LmxM.30.1500	5	3	hypothetical protein, conserved	91445.4	78253.8	77113	249738	259193	288014	2	2	2	4	3	1
LmxM.22.1040	10	7	hypothetical protein, conserved	14345	14703.2	23649.3	433540	518313	658132	0	0	0	6	4	8
LmxM.15.1470	3	1	ribosomal protein S6, putative,NPH2/RS6-like protein	858819	730683	827075	2.22146e+06	2.00427e+06	2.11335e+06	2	2	3	2	2	2
LmxM.19.0790	16	13	signal recognition particle protein, putative	1.96299e+06	2.14123e+06	2.12442e+06	1.08334e+06	1.01937e+06	972497	9	10	10	4	3	7
LmxM.29.1860	2	1	hypothetical protein, unknown function	23028.4	22149.4	16656.1	134230	124898	146154	0	0	0	0	2	0
LmxM.26.0430	9	2	nucleotide binding protein-like protein	193299	181303	231820	40539.8	36825.3	45221.5	2	2	1	0	0	0
LmxM.16.1050	11	4	hypothetical protein, conserved	368960	446337	396034	69738.4	70184	52755.1	2	2	4	0	0	0
LmxM.26.1540	9	6	hypothetical protein, conserved	423211	418265	422749	683099	661882	730525	2	4	1	3	6	4
LmxM.13.0980	9	6	AMP deaminase, putative,amp deaminase-like protein	211984	274681	186446	20968.5	26142.2	20980.7	3	4	3	1	0	0
LmxM.33.4530	39	27	phosphatidylinositol 3-kinase (tor2)-like protein	2.50919e+06	3.40004e+06	3.05964e+06	657128	659587	630443	24	25	23	8	5	3
LmxM.36.1630	83	74	clathrin heavy chain, putative	7.60951e+07	9.38168e+07	8.80178e+07	2.94006e+07	2.89085e+07	3.02196e+07	77	96	83	54	62	59
LmxM.28.0450	7	5	ribonuclease II-like protein, putative	277853	261485	267454	558219	570937	641778	5	3	3	4	3	4
LmxM.29.0580	16	14	hypothetical protein, conserved	2.30923e+06	2.55047e+06	2.51477e+06	4.28492e+06	4.23651e+06	4.4218e+06	7	6	9	13	13	12
LmxM.03.0200	19	16	delta-1-pyrroline-5-carboxylate dehydrogenase, putative	2.87437e+06	2.60026e+06	2.95428e+06	6.98125e+06	7.42671e+06	8.12125e+06	9	12	10	17	13	14
LmxM.34.2160	7	7	adenine aminohydrolase	2.28771e+06	2.73207e+06	2.6085e+06	764764	768190	873566	5	4	7	3	3	1
LmxM.36.5310	7	5	hypothetical protein, conserved	220654	204130	221191	480340	468433	537175	1	3	3	2	5	4
LmxM.05.0680	6	3	sre-2/carboxylate carrier-like protein	1.04678e+06	976536	953815	431501	449119	489255	1	2	4	0	1	0
LmxM.33.0080	9	9	glucose-6-phosphate dehydrogenase	211904	183844	155424	983296	872769	988548	1	0	0	10	10	12
LmxM.29.1560	6	2	protein kinase, putative	54916.4	66627.2	64907.3	6011.91	6459.17	4219.1	1	1	1	0	0	0
LmxM.14.0990	18	15	ADP/ATP mitochondrial carrier-like protein	1.17329e+07	1.209e+07	1.07519e+07	5.75669e+06	5.7996e+06	6.11676e+06	14	14	14	11	9	11
LmxM.23.1630	6	6	hypothetical protein, conserved	50333.2	59362.8	66024.2	277391	298135	251884	0	0	1	8	4	3
LmxM.25.0740	8	4	DNA repair protein, putative	148124	152562	146081	44764.1	41152.7	34380.9	4	4	4	1	1	1
LmxM.32.0650	15	11	hypothetical protein, conserved	389877	305988	317483	1.20341e+06	1.18996e+06	1.17424e+06	2	3	3	10	12	10
LmxM.02.0420	3	1	hypothetical protein, conserved	197990	218760	242303	60533.2	69592.5	60732.4	1	3	1	0	1	1
LmxM.08_29.2580	8	4	hypothetical protein, conserved	127169	147968	184072	1.01068e+06	1.10343e+06	1.21002e+06	0	0	0	7	7	5
LmxM.31.1130	6	4	hypothetical protein, conserved	13985	17774.6	12149.6	150943	124358	164677	0	0	0	5	4	3
LmxM.08_29.0140	14	10	DNA-directed RNA polymerase I-like protein	709773	687129	668744	1.08323e+06	1.02724e+06	1.09657e+06	5	6	5	11	8	8
LmxM.31.0750	17	13	RNA binding protein, putative	7.826e+07	8.76937e+07	8.8238e+07	3.45847e+07	3.29854e+07	2.99479e+07	22	21	21	18	17	16
LmxM.28.0540	5	5	ribosomal protein S26, putative	7.23995e+07	6.7311e+07	7.51522e+07	2.04343e+07	1.70422e+07	1.5702e+07	6	7	8	6	6	4
LmxM.21.1563	10	10	choline dehydrogenase, like protein	926455	942792	864245	1.47828e+06	1.5349e+06	1.4705e+06	4	4	2	6	6	8
LmxM.36.5910	10	9	hypothetical protein, conserved	1.7935e+06	1.65686e+06	1.70638e+06	2.64501e+06	2.78609e+06	2.72258e+06	6	5	5	12	11	11
LmxM.30.1150	6	1	hypothetical protein, conserved	105641	79388.2	119815	1.6169e+06	1.15598e+06	1.30557e+06	0	0	0	1	0	0
LmxM.27.1110	8	8	mitochondrial RNA binding protein 1,gBP21, MRP1	666473	606916	527835	1.89117e+06	2.04527e+06	2.03739e+06	4	4	5	7	7	6
LmxM.31.0200	3	2	hypothetical protein, conserved	660.261	384.69	604.519	12669.1	11878.1	16415	0	0	0	2	1	2
LmxM.36.4210	8	6	hypothetical protein, conserved	116039	157162	161744	912693	894729	1.01483e+06	1	0	0	9	8	2
LmxM.32.0440	2	2	hypothetical protein, conserved	74102.3	80134.8	84934.9	286653	289580	357129	1	0	0	2	2	1
LmxM.08_29.0350	9	6	hypothetical protein, conserved	599444	704364	714370	146067	114017	112257	4	6	7	2	2	3
LmxM.20.0480	2	2	hypothetical protein, conserved	15152.9	19687.8	15009.6	126195	103017	134577	0	0	0	2	2	1
LmxM.31.1480	7	7	hypothetical protein, conserved	1.51723e+06	1.73158e+06	1.727e+06	325577	358488	263901	6	6	11	2	4	3
LmxM.08_29.2280;LmxM.08_29.2270	5	3	hypothetical protein, conserved	1.86299e+06	2.11428e+06	2.13996e+06	921482	879928	939306	5	5	4	3	2	4
LmxM.24.1980	1	1	hypothetical protein, conserved	8645.55	15101.8	11181.3	198040	172784	173290	0	0	0	0	0	1
LmxM.14.1060	25	16	dynein heavy chain, putative	411690	466887	482875	98101.6	124422	103738	6	11	15	1	3	1
LmxM.36.3680	3	1	mitogen activated kinase-like protein	236553	214090	198318	1.19991e+06	966395	929871	0	0	0	1	0	0
LmxM.36.5940	8	7	hypothetical protein, conserved	1.55293e+06	1.68955e+06	1.46777e+06	688203	636673	704001	10	8	7	10	8	5
LmxM.06.0200	10	9	hypothetical protein, conserved	78632.4	80004.8	73860.2	392710	414899	548409	2	1	2	8	7	8
LmxM.33.2560	9	5	hypothetical protein, conserved	376722	304281	342131	959754	950808	998478	2	2	3	3	4	6
LmxM.31.3410	18	11	hypothetical protein, conserved	1.43067e+06	1.89128e+06	1.80735e+06	376169	372477	403720	10	10	10	2	3	5
LmxM.23.0180	1	1	hypothetical protein, conserved	92190	98565.1	113879	23062.8	26952.1	22002.3	1	1	1	0	1	0
LmxM.07.0060	13	9	cytochrome c1, heme protein, mitochondrial precursor, putative	6.31399e+06	6.00447e+06	5.81149e+06	1.23445e+07	1.36119e+07	1.42164e+07	6	10	7	10	15	10
LmxM.15.0180	1	1	serine/threonine-protein kinase, putative,protein kinase, putative	127403	118989	119278	25817.9	21773	29932.5	0	0	1	0	0	0
LmxM.20.0900	7	5	RNA editing complex protein MP90, putative,nuclease, putative	28546.9	37332.9	29421.6	153599	155036	180388	0	1	1	5	2	3
LmxM.13.1140	4	3	hypothetical protein, conserved	19599.8	26989.3	30816.5	265500	266206	235334	0	0	0	2	3	2
LmxM.06.0010;LmxM.21.0015	8	4	histone H4	9.49204e+06	8.58049e+06	9.12326e+06	4.12925e+06	4.13697e+06	4.58861e+06	4	5	6	2	2	5
LmxM.04.0010	24	18	calcium-translocating P-type ATPase,organelle-type calcium ATPase	6.89499e+06	8.04616e+06	7.37186e+06	3.52863e+06	3.39513e+06	3.36932e+06	23	20	18	19	17	16
LmxM.28.2030	3	2	hypothetical protein, conserved	957526	922186	1.11962e+06	309341	340639	339654	2	1	1	2	1	1
LmxM.36.1060	13	8	hypothetical protein, conserved	305851	322443	315423	929112	858378	760350	3	3	0	10	8	7
LmxM.20.0340	2	1	hypothetical protein, conserved	7633.24	5921.13	7019.56	32054.1	30134.5	27061.8	0	0	0	1	2	0
LmxM.36.3230	2	1	oxidoreductase, putative	12798.7	13392.9	13019.1	24483.9	27941.4	27399.1	0	0	0	1	0	0
LmxM.34.3950	28	18	PRP8 protein homologue, putative,U5 snRNA-associated splicing factor	560589	669440	622086	1.55605e+06	1.54539e+06	1.67891e+06	8	7	4	23	20	23
LmxM.33.3880	35	22	dynein heavy chain, putative	1.96748e+06	2.7016e+06	2.56696e+06	442518	380107	405041	13	19	18	2	2	1
LmxM.29.3310	4	3	hypothetical protein, conserved	120852	138196	110070	383881	402223	426795	1	0	0	3	2	1
LmxM.36.6320	36	32	phosphatidylinositol 3 kinase, putative	3.60557e+06	4.63234e+06	4.17172e+06	1.01959e+06	1.05667e+06	1.15733e+06	29	33	34	8	12	10
LmxM.25.0530	24	21	ABC transporter, putative	7.32636e+06	8.28469e+06	7.12998e+06	3.49083e+06	3.48757e+06	3.35307e+06	17	21	15	10	13	11
LmxM.31.1140	9	6	hypothetical protein, conserved	188811	192389	205576	670791	692509	557798	3	4	4	5	7	9
LmxM.22.0090	7	5	methyltransferase, putative,mRNA cap methyltransferase-like protein	219640	187062	193270	469954	481369	509418	1	1	0	4	4	2
LmxM.18.0200	2	2	UDP-galactopyranose mutase	41645.4	49550.5	41928.1	198221	159300	184351	1	1	0	2	1	1
LmxM.22.0650	10	7	hypothetical protein, conserved	179306	183908	202750	653445	539965	561974	0	0	0	4	6	7
LmxM.15.0620	2	2	hypothetical protein, conserved	20593	18213.1	16714.3	83514.9	76216.1	67552.8	0	0	1	2	3	2
LmxM.19.0740	6	5	hypothetical protein, conserved	461837	459302	451174	232045	197906	213396	3	4	3	2	2	4
LmxM.09.0430	2	1	hypothetical protein, conserved	1213.13	1159.24	618.53	34202.6	36157.5	41084.9	0	0	0	1	1	1
LmxM.07.0020	3	1	hypothetical protein, conserved	24500.2	27335.9	21309	123218	100835	119036	0	0	0	1	1	1
LmxM.16.1360	18	16	hypothetical protein, conserved	7.488e+06	8.42778e+06	8.86716e+06	3.01879e+06	3.04794e+06	3.33835e+06	16	17	13	9	11	8
LmxM.34.3900	17	17	hypothetical protein, conserved	1.04616e+07	1.27663e+07	1.16118e+07	4.51723e+06	4.30677e+06	4.44178e+06	17	18	21	13	14	9
LmxM.22.1260	3	1	hypothetical protein, conserved	14368.5	19439.4	12142.5	389554	300557	253241	0	0	0	0	0	1
LmxM.23.1750	1	1	hypothetical protein, conserved	405.477	356.306	272.381	9218.12	6833.1	5590.5	0	0	0	1	1	0
LmxM.04.1190	6	4	tRNA nucleotidyltransferase, putative	467792	529016	576542	162209	180459	163584	4	6	3	2	2	2
LmxM.29.0340	2	1	KU80 protein, putative	2502.03	1546.67	2040.98	34100.2	27571.2	39364.4	0	0	0	0	0	1
LmxM.36.3380	7	4	hypothetical protein, conserved	528678	514661	533715	354684	341466	368110	6	4	4	4	4	3
LmxM.04.0550	27	23	hypothetical protein, conserved	2.80802e+06	3.42522e+06	3.15071e+06	1.06306e+06	1.01952e+06	1.13735e+06	16	24	23	15	14	7
LmxM.25.2450	9	3	histone H4	1.4235e+06	1.21505e+06	1.42977e+06	1.04769e+07	1.16214e+07	1.59361e+07	0	0	0	3	3	3
LmxM.10.0560	4	4	zinc binding dehydrogenase-like protein	343050	377450	371052	138155	115546	114998	2	1	1	1	2	2
LmxM.19.0650	11	9	hypothetical protein, conserved	220332	260751	279075	859727	914246	978954	5	3	4	10	10	11
LmxM.08_29.1110	9	8	hypothetical protein, conserved	131066	107366	137868	541552	499955	593182	2	0	2	9	5	9
LmxM.09.1430	3	2	ubiquinone biosynthesis protein-like protein, putative	694555	576010	655591	97666.7	111984	133943	2	1	0	0	0	0
LmxM.28.2760	12	12	gamma-tubulin complex subunit, putative	2.84362e+06	3.21676e+06	3.07005e+06	1.43399e+06	1.32201e+06	1.4653e+06	10	16	16	5	6	5
LmxM.33.4310	28	22	coatomer alpha subunit, putative	8.53823e+06	9.7307e+06	9.13818e+06	4.15981e+06	3.79187e+06	3.67299e+06	27	23	22	14	12	10
LmxM.33.1310	2	1	hypothetical protein, conserved	1.1312e+06	1.53521e+06	1.33731e+06	309337	278215	291343	1	0	0	0	0	0
LmxM.27.0470	6	4	ABC transporter, putative	786594	999793	954377	169235	199741	156996	3	3	4	1	0	1
LmxM.15.0890	9	5	ABC transporter, putative	1.67672e+06	1.71001e+06	1.84254e+06	676223	739983	620135	7	5	4	2	4	4
LmxM.18.0740	29	24	elongation factor Tu, putative	6.84916e+06	5.45174e+06	5.54165e+06	1.98834e+07	1.97248e+07	2.1015e+07	15	16	17	26	26	23
LmxM.29.0260	6	4	Zn finger protein, putative	101074	126520	109219	389040	356642	350357	0	0	0	6	4	4
LmxM.30.0700	12	12	ATP-dependent zinc metallopeptidase, putative,metallo-peptidase, Clan MA(E), Family M41	510380	394551	459102	1.53475e+06	1.51401e+06	1.49743e+06	0	0	0	11	15	15
LmxM.14.0930	35	22	immunodominant antigen, putative,tc40 antigen-like	3.47278e+06	3.42475e+06	3.47283e+06	4.92858e+06	4.99274e+06	5.31642e+06	10	14	16	17	24	22
LmxM.33.2280	2	2	hypothetical protein, conserved	45435.5	38988	40423	111483	98891.6	105294	1	1	0	2	4	0
LmxM.17.1000	4	4	hypothetical protein, conserved	79532.9	70929.1	93216.3	295183	311537	323737	3	1	2	6	3	5
LmxM.22.1620	8	2	hypothetical protein, conserved	55447.4	62931.8	71378.2	14368.7	12349.4	11391	1	0	0	0	1	0
LmxM.33.2600	2	2	acyl-CoA binding protein, putative	252808	192599	224159	13947.9	10782.9	18292.8	1	1	2	0	0	0
LmxM.14.0010	2	2	exosome complex exonuclease, putative,ribosomal RNA processing protein 4, putative	24298.4	23275.2	19437.5	89538.7	105769	111161	1	0	0	2	2	2
LmxM.24.2140	1	1	hypothetical protein, conserved	10780.8	10518.1	9273.6	4171.3	3685.77	3990.54	1	1	1	2	1	0
LmxM.11.0550	7	6	nucleobase transporter (NT4)	3.38032e+06	3.69175e+06	3.90113e+06	1.74832e+06	1.62505e+06	1.7327e+06	9	10	7	4	5	7
LmxM.08_29.0150	8	7	hypothetical protein, conserved	1.64425e+06	1.80276e+06	1.84553e+06	770065	776044	857059	9	10	4	7	7	6
LmxM.14.1100	13	5	kinesin K39, putative	186322	144747	174064	791743	825014	992697	2	1	1	5	5	6
LmxM.06.0650	13	11	lanosterol synthase, putative	1.03077e+06	1.00717e+06	1.16133e+06	486635	448964	445432	8	7	6	2	4	3
LmxM.36.3130	2	1	cyclophilin-like protein	2323.86	1530.22	3037.78	58448	67825.2	56369.6	0	0	0	1	1	1
LmxM.34.4380	2	1	hypothetical protein, conserved	95.8397	61.7389	85.5921	1984.85	2498.96	1484.32	0	0	0	0	1	0
LmxM.17.0600	16	13	P-type ATPase, putative	3.62527e+06	4.44324e+06	4.22372e+06	1.42356e+06	1.4514e+06	1.52184e+06	11	11	16	10	6	5
LmxM.34.2890	6	4	hypothetical protein, conserved	10739.9	4833.76	7009.96	275969	309827	293246	0	0	0	2	4	3
LmxM.09.0360	3	2	DNA photolyase, putative	27461.6	24903.7	18931.2	205233	170068	169276	0	0	0	2	2	3
LmxM.29.3740	7	3	ribosomal P protein AGP2beta-1, putative	4817.21	2974.56	2998.36	48935.3	43935	48980.4	1	1	1	2	2	1
LmxM.28.2830	5	2	hypothetical protein, conserved	257781	182413	207431	13586.6	15633.6	20835.2	1	0	1	0	0	0
LmxM.29.0120	24	23	alkyl dihydroxyacetonephosphate synthase	1.57886e+07	1.60629e+07	1.51981e+07	3.07044e+07	2.90696e+07	3.33134e+07	17	18	12	24	27	26
LmxM.01.0110	5	4	glutaredoxin-like protein	337410	226600	253401	2.02794e+06	1.91722e+06	1.79912e+06	0	0	0	6	5	7
LmxM.36.0740	12	9	hypothetical protein, conserved	1.32377e+06	1.20533e+06	1.19284e+06	3.69568e+06	3.42691e+06	4.23124e+06	7	5	4	10	10	8
LmxM.12.0050	4	2	hypothetical protein, conserved	96442.3	119241	132116	24951.1	21951.6	23861.9	2	3	3	0	0	0
LmxM.15.1190	18	15	hypothetical protein, conserved	1.00815e+06	973768	1.13431e+06	2.58221e+06	2.45377e+06	2.7696e+06	4	3	4	15	16	15
LmxM.36.5080	6	4	hypothetical protein, conserved	89667.2	77459.9	92788.2	356789	374093	460396	0	0	2	3	3	2
LmxM.24.0910	6	3	minchromosome maintenance (MCM) complex subunit, putative	38560.7	37146.3	32537.6	87217.6	88051.8	82734.8	2	3	2	6	4	4
LmxM.26.2290	2	2	hypothetical protein, conserved	55971.9	55577.9	58123.9	144873	121941	140999	1	0	0	0	1	0
LmxM.27.2600;LmxM.02.0680	12	9	hypothetical protein, conserved	1.69563e+06	1.80768e+06	2.11528e+06	564070	518833	479289	11	9	12	6	5	8
LmxM.30.2280	12	11	ADP-ribosylation factor, putative	6.80336e+06	6.73342e+06	6.43684e+06	3.42663e+06	3.19958e+06	3.6563e+06	9	10	9	7	10	7
LmxM.09.0620	1	1	hypothetical protein, conserved	74994.5	70331.8	60462.8	3802.14	6265.25	5602.32	1	0	1	1	0	0
LmxM.33.2910	5	2	hypothetical protein, conserved	502468	536018	538924	237738	222077	199787	1	2	1	1	1	1
LmxM.34.3410	6	4	hypothetical protein, conserved	19557.1	23991.1	31941.5	234740	237812	229273	0	0	0	3	1	5
LmxM.36.1180	8	7	hypothetical protein, conserved	313600	263041	273548	824059	977951	941335	1	2	1	4	4	7
LmxM.27.0290	2	2	acyl carrier protein, putative	1.28178e+06	1.14644e+06	1.41029e+06	4.8229e+06	4.12578e+06	4.17493e+06	4	5	5	2	3	3
LmxM.07.0590	5	4	hypothetical protein, conserved	99458.8	147407	139026	17956.3	18143.7	18649.3	3	4	4	2	2	1
LmxM.29.3190	14	12	3-hydroxy-3-methylglutaryl-CoA reductase, putative	2.52213e+06	2.07584e+06	2.12278e+06	6.38352e+06	6.09201e+06	5.98826e+06	6	6	3	11	10	12
LmxM.08_29.0890	1	1	hypothetical protein, conserved	23268.5	23194.8	24216.4	8780.47	10548.2	9985.47	1	1	1	1	1	1
LmxM.12.1130	10	4	NADH:flavin oxidoreductase/NADH oxidase, putative	117136	84873.3	111672	557393	541671	620984	1	1	0	5	3	4
LmxM.18.0300	13	8	hypothetical protein, conserved	645795	632897	574147	1.75695e+06	1.79072e+06	2.12865e+06	5	4	6	8	11	7
LmxM.22.1250	2	2	hypothetical protein, conserved	23202.9	27268.3	27584.3	89929.3	84266.8	102629	0	0	0	2	3	2
LmxM.29.2820	9	8	chaperonin HSP60/CNP60, putative	950021	1.00944e+06	1.04786e+06	1.59731e+06	1.62281e+06	1.66393e+06	4	4	6	6	13	5
LmxM.22.1030	9	4	hypothetical protein, conserved	156901	166000	148149	41222.7	31019.1	38846.6	2	5	4	3	2	2
LmxM.31.3270	31	25	chaperonin alpha subunit, putative	1.79355e+07	2.0134e+07	1.9785e+07	9.75629e+06	8.80015e+06	9.28069e+06	25	28	23	18	20	20
LmxM.10.0820	6	5	hypothetical protein, conserved	83198.3	106313	84610.6	554116	509909	430477	1	1	1	3	3	4
LmxM.03.0520	9	6	hypothetical protein, conserved	775455	721291	704746	1.33059e+06	1.24185e+06	1.32738e+06	7	5	4	7	6	6
LmxM.08.0920	2	1	hypothetical protein, conserved	18889.2	13950.6	18173.4	100372	89660.3	84290	1	1	1	1	1	1
LmxM.21.1540	9	3	hypothetical protein, conserved	295822	384722	351874	43937.6	51039.8	60771	1	2	4	2	0	0
LmxM.24.0830	19	13	hypothetical protein, conserved	1.17823e+06	1.3968e+06	1.36241e+06	3.31982e+06	3.13243e+06	3.10587e+06	7	7	7	12	14	11
LmxM.36.6150	1	1	hypothetical protein, conserved	126661	97172.3	126332	8933.08	13293.9	9187.88	1	1	1	0	0	0
LmxM.28.2445	12	5	hypothetical protein, conserved	1.34961e+06	1.41204e+06	1.39623e+06	519529	482095	592543	2	3	2	2	2	0
LmxM.31.3150	26	17	hypothetical protein, conserved	2.35343e+06	2.80336e+06	3.11067e+06	562706	590471	670907	13	17	14	2	4	4
LmxM.29.0060	2	2	hypothetical protein, conserved	119364	95166.8	99913.3	514104	581414	695721	3	2	1	4	4	2
LmxM.26.0300	15	15	aminopeptidase-like protein,metallo-peptidase, Clan MA(E), Family M1	3.10043e+06	3.70115e+06	3.53478e+06	1.43771e+06	1.42491e+06	1.50002e+06	13	17	14	10	10	11
LmxM.08.0170	4	3	hypothetical protein, unknown function	181704	158491	156461	70055.6	63053.3	62741.6	2	2	1	0	0	0
LmxM.27.0400	2	2	hypothetical protein, conserved	1463.61	2693.71	2998.99	84666.1	73322	76019.5	0	0	0	2	1	1
LmxM.23.0380	6	6	ATP-binding cassette protein subfamily G, member 5 (ABCG5)	1.03519e+06	1.19995e+06	1.07303e+06	322706	292970	249957	4	5	5	1	2	1
LmxM.10.1120	2	1	hypothetical protein, conserved	67817.3	74841.6	73007.9	186751	174608	158135	0	0	0	1	1	1
LmxM.14.1480	18	15	glutathione-S-transferase/glutaredoxin, putative	6.50097e+06	5.87121e+06	5.86977e+06	1.33495e+07	1.20689e+07	1.21912e+07	16	12	12	16	17	19
LmxM.02.0610	7	4	hypothetical protein, conserved	66052.9	78832.3	96028.1	460719	445676	508166	0	0	0	4	3	2
LmxM.31.2900	1	1	hypothetical protein, conserved	113385	145462	168592	1.11372e+06	936752	1.12752e+06	0	0	0	3	1	1
LmxM.31.2630	1	1	superoxide dismutase, putative	86758.6	80553.4	73146.2	269641	309248	249404	1	1	0	1	1	1
LmxM.09.0400	9	2	protein kinase, putative	58024.4	51364.9	57362.4	354865	298366	443605	2	2	1	3	2	3
LmxM.10.0700	7	4	hypothetical protein, conserved	77738.5	58786.8	63436.8	291080	265786	257145	1	1	1	3	4	3
LmxM.36.2800	7	5	hypothetical protein, conserved	35904.9	48109	39577.7	306253	237194	317251	0	0	0	4	4	6
LmxM.06.0340	9	7	oligopeptidase B-like protein,serine peptidase, clan SC, family S9A-like protein	407824	491696	499684	1.26224e+06	1.28006e+06	1.29626e+06	4	5	6	5	6	6
LmxM.20.0300	2	2	hypothetical protein, conserved	132684	116946	108121	3727.46	2831.42	5863.79	2	2	2	0	0	0
LmxM.30.0150	3	1	hypothetical protein, conserved	50381.5	61574.3	57610.5	20880.7	21555.2	19645.9	1	1	1	0	0	0
LmxM.36.1330	2	2	hypothetical protein, conserved	10733.3	13280.7	11401.7	99763.4	131137	85150.5	0	0	0	4	4	1
LmxM.06.0120	4	3	cyclophilin	192128	217816	220484	602366	693836	743809	0	0	0	3	4	3
LmxM.19.1590	12	9	ATP-dependent zinc metallopeptidase	264931	256303	293140	775767	813352	951739	0	2	0	10	9	6
LmxM.32.0830	12	10	2,4-dienoyl-coa reductase fadh1, putative	308432	298885	272614	1.25372e+06	1.13016e+06	958648	3	3	3	8	6	7
LmxM.08_29.2660	3	1	helicase, putative	18545	19077.2	16012	45100.1	49852.9	50487.3	0	0	0	0	1	2
LmxM.28.1630	8	4	hypothetical protein, conserved	231195	211710	217150	84887.8	82184.5	97834.9	5	4	3	1	2	1
LmxM.28.1320	7	7	prenyltransferase, putative	1.18613e+07	1.28702e+07	1.40405e+07	5.63488e+06	5.51926e+06	5.93522e+06	10	10	10	10	9	10
LmxM.17.1250	15	7	hypothetical protein, conserved	1.22545e+06	1.43703e+06	1.47323e+06	527818	552098	558411	9	12	8	5	5	5
LmxM.32.1630	8	5	cyclophilin, putative	333533	219733	303106	2.90977e+06	3.57418e+06	4.19766e+06	1	2	1	5	6	4
LmxM.26.0840	9	3	hypothetical protein, conserved	86609.2	78007.1	84221.1	214462	188884	184708	3	2	3	3	2	6
LmxM.20.0510	14	14	hypothetical protein, conserved	643946	613185	476527	2.48196e+06	2.38718e+06	2.39571e+06	0	0	1	9	11	15
LmxM.33.0190	5	5	hypothetical protein, conserved	318617	254508	281922	798745	774745	827667	1	1	1	4	5	3
LmxM.29.0610	3	3	nitrate reductase, putative	173509	147990	165877	63228.2	59203.3	67825.6	1	3	1	1	2	1
LmxM.08_29.1820	16	15	hypothetical protein, conserved	7.98706e+06	8.57897e+06	8.49054e+06	4.87812e+06	4.3992e+06	4.45756e+06	20	17	20	17	12	15
LmxM.08_29.2110	12	8	hypothetical protein, conserved	591685	611050	574484	301303	289799	330741	6	8	3	2	5	5
LmxM.28.2730	14	12	hypothetical protein, conserved	1.19775e+06	1.34042e+06	1.21382e+06	2.31244e+06	2.38983e+06	2.51172e+06	4	5	6	13	9	11
LmxM.21.0120	12	7	calpain, putative,cysteine peptidase, Clan CA, family C2, putative	257668	301451	323134	93431.5	82412	80963.4	3	5	6	0	0	0
LmxM.30.0310	6	4	hypothetical protein, conserved	274807	393914	386335	53122.1	58372.2	55396.4	4	4	3	0	1	2
LmxM.25.1450	1	1	peptide chain release factor-like protein	40660	50841.9	44404.9	124233	124979	132166	0	0	0	1	1	0
LmxM.13.1630	15	10	mitochondrial DNA polymerase I protein D, putative	498095	474160	399335	1.50097e+06	1.37942e+06	1.35309e+06	1	3	3	12	10	12
LmxM.32.2820	1	1	hypothetical protein, conserved	30845.8	36578.1	26902.8	219056	172221	225495	2	0	0	1	0	1
LmxM.02.0290	3	3	protein kinase, putative	11404.9	12179.6	8209.61	75326.7	69143.5	68535.8	0	0	0	5	2	4
LmxM.14.0920	12	7	mitochondrial DNA polymerase I protein C, putative	62885.4	79660.6	83047.9	280190	276417	282842	0	0	1	4	8	8
LmxM.33.3780	9	4	phosphomannomutase-like protein	757764	730908	586534	167609	154085	181410	4	4	3	2	1	1
LmxM.34.0770	5	2	rRNA dimethyltransferase, putative	1066.68	2297.05	2639.04	193424	143177	162683	0	0	1	2	3	3
LmxM.29.0970	6	4	p22 protein precursor, putative	1.256e+06	1.10132e+06	1.07618e+06	3.61612e+06	3.0314e+06	3.32008e+06	5	4	3	5	5	4
LmxM.12.0630	8	8	alanine aminotransferase, putative	333847	266551	234589	1.66628e+06	1.7231e+06	1.44766e+06	2	3	4	10	8	9
LmxM.25.2210	5	4	hypothetical protein, conserved	632066	711739	580748	102647	96080.7	70433.2	4	6	5	1	1	2
LmxM.20.0140	10	4	hypothetical protein, conserved	132199	168483	160583	25565	31419.1	32991.2	3	2	3	0	0	1
LmxM.21.1110	18	15	hypothetical protein, conserved	1.06322e+06	1.38718e+06	1.57021e+06	223133	194160	197713	11	13	13	0	0	0
LmxM.10.0320	7	3	hypothetical protein, conserved	55515.4	59080.3	58880.9	82513.4	85962.6	82515.8	0	1	0	1	1	2
LmxM.28.0590	2	2	hypothetical protein, unknown function	38374.3	29913.2	28685.1	126930	133411	127681	1	1	1	3	3	1
LmxM.16.0870	1	1	protein kinase, putative	4210.64	2666.94	2439.01	47148.5	43573	55616.3	0	0	0	0	0	2
LmxM.31.0370	15	12	hypothetical protein, conserved	6.95203e+06	8.36523e+06	8.38349e+06	2.18016e+06	2.32476e+06	2.588e+06	13	12	15	8	9	11
LmxM.13.1060	18	13	NADH-cytochrome b5 reductase, putative	4.48968e+06	4.32076e+06	4.11439e+06	6.65966e+06	6.76503e+06	7.05042e+06	11	9	11	12	9	11
LmxM.11.0630;LmxM.11.0620	19	10	aminopeptidase, putative,metallo-peptidase, Clan MF, Family M17	1.37365e+06	1.00826e+06	1.18094e+06	4.97639e+06	5.4094e+06	5.85343e+06	3	5	4	10	11	12
LmxM.21.0140	7	4	hypothetical protein, conserved	91301.4	131207	106478	576683	602953	538041	0	0	2	3	2	3
LmxM.07.0100	18	16	pitrilysin-like metalloprotease,metallo-peptidase, Clan ME, Family M16C	493097	547820	404907	1.87013e+06	1.81634e+06	1.8142e+06	2	1	2	10	14	14
LmxM.33.3730	2	2	hypothetical protein, conserved	38716.5	47893.1	37934.5	7806.11	6901.27	5641.68	2	1	1	0	0	0
LmxM.29.1110	12	10	RNA-binding protein, putative	915648	821963	966791	2.0405e+06	2.05136e+06	2.2414e+06	9	4	7	8	9	8
LmxM.36.2700	22	18	hypothetical protein, conserved	1.13477e+06	1.18096e+06	1.14567e+06	2.13683e+06	2.20869e+06	2.46539e+06	7	5	7	15	8	10
LmxM.21.0725	2	1	hypothetical protein, conserved	18666.9	24314.3	17251.3	2492.36	1922	2639.21	0	1	0	0	0	0
LmxM.10.1130	10	6	hypothetical protein, conserved	458184	614257	604835	132198	132547	132249	3	4	3	1	0	0
LmxM.31.2985	3	2	hypothetical protein, conserved	612353	644972	703408	183336	211000	228921	2	1	1	2	1	1
LmxM.32.0280	8	7	hypothetical protein, conserved	131432	122047	97598.7	498657	531403	466588	1	0	1	2	4	8
LmxM.01.0440	8	6	hypothetical protein, unknown function	8.29819e+06	8.0635e+06	6.88642e+06	2.41877e+06	2.43923e+06	2.78784e+06	8	6	8	4	4	4
LmxM.06.1210	4	3	hypothetical protein, unknown function	106218	126444	113337	11931.7	9078.48	6813.01	1	3	3	0	0	0
LmxM.08.0890	13	8	mitochondrial DNA polymerase beta	661486	543922	570347	1.53064e+06	1.59954e+06	1.70822e+06	3	3	4	8	9	6
LmxM.29.0650	5	5	hypothetical protein, conserved	799485	874223	878979	1.79088e+06	1.60684e+06	1.63905e+06	1	5	3	3	6	2
LmxM.08_29.1800	11	10	40S ribosomal protein S15A, putative	1.34538e+08	1.38379e+08	1.49901e+08	5.27759e+07	6.01264e+07	6.19903e+07	17	19	18	14	15	13
LmxM.22.1580	2	2	exosome complex exonuclease RRP45 homolog, putative	8353.27	7551.75	12539.6	109552	94841.7	107944	0	0	0	1	3	3
LmxM.08_29.0030	10	8	ribosomal protein L3-like protein	1.58253e+06	1.67606e+06	1.57628e+06	3.97051e+06	3.6709e+06	3.32998e+06	3	4	2	10	8	6
LmxM.28.2110	9	6	hypothetical protein, conserved	429952	492973	399446	126899	121971	145020	5	6	4	1	1	0
LmxM.26.0030	10	8	glycine dehydrogenase, putative	197369	220587	265781	994222	987667	1.16637e+06	1	1	0	4	6	5
LmxM.19.1490	4	1	hypothetical protein, conserved	384964	368687	340399	174955	152341	161113	2	1	1	2	1	1
LmxM.27.0780	5	5	hypothetical protein, conserved	2.76368e+06	2.68627e+06	1.82316e+06	277226	302431	314312	4	3	6	0	1	0
LmxM.32.2880	8	6	hypothetical protein, conserved	29669.5	34909.5	42395	227065	228251	288858	0	0	0	8	5	4
LmxM.31.2920	13	9	hypothetical protein, conserved	455907	471390	378916	1.23847e+06	1.33093e+06	1.36854e+06	4	5	2	5	5	7
LmxM.34.3980	3	1	hypothetical protein, conserved	108397	109407	120943	35703	32505.5	41013.5	0	1	0	0	0	0
LmxM.34.4580	6	5	hypothetical protein, conserved	546120	601932	581071	195706	198143	236787	2	3	5	2	2	2
LmxM.30.2960	12	6	serine/threonine-protein kinase, putative,protein kinase, putative	1.82098e+06	1.51844e+06	1.73304e+06	654642	601417	676997	4	6	6	2	2	1
LmxM.36.4930	6	3	translation initiation factor 2 subunit, putative	173221	156223	190580	519119	627787	603570	1	1	1	4	3	5
LmxM.08_29.1600	9	8	hypothetical protein, conserved	5.57123e+06	6.18339e+06	6.05465e+06	3.07583e+06	3.36753e+06	3.19602e+06	7	8	9	9	10	5
LmxM.27.1750	55	38	dynein heavy chain, putative	3.25472e+06	4.66772e+06	3.94219e+06	799362	770549	834550	37	39	34	8	8	7
LmxM.24.0720	2	2	mitochondrial translocase subunit, putative	141278	121669	108264	611717	500071	514225	0	0	0	3	2	3
LmxM.36.5670	14	11	RNA helicase, putative	404868	530742	438351	49176.1	47120.7	68590.7	9	7	8	0	0	1
LmxM.31.0165	1	1	hypothetical protein, conserved	59159.4	48584.4	79004.9	543643	541460	491054	0	0	0	1	1	1
LmxM.07.1050	40	32	cation-transporting ATPase, putative	2.93562e+07	3.35418e+07	3.30212e+07	1.51233e+07	1.49954e+07	1.62349e+07	38	37	44	22	21	21
LmxM.28.1990	6	3	hypothetical protein, conserved	594395	456424	471005	116022	118422	98041.2	2	2	3	1	1	1
LmxM.29.2400	6	3	hypothetical protein, conserved	471743	454163	411244	237402	242363	233037	3	4	3	1	1	2
LmxM.30.2840	5	4	hypothetical protein, conserved	1.44164e+06	1.47122e+06	1.51873e+06	608960	673324	727478	3	3	1	1	1	2
LmxM.33.3190	13	7	hypothetical protein, conserved	3.74713e+06	4.34638e+06	4.08145e+06	2.10859e+06	1.98659e+06	2.03087e+06	4	5	7	4	4	4
LmxM.20.0080	5	5	hypothetical protein, conserved	302955	331861	373688	1.25736e+06	1.04235e+06	1.23252e+06	2	2	3	6	2	3
LmxM.30.1740	2	1	hypothetical protein, conserved	61.342	55.8573	175.665	18975.7	18738.4	21456.3	0	0	0	2	3	2
LmxM.27.0560	8	6	protein kinase, putative,cdc2-related kinase, putative	3.01509e+06	3.56056e+06	3.75444e+06	701953	762394	906022	7	8	6	2	3	2
LmxM.36.2110	2	2	hypothetical protein, conserved	564454	656667	665803	176094	164150	205138	2	1	2	1	1	1
LmxM.11.0400	22	16	tubulin-tyrsoine ligase-like protein	2.74704e+06	2.75056e+06	2.03363e+06	477484	535712	460470	14	12	12	2	4	4
LmxM.30.1050	6	3	hypothetical protein, unknown function	48409.7	33389	33924.9	294530	243714	271562	1	2	2	3	4	3
LmxM.29.0705	3	2	hypothetical protein, conserved	14341.1	13844.6	10252.7	200358	161145	125456	0	0	0	2	3	2
LmxM.16.0120	8	5	hypothetical protein, conserved	36303.9	29124	38156.3	164302	183198	216373	1	0	0	5	7	4
LmxM.36.1760	3	2	aldehyde dehydrogenase, putative	39581.8	27135.2	29967.4	205965	208710	254696	0	0	0	2	3	2
LmxM.34.5290	1	1	p21 antigen protein	25092.1	25069.6	25264.2	125736	152570	192832	0	0	0	0	0	1
LmxM.36.4830	6	3	hypothetical protein, conserved	266758	280664	323714	69119.6	60298.1	79124.7	1	1	2	0	0	0
LmxM.25.2110	13	11	hypothetical protein, conserved	8.24045e+06	8.609e+06	6.8515e+06	2.55557e+06	2.26839e+06	2.52538e+06	11	11	9	6	5	2
LmxM.33.2580	14	11	hypothetical protein, conserved	1.0117e+07	1.00018e+07	9.41138e+06	6.92447e+06	6.87174e+06	6.68043e+06	9	9	9	8	9	9
LmxM.26.1200	15	10	hypothetical protein, conserved	1.47204e+06	1.55787e+06	1.50427e+06	1.03143e+06	969360	1.03775e+06	8	9	9	8	7	7
LmxM.13.1470	14	3	hypothetical protein, conserved	3.89095e+06	6.63781e+06	6.93453e+06	371737	370931	340402	1	1	0	1	1	0
LmxM.08_29.0090	5	4	GTP-binding protein-like protein	849466	1.03454e+06	1.06711e+06	313062	288334	323468	4	4	5	2	2	2
LmxM.24.0030	2	2	hypothetical protein, conserved	189866	161323	166765	658299	793650	898735	1	1	1	3	2	3
LmxM.33.2680	4	2	hypothetical protein, conserved	553.535	510.976	1165.15	33282.8	44998.4	41088.3	0	0	0	0	2	1
LmxM.09.0760	27	12	hypothetical protein, conserved	334757	532960	474458	31092.5	39547.4	42556.1	7	8	11	1	1	1
LmxM.26.1910	4	3	hypothetical protein, conserved	9997.96	10432.8	15712.8	96129.2	104667	98127.2	1	0	0	1	2	1
LmxM.26.1970	2	1	electon transport protein SCO1/SCO2, putative	32335.7	45884.1	42726.7	213436	191450	212769	0	1	1	1	1	1
LmxM.36.5700	9	8	hypothetical protein, conserved	836862	1.08742e+06	988203	276773	281307	244596	7	9	8	3	2	3
LmxM.28.1550	11	7	hypothetical protein, conserved	3.19272e+06	3.85042e+06	3.60373e+06	1.09106e+06	1.18561e+06	960738	6	7	8	5	6	4
LmxM.11.1370	10	8	hypothetical protein, conserved	288554	312827	365332	991481	1.11906e+06	1.16326e+06	2	5	4	8	10	7
LmxM.28.0550	6	2	RAD51 protein, putative	145086	141256	143489	569334	500414	424056	0	0	1	1	0	0
LmxM.24.0400	8	6	hypothetical protein, conserved	303239	391890	393919	68812.5	83682.2	81665.2	3	3	4	1	1	0
LmxM.10.0800	10	7	hypothetical protein, conserved	138790	107894	114974	384368	432984	438314	4	2	2	9	8	7
LmxM.19.0190	2	2	hypothetical protein, conserved	37203.8	25664.2	29986	211242	174570	222595	1	0	0	2	2	4
LmxM.01.0810	5	2	calcium/potassium channel (CAKC), putative	27740.6	31216.3	21621	1359.81	1616.87	876.909	1	1	0	0	0	0
LmxM.34.0890	1	1	hypothetical protein, conserved	31104.9	29136.3	42196.3	195799	213757	240222	0	0	0	1	1	0
LmxM.28.0080	11	3	hypothetical protein, unknown function	67649.7	60838.1	53424.6	4194.36	2130.39	2656.1	2	4	1	0	0	0
LmxM.22.0980	8	8	hypothetical protein, conserved	1.44334e+06	1.56951e+06	1.62089e+06	818814	852580	884909	8	9	8	7	8	6
LmxM.12.0400	4	3	3'-nucleotidase/nuclease, putative	740931	598765	655688	228584	225149	253130	1	1	3	0	1	2
LmxM.29.0310	5	4	hypothetical protein, conserved	7808.84	9879.5	5903.13	70816.6	68311.1	79693.2	0	0	0	1	3	4
LmxM.09.0600	6	5	cyclin 1, putative,serine peptidase family S51, peptidase E, putative	38001.8	19747.3	19684.6	569086	574024	625136	0	0	0	2	4	5
LmxM.36.3100	10	8	ATP synthase, putative	2.77866e+07	2.13479e+07	2.51726e+07	6.47365e+06	6.55062e+06	7.4601e+06	7	8	6	7	6	4
LmxM.34.1990	22	16	hypothetical protein, conserved	1.86495e+06	2.0301e+06	2.06431e+06	1.09448e+06	1.06299e+06	1.16086e+06	12	15	13	6	6	6
LmxM.15.1030	3	3	hypothetical protein, conserved	19338.3	33617.3	31463.5	386619	337039	401958	0	0	1	2	5	4
LmxM.16.1660	8	6	hypothetical protein, conserved	381327	377978	322817	123856	115335	137007	3	5	1	0	0	1
LmxM.20.1490	3	1	hypothetical protein, conserved	44932.4	49428.4	42377	10249.1	12420	13505.5	2	2	4	0	0	0
LmxM.32.2060	4	3	hypothetical protein, conserved	1.84611e+07	1.86627e+07	1.81036e+07	6.61463e+06	5.48112e+06	5.00999e+06	4	5	4	3	2	4
LmxM.33.2450	10	8	hypothetical protein, conserved	330220	400512	359734	69193.6	83942.8	93488.2	5	7	5	2	3	2
LmxM.31.2020	2	1	cop-coated vesicle membrane protein p24 precursor, putative,ER--golgi transport protein p24, putative	615442	552339	670843	68407.7	68913.9	43312	2	1	2	0	0	0
LmxM.31.1360	12	12	RNA guanylyltransferase, putative	2.63648e+06	3.22739e+06	3.24446e+06	1.08968e+06	975957	1.01887e+06	10	12	11	7	8	7
LmxM.19.1260	2	2	hypothetical protein, conserved	2907.43	2697.93	4012.08	23974.4	28475	33125.8	0	0	0	0	1	1
LmxM.08_29.1030	2	2	hypothetical protein, conserved	243403	251504	222568	99370.6	106698	115243	2	1	2	1	0	2
LmxM.11.0350	16	15	14-3-3 protein, putative	1.68454e+07	1.73983e+07	1.82215e+07	4.04293e+06	4.62921e+06	5.50495e+06	12	15	17	15	16	14
LmxM.21.1470	7	5	hypothetical protein, conserved	199566	182391	164969	738696	659869	577645	0	1	1	5	3	4
LmxM.28.2040	4	4	hypothetical protein, conserved	336245	292939	280859	651851	669430	662966	1	2	1	5	5	3
LmxM.27.0180	3	3	hypothetical protein, conserved	111437	79968.9	81311.3	570754	605092	482371	0	0	0	1	3	1
LmxM.17.1400	8	5	otubain, putative,otubain cysteine peptidase, Clan CA, family C65, putative	2.39431e+06	3.05848e+06	2.64719e+06	938932	840889	890418	5	5	6	4	5	4
LmxM.14.0130	8	5	nucleoside hydrolase-like protein	188262	164740	185465	674125	625917	524295	0	2	0	3	4	2
LmxM.09.0720	5	4	cleavage and polyadenylation specificity factor 30 kDa subunit, putative	43696.5	41195.5	57343.9	221249	230166	262572	3	2	2	5	4	5
LmxM.29.0640	1	1	hypothetical protein, conserved	371.157	630.243	891.513	23564.6	25287.7	31116	0	0	0	1	1	0
LmxM.34.2310	4	3	hypothetical protein, conserved	110026	96799.9	78318.4	418913	388703	390180	3	3	2	3	5	6
LmxM.30.1140	8	5	monoglyceride lipase, putative	1.63509e+06	1.57401e+06	1.8836e+06	683625	589358	631065	6	4	4	1	1	0
LmxM.02.0550	5	4	hypothetical protein, unknown function	289383	222526	242255	990754	892299	1.0945e+06	5	2	2	3	5	5
LmxM.28.2290	6	4	hypothetical protein, conserved	296345	327294	291652	137724	147328	156464	3	4	5	0	1	1
LmxM.33.3380	4	4	aldose 1-epimerase-like protein	607004	535522	525786	1.29596e+06	1.17825e+06	1.17514e+06	2	2	2	3	3	4
LmxM.28.2960	1	1	hypothetical protein, conserved	56433.9	50055.3	56546.6	164241	136487	164710	0	0	0	1	1	1
LmxM.26.0340	1	1	hypothetical protein, conserved	589120	647693	596106	144724	102641	137609	1	0	0	0	0	0
LmxM.28.1000	4	3	hypothetical protein, conserved	3742.51	2086.95	5469.12	220422	185765	246805	0	0	0	3	3	3
LmxM.08_29.0270	2	2	unspecified product	11949.5	10614.5	17731.4	124117	116401	132075	0	0	0	1	1	2
LmxM.23.1600	1	1	oxidoreductase-like protein	1.43015e+06	831378	878270	80838.9	77474.9	89780.7	0	0	0	0	1	0
LmxM.20.1640	4	3	phosphatase-like protein	84978.8	81181.6	95640.1	528698	434017	654967	1	1	2	6	6	5
LmxM.36.5060	6	3	hypothetical protein, conserved	56725.4	51928.4	42339.8	178113	167820	174408	0	0	0	0	4	0
LmxM.34.2920	5	1	hypothetical protein, conserved	57711.7	69301.1	67837.3	17952.8	21724.2	17824.8	0	1	1	0	0	0
LmxM.07.1150	16	11	hypothetical protein, conserved	1.2208e+06	1.31357e+06	1.21033e+06	708263	653791	624229	5	8	8	6	6	7
LmxM.34.2580	4	3	hypothetical protein, conserved	128086	122368	102183	332674	345799	376715	3	2	3	4	3	4
LmxM.34.5170	2	1	hypothetical protein, conserved	74662.9	78389	68300.4	18260.2	17133.6	22795.2	0	0	1	0	0	0
LmxM.36.6540	7	6	similarity to endo-1-like protein	409476	397709	394437	717933	690638	635494	6	3	3	9	7	6
LmxM.13.0590	6	6	hypothetical protein, conserved	523649	461535	499976	192450	174443	211938	5	5	5	4	2	4
LmxM.29.1030	7	6	DNAj-like protein	175304	127188	176142	797178	764747	718439	1	0	0	6	6	3
LmxM.23.0220	34	10	multidrug resistance protein, putative,p-glycoprotein, putative,ABC transporter, putative	2.46779e+06	3.27211e+06	2.97145e+06	774369	860947	846975	8	10	11	3	4	3
LmxM.36.6440	5	1	hypothetical protein, conserved	42826.9	37847.3	32675.7	224740	258587	183835	0	0	0	1	1	2
LmxM.29.0900	4	4	hypothetical protein, conserved	794279	766964	659603	237419	190495	224924	3	3	4	3	2	1
LmxM.15.0170	4	4	protein phosphatase 2C, putative	109110	80590.5	113026	548110	566353	683604	0	0	0	5	5	4
LmxM.01.0080	4	4	hypothetical protein, conserved	491641	609496	507596	128404	145804	160790	4	4	3	3	3	1
LmxM.08_29.2430	2	1	hypothetical protein, unknown function	13068.5	10912	12510.9	2908.45	2460.32	3327.33	1	1	1	1	1	1
LmxM.20.1440	4	3	hypothetical protein, conserved	22874.2	18333.9	9209.16	876752	719478	924344	0	0	0	2	5	5
LmxM.36.1900	25	20	hypothetical protein, conserved	591784	724969	542077	2.55617e+06	2.35269e+06	2.85188e+06	4	4	7	21	21	18
LmxM.36.1450	1	1	hypothetical protein, conserved	22777.6	17977.8	16759.9	79047.1	75649.8	70666.9	0	0	1	1	1	1
LmxM.26.0440	7	7	hypothetical protein, conserved	731405	652319	666495	1.65665e+06	1.6652e+06	1.97688e+06	5	6	5	8	8	8
LmxM.31.2060	6	6	ABC transporter-like protein	644803	762316	685514	284943	308517	319221	8	9	8	3	5	3
LmxM.36.1810	4	1	hypothetical protein, conserved	6861.55	5992.71	6196.92	1967.11	1794.89	1482.08	1	1	1	1	1	1
LmxM.24.0600	34	19	hypothetical protein, conserved	2.16889e+06	2.70806e+06	2.60659e+06	901364	829759	908926	19	22	20	8	10	5
LmxM.20.0460	1	1	hypothetical protein, conserved	132117	149031	152133	41594.1	37490.2	48710	1	1	2	0	0	0
LmxM.25.0860	3	1	hypothetical protein, conserved	1219.81	10139.1	6957.68	0	0	0	0	1	0	0	0	0
LmxM.26.1520	5	2	hypothetical protein, conserved	55441	71429.4	58017.1	296727	286460	234695	0	1	0	2	1	2
LmxM.03.0530	17	10	hypothetical protein, conserved	102432	107730	127806	438314	451282	565652	3	3	3	8	9	9
LmxM.34.4670	3	2	katanin, putative	13371.7	15136.6	16360.3	47520.8	40412.1	47364.8	0	0	0	3	1	1
LmxM.08_29.1160	9	9	tryparedoxin	7.62209e+06	8.611e+06	7.69613e+06	1.58567e+07	1.45726e+07	1.56928e+07	9	11	9	11	11	14
LmxM.34.5010	1	1	mitogen-activated protein kinase (MPK13)	50378.8	49136.7	45340	1661.32	774.54	1702.91	1	1	0	0	0	0
LmxM.25.1910	1	1	hypothetical protein, conserved	3939.44	6299.44	6966.95	84553.8	72300.4	68133.4	0	0	0	1	0	1
LmxM.36.1840	3	3	DEAD box RNA helicase, putative	199522	193783	182732	42780.4	30227.7	28968.4	1	4	3	0	0	0
LmxM.15.0970	6	4	NAD/FAD dependent dehydrogenase, putative	992813	1.06951e+06	1.14252e+06	579338	574382	603474	4	4	4	3	3	1
LmxM.24.2060	13	11	transketolase, putative	730068	611112	734427	2.11643e+06	2.22599e+06	2.61064e+06	4	4	4	8	6	8
LmxM.24.1150	18	14	mitochondrial DNA-directed RNA polymerase, putative	1.42292e+06	1.49132e+06	1.66074e+06	696759	701757	762680	8	11	14	4	4	7
LmxM.34.3840	6	6	proteasome beta 2 subunit, putative	101564	60771.4	97628.7	917639	820811	849940	1	1	1	5	5	3
LmxM.27.2400	23	18	heat shock protein DNAJ, putative	6.81143e+06	5.80031e+06	6.52444e+06	3.07235e+07	2.66987e+07	3.83815e+07	17	18	17	17	20	27
LmxM.26.1270	14	10	hypothetical protein, conserved	1.49387e+06	1.38152e+06	1.54367e+06	513730	478863	396259	9	10	10	4	3	3
LmxM.28.1890	11	6	hypothetical protein, conserved	5.16181e+06	5.66279e+06	5.51195e+06	3.23066e+06	2.90008e+06	3.08196e+06	10	10	11	6	7	7
LmxM.28.0390	2	2	hypothetical protein, conserved	8943.92	8348.96	12334.5	51033.4	50443.2	52370.7	0	0	0	2	2	2
LmxM.16.0160	7	5	50S ribosomal protein L17, putative	235259	216949	188710	636084	754799	769710	0	0	1	3	4	2
LmxM.10.0580	7	2	hypothetical protein, conserved	52081.7	41315.9	42728.9	175869	148162	180941	0	0	0	1	2	2
LmxM.36.5540	2	1	hypothetical protein, conserved	7722.86	5356.72	3008.46	282094	265228	216027	0	0	0	1	0	0
LmxM.31.1110	5	4	mitochondrial carrier protein, putative,mitochondrial pyruvate carrier-like protein	515076	505867	633922	174100	160870	186461	3	2	3	4	3	2
LmxM.28.0790	6	5	putative dual-specificity protein phosphatase, putative	325003	385125	308390	129302	135356	127698	2	6	3	0	0	2
LmxM.07.0570	5	3	hypothetical protein, conserved	46667.6	34610.2	39483.9	133661	129970	138695	1	0	1	2	3	4
LmxM.21.0520	3	2	hypothetical protein, conserved	11113.5	15815.1	13288	53942	54016.6	52809.8	0	0	0	3	1	1
LmxM.32.2270	5	4	hypothetical protein, conserved	1.17749e+06	927483	1.17375e+06	4.19682e+06	5.36166e+06	5.17613e+06	2	2	2	5	7	6
LmxM.20.0260	48	34	hypothetical protein, conserved	4.67472e+06	5.40713e+06	5.58246e+06	1.45829e+06	1.57313e+06	1.82728e+06	30	29	32	8	6	9
LmxM.33.2850	2	1	serine acetyltransferase, putative	74428.2	99153.1	122811	9867.29	12103	9524.78	0	2	2	0	0	0
LmxM.03.0230	17	13	long chain fatty Acyl CoA synthetase, putative	4.22361e+06	3.90838e+06	3.61649e+06	8.22089e+06	7.96225e+06	7.53156e+06	12	14	12	12	13	9
LmxM.25.2095	2	1	hypothetical protein, conserved	511.382	440.469	815.537	14475.9	15008.4	9869.81	0	0	0	0	0	1
LmxM.33.0700	1	1	hypothetical protein, conserved	13351	10047.8	14526.5	99149.1	74414.8	96753.1	0	0	0	1	3	1
LmxM.05.0520	10	10	nuclear receptor binding factor-like protein	852496	1.03138e+06	1.03252e+06	2.61711e+06	2.61095e+06	2.38406e+06	7	7	10	9	12	10
LmxM.14.0220	7	5	hypothetical protein, conserved	1.94499e+06	1.95871e+06	2.2205e+06	816727	945105	905350	4	6	6	5	4	2
LmxM.07.0650	25	5	vacuolar-type Ca2 -ATPase, putative	3.14421e+06	4.46542e+06	4.74345e+06	511563	636091	589944	7	7	9	0	2	2
LmxM.31.0985	5	4	hypothetical protein, conserved	60986.2	59515	92886.2	569741	587160	713053	0	0	0	4	3	4
LmxM.24.0300	33	17	hypothetical protein, conserved	3.05326e+06	4.07745e+06	3.59336e+06	1.06239e+06	1.01163e+06	923341	13	12	9	6	5	6
LmxM.08_29.1500;LmxM.08_29.1500a	11	10	hypothetical protein, conserved	7.45582e+06	9.98062e+06	1.08515e+07	1.70685e+06	1.93878e+06	1.85171e+06	13	12	14	6	5	7
LmxM.34.0630	10	5	hypothetical protein, conserved	906198	1.06987e+06	1.06655e+06	377931	430284	414374	4	7	4	3	3	1
LmxM.13.1440	4	4	hypothetical protein, conserved	395104	552794	506225	91491.7	85434	106610	8	5	4	4	4	1
LmxM.24.0140	8	5	ankyrin/TPR repeat protein	472060	433280	443279	221041	201950	236813	4	3	4	6	3	5
LmxM.36.0510	7	6	mitochondrial carrier protein, putative	626717	823427	643054	195758	178671	202184	3	3	8	1	1	1
LmxM.36.6200	2	1	hypothetical protein, conserved	14036.8	22306.5	20115.9	156777	218918	186886	0	0	0	0	0	1
LmxM.31.2490	13	6	hypothetical protein, conserved	361133	409678	388701	221897	206131	205018	4	6	6	6	4	3
LmxM.09.0700	1	1	hypothetical protein, conserved	18424	20569.9	22630.2	51198.5	51719.3	57771.7	0	0	2	0	1	1
LmxM.30.1390	5	2	hypothetical protein, unknown function	19417.3	19224.9	22751.3	58112.3	50475.6	59334.8	1	2	1	1	1	3
LmxM.08_29.1750	28	23	paraflagellar rod protein 1D, putative	4.18869e+06	3.34774e+06	3.94665e+06	1.04198e+07	1.014e+07	1.14238e+07	15	11	13	20	22	23
LmxM.30.0410	1	1	calpain-like cysteine peptidase, putative,cysteine peptidase, Clan CA, family C2, putative	12166.7	16722.5	13149.1	1858.74	1370.71	2046.1	1	1	0	0	0	0
LmxM.24.0840	5	4	dynein arm light chain, putative	478730	439598	481598	788796	867860	801543	2	1	1	5	3	3
LmxM.08_29.0610	8	5	hypothetical protein, conserved	223381	169717	250726	1.0493e+06	1.03317e+06	1.15131e+06	0	1	0	4	4	7
LmxM.30.1270	38	9	p-glycoprotein e	1.45896e+06	1.76726e+06	1.70527e+06	746705	722828	730373	8	7	8	6	10	7
LmxM.02.0710	34	30	ATP-dependent Clp protease subunit, heat shock protein 78 (HSP78), putative,serine peptidase, putative	9.67891e+06	1.09641e+07	1.03952e+07	1.85299e+07	1.78705e+07	1.73502e+07	29	26	27	30	33	32
LmxM.31.2130	5	3	hypothetical protein, conserved	34633.5	27675.1	35588.1	200762	148599	157448	0	0	0	3	2	3
LmxM.08_29.1190	4	3	hypothetical protein, conserved	122972	146365	126889	29297.6	22387.1	31445.9	4	2	2	1	0	0
LmxM.36.2690	5	4	hypothetical protein, conserved	796035	559397	565561	84647.8	60310.2	82075.1	5	2	4	0	0	0
LmxM.10.0870	2	2	histone H3	536137	621206	666378	3.74247e+06	5.37297e+06	5.99347e+06	2	1	1	2	2	3
LmxM.05.0360	5	4	ATP-dependent RNA helicase, putative	458590	473799	456046	85062	79833.3	54676.8	6	4	5	5	3	1
LmxM.31.0210	12	10	hypothetical protein, conserved	1.36711e+06	1.24768e+06	1.39921e+06	2.50333e+06	2.30115e+06	2.35462e+06	10	6	8	7	9	7
LmxM.07.0630	25	5	vacuolar-type Ca2 -ATPase, putative	437406	562486	583927	102220	128294	118000	5	5	3	1	0	0
LmxM.34.2725	7	3	hypothetical protein, conserved	18836.9	23093.8	23411.2	91706.9	79586.4	72494.1	0	0	0	2	3	2
LmxM.31.3140	7	7	pyrroline-5-carboxylate synthetase-like protein	382884	435407	511935	1.35655e+06	1.41091e+06	1.45734e+06	1	1	1	7	8	6
LmxM.28.2170	25	19	hypothetical protein, conserved	8.19504e+06	7.27314e+06	7.89262e+06	1.28251e+07	1.27152e+07	1.33158e+07	16	19	21	26	25	17
LmxM.29.0940	4	4	hypothetical protein, conserved	604321	800117	754890	192458	156544	178614	7	4	3	1	5	2
LmxM.05.1050	7	7	hypothetical protein, unknown function	52903.1	83823.9	92539.3	880567	784334	763310	0	0	0	6	5	7
LmxM.28.1880	5	4	hypothetical protein, conserved	480025	507202	513947	57135.2	41654	72925.6	3	2	2	0	0	1
LmxM.29.0480	7	6	bystin, putative	532468	533452	480234	213318	177460	212976	4	6	4	4	2	2
LmxM.09.1270	2	2	mitochondrial carrier protein, putative	208948	210303	269154	61329.3	67523.5	69953.7	3	1	4	0	0	0
LmxM.31.2780	14	11	hypothetical protein, conserved	1.5123e+06	1.71582e+06	1.59313e+06	840920	844243	915799	13	10	10	8	7	7
LmxM.29.2390	12	5	hypothetical protein, conserved	281867	397298	490784	38767.5	42201.9	43564.4	3	5	4	0	1	0
LmxM.25.1840	12	10	hypothetical protein, conserved	830148	714219	733386	1.97957e+06	1.77524e+06	2.13491e+06	4	2	4	10	8	6
LmxM.33.2660	8	4	hypothetical protein, conserved	305714	356554	353082	117059	92877.5	111369	3	4	4	1	1	2
LmxM.29.2850	3	1	hypothetical protein, conserved	81311.3	79493.5	70731.4	207793	265542	232350	2	1	1	2	3	3
LmxM.03.0080	11	8	glycerol-3-phosphate acyl transferase	3.82794e+06	4.84202e+06	5.27135e+06	1.19333e+06	1.15673e+06	1.03257e+06	6	7	13	3	3	5
LmxM.33.2370	2	1	hypothetical protein, conserved	44548.3	49809.1	46074.8	76415.4	76709.2	73447.5	1	1	1	1	1	1
LmxM.31.0580	9	7	hypothetical protein, conserved	91177.6	70903.5	82816.2	278393	247670	297965	2	2	2	5	6	4
LmxM.34.3540	11	9	hypothetical protein, conserved	1.34992e+06	1.56821e+06	1.71455e+06	552917	594948	586159	7	7	7	5	5	3
LmxM.36.3840	26	24	glycyl tRNA synthetase, putative	1.75008e+07	2.22805e+07	2.26861e+07	4.98183e+06	5.47076e+06	6.00735e+06	22	27	28	19	22	24
LmxM.05.0600	9	4	hypothetical protein, conserved	237645	276757	252038	116750	121651	130388	4	3	3	3	2	3
LmxM.03.0880	23	14	hypothetical protein, conserved	736574	795642	712032	1.1549e+06	1.16672e+06	1.1816e+06	8	7	5	11	9	7
LmxM.19.1010	7	3	hypothetical protein, conserved	57075.3	63406.1	45281.7	289450	330092	399295	2	1	2	6	4	3
LmxM.11.0430	2	2	hypothetical protein, conserved	0	0	0	23770.7	20490.1	2350.64	0	0	0	1	3	0
LmxM.29.3730	15	4	60S acidic ribosomal protein P2, putative	3.87711e+06	3.53744e+06	3.71337e+06	2.50066e+06	2.34965e+06	2.41032e+06	5	5	5	3	4	4
LmxM.28.0880	5	2	hypothetical protein, conserved	297161	259755	251711	18813	24263.3	33989.1	2	2	2	0	0	1
LmxM.15.0920	1	1	protein phosphatase 2A regulatory subunit, putative	23530.6	25335.5	37941.9	488.365	276.259	704.484	0	1	1	0	0	0
LmxM.20.0375	13	8	hypothetical protein, conserved	1.4068e+06	1.58823e+06	1.5248e+06	916311	938825	929613	9	6	6	2	3	5
LmxM.33.3670	23	20	vacuolar ATP synthase catalytic subunit A, putative	1.16299e+07	1.25682e+07	1.21921e+07	6.15958e+06	6.04764e+06	6.93349e+06	20	18	24	18	18	22
LmxM.26.2640	10	7	hypothetical protein, conserved	766268	672064	514284	3.20866e+06	3.0088e+06	3.24273e+06	1	2	1	8	10	8
LmxM.32.2310	3	3	hypothetical protein, conserved	16667.2	12476.6	16795.4	82061.4	113553	110321	0	0	1	2	3	1
LmxM.34.2350	5	2	aminopeptidase P, putative	15920.4	17989.6	23394.3	92534.8	93840.1	108189	0	0	0	2	3	1
LmxM.08_29.0430	19	15	hypothetical protein, conserved	1.32822e+06	1.22998e+06	1.46939e+06	2.78501e+06	2.76127e+06	2.97374e+06	8	7	9	11	12	13
LmxM.07.1000	3	3	RNA binding protein-like protein	3.19031e+06	2.88526e+06	2.75972e+06	583739	659056	825051	2	1	2	0	0	1
LmxM.30.1590	4	4	hypothetical protein, conserved	126715	101349	114021	283889	312459	285473	1	1	0	3	2	2
LmxM.13.0500	28	22	RNA helicase, putative	2.68849e+06	3.27228e+06	3.06224e+06	1.31887e+06	1.34981e+06	1.24201e+06	16	16	21	15	13	13
LmxM.34.0690	8	7	hypothetical protein, conserved	662037	722469	739975	1.23853e+06	1.18392e+06	1.29169e+06	2	8	4	8	10	5
LmxM.30.2740	1	1	hypothetical protein, conserved	574678	665788	734048	203388	197792	167238	2	2	5	0	0	1
LmxM.04.0330	4	3	mitochondrial exoribonuclease DSS-1, putative	6545.14	9979.97	5640.19	77423.5	78303.1	68027.5	0	0	0	2	2	3
LmxM.14.1330	6	3	hypothetical protein, conserved	388939	401468	332043	140887	117988	134516	3	4	4	3	2	2
LmxM.03.0640	8	6	hypothetical protein, conserved	60641.6	69972	109217	857319	820516	965242	0	0	0	7	7	5
LmxM.29.3100	7	4	hypothetical protein, conserved	81428.8	96876.1	95339.8	252496	239550	215929	3	2	2	3	4	5
LmxM.25.0720	6	6	eukaryotic initiation factor 5a, putative	1.09484e+06	788575	919663	3.45071e+06	3.29654e+06	3.23046e+06	1	0	1	8	8	5
LmxM.14.0890	4	4	hypothetical protein, conserved	77333.2	104547	98186.5	331092	311303	341268	1	1	1	5	6	5
LmxM.27.1910	2	1	hypothetical protein, conserved	158994	128656	128095	396587	367265	365147	1	0	0	1	0	0
LmxM.36.5560	9	3	aminopeptidase P1, putative,metallo-peptidase, Clan MG, Family M24	16661.4	10695.7	18541	157448	135736	150977	0	0	0	3	2	0
LmxM.36.6580	3	3	hypothetical protein, conserved	515147	480560	458229	261374	229247	234486	3	3	2	2	2	3
LmxM.15.0950	15	15	40S ribosomal protein S3, putative	6.31255e+07	5.93135e+07	6.46325e+07	3.37757e+07	3.58305e+07	3.79198e+07	21	24	17	16	17	16
LmxM.16.0900	15	9	hypothetical protein, conserved	1.01687e+06	1.46222e+06	1.40072e+06	272576	254065	280809	6	10	8	1	0	0
LmxM.21.0290	6	4	hypothetical protein, conserved	106468	108364	92043.8	344391	298636	275600	1	1	1	4	4	5
LmxM.25.0150	10	7	hypothetical protein, conserved	367244	449305	447842	127300	125130	149186	7	7	7	1	3	2
LmxM.20.0930	18	13	hypothetical protein, conserved	533547	578474	560467	319629	342961	304647	7	7	5	7	6	6
LmxM.14.0410	8	5	hypothetical protein, conserved	714572	1.01936e+06	1.06618e+06	88867.3	107542	69340.2	6	4	4	0	0	0
LmxM.12.0030	3	3	proteasome beta-1 subunit, putative	298956	277100	337999	1.13882e+06	978189	896567	1	6	6	4	3	4
LmxM.26.0930	5	4	hypothetical protein, conserved	43253.8	53918.6	34691.2	264806	234521	240802	0	0	0	0	2	2
LmxM.11.0190	4	3	DEAD-boc ATP-dependent (RNA) helicase, putative	3538.85	5832.51	6917.57	90607.2	118573	87013.9	0	0	0	2	3	2
LmxM.28.2100	7	3	glycerophosphoryl diester phosphodiesterase, putative	342085	390953	389930	54391.6	69338.9	82972.9	2	3	3	0	1	1
LmxM.36.4120	4	4	hypothetical protein, conserved	7018.55	11542.3	6639.23	119057	127024	92828.9	0	0	0	3	2	3
LmxM.28.2470	7	5	MRP protein-like protein	252876	283551	302407	695490	640287	750679	2	3	2	6	5	4
LmxM.36.3160	2	1	hypothetical protein, conserved	29487.3	25797.6	27166.7	62172.6	66074.7	75381.8	1	1	1	1	2	2
LmxM.26.0330	5	4	mitotic cyclin, putative	182290	272448	171599	30887.6	27560.5	27435.3	3	4	2	0	0	0
LmxM.16.0780	59	40	hypothetical protein, conserved	2.3327e+06	2.59572e+06	2.50097e+06	1.62486e+06	1.6239e+06	1.5758e+06	30	31	31	20	26	27
LmxM.26.0790	1	1	hypothetical protein, conserved	20755	21764.9	27115.2	95471	90070.2	115787	0	0	0	2	2	1
LmxM.29.2770	9	6	superoxide dismutase, putative	390959	411916	317070	1.22341e+06	1.21558e+06	1.09145e+06	3	6	4	4	5	6
LmxM.05.0820	5	3	hypothetical protein, conserved	293010	354854	303828	901948	788340	792329	1	3	2	5	4	5
LmxM.34.1270	3	1	hypothetical protein, conserved	70800.6	92820.6	93558	307839	281405	303886	0	0	0	0	0	1
LmxM.33.2100	6	2	hypothetical protein, conserved	9445.52	14921.9	16817.6	133496	146649	159613	0	1	0	3	3	2
LmxM.09.1520	1	1	hypothetical protein, conserved	63422.9	63552.4	67701.9	17962.4	24076.3	20171.3	1	0	0	1	0	0
LmxM.08.0230	7	6	hypothetical protein, conserved	737732	768864	715614	278631	259035	212498	6	5	5	1	1	1
LmxM.16.1500	4	3	hypothetical protein, conserved	20716.2	28423.9	21089.1	173959	135013	127609	0	0	0	1	4	2
LmxM.16.0410	6	5	hypothetical protein, conserved	28509.6	17446.4	17167	186532	190663	175390	1	0	0	7	7	6
LmxM.07.0600	15	10	electron transfer flavoprotein-ubiquinone oxidoreductase, putative	1.38489e+06	1.30009e+06	1.39144e+06	2.53848e+06	2.44947e+06	2.84218e+06	5	4	5	8	9	7
LmxM.15.1481	20	2	cAMP specific phosphodiesterase, putative	83877.4	103105	90613.3	14844.9	18467.7	21644.3	0	1	2	0	0	0
LmxM.30.1710	4	1	hypothetical protein, conserved	64262.9	57025.5	62601.1	23180.8	17864	19111	0	1	1	1	1	1
LmxM.07.1090	11	9	fatty acid desaturase, putative	4.84683e+07	4.21079e+07	4.84299e+07	2.2695e+07	2.14912e+07	2.37345e+07	14	13	15	13	12	9
LmxM.19.0630	3	2	histone H3 variant, putative	64263.5	46851.8	60272.1	327711	399163	487975	0	1	0	3	1	3
LmxM.08_29.2800	6	5	unspecified product	211476	191696	187242	485988	425915	515521	1	2	2	3	6	6
LmxM.26.0470	13	9	hypothetical protein, conserved	1.43625e+06	1.78706e+06	1.58665e+06	610564	520678	524281	10	10	5	4	6	6
LmxM.24.0990	8	6	replication factor C, subunit 1, putative	401638	432449	457458	205307	191293	172532	4	6	6	2	2	2
LmxM.14.1360	9	7	myo-inositol-1-phosphate synthase	377559	316742	278714	1.0542e+06	999326	1.04984e+06	0	0	0	4	4	10
LmxM.10.1320	6	2	fatty acid desaturase, putative	672800	711002	599201	237141	235809	278849	2	2	1	3	1	2
LmxM.36.6710	8	7	replication factor C, subunit 5, putative	1.11917e+06	1.0184e+06	1.0201e+06	676315	635457	661131	4	5	5	4	6	2
LmxM.32.0580	3	2	hypothetical protein, conserved	5356.67	6035.42	4651.35	16154.7	18406.9	19496.7	0	0	0	1	2	1
LmxM.24.1240	11	8	hypothetical protein, conserved	266971	312396	337276	1.08462e+06	897467	940885	3	5	2	4	4	4
LmxM.22.0530	1	1	hypothetical protein, conserved	2128.78	3689.63	2171.32	41652.5	40560.6	30553.3	0	0	0	0	1	1
LmxM.13.1170	5	3	hypothetical protein, conserved	2608.89	3791.71	5097.96	45965	56275.9	51657.9	0	0	0	3	2	1
LmxM.30.0620	4	1	hypothetical protein, conserved	16715.7	16110.6	16100.2	32826.2	33503	28625.1	0	0	0	0	0	1
LmxM.28.0310	5	4	hypothetical protein, conserved	1.29196e+06	1.4773e+06	1.53005e+06	531835	479476	583267	3	2	4	2	1	1
LmxM.23.0547	15	8	hypothetical protein, conserved	223331	156205	165153	769079	756302	816127	2	2	0	7	8	4
LmxM.26.1960	29	23	hypothetical protein, conserved	1.41141e+07	1.46851e+07	1.4334e+07	7.83766e+06	7.92861e+06	8.92663e+06	26	19	19	18	23	18
LmxM.16.1600	21	17	hypothetical protein, conserved	4.29542e+06	5.26289e+06	4.75319e+06	2.01609e+06	2.08544e+06	2.18979e+06	14	15	13	11	10	12
LmxM.33.2530	1	1	hypothetical protein, unknown function	95140.2	70212.8	94541.6	526333	448732	397664	0	0	0	1	1	1
LmxM.34.0670	33	20	hypothetical protein, conserved	1.46337e+06	1.86503e+06	2.03776e+06	470668	493288	492839	15	15	15	4	4	4
LmxM.14.0980	5	3	hypothetical protein, conserved	109346	136642	161797	13819.8	18690	19778.8	3	3	3	0	0	0
LmxM.28.1390	2	2	hypothetical protein, conserved	99056.8	109220	145505	21430.4	23780.5	25073.3	3	2	4	1	0	1
LmxM.06.0980	9	6	hypothetical protein, conserved	275810	342840	302905	130194	130693	120774	2	5	3	3	4	4
LmxM.30.1000	29	17	hypothetical protein, conserved	922950	1.01585e+06	1.13153e+06	2.18863e+06	2.33068e+06	2.32592e+06	6	5	6	17	13	16
LmxM.32.2070	1	1	mitogen-activated protein kinase, putative (MPK15)	8201.64	9967.16	11295.5	41300.5	42219.1	51983.9	0	0	0	1	1	0
LmxM.21.1580	5	3	hypothetical protein, unknown function	94168.8	120839	123346	23780.4	25949.4	30256.6	1	1	2	0	0	0
LmxM.20.0700	11	8	hypothetical protein, conserved	1.69115e+06	1.99381e+06	1.74244e+06	841099	796065	885919	6	4	7	5	4	1
LmxM.05.0860	7	7	hypothetical protein, conserved	865040	1.04338e+06	1.08973e+06	2.76899e+06	2.77452e+06	3.15428e+06	2	1	1	5	6	7
LmxM.01.0590	5	4	mitochondrial RNA editing ligase 1	31628.7	27620.7	47696.1	297691	316474	359609	1	0	1	4	4	5
LmxM.05.0570	6	2	hypothetical protein, conserved	19851.8	18293.7	26019.4	158418	255404	196673	0	0	0	0	1	2
LmxM.10.0940	12	8	hypothetical protein, conserved	1.00389e+06	832814	851838	393034	394285	417600	6	7	6	5	6	5
LmxM.36.0890	2	2	eukaryotic translation initiation factor 6 (eIF-6), putative	81491.8	87713.7	95271.2	297608	271410	363716	0	0	0	3	3	3
LmxM.21.1700	9	6	proteasome alpha 2 subunit, putative	582186	473704	644527	2.03691e+06	2.14977e+06	2.45808e+06	4	5	2	5	3	8
LmxM.34.2850	4	4	hypothetical protein, conserved	57920.9	69148.8	54319.9	194824	166368	180117	0	0	0	2	4	3
LmxM.30.2730	3	1	hypothetical protein, conserved	156401	164946	136424	36889	26577	35959	0	1	1	0	0	0
LmxM.25.2235	1	1	hypothetical protein, conserved	10391.3	8254.23	10470.3	59349.4	56924	85153.6	0	0	0	1	0	1
LmxM.30.3140	8	5	hypothetical protein, conserved	129409	116455	128338	356948	391411	304981	1	2	2	4	4	3
LmxM.36.6347	2	2	hypothetical protein, conserved	8169.71	14050.5	13413.1	109605	122799	108390	0	0	0	1	2	2
LmxM.31.1820	4	2	iron superoxide dismutase, putative	34382.9	22812.8	26762.5	128780	126775	135238	1	1	1	2	1	1
LmxM.13.1090	17	13	proteasome regulatory ATPase subunit 2, putative	2.88252e+06	2.87708e+06	2.79998e+06	2.00163e+06	1.9519e+06	2.12405e+06	9	9	7	9	10	7
LmxM.08_29.2240	23	20	aminopeptidase, putative,metallo-peptidase, Clan MA(E), Family M1	1.5646e+07	1.74419e+07	1.88046e+07	7.23934e+06	7.90804e+06	8.05109e+06	18	23	24	18	18	18
LmxM.34.0930	5	3	hypothetical protein, conserved	143451	140025	122211	515664	503522	397047	1	1	1	1	2	2
LmxM.36.4060	6	6	hypothetical protein, conserved	163499	161931	195904	506936	540783	635828	2	2	1	6	6	3
LmxM.25.1315	1	1	DNA-directed RNA polymerase ii	2097.69	2154.84	4084.7	54560.4	48818.7	43371.5	0	0	0	1	0	0
LmxM.22.1450	2	2	cyclophilin, putative	34039.1	24786.5	37989.4	257765	196802	210856	0	0	0	2	2	2
LmxM.29.2990	5	4	hypothetical protein, conserved	688282	689963	741622	453449	472696	486120	4	3	5	1	1	3
LmxM.14.1490	3	2	synaptojanin (N-terminal domain), putative,inositol 5'-phosphatase, putative	43075.8	43954.1	51289.5	97281.6	92685.1	95467.8	1	3	1	1	2	2
LmxM.27.0860	8	5	hypothetical protein, conserved	505933	560565	788593	106120	108513	110828	2	3	5	4	2	2
LmxM.21.0430	20	16	hypothetical protein, conserved	7.11555e+06	6.40411e+06	7.11374e+06	1.14423e+07	1.17532e+07	1.24379e+07	14	14	13	15	15	17
LmxM.18.0380	11	7	hypothetical protein, conserved	884583	949848	999667	215302	230701	298346	5	3	5	3	4	3
LmxM.36.3180	20	8	receptor-type adenylate cyclase a-like protein	1.02795e+06	1.34331e+06	1.36198e+06	355398	353238	384710	10	8	7	2	4	3
LmxM.21.1565	4	4	serine/threonine-protein kinase, putative	222863	239637	210115	88138	68264.4	74402.2	3	3	3	1	1	1
LmxM.17.1240	27	24	hypothetical protein, conserved	8.45077e+06	8.50044e+06	7.25395e+06	4.03402e+06	3.78021e+06	3.6981e+06	17	21	17	15	17	17
LmxM.13.1210	13	10	nucleobase transporter	3.28366e+07	3.48706e+07	3.00416e+07	5.79167e+07	5.75864e+07	6.07019e+07	11	10	12	12	12	12
LmxM.36.1380	11	10	hypothetical protein, conserved	2.27171e+06	2.10338e+06	2.46584e+06	323680	380233	504099	9	9	11	6	5	3
LmxM.31.2090	3	2	hypothetical protein, conserved	147694	142604	191196	42320.6	47850.2	45330.9	2	1	2	0	0	1
LmxM.29.0570	8	3	spliceosome-associated protein, putative	127637	125147	122184	222997	197673	223426	1	0	1	3	2	2
LmxM.17.1460	7	6	ferrochelatase-like protein	1.04096e+06	1.09879e+06	1.16086e+06	707075	659157	669867	3	4	5	3	2	4
LmxM.27.0970;LmxM.27.0980	12	4	ABC transporter, putative	124612	161906	100024	19825.9	21748.9	19177.1	3	4	1	0	0	0
LmxM.23.1665	3	1	hypothetical protein	7139.38	8088.99	9805.27	2227.8	2201.57	2498.05	0	1	1	0	0	0
LmxM.28.1290	7	7	hypothetical protein, conserved	157733	229410	228083	1.0099e+06	1.00251e+06	1.12624e+06	2	5	0	6	9	6
LmxM.08_29.2510	25	21	6-phospho-1-fructokinase, putative	1.55632e+07	1.40194e+07	1.39458e+07	7.38754e+06	8.09551e+06	8.16994e+06	24	27	23	15	17	16
LmxM.36.2650	1	1	hypothetical protein, conserved	8182.87	5914.16	7488.29	37215.6	29005.7	33047.9	0	0	0	0	0	1
LmxM.30.0040	4	4	hypothetical protein, unknown function	990502	1.24935e+06	1.18451e+06	297554	316482	374403	4	5	4	5	5	4
LmxM.26.0980	9	2	protein kinase, putative	94799	140867	127797	2575.14	4403.68	5833.41	2	4	4	0	0	0
LmxM.17.0200	19	1	receptor-type adenylate cyclase a	246622	260097	232962	138979	125046	121648	2	1	2	2	3	2
LmxM.20.0970	5	4	hypothetical protein, conserved	127346	93273.4	125090	456966	510362	435019	0	0	3	4	6	4
LmxM.08_29.0020	32	27	transcription factor-like protein	3.27965e+06	3.30046e+06	3.45076e+06	5.33414e+06	5.11722e+06	5.75473e+06	18	24	13	28	25	23
LmxM.36.5000	4	3	hypothetical protein, conserved	63542.5	72434.5	96136.2	8740.56	6453.38	9899.7	1	2	2	0	0	0
LmxM.26.0600	6	5	hypothetical protein, conserved	152914	156199	145339	563416	543025	419327	3	4	0	5	5	5
LmxM.29.1090	7	4	hypothetical protein, conserved	23490.8	17071.4	11829.6	208300	213671	199997	0	0	0	3	5	5
LmxM.21.0530	12	8	hypothetical protein, conserved	482376	607426	624490	154519	150002	180412	4	6	5	0	1	1
LmxM.03.0980	20	20	elongation initiation factor 2 alpha subunit, putative	1.03916e+07	1.08939e+07	1.08054e+07	6.20368e+06	6.30803e+06	6.98049e+06	17	16	14	13	17	12
LmxM.22.0870	12	9	hypothetical protein, conserved	286974	265706	345664	810987	874991	906179	4	4	2	5	4	7
LmxM.33.3440	16	13	DNA topoisomerase IB, large subunit	1.49152e+06	1.32382e+06	1.24089e+06	2.98869e+06	2.78068e+06	3.09288e+06	9	10	8	11	13	15
LmxM.33.3060	5	3	mitochondrial carrier protein-like protein	506317	560251	554839	310066	281079	273209	3	4	3	1	2	1
LmxM.14.0620	1	1	hypothetical protein, conserved	1626.41	1424.49	2089.17	13801	12127.9	18808.9	0	0	0	0	0	1
LmxM.03.0160	25	23	ABC transporter protein, putative	4.34202e+06	4.7394e+06	4.67278e+06	2.69684e+06	2.80865e+06	2.96495e+06	17	17	16	20	17	13
LmxM.11.0240	7	6	proteasome alpha 7 subunit, putative	607609	667532	727567	1.34309e+06	1.48457e+06	1.46781e+06	4	1	4	6	6	5
LmxM.33.3820	8	8	hypothetical protein, conserved	277584	220378	292525	959390	862580	1.04418e+06	2	4	3	7	7	12
LmxM.36.3520	3	3	hypothetical protein, conserved	239841	254990	272896	120100	105247	98569.8	3	3	3	0	0	0
LmxM.34.3580	2	2	hypothetical protein, conserved	46724.5	51762.4	41457	16486.2	13170.9	14937.1	2	1	0	1	1	1
LmxM.36.4970	1	1	hypothetical protein, conserved	8103.05	7376.84	10144.9	35891.8	33185.1	42063.6	0	0	0	1	1	1
LmxM.25.2040	10	9	hypothetical protein, conserved	4.20906e+06	4.71512e+06	4.79737e+06	2.53426e+06	2.36889e+06	2.27521e+06	9	9	10	7	9	6
LmxM.08_29.0360	2	2	hypothetical protein, conserved	76150.8	87241.7	89181.3	265659	303133	231782	0	0	0	2	2	0
LmxM.18.1170	3	2	hypothetical protein, conserved	549508	563328	598846	323833	287158	278851	1	1	2	2	2	2
LmxM.02.0410	10	6	RNA-editing complex protein MP81, putative	119589	81669.9	71517	762947	676266	631305	0	0	0	6	7	5
LmxM.03.0270	3	2	hypothetical protein	28183.4	12197.6	12812.1	518076	502146	632139	0	0	0	4	3	2
LmxM.17.1330	4	3	hypothetical protein, conserved	341441	405057	359984	152056	131833	156952	1	1	3	2	0	2
LmxM.29.3390	25	21	CAS/CSE/importin domain protein, putative	1.16773e+07	1.46044e+07	1.17498e+07	4.9906e+06	4.84587e+06	5.0556e+06	15	23	22	10	9	12
LmxM.29.0660	9	6	hypothetical protein, conserved	58302.6	51937.6	71453.7	198871	228842	222223	1	1	3	3	4	4
LmxM.33.0870	7	6	hypothetical protein, conserved	188562	197498	204511	490346	486892	612374	3	4	3	3	2	4
LmxM.27.2470	5	5	protein kinase, putative	224496	235656	255906	72757.6	82661	94514.5	3	5	3	3	4	3
LmxM.01.0720	13	5	hypothetical protein, conserved	6798.24	11414.8	10736.4	86446.1	98720.6	120702	0	1	3	3	4	6
LmxM.09.0860	1	1	hypothetical protein, conserved	27443.2	39266.8	32193.6	130766	137604	120658	0	0	0	0	0	1
LmxM.08_29.0940	20	20	hypothetical protein, conserved	3.14607e+06	3.25735e+06	3.07489e+06	5.53124e+06	5.63829e+06	6.41263e+06	13	12	11	15	20	16
LmxM.34.4720	3	3	glycine cleavage system H protein, putative	215369	171563	183064	621130	708354	825322	1	1	1	3	3	2
LmxM.15.0130	9	6	ATP-dependent RNA helicase, putative	536977	627819	732866	155404	166070	130669	4	4	5	1	2	0
LmxM.32.2340	17	13	succinyl-coA:3-ketoacid-coenzyme A transferase, mitochondrial precursor, putative	2.12202e+06	1.64528e+06	1.93912e+06	4.89506e+06	4.97182e+06	5.32828e+06	9	14	8	14	16	13
LmxM.08.1160	7	5	hypothetical protein, conserved	204845	241176	207574	516346	565296	481515	1	1	1	3	6	3
LmxM.08.0930	9	3	protein kinase, putative	78792.6	65601.7	88661.8	1476.1	2620.16	3639.53	2	2	2	0	0	0
LmxM.26.0850	7	5	hypothetical protein, conserved	82771	60310.6	60503.6	287371	271161	251898	1	1	2	6	7	5
LmxM.36.2530	8	6	DEAD/DEAH box helicase, putative,RNA helicase, putative	77456.9	80623.5	91245.3	152958	156297	159877	1	2	1	4	5	4
LmxM.09.0490	13	11	hypothetical protein, conserved	4.22082e+06	4.1395e+06	4.4951e+06	2.12343e+06	2.11779e+06	2.43812e+06	9	8	11	8	8	11
LmxM.25.0190	9	8	ubiquitin carboxyl-terminal hydrolase, putative,cysteine peptidase, Clan CA, family C12, putative	229574	225151	356699	1.91274e+06	2.01034e+06	2.42702e+06	0	0	0	8	6	7
LmxM.29.0745	3	2	hypothetical protein, conserved	4814.33	4764.74	9231.87	103572	99759.8	88049	0	0	0	2	2	0
LmxM.34.4950	6	3	hypothetical protein, conserved	13720.1	7434.47	11575.8	108590	101607	118290	1	1	1	4	3	3
LmxM.08_29.1930	1	1	hypothetical protein, conserved	21823.8	27150.4	24965.6	6136.89	7313.13	7970.59	1	1	2	0	0	0
LmxM.06.1150	1	1	hypothetical protein, conserved	3258.26	2554.98	3394.47	13287	10984.3	11050.7	0	0	1	1	1	1
LmxM.18.0150	11	10	serine/threonine protein phosphatase type 5, putative	342738	318319	308147	676529	592027	685013	4	5	3	9	7	6
LmxM.01.0190	1	1	hypothetical protein, conserved	0	0	0	20732.3	7305.49	1527.89	0	0	0	1	1	0
LmxM.26.0370	5	4	hypothetical protein, conserved	226761	253350	186471	39669.6	44288.1	30523.2	2	1	2	0	0	0
LmxM.33.0050	6	5	hypothetical protein, conserved	1.96845e+06	2.31299e+06	2.5059e+06	887795	835690	914398	4	5	3	4	2	3
LmxM.18.0510	39	31	aconitase, putative	1.29869e+07	1.1297e+07	1.10586e+07	2.35963e+07	2.37178e+07	2.5909e+07	30	28	34	32	36	36
LmxM.25.0120	8	4	electron transfer flavoprotein, putative	791949	593664	592949	2.56267e+06	2.3864e+06	2.22681e+06	5	5	6	4	6	6
LmxM.11.0760	5	3	40S ribosomal protein S21, putative	1.78584e+06	1.24172e+06	1.52406e+06	5.98989e+06	5.63883e+06	6.4332e+06	4	1	3	3	3	4
LmxM.20.1350	30	20	coatomer beta subunit, putative	7.83699e+06	9.89604e+06	8.76542e+06	3.39207e+06	3.57172e+06	3.73372e+06	22	20	20	17	16	14
LmxM.11.0020	2	2	hypothetical protein, conserved	70003.4	84490.2	129288	9367.36	8907.21	9864.53	2	1	1	0	0	0
LmxM.30.1120	2	2	hypothetical protein, conserved	134072	108541	94059.7	15888.4	12566.2	19042.4	1	2	1	0	0	0
LmxM.22.0210	25	20	hypothetical protein, conserved	3.54889e+06	4.68702e+06	4.74948e+06	1.20968e+06	1.19208e+06	1.32084e+06	19	16	16	7	8	8
LmxM.17.1130	9	8	hypothetical protein, conserved	62921.7	69422.4	109867	685748	678966	640195	0	1	2	7	7	8
LmxM.33.1415;LmxM.33.1400;LmxM.33.1410	10	9	d-isomer specific 2-hydroxyacid dehydrogenase- like protein	1.1278e+06	1.02836e+06	1.02177e+06	1.5815e+06	1.58271e+06	1.62728e+06	7	5	5	11	8	7
LmxM.34.1570	2	2	hypothetical protein, conserved	52708.2	55139.5	76238.6	374300	383109	297250	1	1	1	2	4	2
LmxM.16.0110	18	15	hypothetical protein, conserved	2.2644e+06	2.07392e+06	2.08496e+06	1.19917e+06	1.32858e+06	1.29556e+06	10	13	12	9	8	9
LmxM.15.0320	10	5	hypothetical protein, conserved	484708	527783	577296	225799	194926	185039	8	6	6	2	3	2
LmxM.08_29.1570	3	2	glutamamyl carboxypeptidase, putative,metallo-peptidase, Clan MH, Family M18	322253	331495	347202	120389	106627	139997	0	2	2	0	0	0
LmxM.12.0640	5	4	hypothetical protein, conserved	12489.4	15658.1	22361.7	133235	136660	129839	0	0	0	2	4	2
LmxM.25.2150	2	2	hypothetical protein, conserved	199431	230334	265027	18490.9	21118.2	32185.4	2	1	2	0	0	0
LmxM.33.1140	4	3	hypothetical protein, conserved	159341	147937	150876	98975	98064.2	89821.8	2	3	2	2	3	1
LmxM.36.0260	4	3	xylulokinase, putative	350387	396587	372557	70846.6	82618.2	52311.3	2	2	2	1	0	0
LmxM.36.1620	3	1	universal minicircle sequence binding protein	5440.88	3492.93	5780.84	47853.5	53864.9	72746.9	0	0	0	1	1	1
LmxM.11.0850	16	9	hypothetical protein, conserved	3.90536e+06	4.62606e+06	3.93997e+06	2.02366e+06	2.00251e+06	1.86176e+06	11	11	8	11	9	7
LmxM.32.1010	3	2	calcium-transporting ATPase, putative	195308	200985	199867	53338.5	40954.9	59537.8	2	2	2	0	1	0
LmxM.13.1050	5	5	hypothetical protein, conserved	1.05912e+06	1.39878e+06	1.29213e+06	451688	438441	451056	5	2	4	6	6	4
LmxM.20.0530	5	5	hypothetical protein, conserved	284801	285378	340567	772071	802640	690378	1	0	1	3	3	3
LmxM.25.0960	12	9	gamma-tubulin	1.88104e+06	1.81911e+06	2.00135e+06	1.19478e+06	1.07574e+06	1.15389e+06	5	11	8	9	8	8
LmxM.07.0360	4	2	hypothetical protein, conserved	9335.73	8883.27	11591.4	94219.3	123856	183436	0	0	0	2	1	2
LmxM.29.0805	5	2	hypothetical protein, conserved	1.79553e+06	1.47407e+06	1.46181e+06	454102	354188	332238	2	3	2	0	0	1
LmxM.22.0390	2	2	DNA primase small subunit, putative	52578	48833.4	61381.8	158116	169692	140849	2	1	1	1	3	1
LmxM.28.0140	27	22	pantothenate kinase subunit, putative	5.03885e+06	6.44525e+06	6.25987e+06	2.25521e+06	2.20156e+06	2.08153e+06	19	21	23	15	13	14
LmxM.08_29.2230	5	4	hypothetical protein, conserved	157412	167391	125902	456456	527885	476692	1	0	1	2	4	3
LmxM.19.1460	1	1	hypothetical protein, conserved	6170.5	5757.01	5879.59	19774.7	22940.7	28982.8	0	0	0	1	1	0
LmxM.31.2930	7	5	tubulin-tyrosine ligase-like protein	775029	712384	702615	246454	271557	202460	2	3	5	0	0	0
LmxM.36.0250	27	24	EIF3-interacting protein-like protein	2.22429e+07	2.23039e+07	2.37671e+07	1.36947e+07	1.44309e+07	1.5218e+07	25	24	31	33	22	24
LmxM.28.0660	3	2	hypothetical protein, conserved	135258	155772	156637	29756	28426.7	19304.3	0	1	2	0	0	0
LmxM.33.2330	1	1	clathrin coat assembly protein AP17, putative	6939.21	5857.2	6016.48	751.664	440.633	764.361	1	1	1	0	0	0
LmxM.19.0350	6	3	lipoic acid synthetase, mitochondrial precursor, putative	150722	163519	201394	569676	561319	669984	2	2	1	2	1	2
LmxM.26.0420	5	4	pseudouridylate synthase-like protein	21158.8	15537.1	17597.6	93371.1	92768.6	130864	1	2	1	5	3	3
LmxM.32.0450	4	4	hypothetical protein, conserved	251315	287809	296569	669485	593558	697165	3	0	1	6	5	3
LmxM.25.1430	4	3	hypothetical protein, conserved	281959	386543	307487	93777.3	89677.1	101419	3	3	3	2	1	3
LmxM.26.1220	6	3	hypothetical protein, conserved	136123	143628	164624	351180	317644	363488	1	0	1	1	3	1
LmxM.31.0720	10	9	hypothetical protein, conserved	406479	469707	450421	906073	1.00593e+06	1.08156e+06	3	3	2	7	9	11
LmxM.34.3790	14	13	60S ribosomal protein L23, putative	3.4786e+07	3.63555e+07	3.95698e+07	2.25789e+07	2.29303e+07	2.33503e+07	27	25	25	21	20	21
LmxM.14.0950	7	6	hypothetical protein, conserved	458015	436048	495408	1.50665e+06	1.33409e+06	1.14965e+06	2	3	2	6	8	6
LmxM.27.0420	4	2	ribokinase, putative	23660	14641.8	13842	132674	131406	134123	0	0	0	1	1	1
LmxM.27.1260	26	24	T-complex protein 1, beta subunit, putative	5.21727e+06	4.29854e+06	4.78684e+06	1.1095e+07	1.00553e+07	1.00919e+07	16	13	16	22	21	24
LmxM.25.2220	9	6	hypothetical protein, conserved	192336	225545	146002	885655	846444	903217	0	0	0	4	6	4
LmxM.11.0840	2	2	hypothetical protein, conserved	79630.7	74797.8	84476.2	41843.2	38116	35334.3	3	2	2	1	0	0
LmxM.25.0890	5	3	hypothetical protein, conserved	148440	112062	100640	670115	650655	534811	0	1	1	4	2	1
LmxM.33.1090	23	17	dihydroxyacetonephosphate acetyltransferase	3.26924e+06	3.92503e+06	3.42466e+06	1.28893e+06	1.21203e+06	1.48291e+06	13	19	15	9	9	12
LmxM.33.4080	2	2	hypothetical protein, conserved	36087.2	39834.2	29412.7	105742	120965	113277	1	1	1	2	1	3
LmxM.30.1110	5	4	hypothetical protein, conserved	1.58301e+06	1.60243e+06	1.38443e+06	859181	822989	811092	5	5	3	1	4	2
LmxM.34.4880	14	10	hypothetical protein, conserved	4.08418e+07	4.56758e+07	4.99627e+07	2.07382e+07	2.03717e+07	2.21147e+07	16	15	18	16	15	19
LmxM.08_29.0040	1	1	hypothetical protein, conserved	108245	118325	94851.6	364027	304224	296750	0	0	0	2	1	1
LmxM.16.1460cpartial	17	2	unspecified product	880446	954300	1.19997e+06	3.08554e+06	3.16809e+06	3.35997e+06	2	3	3	3	2	3
LmxM.04.0030	7	6	cAMP-specific phosphodiesterase, putative	722615	817027	839129	419589	428322	448733	3	3	6	3	4	2
LmxM.31.2800	12	8	hypothetical protein, conserved	3.29649e+06	3.46686e+06	3.52308e+06	1.54363e+06	1.71575e+06	1.86334e+06	8	7	7	6	8	9
LmxM.27.1100	6	3	hypothetical protein, conserved	110358	106284	161062	620486	629003	695391	0	0	0	6	5	4
LmxM.06.0090	16	2	ATP-binding cassette protein subfamily G, member 2, putative (ABCG2)	1.96874e+06	2.14492e+06	2.66505e+06	748548	702592	666749	2	2	0	0	2	3
LmxM.11.1050	9	6	pretranslocation protein, alpha subunit, putative,SEC61-like (pretranslocation process) protein, putative	1.21581e+07	1.18496e+07	1.1675e+07	7.25443e+06	7.9744e+06	8.06258e+06	5	4	4	4	5	5
LmxM.33.1340	1	1	hypothetical protein, conserved	45892	38496.3	41058	156403	183165	231749	0	0	0	0	1	0
LmxM.31.1440	6	4	hypothetical protein, conserved	100531	95778.1	118687	257450	261407	297385	0	0	1	3	4	2
LmxM.12.0220	4	1	hydroxyacylglutathione hydrolase, putative,glyoxalase II, putative	33605.1	31734	35182.8	135393	101644	142902	1	2	2	1	1	2
LmxM.33.3030	4	4	hypothetical protein, conserved	78585.6	76326.5	127710	684627	727346	810037	0	0	0	4	4	5
LmxM.14.0120	4	3	hypothetical protein, conserved	42512	41713.3	48574.2	126888	120395	155860	0	0	0	4	3	2
LmxM.26.1630	4	4	40S ribosomal protein S33, putative	818854	676961	652729	1.82482e+06	1.76582e+06	2.00756e+06	5	6	5	6	5	6
LmxM.34.0990	11	8	hypothetical protein, conserved	391706	351155	412202	712549	768177	790449	4	5	7	7	8	9
LmxM.25.0990	7	6	hypothetical protein, conserved	1.72745e+06	1.60517e+06	1.75532e+06	884190	735200	755069	5	4	5	2	2	2
LmxM.36.2240	5	1	hypothetical protein, conserved	28039.5	39108.1	42407.4	4839.2	3769.36	2993.73	0	1	0	0	0	0
LmxM.24.1950	9	8	hypothetical protein, conserved	651009	739578	840508	135120	114814	172673	6	13	7	0	1	1
LmxM.33.2060	2	2	hypothetical protein, conserved	227.275	982.659	290.167	87299.3	92499.3	96453.9	0	0	0	1	0	1
LmxM.01.0660	22	11	hypothetical protein, conserved	116582	76200.6	59072.8	1.10195e+06	882619	966445	0	0	0	11	12	9
LmxM.36.1520	18	12	hypothetical protein, conserved,nima-related protein kinase, putative	3.22395e+06	3.06123e+06	2.98414e+06	2.15878e+06	2.09273e+06	2.237e+06	7	12	10	4	6	9
LmxM.25.1390	4	2	hypothetical protein, conserved	513197	544864	471946	189685	184456	147212	3	1	2	1	0	0
LmxM.25.1800	3	1	hypothetical protein, conserved	981.288	590.984	747.212	4432.62	4597.13	5131.74	0	0	0	1	1	0
LmxM.07.0260	2	1	homoserine dehydrogenase-like protein	96296.5	79146.1	96408.5	16261.7	23785.2	19296.5	1	0	1	0	0	0
LmxM.25.1270	6	5	hypothetical protein, conserved	51987.1	72017.9	78777.3	457451	439509	626905	0	0	0	6	7	5
LmxM.29.3620	1	1	hypothetical protein, conserved	9478.1	14129.3	16426	129651	146400	105346	0	0	0	1	1	1
LmxM.12.0350	7	4	hypothetical protein, conserved	267789	254502	360357	1.49845e+06	1.42869e+06	1.18734e+06	1	3	1	5	7	4
LmxM.34.1380	25	21	mitochondrial processing peptidase, beta subunit, putative,metallo-peptidase, Clan ME, Family M16	2.13333e+07	1.85647e+07	2.00143e+07	4.04804e+07	4.56463e+07	4.88237e+07	18	19	22	27	26	32
LmxM.26.1310	8	6	hypothetical protein, conserved	3.55951e+06	3.65763e+06	3.98477e+06	1.38144e+06	1.47201e+06	1.7309e+06	6	5	4	3	4	3
LmxM.05.0120	3	1	hypothetical protein, conserved	1307.1	1389.11	1348.41	3159.94	3084.79	2588.65	0	0	0	0	1	0
LmxM.10.0420	9	8	dihydroxyacetone kinase 1-like protein	1.16228e+06	1.3495e+06	1.44351e+06	491675	535705	566389	9	8	6	8	8	5
LmxM.36.6650	10	8	2,3-bisphosphoglycerate-independent phosphoglycerate mutase,2,3-bisphosphoglycerate-independentphosphoglyce ra temutase	485254	385643	452276	1.08123e+06	992830	1.04418e+06	4	0	1	7	6	7
LmxM.01.0650	17	15	mitochondrial processing peptide beta subunit, putative,metallo-peptidase, Clan ME, Family M16	951695	966726	748277	3.33889e+06	3.49437e+06	2.78511e+06	4	2	2	9	12	11
LmxM.29.0230	8	7	hypothetical protein, conserved	844840	1.007e+06	1.05023e+06	424644	403463	432532	2	4	5	4	5	4
LmxM.33.3460	5	4	hypothetical protein, conserved	242409	264992	223442	522251	491036	568773	2	1	0	2	3	3
LmxM.34.4000	15	9	protein kinase, putative,MAP kinase kinase-like protein	182089	149571	111862	894011	791238	800143	2	0	1	6	9	9
LmxM.36.0360	8	8	hypothetical protein, conserved	3.85703e+06	4.32846e+06	4.54049e+06	1.6641e+06	1.79913e+06	1.99512e+06	5	8	7	5	3	3
LmxM.29.2140	8	7	hypothetical protein, conserved	741958	764644	827394	437823	431970	479648	4	3	4	2	0	0
LmxM.33.1320	4	2	hypothetical protein, conserved	1732.49	1002.9	1060.53	10566.3	9375.83	10085.2	0	0	0	1	1	0
LmxM.32.3090	29	24	hypothetical protein, conserved	5.33133e+06	5.08512e+06	5.36464e+06	8.87164e+06	8.10136e+06	7.92634e+06	3	7	7	22	22	24
LmxM.24.0500	2	2	hypothetical protein, conserved	3843.01	3190.82	1261.63	147650	214153	213132	0	0	0	1	2	2
LmxM.20.1120	18	11	phosphatidylinositol 3-kinase, putative	401684	542056	503810	109882	130631	137803	7	7	7	1	1	1
LmxM.29.2750	5	4	hypothetical protein, conserved	692214	660986	754644	1.32386e+06	1.20225e+06	1.33303e+06	0	0	0	5	3	4
LmxM.28.0730	4	1	hypothetical protein, conserved	3930.97	2838.29	2732.38	12515.5	14742.4	14194.7	1	0	1	1	1	1
LmxM.07.0900	6	4	serine/threonine kinase, putative,protein kinase, putative	624816	536139	671418	281081	271990	273193	3	2	2	4	1	4
LmxM.29.0710	3	2	CDC16, putative	529008	656090	664672	161905	137359	185170	2	2	2	0	0	0
LmxM.10.0670	4	3	hypothetical protein, conserved	1.1139e+06	890086	938907	293715	270078	346409	3	3	4	2	3	2
LmxM.34.0830	8	3	NADH-dependent fumarate reductase-like protein	19301.7	26224.1	18630.1	83543.3	95023.5	104846	0	0	0	3	2	0
LmxM.13.0160	8	7	protein kinase A regulatory subunit, putative	728668	669510	664317	1.21243e+06	1.16145e+06	1.33029e+06	4	11	7	5	4	5
LmxM.36.2930	5	4	hypothetical protein, conserved,predicted zinc finger protein	2.08848e+06	2.08087e+06	2.75789e+06	233886	191074	336232	3	2	3	1	0	0
LmxM.13.1400	2	2	hypothetical protein, conserved	43816.1	55035.7	47630.4	123632	114564	133362	0	0	0	2	2	0
LmxM.13.0580	11	5	hypothetical protein, conserved	211293	232257	242658	59610.4	56414	78136.3	3	3	3	1	2	3
LmxM.03.0720	5	3	hypothetical protein, conserved	14128.9	13520.8	14380.2	25253.3	29937.8	25917.2	1	1	1	2	3	3
LmxM.21.0060	2	1	hypothetical protein, conserved	1757.32	1936.46	1294.27	7957.81	6885.34	8058.6	0	0	0	0	1	1
LmxM.33.0070	3	2	ascorbate-dependent peroxidase, putative	60772.2	61240.3	56861.7	116906	114832	137433	1	0	0	0	0	2
LmxM.08_29.1490	8	5	hypothetical protein, conserved	27678.5	30649.7	39196.4	227383	218703	344402	0	0	0	3	2	3
LmxM.25.1860	7	6	hypothetical protein, conserved	637279	656328	667415	142455	158178	209828	6	7	1	0	1	2
LmxM.03.0790	4	3	hypothetical protein, conserved	16933.8	10581.5	10884	73647.7	73002.1	75779.5	0	0	0	3	2	2
LmxM.14.0240	1	1	hypothetical protein, conserved	1873.24	834.138	1519.53	37823.5	31426.1	25118.5	0	0	0	1	0	1
LmxM.19.0020	5	2	hypothetical protein, conserved	10299.8	5446.13	6485.49	68345.8	70445.5	83813.7	0	0	0	0	3	1
LmxM.21.1140	3	1	hypothetical protein, conserved	29492.7	28401.4	31420.7	11612.7	11267.4	8896.31	0	0	1	0	0	0
LmxM.34.1120	1	1	hypothetical protein, conserved	30617.3	36921	33292.2	15075.5	16203.1	13999.7	0	1	1	0	0	1
LmxM.33.4330	2	1	quinonoid dihydropteridine reductase	13061.6	19828.3	25794.2	200009	209557	183755	0	0	0	2	1	1
LmxM.11.0030	2	2	hypothetical protein, conserved	4969.07	10817.8	6246.45	161883	137606	229852	0	0	0	2	1	3
LmxM.23.0950	5	4	cytosolic leucyl aminopeptidase,metallo-peptidase, Clan MF, Family M17	118659	122093	86742.8	447322	438026	389218	1	1	1	5	3	4
LmxM.33.3680	4	4	50S ribosomal protein L13-like protein	51025.9	59187.9	66343.4	207760	235594	180116	0	1	0	3	1	1
LmxM.33.0120	4	4	adenylate kinase b, putative	565487	581777	606858	995492	1.06399e+06	1.17586e+06	2	4	6	5	5	3
LmxM.34.3500	7	3	hypothetical protein, conserved	9082.36	17530.3	15381.8	154576	146768	187157	0	0	0	4	4	5
LmxM.10.0195	4	3	hypothetical protein, conserved	24187.8	25542.7	32923.7	84041.3	81208.3	86506.3	0	0	0	2	3	1
LmxM.26.0500	6	3	hypothetical protein, conserved	620166	800059	888510	190665	146336	159670	4	2	3	2	2	2
LmxM.08.0440	23	17	hypothetical protein, conserved	1.0755e+06	1.35506e+06	1.08194e+06	487295	469855	460167	18	20	17	10	10	8
LmxM.09.0220	20	16	hypothetical protein, conserved	5.70628e+06	6.38914e+06	6.19535e+06	3.94482e+06	3.6333e+06	3.72996e+06	17	17	14	16	14	14
LmxM.23.0050	10	10	cyclophilin, putative,peptidyl-prolyl cis-trans isomerase, putative	1.31491e+06	1.13914e+06	1.1624e+06	2.25775e+06	2.08303e+06	2.25259e+06	5	6	10	10	12	10
LmxM.15.0660	7	3	hypothetical protein, conserved	70486.2	60143.5	49018.9	197109	204956	212346	1	0	1	0	1	1
LmxM.07.0410	4	2	hypothetical protein, conserved	92292.2	121222	114323	25186.6	32935	26265.8	2	2	1	1	0	0
LmxM.33.1190	5	1	ATP-dependent RNA helicase-like protein	230.424	395.759	132.12	9932.83	11793.1	8807.92	0	0	0	1	1	0
LmxM.36.1550	5	2	hypothetical protein, conserved	37632.6	32473.6	41803.6	171681	150457	124040	1	1	1	3	4	4
LmxM.28.2640	4	1	molybdenum cofactor biosynthesis protein, putative	449.101	334.289	378.412	1374.52	1486.86	1830.35	0	0	0	0	1	1
LmxM.08.0340	10	1	hypothetical protein, conserved	26299.5	38780.4	37863.7	8100.75	7653.79	7585.69	1	1	1	0	0	0
LmxM.31.1340	17	12	cleavage and polyadenylation specificity factor- like protein	353602	244556	259880	1.05637e+06	1.08774e+06	1.17337e+06	1	1	1	7	7	10
LmxM.18.0470	4	3	hypothetical protein, conserved	57671.3	48110	56692.9	180137	157637	213965	3	2	2	3	4	3
LmxM.32.1575	4	3	hypothetical protein, conserved	11087.9	8456.8	6645.41	57939.2	82713.8	66795.2	0	0	0	2	3	2
LmxM.33.1380	7	2	hypothetical protein, unknown function	9112.4	8071.91	5746.49	38580.2	48202.1	45290.3	0	1	0	1	1	0
LmxM.34.1600	13	11	hypothetical protein, conserved	2.0053e+06	2.30259e+06	2.10892e+06	1.10229e+06	1.05115e+06	934348	5	9	10	3	1	5
LmxM.34.4940	8	7	hypothetical protein, conserved	352952	300474	263357	892113	894658	1.03747e+06	2	0	0	8	7	6
LmxM.34.5320	12	9	hypothetical protein, conserved	1.66832e+06	2.06318e+06	2.1105e+06	754427	674688	765361	9	12	8	6	5	7
LmxM.08_29.0800	4	3	hypothetical protein, conserved	115114	91990.8	96308.8	329115	294767	263924	2	0	1	3	4	2
LmxM.17.0460	7	4	hypothetical protein, conserved	380545	373193	368316	145495	163257	186093	3	3	4	3	2	2
LmxM.14.0530	7	4	hypothetical protein, conserved	3.53536e+06	3.68278e+06	3.93148e+06	1.93181e+06	1.92363e+06	2.19582e+06	5	7	7	5	3	3
LmxM.21.1680	3	1	RNA-binding regulatory protein (pumilio family), putative	65004.2	66360.6	67198.3	28607.9	25272.1	21363.4	1	1	0	0	0	0
LmxM.28.1270	2	2	hypothetical protein, conserved	1000.38	594.491	1885.78	55897.2	52914.2	78241.2	0	0	0	3	2	2
LmxM.31.3390	9	8	hypothetical protein, conserved	626161	584702	465343	1.57637e+06	1.53262e+06	1.57239e+06	1	4	4	8	7	6
LmxM.07.0450	2	1	hypothetical protein, conserved	1160.14	1055.09	908.616	3084	3463.74	2779.13	0	0	0	1	1	1
LmxM.26.0005	2	1	Lsm7p protein, putative	7618.85	5487.26	5965.9	30336.8	30954.8	23712.7	0	0	0	1	0	1
LmxM.02.0370	15	14	proteasome regulatory non-ATPase subunit 6, putative	3.94263e+06	4.31676e+06	4.27789e+06	2.23799e+06	2.0114e+06	2.36774e+06	16	17	16	12	14	12
LmxM.23.1160	1	1	hypothetical protein, conserved	80606.8	63576.9	52126.7	15457.2	13852.4	13954.6	1	1	1	0	1	0
LmxM.31.3730	1	1	hypothetical protein, conserved	212596	219906	225381	119102	122229	102656	0	0	1	0	0	0
LmxM.36.6560	3	3	hypothetical protein, conserved	173385	164642	180856	491025	379562	421967	1	1	1	3	5	2
LmxM.33.2750	4	4	methyltransferase-like protein	313448	331985	270708	820800	714509	701944	1	0	0	5	4	4
LmxM.32.1460partial	2	2	hypothetical protein, conserved	18071.3	18716.7	14707	117105	174544	219910	3	1	1	1	1	2
LmxM.36.4170	9	4	oxidoreductase, putative	1.57333e+06	1.62257e+06	1.66322e+06	1.1153e+06	1.01311e+06	1.11311e+06	5	5	5	1	1	1
LmxM.34.0400	24	19	40S ribosomal protein S3A, putative	1.63531e+08	1.71811e+08	1.74181e+08	9.49789e+07	8.99733e+07	1.05145e+08	33	32	30	30	34	30
LmxM.36.6080	3	3	rab-like GTPase activating protein, putative	616080	781946	872426	194206	149540	178730	1	1	1	1	1	1
LmxM.33.4070	9	9	hypothetical protein, conserved	897388	1.00926e+06	777600	355876	355477	379690	7	7	8	2	2	3
LmxM.32.2540	9	8	carboxypeptidase, putative,metallo-peptidase, Clan MA(E), Family M32	550262	503159	524384	857248	991995	942204	4	5	2	9	9	11
LmxM.25.1060	4	3	hypothetical protein, conserved	104616	76598.3	91699.5	249029	264869	267645	2	2	3	2	3	4
LmxM.19.1290	13	8	hypothetical protein, conserved	1.71968e+06	1.9855e+06	2.1745e+06	885282	856369	810233	8	7	7	2	2	7
LmxM.36.1350	5	4	hypothetical protein, conserved	137226	135182	128430	389558	308194	406919	2	2	2	2	3	5
LmxM.36.3290	6	4	hypothetical protein, conserved	711793	808492	701461	1.46311e+06	1.31195e+06	1.37469e+06	4	5	5	5	4	3
LmxM.28.2900	5	5	oligomeric golgi complex component 8, putative	269011	396467	425411	54171.8	66719.9	62869.3	3	6	7	0	0	0
LmxM.33.0060	9	3	hypothetical protein, conserved	242136	305335	270331	107837	106311	90715.9	2	2	3	2	2	2
LmxM.36.0610	1	1	DNAJ protein-like protein	552.609	262.092	173.75	15187.4	14270.5	20206.6	0	0	0	1	0	0
LmxM.28.0090	4	2	adenylate cyclase-like protein	146888	177165	122647	34023.4	28563.5	24222.8	3	3	2	0	0	0
LmxM.34.0900	1	1	hypothetical protein, conserved	9078.66	4512.34	4551.7	81320	101093	112604	0	0	0	1	1	1
LmxM.12.0430	2	1	hypothetical protein, conserved	5335.73	12717.1	9388.78	160689	147209	162240	0	0	0	0	0	2
LmxM.22.1300	1	1	polyprotein, putative	53280.9	53037.2	28044	3578.56	3800.25	3073.52	1	1	1	0	0	0
LmxM.31.1750	24	19	hypothetical protein, conserved	1.11799e+07	1.56886e+07	1.38208e+07	3.89628e+06	3.55836e+06	4.20023e+06	21	21	20	14	13	12
LmxM.21.1555	20	16	hypothetical protein, conserved	2.97872e+07	3.40749e+07	3.26307e+07	1.5628e+07	1.75357e+07	1.77328e+07	16	19	22	22	21	17
LmxM.24.2220	6	2	hypothetical protein, conserved	80576.2	85708.1	101984	36207.2	38127.6	33394.4	2	2	3	0	0	0
LmxM.09.0670	6	4	prefoldin subunit 2, putative	140975	176403	199736	609878	604444	723339	2	2	1	3	3	2
LmxM.34.3360	31	21	hypothetical protein, conserved	2.45435e+06	2.96032e+06	3.15529e+06	889463	913116	1.07739e+06	23	20	21	5	6	6
LmxM.06.0830	12	7	lipin, putative	762486	668582	554742	217529	194849	221247	10	6	10	5	3	3
LmxM.36.2950	17	16	succinyl-CoA ligase [GDP-forming] beta-chain, putative	2.31721e+07	2.34633e+07	2.654e+07	3.945e+07	3.99581e+07	4.0351e+07	26	21	24	22	27	24
LmxM.36.5260	9	3	adaptin, putative	73805.5	83265.2	86042.4	35004.8	36086.5	29473.3	2	1	1	1	1	2
LmxM.05.0660	5	5	nitroreductase-like protein	1.03346e+06	1.10642e+06	1.02232e+06	653179	621658	698487	3	4	3	2	2	2
LmxM.36.0920	3	3	RNA editing complex protein MP67	59327.2	68875.6	63409.4	34383.9	32756.1	29760.8	1	2	2	0	1	1
LmxM.02.0320	4	3	ribosomal RNA processing protein, putative	52425.8	48970.7	51922.7	181507	151861	130543	0	0	0	3	2	3
LmxM.08_29.2760	3	2	hypothetical protein, conserved	159072	153601	176113	49627.5	42807.1	59656.6	1	2	2	1	0	0
LmxM.30.3130	56	52	methylcrotonoyl-coa carboxylase biotinylated subunitprotein-like protein	2.26092e+09	1.84828e+09	1.96784e+09	9.66075e+08	8.59152e+08	9.45384e+08	127	130	133	109	110	113
LmxM.11.0540	1	1	hypothetical protein, conserved	2241.66	1319.14	3356.75	43511.3	46347.9	49656.6	0	0	1	0	0	0
LmxM.10.0550	6	3	hypothetical protein, conserved	54232.3	46106.7	33789.7	227652	205081	231310	0	0	0	1	2	2
LmxM.21.0470	14	8	vacuolar sorting-associated-like protein	786062	819387	762083	471009	488751	531118	8	9	5	3	5	7
LmxM.10.1280	6	3	hypothetical protein, conserved	1.15223e+06	1.39971e+06	1.81173e+06	312369	299910	333979	1	3	3	3	1	1
LmxM.29.0720	2	1	hypothetical protein, conserved	68080.2	66664.3	81906	174401	197978	214473	0	0	0	1	1	0
LmxM.14.0300	3	2	hypothetical protein, conserved	9049.12	16329.1	10181.1	99659	125828	145189	1	1	1	1	2	3
LmxM.36.1500	21	9	hypothetical protein, conserved	1.01662e+06	1.07348e+06	1.04821e+06	667124	571896	606927	4	7	6	8	3	5
LmxM.36.2350	12	7	glyceraldehyde 3-phosphate dehydrogenase, cytosolic, putative	5.40494e+06	5.17786e+06	5.87029e+06	2.06289e+06	2.39829e+06	2.58662e+06	6	6	6	5	4	6
LmxM.32.0680	4	4	sterol C-24 reductase, putative	2.70593e+06	2.43515e+06	3.01906e+06	1.22384e+06	1.13392e+06	1.28423e+06	5	4	5	2	2	2
LmxM.31.1870	3	3	hypothetical protein, conserved	603783	812138	830651	203860	187997	224682	2	3	1	1	1	1
LmxM.31.2450	10	10	hypothetical protein, conserved	1.50611e+06	1.71699e+06	1.88341e+06	755311	810794	736392	6	12	6	5	6	3
LmxM.31.1802	4	3	hypothetical protein, conserved	84814.5	83788.7	70089.1	322950	248864	351014	0	0	0	4	2	2
LmxM.27.0630	27	19	hypothetical protein, conserved	2.99884e+06	3.11209e+06	3.17126e+06	3.86552e+06	3.80444e+06	3.96248e+06	16	18	20	17	18	16
LmxM.29.3080	5	3	homoserine kinase, putative	281688	280875	339484	116455	133335	112079	4	4	4	2	2	0
LmxM.26.1030	9	7	hypothetical protein, conserved	64237	61651.7	47840	182012	214138	230300	0	0	0	3	3	3
LmxM.08_29.0110	37	30	hypothetical protein, conserved	5.20051e+06	5.6908e+06	6.19143e+06	2.72806e+06	2.80485e+06	3.06772e+06	20	25	25	19	19	17
LmxM.31.0230	3	3	dynein light chain, flagellar outer arm, putative	534477	586112	541036	841027	787727	811100	3	4	4	3	3	2
LmxM.23.1310	30	16	dynein heavy chain, putative	480552	624429	553739	167788	127741	163983	8	12	11	0	1	0
LmxM.29.0330	14	1	hypothetical protein, conserved	11091.3	8721.89	10254.4	536.032	261.052	629.457	1	1	1	0	0	0
LmxM.01.0820	5	4	unspecified product	98563.6	141498	132599	32496.6	29304.5	34452.4	2	3	3	0	0	0
LmxM.08.0330	1	1	hypothetical protein, conserved	6191.93	14366.4	8008.88	222222	170332	156146	0	0	0	1	1	1
LmxM.24.1460	6	5	hypothetical protein, conserved	22444.2	22421.6	14554.9	98811.2	94344.3	102145	1	1	1	3	4	5
LmxM.36.1610	3	1	universal minicircle sequence binding protein, putative	13514	8339.23	15515.2	138029	155050	223230	0	0	0	1	1	1
LmxM.27.0500	26	11	calpain-like cysteine peptidase, putative,cysteine peptidase, Clan CA, family C2, putative	1.27955e+06	1.23492e+06	1.0677e+06	572099	575856	627947	8	11	10	5	3	5
LmxM.30.2715	5	5	hypothetical protein, conserved	3.26047e+06	3.42374e+06	2.95942e+06	1.14214e+06	1.10828e+06	1.41255e+06	9	4	7	3	4	5
LmxM.31.0400	42	35	ATP-dependent RNA helicase, putative	1.43789e+08	1.47584e+08	1.44834e+08	7.40433e+07	7.27754e+07	8.67827e+07	40	40	45	40	40	45
LmxM.34.5080	2	1	hypothetical protein, conserved	58928.6	61054.4	69945.7	120253	113163	121000	0	1	1	1	1	1
LmxM.20.1360	4	1	RNasePH-like protein,exosome associated protein 1 (Rrp42 homologue), putative	4359.4	2877.67	4255.26	22209.6	26420	19445.9	0	0	0	1	3	1
LmxM.13.0010	5	2	hypothetical protein, conserved	179281	207955	193435	53925.8	71653.3	69103.3	1	3	3	1	2	1
LmxM.12.0520	1	1	vacuolar ATP synthase subunit, putative	25706.1	14524.3	14142.2	181749	175901	148808	0	0	0	1	1	1
LmxM.18.0910	8	4	hypothetical protein, conserved	38643	63135.8	42525.5	341897	303828	432262	0	2	0	6	4	1
LmxM.01.0410	19	19	unspecified product	6.71226e+07	6.39739e+07	6.23868e+07	4.88395e+07	4.94047e+07	5.05287e+07	22	24	25	15	16	14
LmxM.34.3310	5	5	hypothetical protein, conserved	300959	226581	263852	808546	686698	755979	3	2	0	1	2	3
LmxM.29.0980	3	2	hypothetical protein, conserved	42639.7	30273.1	37573.4	121553	131231	113145	0	0	0	3	2	1
LmxM.33.3970	7	5	adaptor gamma-1 chain, putative	1.40979e+06	1.66072e+06	1.53061e+06	725991	599466	602170	2	6	4	5	3	5
LmxM.04.0830	4	1	hypothetical protein, conserved	160186	118475	117422	22254.3	17093.1	26446.9	1	0	0	0	0	0
LmxM.14.0280	10	9	hypothetical protein, conserved	251816	238523	240474	369732	407375	425899	4	4	2	6	8	7
LmxM.08_29.1460	21	18	hypothetical protein, conserved	6.44541e+06	7.04121e+06	6.66233e+06	3.53591e+06	3.77248e+06	3.13829e+06	5	6	6	14	14	15
LmxM.11.0930	2	1	hypothetical protein, conserved	14951.1	17431.2	12217.6	65369	71486.9	53973.1	1	1	0	1	1	1
LmxM.03.0600	5	4	arginine N-methyltransferase, putative	215825	209478	270326	556374	597885	606899	1	1	1	4	4	3
LmxM.32.2100	2	2	glycerolphosphate mutase, putative	7536.05	10509	11310.7	37905.4	42080	43516.7	0	0	0	1	2	0
LmxM.16.1350	36	29	DNA-directed rna polymerase I largest subunit, putative	3.66976e+06	3.61807e+06	3.73318e+06	5.18539e+06	4.75624e+06	5.11523e+06	21	23	21	23	22	22
LmxM.34.2110	6	6	hypothetical protein, conserved	124646	82937.6	118444	428816	452383	463355	0	1	0	7	4	5
LmxM.10.0210	30	22	nucleolar protein, putative	2.77125e+07	2.7138e+07	2.7374e+07	1.61261e+07	1.60644e+07	1.83643e+07	25	28	25	23	27	22
LmxM.14.1210	8	8	hypothetical protein, conserved	533725	500348	513393	840684	782953	899862	6	5	6	6	6	3
LmxM.33.3860	4	3	small nuclear ribonucleoprotein, putative	74341.5	69199.1	59851.7	155684	143223	164048	0	0	0	2	3	1
LmxM.36.3170	3	3	hypothetical protein, conserved	142700	141622	140297	91244.9	77439.7	82903.9	0	0	2	0	1	1
LmxM.30.2310	17	9	3'-nucleotidase/nuclease	2.73313e+06	1.91262e+06	2.1984e+06	730660	682216	665325	7	8	5	6	2	3
LmxM.29.0930	4	3	hypothetical protein, conserved	216540	188777	190337	383917	349820	397166	2	1	1	4	3	2
LmxM.36.1600	9	8	proteasome alpha 1 subunit, putative	380510	349399	528440	1.77782e+06	1.62278e+06	1.82684e+06	2	2	6	8	13	11
LmxM.36.3010	4	2	glutathione peroxidase, putative	104093	93835.3	97811.1	200919	176591	212718	0	1	2	1	1	2
LmxM.27.2130	10	2	hypothetical protein, conserved	15445.6	21837.1	19590.7	3670.31	2327.25	3105.27	0	1	1	0	0	0
LmxM.29.1050	8	5	mitochondrial carrier protein-like protein	2.20355e+06	2.61712e+06	2.82068e+06	924165	1.00788e+06	1.07255e+06	6	7	5	4	3	2
LmxM.20.0600	2	2	hypothetical protein, conserved	59407.5	79494.4	88069.4	290324	341442	292349	0	0	0	2	2	1
LmxM.30.1395	2	1	hypothetical protein, conserved	21895.3	25815.4	20168.7	74993.8	63955.2	84624.3	0	0	0	1	0	0
LmxM.34.1370	2	2	hypothetical protein, unknown function	15248.6	12968.4	14854.8	39510.1	47180.1	55110.2	0	1	2	2	1	2
LmxM.29.2550	43	2	heat shock 70-related protein 1, mitochondrial precursor, putative	162502	116610	134193	1.04264e+06	1.06753e+06	683160	1	0	0	1	2	1
LmxM.08_29.0100	1	1	hypothetical protein, conserved	22160.4	26263	28400.2	96615	85705.9	72813.2	0	0	0	1	1	2
LmxM.12.1330	5	4	serine peptidase, putative,serine peptidase, Clan SC, Family S9D	252366	253286	282701	100850	121302	124239	2	3	1	0	1	1
LmxM.21.1050	12	11	60S ribosomal protein L9, putative	4.04999e+07	4.21117e+07	4.21787e+07	2.38447e+07	2.34356e+07	2.70968e+07	15	17	17	18	18	16
LmxM.16.0980	1	1	hypothetical protein, conserved	86689.5	63935.3	62582.9	20830.6	19616.2	22257.3	0	0	1	0	0	0
LmxM.32.0535	2	2	hypothetical protein, conserved	11730.6	7912.52	6112.99	76010.6	63769.1	71395.1	0	0	0	3	4	3
LmxM.18.0280	11	11	hypothetical protein, conserved	1.25612e+06	1.18695e+06	1.30891e+06	2.24477e+06	1.97919e+06	2.2301e+06	9	8	8	8	10	9
LmxM.36.3580	5	3	hypothetical protein, conserved	111935	102321	106970	255712	229994	204200	1	2	0	3	3	3
LmxM.36.2130	22	18	DEAD box RNA helicase, putative	6.06345e+06	6.56158e+06	7.06101e+06	3.56494e+06	3.30378e+06	3.73869e+06	13	16	12	11	12	12
LmxM.32.0550	8	5	hypothetical protein, conserved	37125.5	44785.2	44005.2	127182	133167	173177	1	1	1	3	3	4
LmxM.30.0680	3	3	hypothetical protein, conserved	271866	227244	243715	619466	513458	599691	3	3	2	3	3	2
LmxM.24.1400	3	2	hypothetical protein, conserved	12027.6	11089	18911.4	136619	142938	223867	0	0	0	2	2	2
LmxM.22.1600	7	4	ser/thr protein phosphatase, putative	3.12219e+06	3.85133e+06	3.89601e+06	1.18626e+06	1.02953e+06	864183	1	1	0	3	2	4
LmxM.13.1650	83	63	dynein heavy chain, putative	1.2766e+07	1.43675e+07	1.42841e+07	7.34137e+06	6.14757e+06	6.96514e+06	52	60	54	21	18	32
LmxM.28.2385	4	3	DNA replication licensing factor, putative	14420.6	11915.3	22158.1	112271	121051	132570	0	0	1	2	2	2
LmxM.26.2030	8	8	hypothetical protein, conserved	1.36393e+06	1.2748e+06	1.41046e+06	3.75996e+06	3.67229e+06	2.91746e+06	5	6	8	6	6	7
LmxM.31.0070	3	3	syntaxin 5, putative	41075.3	31154.8	32851.7	94169.9	95335.8	109152	0	0	0	1	1	1
LmxM.22.0540	4	2	hypothetical protein, conserved	3606.66	1809.05	1847.11	30726.2	26006.1	27799.8	0	0	1	1	0	0
LmxM.29.1070	4	4	hypothetical protein, conserved	509989	540242	577389	1.36108e+06	1.38628e+06	1.78214e+06	1	0	0	4	5	4
LmxM.18.1250	4	2	hypothetical protein, conserved	766.723	411.503	584.367	4616.93	6828.22	6020.07	0	0	1	1	0	1
LmxM.20.0420	2	1	hypothetical protein, conserved	3187.4	2321.89	1751.31	20960	26572.4	18157.9	0	1	0	1	1	1
LmxM.34.3040	2	2	hypothetical protein, conserved	42258.1	50712.1	37005.1	6247.29	8674.32	9448.71	1	1	0	0	0	0
LmxM.08_29.0280	15	12	unspecified product	3.41689e+06	3.14775e+06	3.71918e+06	971981	1.02521e+06	1.31834e+06	9	13	11	6	7	5
LmxM.27.0120	3	1	hypothetical protein, conserved	121937	160434	115045	23711.5	33517.3	26355.6	1	1	2	1	1	1
LmxM.36.4551	1	1	myosin heavy chain kinase a-like protein	5744.27	3709.76	5808.82	40991.4	31847.9	29507.3	0	0	0	0	2	1
LmxM.36.3300	6	4	hypothetical protein, conserved	286571	290817	309199	79926.7	83425.9	112385	1	2	3	0	0	0
LmxM.36.1720	4	1	hypothetical protein, conserved	15449.8	16483.3	17076.2	57834	66628.7	90706.1	0	0	0	0	0	1
LmxM.25.0670	11	9	epsin, putative	1.02622e+06	843078	889028	1.90162e+06	1.99452e+06	2.21759e+06	10	8	7	9	9	11
LmxM.31.0540	5	2	hypothetical protein, conserved	402389	483370	511803	146017	124596	164835	3	3	1	3	2	0
LmxM.08.1100	27	23	hypothetical protein, conserved	2.51712e+07	2.60553e+07	2.67508e+07	1.24853e+07	1.21343e+07	1.47766e+07	21	21	26	18	17	20
LmxM.34.2210;LmxM.34.2220	6	6	kinetoplastid membrane protein-11 (KMP11-1)	2.71828e+06	2.20881e+06	2.41055e+06	5.97733e+06	6.07064e+06	7.37954e+06	4	5	3	6	8	5
LmxM.35.2500	7	5	hypothetical protein, conserved	91598.7	118484	119307	336730	291449	343899	0	1	2	6	5	5
LmxM.28.1910	2	1	hypothetical protein, conserved	2448.58	2174.72	1666.7	7284.84	7030.73	7885.18	0	1	0	1	0	1
LmxM.26.0560	2	2	hypothetical protein, conserved	100076	115447	107108	46550.1	43075.9	53570.3	1	2	2	1	1	1
LmxM.19.1240	5	5	hypothetical protein, conserved	97225.1	102383	62514.9	534584	451786	504072	0	1	1	6	7	5
LmxM.28.1790	4	4	ATPase-like protein	537469	599818	520506	295810	296987	258960	2	3	2	1	2	3
LmxM.36.3440	1	1	SNF7-like protein	15657.1	15023.8	17317.3	38411.9	33317.8	42173.6	1	1	1	0	0	0
LmxM.33.0360	13	5	DNA-directed RNA polymerase III largest subunit , putative	42294.8	48251.2	54315.1	114553	122828	107789	0	1	1	3	1	2
LmxM.20.1130	8	6	DNAj-like protein	582853	526284	492169	1.28943e+06	1.0858e+06	1.11332e+06	4	3	4	5	6	6
LmxM.28.0920	2	2	hypothetical protein, conserved	103514	129318	154354	540406	513903	665350	1	0	0	3	2	2
LmxM.18.0060	3	3	hypothetical protein, conserved	685471	548316	832369	64958	87372.2	109746	5	3	1	1	1	1
LmxM.36.5140	6	4	hypothetical protein, conserved	29955.9	19304.5	37917.5	259777	239678	226052	1	0	0	2	3	5
LmxM.32.3210	15	14	beta prime cop protein, putative	5.22324e+06	6.07406e+06	5.88169e+06	3.17751e+06	3.28728e+06	3.44254e+06	13	13	12	12	13	11
LmxM.33.2860	2	2	hypothetical protein, conserved	49773.9	30546.9	39162.8	215773	238513	185650	0	0	0	1	1	2
LmxM.27.0190	5	5	proteasome alpha 7 subunit, putative	634503	515362	689350	1.66226e+06	1.5921e+06	1.8305e+06	1	1	1	4	4	4
LmxM.01.0150	3	2	hypothetical protein, conserved	752080	684999	638604	277231	226765	204230	2	3	2	1	2	2
LmxM.29.1770	2	1	hypothetical protein, conserved	103326	106152	102830	150530	159621	172539	2	1	1	2	1	1
LmxM.10.1080	25	22	hypothetical protein, conserved	5.75795e+06	6.25658e+06	6.08093e+06	3.59174e+06	3.64001e+06	4.041e+06	21	21	20	19	16	18
LmxM.01.0520	33	18	long-chain-fatty-acid-CoA ligase, putative	9.91992e+06	8.41358e+06	8.88843e+06	1.89739e+07	2.01219e+07	1.70854e+07	13	13	11	23	23	21
LmxM.24.1700	6	3	hypothetical protein, conserved	805772	747086	718508	360852	301785	373325	3	4	0	1	1	2
LmxM.06.1180	1	1	protein kinase, putative	97809	78894	77902.5	192247	202892	219384	1	1	2	2	2	2
LmxM.21.1150	3	1	hypothetical protein, conserved	3.45299e+06	2.7236e+06	3.3506e+06	1.17766e+06	1.00153e+06	908373	2	0	0	0	0	0
LmxM.15.0100	2	1	hypothetical protein, conserved	168403	182911	133776	59541.2	53665.3	56571.5	0	1	1	0	0	0
LmxM.32.0210	9	5	hypothetical protein, unknown function	298175	239824	249989	104844	97481.4	116874	2	4	3	2	4	0
LmxM.05.0910	6	3	hypothetical protein, conserved	97612	99166.1	120039	18195.2	21057.1	28393.1	2	3	2	0	0	0
LmxM.28.0960	10	9	40S ribosomal protein S14	6.59241e+07	7.26597e+07	7.88408e+07	2.52594e+07	2.4212e+07	3.1196e+07	16	14	16	15	10	8
LmxM.36.6630	3	2	hypothetical protein, conserved	77303.7	49481.5	47800.5	442487	348333	510678	2	2	0	1	2	3
LmxM.30.2050	17	12	hypothetical protein, unknown function	2.51615e+06	2.4462e+06	2.44601e+06	2.04838e+06	1.92278e+06	1.95696e+06	8	7	13	8	7	7
LmxM.33.2430	7	6	DNAj-like protein	176886	168785	120740	559055	549089	607550	2	0	1	5	5	9
LmxM.24.0640	10	9	MCAK-like kinesin, putative	940887	842105	896349	633558	606087	611527	4	3	5	3	5	5
LmxM.36.3750	3	3	40S ribosomal protein S27-1, putative	3.68077e+06	2.92934e+06	3.19137e+06	6.86355e+06	6.50658e+06	6.80461e+06	4	5	5	6	6	5
LmxM.32.3240	1	1	h1 histone-like protein	4971.3	12186	3543.5	606776	680971	347764	0	0	0	1	1	1
LmxM.24.0820	3	1	inositol polyphosphate phosphatase, putative	26214.1	27131.2	26109.4	9668.16	11621.6	12683.9	1	1	1	0	0	0
LmxM.28.0530	9	8	RAD50 DNA repair-like protein	227750	287966	275517	649882	642088	761021	3	6	4	8	7	8
LmxM.36.5770	7	6	hypothetical protein, conserved	4.47213e+06	5.11498e+06	4.49096e+06	2.62083e+06	2.30894e+06	2.26406e+06	9	8	6	7	7	6
LmxM.08.1222	2	2	hypothetical protein, conserved	771244	464156	551588	3.42724e+06	2.90284e+06	2.95718e+06	1	2	1	1	0	2
LmxM.22.1400	1	1	hypothetical protein, conserved	66448.5	66346	87544.5	17912.4	23068.6	17907.8	1	0	0	0	0	0
LmxM.34.4070	2	2	hypothetical protein, conserved	115381	126633	99637	240728	242521	233556	0	1	1	4	2	2
LmxM.10.0500	15	1	hypothetical protein, conserved	146996	105253	111624	40665.4	39808.6	40755.3	0	0	1	0	0	0
LmxM.16.1490	7	4	hypothetical protein, conserved	105451	75286.9	95855	260388	263486	264871	0	2	0	2	4	5
LmxM.04.0820	4	3	unspecified product	31082	33322.4	58632.1	349653	344229	313942	0	0	1	4	2	0
LmxM.36.1420	8	5	hypothetical protein, conserved	104474	84331.4	46079.3	987299	983409	1.16466e+06	0	0	1	7	5	3
LmxM.32.0200	11	4	zinc carboxypeptidase, putative,metallo-peptidase, Clan MC, Family M14	221530	256995	233766	44360	43469	66884.9	2	3	6	1	1	0
LmxM.25.0580	2	2	hypothetical protein, conserved	14220.3	11828.8	12126	34702.2	35831.5	45916.1	1	1	1	1	0	0
LmxM.20.1140	5	5	hypothetical protein, conserved	874159	1.01095e+06	929645	528642	451198	483532	3	4	6	4	2	3
LmxM.12.1160	2	1	hypothetical protein, conserved	91899.7	121199	150936	21283.9	16218.7	21718.2	0	1	0	0	0	0
LmxM.32.1305	1	1	hypothetical protein, conserved	0	0	0	630.677	4919.93	10210.6	0	0	0	0	0	1
LmxM.20.0670	3	3	hypothetical protein, conserved	94745.3	75131.4	112204	362720	380544	319643	1	1	1	2	2	2
LmxM.21.1780	17	15	40S ribosomal protein S6, putative	2.4381e+07	2.24388e+07	2.58794e+07	4.06624e+07	4.41634e+07	4.63291e+07	17	17	13	17	16	17
LmxM.25.0870	5	4	protein kinase, putative	194469	230046	220340	396900	391750	437930	1	0	0	3	1	0
LmxM.08.0480	7	5	hypothetical protein, conserved	160500	120271	114992	536032	450629	435472	1	0	0	5	4	5
LmxM.31.1020	9	4	protein kinase, putative	264169	246477	250384	33527.4	32107.8	55727.8	4	3	2	0	0	1
LmxM.24.2200	1	1	hypothetical protein, conserved	3418.76	2235	3130.59	12559.9	15694.1	12760.5	0	0	0	0	0	1
LmxM.36.1140	6	4	short chain 3-hydroxyacyl-CoA dehydrogenase, putative	1.24885e+06	1.06679e+06	1.03883e+06	2.45357e+06	2.42045e+06	2.87926e+06	3	2	1	4	6	3
LmxM.12.0280	4	1	ornithine decarboxylase, putative	7380.29	2719.83	7248.82	183517	167115	159216	0	0	0	1	0	2
LmxM.21.1569	5	2	hypothetical protein, conserved	137007	164122	134772	32337.7	34813.6	22169.7	2	2	3	3	2	2
LmxM.25.1610	9	7	hypothetical protein, conserved	3.14083e+06	2.77621e+06	2.89572e+06	4.9075e+06	4.78207e+06	5.39481e+06	6	3	7	6	5	8
LmxM.19.0550	8	6	methionine aminopeptidase	489920	403174	446587	1.07328e+06	940323	913396	2	0	0	4	3	1
LmxM.04.0750	21	20	60S ribosomal protein L10, putative	1.20277e+08	1.12884e+08	1.03942e+08	6.52407e+07	5.6572e+07	6.04052e+07	25	27	29	23	22	25
LmxM.21.0110	4	2	hypothetical protein, conserved	142056	127246	186009	40370.5	46427.3	41935.1	2	1	1	1	0	0
LmxM.36.2590	11	8	membrane-bound acid phosphatase 2, putative	2.14194e+06	1.7522e+06	1.85943e+06	1.00026e+06	962320	1.02812e+06	7	9	7	3	4	1
LmxM.31.3555	4	1	hypothetical protein, conserved	15399.6	17455.2	14128.9	32076.3	32380	36400.6	0	0	0	0	0	1
LmxM.36.2170	12	8	hypothetical protein, conserved	1.31568e+06	1.47728e+06	1.3226e+06	927748	924870	921099	5	8	6	8	4	8
LmxM.11.0480	18	15	hypothetical protein, conserved	1.0523e+06	899291	870005	1.89789e+06	1.99185e+06	2.21618e+06	5	5	4	7	13	7
LmxM.30.1560	6	5	hypothetical protein, conserved	131220	80859.6	73786	631147	579082	685186	0	0	0	4	5	4
LmxM.36.1770	2	2	hypothetical protein, conserved	2.19876e+06	2.32334e+06	1.99446e+06	1.24048e+06	1.29385e+06	1.16124e+06	1	1	2	1	1	1
LmxM.28.2880	34	20	dynein heavy chain, putative	973732	1.11118e+06	1.03842e+06	654589	585622	598458	11	17	16	7	6	6
LmxM.16.0940	2	1	dynein light chain, putative	507254	599743	613442	215228	203569	255161	2	1	3	1	1	1
LmxM.30.2940	6	4	farnesyltransferase, putative	775063	765431	877817	483999	435280	466672	5	2	3	2	1	1
LmxM.28.1370	3	2	haloacid dehalogenase-like hydrolase, putative	23061.2	20211.7	19330.9	55526.6	66529.8	78016.3	0	0	0	2	2	1
LmxM.20.0980	8	6	hypothetical protein, conserved	238572	342223	288360	826627	888667	898948	1	2	1	9	8	7
LmxM.34.4860	17	13	hypothetical protein, conserved	1.63852e+07	1.69616e+07	1.80997e+07	1.20367e+07	1.24343e+07	1.25449e+07	15	13	17	16	14	13
LmxM.34.0590	1	1	hypothetical protein, conserved	160942	125933	136531	35155.6	25284.4	37619.7	0	1	0	0	0	0
LmxM.36.1360	1	1	adenylate kinase, putative	32652.6	22574.4	26420.8	1125.19	1296.75	2565.24	1	0	0	0	0	0
LmxM.27.0590	3	2	hypothetical protein, conserved	2678.65	1514.36	1871.38	13562.7	14529.3	19604.1	1	0	0	0	1	2
LmxM.32.1560	2	1	hypothetical protein, unknown function	1.97812e+06	1.93376e+06	1.9928e+06	1.26308e+06	1.21809e+06	1.39256e+06	0	0	0	1	0	0
LmxM.01.0620	3	2	hypothetical protein, conserved	591635	808199	654530	148756	123974	183726	1	1	1	2	2	3
LmxM.06.0960	4	3	cell cycle associated protein MOB1, putative	852832	781219	745237	408414	355808	426062	4	3	5	0	0	1
LmxM.33.0090	6	5	hypothetical protein, conserved	287367	287490	252637	127197	111086	97547.9	2	3	4	0	0	2
LmxM.21.1558	10	8	hypothetical protein, conserved	5.13827e+06	6.56151e+06	5.4367e+06	2.13953e+06	1.98648e+06	1.66157e+06	7	7	6	3	7	3
LmxM.32.0960	2	2	nicotinate phosphoribosyltransferase, putative	24126.3	18384.9	25177.5	66348	65791.1	60710.7	1	0	0	0	1	0
LmxM.10.0570	3	1	zinc-binding dehydrogenase-like protein	286012	331975	290238	130991	130078	104237	0	1	1	0	0	0
LmxM.31.3330	3	3	hypothetical protein, conserved	87867.2	108434	95690.2	201562	183634	198579	1	2	2	3	3	3
LmxM.34.1350	6	4	hypothetical protein, conserved	47.0108	297.442	121.205	30438.5	31127.7	26669.3	0	0	0	1	3	2
LmxM.31.2660	2	1	amino acid transporter, putative,amino acid permease, putative	12964.9	17407.9	27939.1	591.583	470.875	1034.67	1	1	1	0	0	0
LmxM.08.1000	55	44	hypothetical protein, conserved	4.69082e+06	5.39745e+06	5.67419e+06	9.9796e+06	9.4641e+06	1.02783e+07	35	27	30	39	44	46
LmxM.28.2800	3	3	hypothetical protein, conserved	234604	233776	228450	465543	397646	389911	1	2	3	0	3	3
LmxM.34.2120	3	3	R-SNARE protein, putative	2.08985e+06	2.66079e+06	2.42461e+06	1.13119e+06	1.13268e+06	1.16948e+06	2	5	3	1	1	2
LmxM.16.0250	5	4	protein tyrosine phosphatase-likie protein	926753	825592	854488	405247	451174	489317	3	2	3	3	3	4
LmxM.21.1630	2	2	calcineurin B subunit, putative	20851.5	16445.2	13193.3	71466.8	63148	71423	0	0	0	2	1	1
LmxM.20.1430	3	1	hypothetical protein, conserved	29023.2	33790.5	45954.9	219238	220843	163314	0	0	0	2	1	2
LmxM.28.1780	9	8	DNA topoisomerase III, putative	551353	595645	598478	299909	301695	247167	4	7	8	1	3	5
LmxM.34.0330	8	7	short chain dehydrogenase, putative	411811	349895	327376	728660	751408	789629	10	5	6	12	6	10
LmxM.31.3710	2	1	hypothetical protein, conserved	31902.3	33377.8	43592.2	135094	108047	117033	1	0	1	1	1	1
LmxM.32.1910	5	4	hypothetical protein, conserved	305158	280017	229356	756249	682913	665124	2	1	3	2	7	8
LmxM.16.1190	12	10	hypothetical protein, conserved	1.9752e+06	2.26815e+06	2.40777e+06	992461	997108	1.13661e+06	4	7	9	8	7	6
LmxM.28.0430	5	1	hypothetical protein, conserved	26451.8	24599.8	23775.4	143567	115146	87177.9	0	0	1	3	2	0
LmxM.07.1160	7	4	transmembrane amino acid transporter, putative	4.58033e+06	4.84065e+06	4.62709e+06	1.57523e+06	1.98946e+06	2.09686e+06	2	4	2	2	3	2
LmxM.21.0070	2	1	hypothetical protein, conserved	34675.1	48309.7	53663.2	5616.05	7499.67	4428.09	0	1	1	0	1	0
LmxM.27.2040	2	1	hypothetical protein, conserved	1.7049e+06	1.83058e+06	1.81531e+06	1.01679e+06	997853	1.15587e+06	0	0	1	0	0	1
LmxM.26.0580	4	2	hypothetical protein, conserved	103722	118477	101008	314638	306517	422147	1	1	1	0	0	2
LmxM.27.2300	16	12	transcription elongation regulator-like protein	1.6464e+06	1.63487e+06	1.70757e+06	2.62012e+06	2.32931e+06	2.60333e+06	11	8	7	16	11	10
LmxM.32.0410	25	19	DNA mismatch repair protein, putative,MSH2	4.3377e+06	4.7407e+06	4.51828e+06	3.38268e+06	3.26663e+06	3.42605e+06	12	15	12	17	15	15
LmxM.13.0880	13	10	hypothetical protein, conserved	1.27823e+06	939122	780334	4.44718e+06	4.17441e+06	4.26616e+06	6	4	5	10	6	13
LmxM.08.0010	20	17	adaptor complex protein (AP) 3 delta subunit 1, putative	1.14625e+06	1.23484e+06	1.28937e+06	2.02483e+06	1.86855e+06	2.09131e+06	7	6	4	10	9	11
LmxM.06.0130	2	2	hypothetical protein, conserved	27367	34817.1	29898.9	7441.59	5446.43	4442.6	1	2	1	0	1	1
LmxM.29.3320	4	4	hypothetical protein, conserved	93191	113142	129192	374879	362115	471750	0	0	0	2	3	4
LmxM.04.0590	3	2	hypothetical protein	165401	163235	184540	76976.8	84374.9	93700.8	1	1	1	1	3	1
LmxM.36.0370	11	8	phosphatidylinositol-4-phosphate 5-kinase-like protein	1.82602e+06	2.29111e+06	2.31832e+06	937902	812153	838616	3	7	6	6	7	6
LmxM.06.0412	4	1	hypothetical protein, conserved	8412.93	26215	15485.5	424.767	558.459	477.509	0	0	1	0	0	0
LmxM.29.0830	3	2	hypothetical protein, conserved	72596.6	53156.3	48732.6	317883	285755	435843	0	0	0	3	2	3
LmxM.20.0110	24	1	phosphoglycerate kinase B, cytosolic	387822	285544	351638	938280	913475	843835	0	0	0	0	0	1
LmxM.36.3500	3	1	hypothetical protein, conserved	4.93497e+06	5.78105e+06	5.72707e+06	2.70791e+06	3.05413e+06	2.70618e+06	0	1	0	0	0	0
LmxM.20.0690	5	2	hypothetical protein, conserved	23082	16465.3	16711.9	58515.2	68379.8	61055.5	0	2	2	2	2	1
LmxM.34.2260	3	2	hypothetical protein, conserved	65873.2	72614.9	57045.2	151701	136495	155953	0	0	0	1	2	1
LmxM.17.0940	2	1	hypothetical protein, conserved	4465.3	3012.11	2233.65	26893.1	24235.4	31262.6	0	0	0	2	2	1
LmxM.04.0770;LmxM.04.0760	5	4	unspecified product	1.02848e+06	767289	909295	2.24139e+06	2.11283e+06	2.13895e+06	2	3	1	3	5	3
LmxM.06.0530	3	2	hypothetical protein, conserved	364918	414229	434336	166180	167668	131682	1	1	1	3	4	3
LmxM.31.3900	12	10	60S ribosomal protein L2, putative	2.61355e+07	2.47144e+07	2.39664e+07	1.64153e+07	1.54419e+07	1.7295e+07	8	6	8	8	9	10
LmxM.27.2210	4	4	dual specificity protein phosphatase, putative	82862.1	80376.5	64972.9	368323	336671	249621	1	1	1	3	3	1
LmxM.16.1550	11	8	hypothetical protein, conserved	419679	423836	423965	227457	256102	208215	5	4	3	4	3	1
LmxM.27.2160	2	2	hypothetical protein, conserved	75255.8	76043.8	77258.3	7964.73	4792.73	10519.2	1	1	0	0	0	0
LmxM.24.2130	1	1	ubiquitin-conjugating enzyme e2, putative	14454.7	12205	10318.3	64999.2	81568.9	51475.6	0	0	0	1	1	1
LmxM.22.1140	9	9	adaptor complex AP-1 medium subunit, putative,Mu-adaptin 1, putative	2.14958e+06	2.43512e+06	2.496e+06	1.40861e+06	1.48012e+06	1.43644e+06	4	6	7	7	6	6
LmxM.34.3470	5	2	hypothetical protein, conserved	8937.79	13090.2	7712.1	50826.4	68394.7	63224.7	0	0	0	1	1	0
LmxM.24.1900	5	3	hypothetical protein, conserved	254521	255883	270446	80354.2	72061.9	104209	3	3	3	2	1	2
LmxM.36.5820	4	4	mkiaa0324 protein-like protein	3407.3	1275.89	1261.95	47734.6	49795.8	55444.1	0	0	0	2	3	2
LmxM.20.0850	10	1	hypothetical protein, conserved	7765.18	5304.45	11215.1	89724.5	71560.2	72615.2	0	0	0	0	0	2
LmxM.28.0890	19	16	ribonucleoside-diphosphate reductase large chain, putative	2.07322e+06	1.97984e+06	1.99604e+06	2.54345e+06	2.56858e+06	2.72304e+06	11	7	8	14	15	12
LmxM.21.0873	14	9	hypothetical protein, conserved	518355	671286	559621	151664	151936	104937	6	5	7	1	3	1
LmxM.17.0260	4	2	hypothetical protein, conserved	273758	243988	298499	98014.9	68504.1	81784.9	2	3	2	0	0	0
LmxM.21.1210	4	1	thymidine kinase, putative	183153	192146	172780	82979	73307.5	61481.4	0	2	1	1	0	1
LmxM.08_29.2640	2	1	hypothetical protein, conserved	4172.97	3804.47	4073.46	1422.1	1893.85	1691.94	1	0	1	1	1	1
LmxM.02.0580	10	4	hypothetical protein, conserved	22586.3	24974.8	19839.6	46429.2	48262.2	53345.9	2	0	1	3	2	3
LmxM.26.2360	8	7	sec1 family transport protein, putative	1.91094e+06	2.57972e+06	2.57345e+06	856965	862824	836865	6	7	7	2	3	3
LmxM.07.0025	3	2	hypothetical protein, conserved	48859.2	56450.5	66788.2	15867	15069.2	19665.6	1	2	2	0	0	0
LmxM.29.0880	13	10	adenosine kinase, putative	4.18678e+06	3.61167e+06	3.94825e+06	6.60362e+06	6.20792e+06	6.83196e+06	8	11	7	12	10	9
LmxM.33.3300	3	3	hypothetical protein, conserved	453355	529348	419864	201751	168030	198709	2	2	3	1	2	1
LmxM.01.0610	2	2	DNA-damage inducible protein DDI1-like protein	125636	119320	95972.7	311390	304839	377258	2	3	3	2	3	3
LmxM.28.0785	1	1	hypothetical protein, conserved	1.06728e+06	1.02028e+06	1.0389e+06	3.04693e+06	2.30884e+06	2.36996e+06	0	0	0	0	0	1
LmxM.16.1430;LmxM.16.1425partial	36	31	paraflagellar rod protein 2C	1.59638e+07	1.31396e+07	1.39812e+07	2.74279e+07	2.59983e+07	2.88279e+07	26	24	26	34	37	35
LmxM.21.0910	7	7	hypothetical protein, conserved	215871	170865	169886	423107	412662	401599	0	0	0	4	5	4
LmxM.18.0850	15	7	hypothetical protein, conserved	132461	137119	118600	216158	235398	247120	3	5	3	3	6	8
LmxM.30.2760	6	4	kinetoplast-associated protein-like protein	4815.42	12772.5	11250.6	213998	184929	191012	0	0	0	3	2	4
LmxM.30.0330	4	1	amino acid transporter aATP11, putative	447256	440299	458538	191287	211196	245500	1	1	1	1	1	1
LmxM.31.2530	3	2	hypothetical protein, conserved	29960.4	33349.8	37967.6	11539.7	14538.7	12439.2	0	2	0	0	0	0
LmxM.29.3610	2	1	hypothetical protein, conserved	47411.8	52400.1	48789.5	146522	140055	108892	0	0	0	1	1	1
LmxM.34.2340	8	7	ribonuclease, putative	1.26566e+06	1.42368e+06	1.30318e+06	409931	340038	257890	5	4	7	2	1	0
LmxM.29.1625	4	3	hypothetical protein, conserved	2.5436e+06	3.00077e+06	2.46984e+06	959500	902755	1.16366e+06	4	3	3	2	2	2
LmxM.27.2200	3	2	hypothetical protein, conserved	32746.5	25758.7	44549.9	166035	162423	162897	0	0	0	3	2	0
LmxM.34.2940	7	6	hypothetical protein, conserved	410126	387498	433850	286316	289546	273306	5	5	6	1	1	1
LmxM.31.0270	4	2	hypothetical protein, conserved	104931	77688.5	84249.7	224419	224214	250394	3	0	1	0	0	0
LmxM.17.0270	3	3	NADH-ubiquinone oxidoreductase, mitochondrial, putative	49610.7	62387.8	58418.8	150346	136150	174727	0	0	0	3	1	1
LmxM.26.0140	10	10	adenine phosphoribosyltransferase	9.52123e+06	8.0281e+06	8.98786e+06	1.61199e+07	1.54319e+07	1.47882e+07	12	9	13	12	11	8
LmxM.34.0820	6	4	aspartate aminotransferase, putative	122459	127528	127717	485227	680362	854974	0	0	0	2	4	4
LmxM.27.2190	1	1	hypothetical protein, conserved	1.87645e+06	1.9717e+06	1.98471e+06	1.34511e+06	1.24204e+06	1.16987e+06	1	1	1	1	2	1
LmxM.09.0800	3	1	kinetoplast-associated protein-like protein	1853.95	1437.77	1962.19	5105.28	5827.86	6601.95	0	1	1	1	1	1
LmxM.27.0260	1	1	hypothetical protein, conserved	84407.9	87754.5	94717.6	212023	187032	168031	2	1	2	0	0	0
LmxM.26.1785	3	2	hypothetical protein	4094.84	6656.43	7916.05	73580.4	66912.9	118056	0	0	0	2	2	2
LmxM.21.0843	2	1	hypothetical protein, conserved	776.622	742.705	496.553	3153.89	3338.89	2732.49	0	0	0	1	0	0
LmxM.05.1040	16	13	stomatin-like protein	1.33941e+06	1.42268e+06	1.60625e+06	2.4975e+06	2.64117e+06	2.72607e+06	6	6	6	11	12	12
LmxM.09.1180	6	2	hypothetical protein, conserved	269107	310559	290370	162914	173039	150061	2	3	2	2	2	2
LmxM.34.3530	2	2	hypothetical protein, unknown function	57950.8	67095.2	72495	10495.4	14633.7	16986.5	1	2	1	0	0	0
LmxM.34.1750	3	3	dynein-associated roadblock protein-like protein	2.54059e+06	2.21505e+06	2.29867e+06	1.37293e+06	1.32791e+06	1.18838e+06	5	6	5	3	4	6
LmxM.29.3280	2	2	serine/threonine phosphatase, putative	275447	263446	231427	120076	104460	93528.4	1	1	2	1	1	0
LmxM.08_29.0240	5	5	hypothetical protein, conserved	544353	622574	593733	208582	253834	271785	7	6	5	4	3	3
LmxM.30.1800;LmxM.30.1820	13	8	amino acid permease	2.34998e+06	2.54961e+06	2.07976e+06	965504	1.11566e+06	1.13236e+06	8	7	7	6	4	6
LmxM.24.2030	6	3	3-oxoacyl-(acyl-carrier protein) reductase, putative	298535	249006	233170	755953	619396	643129	1	1	1	1	2	2
LmxM.27.1380;LmxM.27.1380a	11	9	60S acidic ribosomal subunit protein, putative	1.66701e+07	1.61209e+07	1.73473e+07	5.9416e+06	7.25741e+06	7.92442e+06	13	14	11	7	8	7
LmxM.28.1110	4	4	hypothetical protein, conserved	66535.1	57266.8	64404.6	143382	181606	193022	0	1	1	3	2	2
LmxM.33.2340	19	16	asparaginyl-tRNA synthetase, putative	1.57092e+06	1.52308e+06	1.53404e+06	3.07365e+06	3.30037e+06	2.63787e+06	8	15	9	12	14	15
LmxM.25.1360	4	3	hypothetical protein, conserved	105677	127835	103214	254646	282404	319409	3	2	3	3	2	3
LmxM.36.0310	1	1	hypothetical protein, conserved	13216.9	10452.2	8979.31	34174.9	32441.4	36453.7	0	0	0	1	1	1
LmxM.34.3370	9	6	hypothetical protein, conserved	192721	173886	173518	562477	523147	409400	2	2	3	6	2	3
LmxM.32.0312	62	57	heat shock protein 83-1	1.98766e+08	1.80245e+08	1.71777e+08	3.33228e+08	3.3033e+08	3.83934e+08	66	74	75	84	78	73
LmxM.36.3360	2	1	hypothetical protein, conserved	1508.14	796.341	658.808	28418.8	39495.4	17719.7	0	0	0	0	1	0
LmxM.34.1790	5	4	DNA polymerase epsilon subunit b, putative	3229.38	7442.64	7399.56	82731.1	92212.8	93382.1	0	0	0	1	7	3
LmxM.28.2980	2	2	hypothetical protein, conserved	2025.61	1732.72	992.213	14273.9	13067.4	17015.9	0	0	0	0	1	2
LmxM.27.0110	3	1	hypothetical protein, conserved	331786	233693	231557	23101.1	35161.5	41743.4	0	1	0	0	0	1
LmxM.18.1510	21	3	P-type H -ATPase, putative	405428	535480	513308	75376.6	107760	62247.6	2	2	0	1	1	0
LmxM.23.0490	2	2	hypothetical protein, conserved	16795.6	15182.8	20131.7	85501.1	132844	156094	0	0	0	1	2	2
LmxM.21.0920	4	1	histone H2A, putative	970073	791652	983179	2.26985e+06	2.94614e+06	2.90847e+06	0	0	0	2	1	2
LmxM.36.2580	4	2	related to multifunctional cyclin-dependent kinase pho85-like protein	58973.7	42350.9	65409.6	246676	253850	204267	0	0	0	1	2	1
LmxM.17.0735	13	9	ysine decarboxylase-like protein	298494	257529	229086	896498	774949	677548	3	2	1	7	6	1
LmxM.29.2765	1	1	hypothetical protein, conserved	19695.7	35919.8	27828.6	158672	145535	153072	0	0	0	2	1	1
LmxM.32.1550	1	1	hypothetical protein, conserved	515411	575909	557097	68001.3	37065.6	77153.8	0	0	0	0	1	0
LmxM.33.0110	10	9	adenylate kinase, putative	703863	505701	476585	1.91768e+06	1.79391e+06	2.01233e+06	5	3	1	7	8	9
LmxM.05.0390	3	2	protein kinase, putative	42060.6	32404.3	34515.1	112890	133334	164608	0	0	0	0	0	2
LmxM.22.0950	3	2	protein kinase, putative	183982	226684	198585	74308.7	86826.8	65786.4	2	2	3	1	1	1
LmxM.31.1710	1	1	hypothetical protein, conserved	1538.86	2880.93	3097.51	21775.5	21085.8	25153.1	0	0	0	0	0	1
LmxM.32.1210	6	4	hypothetical protein, conserved	41512.8	52296.1	44414.5	178355	141827	128123	0	0	0	3	2	0
LmxM.36.2970	4	4	hypothetical protein, conserved	526901	492915	431260	264357	267832	249498	4	2	3	1	1	0
LmxM.07.0580	8	4	hypothetical protein, conserved	47633.5	65284.7	65855.6	195302	182787	228347	0	0	0	7	8	4
LmxM.29.0735	6	4	co-chaperone, GrpE, putative,heat shock protein grpe	51521.2	41592.3	27734.3	239323	273226	317903	0	0	0	1	3	3
LmxM.31.3230	16	13	dynein light intermediate chain, putative	1.47158e+06	1.56657e+06	1.74266e+06	936490	871712	949790	14	12	11	8	12	8
LmxM.25.1110	13	2	hypothetical protein, conserved	600794	496190	531480	307492	285294	277318	0	2	0	0	0	0
LmxM.34.1850	8	5	COP-coated vesicle membrane protein gp25L precursor, putative,ER--golgi transport protein gp25L, putative	770163	1.00323e+06	920577	302868	369867	353022	3	5	4	4	4	3
LmxM.29.2630	9	7	replication factor C, subunit 2, putative	1.19024e+06	1.24799e+06	1.30769e+06	801518	751277	852135	5	5	7	4	4	5
LmxM.36.6490	2	2	ubiquitin fusion degradation protein, putative	29976.6	16044.8	16841.5	152056	150410	137018	0	0	0	1	2	1
LmxM.25.0450	6	3	hypothetical protein, conserved	184182	156008	176014	407084	360769	331648	0	0	0	1	1	3
LmxM.24.2040	1	1	hypothetical protein, conserved	41141.9	32345	41751.4	115612	141182	165549	0	0	1	2	2	3
LmxM.20.0780	8	7	hypothetical protein, conserved	349145	370722	357062	531041	567347	618983	5	2	5	7	9	9
LmxM.26.0860	5	4	RNA-editing complex protein MP100, putative	41337.3	48529.5	43141.4	138535	149707	107377	1	1	0	4	3	1
LmxM.32.2590	3	1	hypothetical protein, conserved	82339.2	93565.4	106267	16042.3	15403.4	24693.2	2	1	1	0	0	1
LmxM.33.1000	3	2	myosin IB heavy chain, putative	27206	32779.6	36932.7	82987.3	75856.5	85284.3	0	0	0	1	1	2
LmxM.16.0690	9	7	hypothetical protein, conserved	1.15199e+06	1.13199e+06	1.25109e+06	2.11197e+06	2.13895e+06	2.53916e+06	4	8	3	9	6	9
LmxM.15.0225	2	2	hypothetical protein, conserved	112372	129683	149101	48666	50404.1	56875.8	2	2	1	2	2	3
LmxM.29.3070	3	1	hypothetical protein, conserved	62058.3	94306.4	56141.7	14977	14597.1	13387	0	2	2	0	0	0
LmxM.26.0180	18	15	60S ribosomal protein L7, putative	9.94247e+07	9.08091e+07	9.38849e+07	6.70854e+07	6.11979e+07	6.62997e+07	26	27	26	26	21	30
LmxM.29.2300	4	1	hypothetical protein, conserved	36758.4	48760.6	42655.6	11099.4	14649.1	14290.6	1	1	1	0	0	0
LmxM.31.2350	4	3	hypothetical protein, conserved	87480.6	116752	127136	356825	332791	395619	2	1	3	3	2	5
LmxM.25.0180	8	5	hypothetical protein, conserved	27339.1	40220.9	25856.9	115184	117020	119906	1	2	1	4	3	4
LmxM.16.1130	8	7	tyrosyl or methionyl-tRNA synthetase-like protein	828886	637434	695949	1.98307e+06	1.93374e+06	1.63647e+06	5	2	4	5	4	4
LmxM.23.0560	18	14	kinesin, putative	1.98477e+06	2.03297e+06	1.68226e+06	981709	1.04075e+06	1.05532e+06	11	10	8	8	7	5
LmxM.21.0380	4	4	hypothetical protein, conserved	1.56872e+06	1.61405e+06	1.43242e+06	959138	963435	1.0462e+06	5	4	4	5	2	4
LmxM.36.2910	2	2	hypothetical protein, conserved	150389	126486	83476.3	642455	611342	642748	0	0	0	2	2	2
LmxM.20.1180;LmxM.20.1185	19	16	calpain-like cysteine peptidase	6.58661e+06	6.38553e+06	6.24681e+06	4.20432e+06	4.11432e+06	4.65363e+06	11	16	16	9	14	15
LmxM.29.2050	1	1	ferric reductase transmembrane protein-like protein	739205	883611	917877	349224	333640	403841	0	0	1	0	0	1
LmxM.17.1280	3	3	hypothetical protein, conserved	1.27402e+06	1.1256e+06	908875	2.93382e+06	2.77487e+06	2.8697e+06	2	3	2	4	3	2
LmxM.22.1010	9	7	hypothetical protein, conserved	1.68123e+06	1.73959e+06	1.84691e+06	1.01222e+06	920841	1.09739e+06	9	7	8	8	6	5
LmxM.27.1190	4	2	histone H1, putative	453793	441411	391388	743643	737195	678488	0	0	0	2	2	1
LmxM.23.1000	4	4	hypothetical protein, unknown function	745722	696232	688687	521413	522600	549490	4	2	5	4	2	3
LmxM.04.0123	4	3	hypothetical protein, conserved	165486	137928	166011	385701	414140	516138	4	2	3	4	6	3
LmxM.15.1350	8	6	hypothetical protein, conserved	795330	917332	925642	410089	426094	487606	8	9	8	5	5	5
LmxM.08.0090	13	7	adaptor complex protein (AP) 3 delta subunit 1, putative	447817	603626	532347	178523	185369	142854	6	7	5	2	3	1
[truncated: 3,085 more rows]
