# Supplementary material for: CLK1/CLK2-driven signalling at the Leishmania kinetochore is captured by spatially referenced proximity phosphoproteomics
Source: Commun Biol. 2022 Nov 28;5:1305. doi: 10.1038/s42003-022-04280-1 (PMC9701682; doi:10.1038/s42003-022-04280-1)
Supplement: Supplementary file 4 — Supplementary Data 2 [file 42003_2022_4280_MOESM4_ESM.xlsx]

## Sheet: Supplementary Table 2
Proteins detected as proximal to BirA*::KKT2, BirA*::KKT3 or CLK2::BirA* at 1% FDR
Gene accession of proximal (prey) protein	Which bait(s) used to identify proximal protein
Accession	Bait	Description
LmxM.02.0610	KKT2;KKT3;CLK2	KKT9
LmxM.06.0200	KKT2;KKT3;CLK2	KKT5
LmxM.09.0400	KKT2;KKT3;CLK2	CLK1
LmxM.10.0300	KKT2;KKT3;CLK2	KKT4
LmxM.12.0080	KKT2;KKT3;CLK2	KKT6
LmxM.21.1090	KKT2;KKT3;CLK2	T-complex protein 1, delta subunit, putative
LmxM.22.0120	KKT2;KKT3;CLK2	KKT11
LmxM.23.1165	KKT2;KKT3;CLK2	coronin, putative
LmxM.23.1450	KKT2;KKT3;CLK2	Tumour suppressor, Mitostatin, putative
LmxM.23.1690	KKT2;KKT3;CLK2	hypothetical protein
LmxM.26.2660	KKT2;KKT3;CLK2	Nucleoporin NUP92
LmxM.27.0430	KKT2;KKT3;CLK2	KKT7
LmxM.27.0670	KKT2;KKT3;CLK2	amino acid permease, putative
LmxM.27.2020	KKT2;KKT3;CLK2	D-lactate dehydrogenase-like protein
LmxM.28.0520	KKT2;KKT3;CLK2	AIRK
LmxM.30.2750	KKT2;KKT3;CLK2	KKT8
LmxM.31.1130	KKT2;KKT3;CLK2	MAP103
LmxM.32.2140	KKT2;KKT3;CLK2	kinesin, putative
LmxM.34.0180	KKT2;KKT3;CLK2	KKT24
LmxM.36.1900	KKT2;KKT3;CLK2	KKT1
LmxM.09.0410	KKT2;KKT3	CLK2
LmxM.01.0660	KKT2;KKT3	hypothetical protein, conserved
LmxM.06.0210	KKT2;KKT3	KKT13
LmxM.06.0430	KKT2;KKT3	hypothetical protein, conserved
LmxM.12.0180	KKT2;KKT3	hypothetical protein, conserved
LmxM.14.0040	KKT2;KKT3	J Biosynthesis Protein 2
LmxM.17.0650	KKT2;KKT3	KKT26
LmxM.18.0720	KKT2;KKT3	hypothetical protein, conserved
LmxM.24.1400	KKT2;KKT3	KKT12
LmxM.25.2220	KKT2;KKT3	KKT17
LmxM.27.0400	KKT2;KKT3	KKT16
LmxM.29.3310	KKT2;KKT3	MORN repeat-containing protein 1
LmxM.29.3480	KKT2;KKT3	chromosomal passenger complex protein 1
LmxM.31.1640	KKT2;KKT3	chromosomal passenger complex 2
LmxM.31.2640	KKT2;KKT3	cystathionine beta-lyase, putative
LmxM.33.3750	KKT2;KKT3	hypothetical protein, conserved
LmxM.34.0740	KKT2;KKT3	hypothetical protein, conserved
LmxM.34.2210;LmxM.34.2220	KKT2;KKT3	kinetoplastid membrane protein-11
LmxM.36.2800	KKT2;KKT3	KKT14
LmxM.01.0500	KKT2;CLK2	fatty acyl CoA synthetase 2, putative
LmxM.08_29.1500	KKT2;CLK2	Nodulin-like, putative
LmxM.11.0660a	KKT2;CLK2	protein associated with differentiation 4, putative
LmxM.14.0670	KKT2;CLK2	fatty acid elongase, putative
LmxM.17.1050	KKT2;CLK2	hydrolase-like protein
LmxM.20.0700	KKT2;CLK2	conserved protein, unknown function
LmxM.21.1340	KKT2;CLK2	ATP synthase, putative
LmxM.22.0220	KKT2;CLK2	Domain of unknown function (DUF1736), putative
LmxM.23.1220	KKT2;CLK2	T-complex protein 1, gamma subunit, putative
LmxM.23.1510	KKT2;CLK2	V-type proton ATPase subunit a, putative
LmxM.24.1640	KKT2;CLK2	Male sterility protein, putative
LmxM.29.0120	KKT2;CLK2	alkyl dihydroxyacetonephosphate synthase
LmxM.29.3500	KKT2;CLK2	S-adenosylmethionine synthetase
LmxM.30.0760;LmxM.30.0771	KKT2;CLK2	hypothetical protein, unknown function
LmxM.30.3120	KKT2;CLK2	phosphatidylethanolaminen-methyltransferase-lik e protein
LmxM.33.0040	KKT2;CLK2	DnaJ domain containing protein, putative
LmxM.33.0190	KKT2;CLK2	Domain of unknown function (DUF1935), putative
LmxM.33.1380	KKT2;CLK2	hypothetical protein, unknown function
LmxM.33.3670	KKT2;CLK2	vacuolar ATP synthase catalytic subunit A, putative
LmxM.34.4880	KKT2;CLK2	TPR repeat, putative
LmxM.36.1400	KKT2;CLK2	The ARF-like 2 binding protein BART, putative
LmxM.36.2240	KKT2;CLK2	Gamma-tubulin complex component 3-like protein
LmxM.36.2360	KKT2;CLK2	tyrosine aminotransferase, putative
LmxM.36.3180	KKT2;CLK2	receptor-type adenylate cyclase a-like protein
LmxM.36.5050	KKT2;CLK2	hypothetical protein, conserved
LmxM.07.0360	KKT3;CLK2	Protein of unknown function (DUF1674), putative
LmxM.23.1340	KKT3;CLK2	hypothetical protein, conserved
LmxM.29.1030	KKT3;CLK2	DNAj-like protein
LmxM.34.4050	KKT2	kinetoplastid kinetochore protein 3, putative
LmxM.04.0010	KKT2	organelle-type calcium ATPase
LmxM.04.0040	KKT2	hypothetical protein
LmxM.04.0420	KKT2	Tetratricopeptide repeat, putative
LmxM.04.0510	KKT2	hypothetical protein
LmxM.04.0520	KKT2	huntingtin interacting protein (HIP), putative
LmxM.04.0550	KKT2	TPR repeat/Tetratricopeptide repeat, putative
LmxM.04.0680	KKT2	ubiquitin-conjugating enzyme E2, putative
LmxM.04.1150	KKT2	hypothetical protein, conserved
LmxM.04.1160	KKT2	fructose-1,6-bisphosphatase, cytosolic, putative
LmxM.04.1230	KKT2	actin
LmxM.06.0950	KKT2	glucosamine-fructose-6-phosphate aminotransferase, putative
LmxM.06.0990	KKT2	hypothetical protein, conserved
LmxM.08_29.2080	KKT2	short chain dehydrogenase, putative
LmxM.09.0105	KKT2	hypothetical protein, conserved
LmxM.09.1510	KKT2	hypothetical protein, conserved
LmxM.10.0900	KKT2	hypothetical protein, conserved
LmxM.12.1310	KKT2	FAM91 N-terminus/FAM91 C-terminus, putative
LmxM.13.0010	KKT2	hypothetical protein, conserved
LmxM.13.0160	KKT2	protein kinase A regulatory subunit
LmxM.13.0430	KKT2	Flagellar radial spoke protein 4/6
LmxM.13.0500	KKT2	ATP-dependent RNA helicase, putative
LmxM.13.0730	KKT2	ubiquitin-like protein
LmxM.13.0740	KKT2	Calcium-activated chloride channel, putative
LmxM.13.0920	KKT2	hypothetical protein, conserved
LmxM.13.0950	KKT2	actin-like protein, putative
LmxM.13.1060	KKT2	NADH-cytochrome b5 reductase, putative
LmxM.13.1100	KKT2	leucyl-tRNA synthetase, putative
LmxM.13.1190	KKT2	adenylosuccinate synthetase, putative
LmxM.13.1340	KKT2	hypothetical protein, conserved
LmxM.13.1350	KKT2	AAA domain/Dpy-30 motif containing protein, putative
LmxM.13.1520	KKT2	ATPase family associated with various cellular activities (AAA), putative
LmxM.13.1580	KKT2	ubiquitin-conjugating enzyme, putative
LmxM.13.1650	KKT2	dynein heavy chain, putative
LmxM.14.0260	KKT2	von Willebrand factor type A domain containing protein, putative
LmxM.14.0830	KKT2	protein kinase, putative
LmxM.14.1200	KKT2	phosphatidylserine synthase, putative
LmxM.14.1360	KKT2	myo-inositol-1-phosphate synthase
LmxM.16.1180	KKT2	delta-coat protein, putative
LmxM.16.1190	KKT2	Domain of unknown function DUF221, putative
LmxM.17.0430	KKT2	KKIP5
LmxM.17.0870	KKT2	hypothetical protein, conserved
LmxM.17.0910	KKT2	acyltransferase, putative
LmxM.17.1320	KKT2	hypothetical protein, conserved
LmxM.18.0970	KKT2	hypothetical protein, conserved
LmxM.20.1400	KKT2	paralyzed flagella protein 16
LmxM.21.0530	KKT2	hypothetical protein, conserved
LmxM.22.0960	KKT2	kinesin, putative
LmxM.24.0280	KKT2	Dynein intermediate chain 1, axonemal
LmxM.24.1950	KKT2	hypothetical protein, conserved
LmxM.25.0200	KKT2	Putative intraflagellar transport protein F6
LmxM.25.0750	KKT2	protein phosphatase, putative
LmxM.25.0980	KKT2	dynein heavy chain, putative
LmxM.26.2380	KKT2	Fibronectin type III domain containing protein, putative
LmxM.27.0510	KKT2	cysteine peptidase, Clan CA, family C2, putative
LmxM.27.1750	KKT2	dynein heavy chain, putative
LmxM.28.2880	KKT2	dynein heavy chain, putative
LmxM.29.0010	KKT2	Alpha/beta hydrolase family, putative
LmxM.29.0310	KKT2	hypothetical protein, conserved
LmxM.29.0350	KKT2	kinesin, putative
LmxM.29.0770	KKT2	hypothetical protein, conserved
LmxM.29.2300	KKT2	hypothetical protein, conserved
LmxM.30.0030	KKT2	RING-variant domain containing protein, putative
LmxM.30.0090	KKT2	hypothetical protein, conserved
LmxM.30.1780	KKT2	Sphingosine N-acyltransferase, putative
LmxM.30.2590	KKT2	TerD domain containing protein, putative
LmxM.30.3150	KKT2	hypothetical protein, conserved
LmxM.31.0580	KKT2	hypothetical protein, conserved
LmxM.31.0960	KKT2	ubiquitin-conjugating enzyme protein, putative
LmxM.31.1060	KKT2	Dynein intermediate chain, axonemal
LmxM.31.3140	KKT2	pyrroline-5-carboxylate synthetase-like protein
LmxM.31.3210	KKT2	Miro-like protein, putative
LmxM.31.3830	KKT2	hypothetical protein, conserved
LmxM.31.3870	KKT2	myosin XXI, putative
LmxM.32.0210	KKT2	hypothetical protein, unknown function
LmxM.33.1500	KKT2	Protein of unknown function (DUF3808), putative
LmxM.34.0150	KKT2	hypothetical protein, conserved
LmxM.34.1150	KKT2	oligosaccharyl transferase-like protein
LmxM.34.3870	KKT2	nucleoside diphosphate kinase, putative
LmxM.34.4550	KKT2	hypothetical protein, conserved
LmxM.36.0550	KKT2	cdc2-related kinase 3, putative
LmxM.36.0770	KKT2	hypothetical protein, conserved
LmxM.36.4230	KKT2	paraflagellar rod component, putative
LmxM.36.5900	KKT2	choline/ethanolamine phosphotransferase, putative
LmxM.36.6030	KKT2	hypothetical protein, conserved
LmxM.36.5350	KKT3	kinetoplastid kinetochore protein 2, putative
LmxM.01.0030	KKT3	Kinesin-13 1, putative
LmxM.03.0020	KKT3	hypothetical protein, conserved
LmxM.04.0980	KKT3	hypothetical protein, conserved
LmxM.05.0400	KKT3	structural maintenance of chromosome (SMC), putative
LmxM.05.1090	KKT3	double-strand-break repair protein rad21 homolog, putative
LmxM.06.0470	KKT3	condensin complex subunit 2, putative
LmxM.08_29.1720	KKT3	histone H2A, putative
LmxM.08_29.2650	KKT3	Nuclear condensing complex subunits, C-term domain containing protein, putative
LmxM.11.0410	KKT3	BOP1NT (NUC169) domain/WD domain, G-beta repeat, putative
LmxM.11.0910	KKT3	ATPase, putative
LmxM.12.1100	KKT3	hypothetical protein, conserved
LmxM.15.1030	KKT3	SKIP/SNW domain containing protein, putative
LmxM.15.1560	KKT3	condensin subunit 1, putative
LmxM.18.0940	KKT3	Nrap protein, putative
LmxM.21.1330partial	KKT3	RecF/RecN/SMC N terminal domain/SMC proteins Flexible Hinge Domain, putative
LmxM.23.1350	KKT3	acetyltransferase-like protein
LmxM.23.1550	KKT3	hypothetical protein, conserved
LmxM.23.1580	KKT3	Nucleoside 2-deoxyribosyltransferase, putative
LmxM.25.2450	KKT3	histone H4
LmxM.28.0030	KKT3	origin recognition complex subunit 1 (ORC1), putative
LmxM.28.2280	KKT3	DNA topoisomerase ii
LmxM.28.2520	KKT3	R3H domain containing protein, putative
LmxM.29.1870	KKT3	hypothetical protein, conserved
LmxM.29.3330	KKT3	hypothetical protein, conserved
LmxM.32.0220	KKT3	hypothetical protein, conserved
LmxM.32.1040	KKT3	hypothetical protein, conserved
LmxM.32.2880	KKT3	hypothetical protein, conserved
LmxM.33.1370	KKT3	hypothetical protein, conserved
LmxM.34.2370	KKT3	hypothetical protein, conserved
LmxM.34.5300	KKT3	hypothetical protein, conserved
LmxM.36.0390	KKT3	hypothetical protein, conserved
LmxM.36.1060	KKT3	ISWI complex protein
LmxM.36.1590	KKT3	STAG domain containing protein, putative
LmxM.36.2190	KKT3	KKIP3
LmxM.36.4280	KKT3	hypothetical protein, conserved
LmxM.36.4820	KKT3	WD domain, G-beta repeat, putative
LmxM.06.1250	CLK2	hypothetical protein, conserved
LmxM.07.0600	CLK2	electron transfer flavoprotein-ubiquinone oxidoreductase, putative
LmxM.07.0630	CLK2	vacuolar-type Ca2+-ATPase, putative
LmxM.09.1220	CLK2	AAA family ATPase, putative
LmxM.10.0360	CLK2	pteridine transporter ft6, putative
LmxM.11.1160	CLK2	protein transport protein SEC31, putative
LmxM.14.0650	CLK2	fatty acid elongase, putative
LmxM.15.0800	CLK2	hypothetical protein, conserved
LmxM.15.0990	CLK2	succinate dehydrogenase, putative
LmxM.16.0800	CLK2	membrane transport protein, putative
LmxM.17.0500	CLK2	hypothetical protein
LmxM.20.0550	CLK2	chaperone protein DNAJ-like protein
LmxM.20.0780	CLK2	Tubulin/FtsZ family, putative
LmxM.20.1280	CLK2	calpain-like cysteine peptidase, putative
LmxM.20.1690	CLK2	soluble n-ethylmaleimide sensitive factor, putative
LmxM.22.1000	CLK2	hypothetical protein, conserved
LmxM.22.1470	CLK2	hypothetical protein, conserved
LmxM.23.0410	CLK2	hypothetical protein, unknown function
LmxM.23.1240	CLK2	hypothetical protein, conserved
LmxM.23.1310	CLK2	dynein heavy chain, putative
LmxM.23.1410	CLK2	succinate dehydrogenase and fumarate reductase iron-sulfur protein, putative
LmxM.23.1460	CLK2	GAF domain/TIP41-like family, putative
LmxM.24.2250	CLK2	fatty-acid desaturase, putative
LmxM.26.0900	CLK2	heat shock 70 protein-like protein
LmxM.27.0410	CLK2	heat shock protein DNAJ, putative
LmxM.27.1230	CLK2	hypothetical protein, conserved
LmxM.28.0250	CLK2	NADH-ubiquinone oxidoreductase complex I, 21 kDa subunit, putative
LmxM.28.1280	CLK2	phenylalanine-4-hydroxylase, putative
LmxM.28.2370	CLK2	serine hydroxymethyltransferase
LmxM.30.0350	CLK2	amino acid transporter aATP11, putative
LmxM.30.1800a;LmxM.30.1820	CLK2	hypothetical protein
LmxM.31.3270	CLK2	chaperonin alpha subunit, putative
LmxM.32.0650	CLK2	hypothetical protein, conserved
LmxM.32.0680	CLK2	sterol C-24 reductase, putative
LmxM.34.1940	CLK2	hypothetical protein, unknown function
LmxM.34.2020	CLK2	hypothetical protein, conserved
LmxM.34.2080	CLK2	calcium motive p-type ATPase, putative
LmxM.34.5360	CLK2	amino acid permease, putative
LmxM.36.3840	CLK2	glycyl tRNA synthetase, putative
LmxM.36.6290;LmxM.36.6300;LmxM.36.6280	CLK2	glucose transporter 3
