# Supplementary material for: CLK1/CLK2-driven signalling at the Leishmania kinetochore is captured by spatially referenced proximity phosphoproteomics
Source: Commun Biol. 2022 Nov 28;5:1305. doi: 10.1038/s42003-022-04280-1 (PMC9701682; doi:10.1038/s42003-022-04280-1)
Supplement: Supplementary file 5 — Supplementary Data 3 [file 42003_2022_4280_MOESM5_ESM.xlsx]

## Sheet: all_progenesis_limma
												Normalised label free intensity												Spectral counts												limma KKT2vsBDF5						limma KKT3vsBDF5						limma CLK2vsBDF5
Accession	Peptide.count	Unique.peptides	Confidence.score	Anova..p.	q.Value	Max.fold.change	Power	Highest.mean.condition	Lowest.mean.condition	Mass	Description	BDF5_A	BDF5_B	BDF5_C	KKT2_A	KKT2_B	KKT2_C	KKT3_A	KKT3_B	KKT3_C	CLK2_A	CLK2_B	CLK2_C	BDF5_A.2	BDF5_B.2	BDF5_C.2	KKT2_A.2	KKT2_B.2	KKT2_C.2	KKT3_A.2	KKT3_B.2	KKT3_C.2	KKT10_A.2	KKT10_B.2	KKT10_C.2	logFC.KKT2vsBDF5	AveExpr.KKT2vsBDF5	t.KKT2vsBDF5	P.Value.KKT2vsBDF5	adj.P.Val.KKT2vsBDF5	B.KKT2vsBDF5	logFC.KKT3vsBDF5	AveExpr.KKT3vsBDF5	t.KKT3vsBDF5	P.Value.KKT3vsBDF5	adj.P.Val.KKT3vsBDF5	B.KKT3vsBDF5	logFC.CLK2vsBDF5	AveExpr.CLK2vsBDF5
LmxM.09.1260	39	33	2289.08	5.5e-12	6.92e-09	31.2812	1	BDF5	CLK2	70514	hypothetical protein, conserved	3.49301e+08	3.12618e+08	3.25869e+08	1.22749e+07	1.15573e+07	1.12043e+07	1.24229e+07	1.23138e+07	1.394e+07	1.02256e+07	9.93949e+06	1.14126e+07	51	36	43	0	0	0	6	4	11	0	0	0	-4.81679	25.8847	-60.3333	1.26138e-11	2.37518e-08	16.0982	-4.67548	25.9554	-54.0947	9.55793e-12	1.79976e-08	16.9288	-4.9683	25.809
LmxM.34.4050	47	41	2589.52	2.14e-11	1.35e-08	30.4901	1	KKT3	BDF5	142746	protein kinase, putative	6.72005e+06	6.71527e+06	7.3837e+06	1.84284e+07	1.92772e+07	1.98084e+07	1.94356e+08	2.12884e+08	2.27534e+08	7.14722e+06	7.96382e+06	8.61818e+06	2	3	4	17	26	20	48	56	54	6	7	7	1.46682	23.4584	18.0306	1.34092e-07	2.65784e-05	8.39546	4.92872	25.1893	55.0528	8.28177e-12	1.79976e-08	17.0245	0.185987	22.818
LmxM.35.2500	27	20	1623.59	3.01e-10	9.54e-08	65.4796	1	BDF5	CLK2	58932	hypothetical protein, conserved	1.10153e+08	1.15627e+08	1.07536e+08	1.89945e+06	1.66219e+06	2.03584e+06	3.20655e+06	2.12121e+06	2.53383e+06	1.68959e+06	1.56954e+06	1.83125e+06	37	30	28	0	0	0	5	3	6	0	0	0	-5.90036	23.7765	-61.5527	1.08076e-11	2.37518e-08	16.182	-5.42605	24.0137	-38.0793	1.78601e-10	2.06309e-07	14.6893	-6.03518	23.7091
LmxM.34.0740	17	15	645.48	3.03e-10	9.54e-08	18.14	1	KKT3	CLK2	100066	hypothetical protein, conserved	535282	449381	415672	4.52609e+06	5.19182e+06	4.48509e+06	6.85226e+06	6.82392e+06	7.08022e+06	393846	338172	412217	0	0	1	9	12	8	11	8	10	0	0	1	3.34725	20.4978	24.3096	1.37768e-08	5.18835e-06	10.6625	3.89769	20.773	30.2689	1.08154e-09	5.09137e-07	13.0974	-0.288297	18.6801
LmxM.33.2300	16	15	818.17	5.68e-10	1.43e-07	22.4067	1	BDF5	KKT3	67170	hypothetical protein, conserved	4.37366e+07	3.57917e+07	3.80033e+07	1.92063e+06	1.79587e+06	1.65603e+06	2.04721e+06	1.61989e+06	1.57828e+06	1.64492e+06	1.87316e+06	1.86726e+06	18	14	19	1	0	2	0	1	2	1	0	1	-4.4488	22.994	-42.001	2.06337e-10	2.59021e-07	14.2876	-4.49082	22.9729	-35.0467	3.28693e-10	2.06309e-07	14.171	-4.44532	22.9957
LmxM.28.2270	18	12	802.32	8.13e-10	1.71e-07	27.4476	1	BDF5	CLK2	84742	histone acetyltransferase, putative	8.52152e+06	7.3038e+06	8.63534e+06	296685	328906	371335	303999	369945	409292	323195	281468	286512	12	9	10	0	0	1	1	1	0	0	0	0	-4.61882	20.6455	-34.7529	8.87418e-10	8.35504e-07	13.1348	-4.50376	20.703	-30.583	9.94581e-10	5.09137e-07	13.1749	-4.77727	20.5663
LmxM.34.2060	1	1	24.51	1.03e-09	1.75e-07	Inf	1	KKT3	CLK2	52619	hypothetical protein, conserved	1074.33	815.176	771.473	1589.01	2452.41	1040.76	2958.3	2050.25	4130.8	0	0	0	0	0	0	0	0	0	0	0	0	0	1	0	NA	NA	NA	NA	NA	NA	NA	NA	NA	NA	NA	NA	NA	NA
LmxM.34.2850	14	13	585.12	1.11e-09	1.75e-07	4.73017	1	BDF5	CLK2	62012	hypothetical protein, conserved	5.31464e+06	5.25407e+06	5.74276e+06	1.17627e+06	1.24001e+06	1.31087e+06	2.75894e+06	2.8508e+06	2.47174e+06	1.15751e+06	1.12732e+06	1.16356e+06	13	11	12	1	1	1	12	10	6	0	0	0	-2.13002	21.3083	-21.2153	3.89569e-08	1.04794e-05	9.64582	-1.01471	21.8659	-9.9293	7.616e-06	0.00056239	3.9536	-2.24089	21.2528
LmxM.36.5350	43	37	1788.49	2.13e-09	2.85e-07	13.793	1	KKT2	BDF5	141170	protein kinase, putative	4.56246e+06	3.75122e+06	3.6958e+06	5.17788e+07	6.1212e+07	5.26558e+07	2.32637e+07	2.57636e+07	2.73383e+07	5.43684e+06	6.48059e+06	5.67206e+06	0	0	1	34	33	30	24	28	24	5	8	9	3.7885	23.8202	33.3924	1.20651e-09	9.01442e-07	12.8761	2.67236	23.2621	23.8597	7.43021e-09	1.47275e-06	11.247	0.553236	22.2025
LmxM.12.0230	31	27	1589.99	2.52e-09	2.85e-07	25.1742	1	BDF5	CLK2	144652	hypothetical protein, conserved	1.8931e+07	2.22469e+07	2.12751e+07	1.07574e+06	941597	775299	880648	1.06083e+06	809839	925530	795861	759444	22	29	32	0	0	0	0	0	1	0	0	1	-4.49266	22.0617	-32.6441	1.43618e-09	9.01442e-07	12.7271	-4.51059	22.0527	-35.4616	2.98679e-10	2.06309e-07	14.2546	-4.65578	21.9801
LmxM.30.2750	10	8	411.88	2.64e-09	2.85e-07	8.69667	1	KKT3	BDF5	48670	hypothetical protein, conserved	672290	669021	664634	3.84206e+06	4.06371e+06	3.74831e+06	5.53961e+06	6.36905e+06	5.53638e+06	1.82503e+06	1.99301e+06	1.56188e+06	1	1	0	5	5	9	8	7	6	3	4	7	2.53767	20.6197	24.485	1.30397e-08	5.18835e-06	10.7153	3.1173	20.9095	27.8439	2.1293e-09	7.28994e-07	12.4613	1.41608	20.0589
LmxM.14.0040	19	17	782.02	2.72e-09	2.85e-07	9.8489	1	KKT3	CLK2	116817	j-binding protein, putative	2.51115e+06	2.18736e+06	2.35361e+06	6.96116e+06	7.24429e+06	7.94896e+06	1.41339e+07	1.56388e+07	1.74844e+07	1.66676e+06	1.69235e+06	1.4391e+06	5	5	7	11	11	12	12	18	17	4	4	3	1.65151	21.9881	16.3353	2.82864e-07	4.43861e-05	7.62289	2.74124	22.533	25.1103	4.91631e-09	1.15718e-06	11.6536	-0.557059	20.8838
LmxM.05.0140	20	14	787.87	3.6e-09	3.33e-07	2.25051	1	BDF5	CLK2	75051	nucleolar RNA helicase II, putative	25149320	2.33179e+07	2.47254e+07	1.37674e+07	13371898	1.40956e+07	1.85745e+07	1.92513e+07	1.81389e+07	1.09891e+07	1.06156e+07	1.0918e+07	17	16	19	11	19	19	13	13	18	13	12	8	-0.827414	24.1258	-11.1001	5.02595e-06	0.000344957	4.56053	-0.386861	24.346	-5.0131	0.000967594	0.0194864	-1.31876	-1.16966	23.9546
LmxM.18.0720	11	10	456.21	3.7e-09	3.33e-07	13.2577	1	KKT3	BDF5	92753	hypothetical protein, conserved	252267	188380	218665	731823	707557	823960	2.90119e+06	3.07671e+06	2.76303e+06	247448	225635	198817	0	0	0	2	2	4	7	8	11	0	0	0	1.78653	18.6287	10.0793	1.01517e-05	0.000554078	3.79876	3.73758	19.6042	24.0266	7.02328e-09	1.46943e-06	11.3027	0.0317473	17.7513
LmxM.32.1040	16	7	547.22	5.43e-09	4.55e-07	4.40306	1	KKT3	CLK2	48456	hypothetical protein, conserved	1.66645e+06	1.90665e+06	1.90698e+06	719927	759597	802245	2.72839e+06	2.91809e+06	3.11081e+06	697530	657571	633808	4	10	9	5	6	4	5	10	12	6	3	8	-1.26259	20.1666	-10.3112	8.60715e-06	0.000506477	3.97792	0.677086	21.1365	5.90905	0.000328164	0.00897715	-0.146406	-1.46048	20.0677
LmxM.32.2120	3	3	179.11	6.89e-09	5.42e-07	6.17427	1	KKT3	CLK2	24287	hypothetical protein, conserved	951479	855718	749773	199103	195169	173717	1.06287e+06	1.10776e+06	1.03461e+06	193182	160518	165429	5	3	5	2	2	2	4	4	5	4	3	2	-2.16626	18.6111	-12.7817	1.77531e-06	0.000208931	5.68023	0.332241	19.8603	2.35705	0.0454893	0.200182	-5.36545	-2.29829	18.5451
LmxM.27.0430	18	15	741.28	9.05e-09	6.49e-07	11.0737	1	KKT3	BDF5	66886	hypothetical protein, conserved	565849	609009	455238	3.56983e+06	4.27619e+06	3.7006e+06	5.74034e+06	6.41892e+06	5.89201e+06	1.11841e+06	1.10507e+06	945486	2	0	1	7	10	6	12	15	10	5	6	5	2.83074	20.4562	19.0121	8.97016e-08	1.98715e-05	8.80646	3.47817	20.7799	24.8078	5.42263e-09	1.20127e-06	11.5575	0.965668	19.5236
LmxM.10.0300	28	21	1736.94	9.28e-09	6.49e-07	9.41692	1	KKT3	BDF5	82010	hypothetical protein, conserved	1.07023e+06	1.10955e+06	1.11113e+06	6.30558e+06	6.00422e+06	7.67276e+06	9.55543e+06	9.47677e+06	1.19581e+07	2.09952e+06	1.93341e+06	1.86123e+06	2	3	4	18	17	13	18	18	19	10	17	9	2.59414	21.3619	21.7151	3.26207e-08	9.44997e-06	9.82191	3.2269	21.6783	27.0316	2.70673e-09	8.49462e-07	12.232	0.839176	20.4845
LmxM.34.3950	29	14	945.39	1.24e-08	8.25e-07	2.41694	1	KKT3	CLK2	278716	PRP8 protein homologue, putative,U5 snRNA-associated splicing factor	2.95202e+06	3.05116e+06	2.9812e+06	1.87577e+06	1.88811e+06	1.87253e+06	3.96773e+06	4.32068e+06	4.47807e+06	1.77142e+06	1.6693e+06	1.84135e+06	8	10	8	7	6	3	12	17	11	6	6	5	-0.67251	21.1776	-7.25444	0.0001036	0.0024385	1.26457	0.505167	21.7665	5.21243	0.000753466	0.0162146	-1.04821	-0.767344	21.1302
LmxM.22.0880	16	13	732.56	1.39e-08	8.75e-07	6.34347	1	BDF5	KKT3	73372	hypothetical protein, conserved	1.16451e+07	1.06602e+07	1.05847e+07	1.69414e+06	1.82201e+06	2.14609e+06	1.57779e+06	1.7803e+06	1.82677e+06	2.03276e+06	1.73947e+06	1.73107e+06	11	11	10	0	0	0	1	1	0	0	0	0	-2.54398	22.1128	-22.3913	2.58161e-08	8.10196e-06	10.0525	-2.6668	22.0514	-26.168	3.52082e-09	9.471e-07	11.9786	-2.58199	22.0938
LmxM.01.0660	37	22	1149.18	1.92e-08	1.15e-06	6.80737	1	KKT3	CLK2	153969	hypothetical protein, conserved	1.96552e+06	1.90353e+06	1.90342e+06	3.67232e+06	3.65507e+06	4.63856e+06	1.10341e+07	1.15377e+07	1.30526e+07	1.84598e+06	1.80541e+06	1.58183e+06	0	0	1	10	11	11	15	17	20	3	1	1	1.0427	21.397	8.57873	3.22193e-05	0.00111319	2.54099	2.62209	22.1867	26.5421	3.13847e-09	9.09191e-07	12.0897	-0.144627	20.8033
LmxM.05.1090	11	6	480.52	2.26e-08	1.25e-06	5.43524	1	KKT3	CLK2	61251	double-strand-break repair protein rad21 homolog, putative	910901	862610	777656	881200	814078	850579	2.60015e+06	2.46914e+06	2.18673e+06	485169	427984	421843	3	2	1	4	4	1	6	6	4	0	1	0	-0.000684181	19.6943	-0.00527681	0.995923	0.996717	-7.6441	1.50734	20.4484	11.6331	2.25243e-06	0.000235629	5.27399	-0.934128	19.2276
LmxM.06.0200	14	12	722.75	2.28e-08	1.25e-06	17.5114	1	KKT3	BDF5	52904	hypothetical protein, conserved	296787	243578	272265	3.7349e+06	4.26488e+06	3.84226e+06	4.54687e+06	5.24001e+06	4.44342e+06	1.07887e+06	1.05685e+06	703935	0	1	2	9	8	9	9	7	10	5	6	5	3.8675	19.9763	28.9491	3.61358e-09	1.70109e-06	11.9123	4.13103	20.1081	29.6271	1.287e-09	5.11509e-07	12.9357	1.78326	18.9342
LmxM.27.0510	39	16	1210.04	4.61e-08	2.42e-06	3.14417	1	KKT2	BDF5	492173	calpain-like cysteine peptidase, putative,cysteine peptidase, Clan CA, family C2, putative	1.66886e+06	1.48471e+06	1.40052e+06	4.41084e+06	4.79404e+06	5.114e+06	1.69752e+06	1.66184e+06	1.70205e+06	1.44553e+06	1.54668e+06	1.60508e+06	4	6	5	16	9	6	5	4	7	2	4	3	1.65391	21.3569	14.5558	6.73262e-07	9.39076e-05	6.71213	0.156155	20.608	1.31578	0.223914	0.474275	-6.8594	0.0161333	20.538
LmxM.34.1060	4	2	198.77	5.45e-08	2.68e-06	4.21686	1	KKT3	KKT2	64782	hypothetical protein, conserved	307525	305361	289612	112498	109818	108566	452315	524890	418078	96627.2	116477	120894	4	1	3	1	1	1	3	2	2	0	0	1	-1.44725	17.4745	-7.14891	0.000114513	0.00253576	1.15506	0.622591	18.5094	3.59747	0.00674926	0.0664216	-3.39771	-1.44035	17.4779
LmxM.30.0350	11	3	313.27	5.73e-08	2.68e-06	4.33373	1	CLK2	KKT3	56769	amino acid transporter aATP11, putative	926111	1.05436e+06	1.10716e+06	1.15995e+06	997655	984794	886509	889800	876937	3.72686e+06	4.253e+06	3.51859e+06	2	2	6	4	4	3	1	2	3	5	4	4	0.0253575	19.9817	0.186045	0.857194	0.912304	-7.62466	-0.214729	19.8617	-1.62154	0.142714	0.372704	-6.46217	1.89632	20.9172
LmxM.17.0650	22	15	897.71	5.75e-08	2.68e-06	9.59936	1	KKT3	BDF5	127740	hypothetical protein, conserved	815037	688280	754771	3.05096e+06	3.58058e+06	3.39122e+06	7.00962e+06	7.44647e+06	7.22012e+06	665837	956912	1.01704e+06	2	0	1	12	10	9	15	22	9	2	2	1	2.15038	20.5935	17.4713	1.70223e-07	2.9931e-05	8.14981	3.26593	21.1512	29.4311	1.35823e-09	5.11509e-07	12.8854	0.204651	19.6206
LmxM.22.0300	18	14	700.87	6.14e-08	2.73e-06	1.7344	1	BDF5	CLK2	61250	hypothetical protein, conserved	1.17246e+07	1.06237e+07	1.15618e+07	7.56454e+06	7.40431e+06	7.47625e+06	1.09496e+07	1.02902e+07	1.05717e+07	6.50789e+06	6.4436e+06	6.59991e+06	10	11	12	7	6	8	12	10	12	6	5	6	-0.594012	23.1319	-7.43419	8.75784e-05	0.0021988	1.4483	-0.0912782	23.3833	-1.10647	0.299986	0.551365	-7.09988	-0.793155	23.0323
LmxM.12.0080	8	5	375.17	6.28e-08	2.73e-06	8.18845	1	KKT2	BDF5	23395	hypothetical protein, conserved	573787	446534	537476	4.23681e+06	4.32798e+06	4.19114e+06	3.56965e+06	3.68803e+06	4.027e+06	1.47986e+06	1.71179e+06	1.18449e+06	0	0	0	6	5	4	6	4	4	1	2	2	3.04144	20.4989	23.5401	1.76171e-08	6.03146e-06	10.4253	2.86288	20.4096	20.6967	2.33868e-08	4.40373e-06	10.0945	1.48185	19.7191
LmxM.05.0400	29	23	1243.6	7.02e-08	2.95e-06	4.47651	1	KKT3	CLK2	137042	structural maintenance of chromosome (SMC), putative	3.85265e+06	3.19744e+06	3.0189e+06	2.84395e+06	2.91803e+06	2.90358e+06	9.42974e+06	8.94445e+06	9.21366e+06	2.23866e+06	2.04281e+06	1.88133e+06	12	13	13	8	12	7	19	22	21	8	9	9	-0.20869	21.5662	-1.79308	0.111986	0.240171	-6.13005	1.46173	22.4014	13.1116	8.85177e-07	0.000111119	6.27975	-0.703952	21.3185
LmxM.34.2210;LmxM.34.2220	10	9	277.25	7.84e-08	3.18e-06	1.84526	1	KKT2	BDF5	11271	kinetoplastid membrane protein-11 (KMP11-1)	1.47725e+07	1.51296e+07	1.41971e+07	2.65682e+07	2.66593e+07	2.8147e+07	2.31566e+07	2.24029e+07	2.40621e+07	1.60354e+07	1.72784e+07	1.6991e+07	7	5	7	9	7	6	7	8	6	6	6	4	0.883808	24.2507	11.9766	2.87374e-06	0.000251686	5.16335	0.65866	24.1381	8.52155	2.40818e-05	0.00124236	2.70033	0.189702	23.9036
LmxM.28.2770;LmxM.28.2780	76	62	5649.42	8.9e-08	3.41e-06	2.01268	1	BDF5	CLK2	71482	heat-shock protein hsp70, putative	1666220025	1488458053	1592091938	1232605613	1187353776	1212765207	1084661736	1084453141	1130057303	7.70096e+08	8.16712e+08	7.71623e+08	153	115	126	129	122	133	110	127	114	108	96	90	-0.38452	30.3655	-5.47191	0.000664913	0.00780082	-0.765979	-0.523571	30.296	-7.33629	7.21319e-05	0.0029527	1.50394	-1.00811	30.0537
LmxM.33.0815	4	3	137.4	8.94e-08	3.41e-06	2.44465	1	KKT3	CLK2	13358	hypothetical protein, conserved	1.09591e+06	1.04035e+06	954867	593410	621328	653978	1.30144e+06	1.28975e+06	1.41267e+06	569903	533755	534152	1	2	1	1	1	2	2	2	1	2	1	1	-0.724908	19.61	-5.56726	0.000596081	0.00731219	-0.646928	0.374355	20.1596	2.99147	0.0168574	0.113977	-4.35551	-0.914735	19.5151
LmxM.28.2280	12	7	377.84	1.02e-07	3.78e-06	3.83026	1	KKT3	CLK2	169395	DNA topoisomerase ii	732401	779964	766436	838458	992485	876994	1.71924e+06	1.96559e+06	1.91569e+06	529163	483326	449690	3	4	3	3	4	5	6	6	3	5	3	3	0.245715	19.6572	1.87155	0.0994235	0.220902	-6.01718	1.29539	20.1821	10.5309	4.85697e-06	0.00038107	4.44205	-0.642855	19.2129
LmxM.22.1690a	2	1	52.08	1.23e-07	4.13e-06	6.48904	1	BDF5	CLK2	148356	unspecified product	235152	237888	212915	39929.7	37138.3	43817.8	50907.3	55642.2	53169.5	39460.2	38488.9	27760.6	1	0	1	0	0	0	0	0	0	0	0	0	NA	NA	NA	NA	NA	NA	NA	NA	NA	NA	NA	NA	NA	NA
LmxM.33.4210	13	4	323.3	1.24e-07	4.13e-06	5.57024	1	KKT3	KKT2	51790	hypothetical protein, conserved	188467	210614	186042	61894.2	62132.1	46057.9	308103	348847	290459	64441.3	68574.3	58803.4	3	5	3	2	1	0	4	3	2	3	3	2	-1.79391	16.6742	-6.43175	0.000233348	0.00406494	0.376757	0.693268	17.9178	3.54295	0.00731526	0.0704585	-3.48272	-1.60959	16.7664
LmxM.02.0660	4	3	140.41	1.26e-07	4.13e-06	9.89255	1	KKT3	CLK2	102824	hypothetical protein, conserved	133594	100407	103525	56875.6	54538.6	60424.1	302132	256074	258311	23070.2	32584.6	26883.9	3	2	2	2	0	2	4	3	3	0	1	1	-0.963091	16.286	-3.15553	0.0140728	0.0601431	-4.0429	1.28238	17.4087	5.41415	0.000588295	0.0133849	-0.780134	-2.03417	15.7505
LmxM.31.1340	22	13	732.96	1.28e-07	4.13e-06	2.75228	1	BDF5	KKT2	168514	cleavage and polyadenylation specificity factor- like protein	2.36715e+06	2.99081e+06	2.63533e+06	948696	1.04533e+06	910225	2.66136e+06	2.41846e+06	2.613e+06	1.03596e+06	1.02313e+06	1.0167e+06	7	3	6	2	2	1	8	7	6	4	1	3	-1.45647	20.6106	-11.2136	4.66482e-06	0.000336007	4.6411	-0.0499041	21.3138	-0.412468	0.690591	0.848106	-7.64447	-1.37127	20.6532
LmxM.32.0410	28	21	1060.64	1.3e-07	4.13e-06	2.3209	1	KKT3	CLK2	104888	DNA mismatch repair protein, putative,MSH2	1.08963e+07	1.01057e+07	1.02003e+07	4.49946e+06	5.11306e+06	4.90486e+06	1.08098e+07	1.13862e+07	1.1067e+07	4.39727e+06	5.26642e+06	4.66824e+06	13	20	15	12	11	7	18	17	18	12	10	8	-1.10508	22.7568	-12.4965	2.09867e-06	0.000213611	5.50094	0.0927583	23.3557	1.16569	0.27659	0.529825	-7.03481	-1.1257	22.7465
LmxM.12.0180	19	12	713.73	1.31e-07	4.13e-06	9.31387	1	KKT3	CLK2	98233	hypothetical protein, conserved	1.02092e+06	686852	779596	2.19521e+06	2.18968e+06	2.47373e+06	7.59303e+06	7.35251e+06	6.27934e+06	882076	667536	729233	2	1	2	5	7	5	11	10	9	1	3	5	1.48101	20.3817	8.94918	2.3864e-05	0.000966363	2.86849	3.10826	21.1953	18.9698	4.7086e-08	7.70982e-06	9.37633	-0.116133	19.5831
LmxM.09.1220	21	14	650.3	1.45e-07	4.46e-06	5.37991	1	CLK2	KKT2	140871	AAA family ATPase, putative	1.74524e+06	1.4265e+06	1.50924e+06	912071	838209	1.11352e+06	1.93293e+06	1.97293e+06	2.13697e+06	4.99544e+06	5.31425e+06	5.09731e+06	5	6	5	4	1	4	0	5	4	10	6	8	-0.713999	20.2111	-4.697	0.00169312	0.0145616	-1.78111	0.372323	20.7543	2.99616	0.0167358	0.113942	-4.34801	1.7235	21.4299
LmxM.31.3090	8	2	183.89	1.65e-07	4.95e-06	18.3214	1	KKT3	KKT2	161137	hypothetical protein, conserved	26792.2	41343	33455	3699.56	4326.86	2914.97	59228.2	70136.2	71097.3	4211.26	3792.96	5992.01	1	1	1	0	0	0	0	1	2	0	0	0	-3.2111	13.4194	-4.39501	0.00249483	0.0185211	-2.19996	0.998187	15.524	2.507	0.0359184	0.175431	-5.1287	-2.86562	13.5921
LmxM.29.1110	14	12	558.68	1.71e-07	5.01e-06	2.52695	1	KKT3	CLK2	67773	RNA-binding protein, putative	5.4415e+06	5.04413e+06	4.5156e+06	2.12274e+06	2.20102e+06	2.33406e+06	5.3857e+06	4.95395e+06	5.80776e+06	2.04225e+06	2.15907e+06	2.18875e+06	11	9	12	6	7	7	8	11	12	7	8	12	-1.16886	21.665	-10.9303	5.62641e-06	0.000365328	4.4385	0.10739	22.3031	0.980966	0.354718	0.597395	-7.22929	-1.22762	21.6356
LmxM.23.0050	14	12	557.86	2.11e-07	5.98e-06	2.76283	1	BDF5	CLK2	31598	cyclophilin, putative,peptidyl-prolyl cis-trans isomerase, putative	1.92152e+07	1.59708e+07	1.81522e+07	6.74264e+06	7.64753e+06	8.07163e+06	1.40219e+07	1.419e+07	1.48011e+07	6.61996e+06	6.27803e+06	6.40767e+06	12	14	11	8	12	8	6	9	12	6	9	11	-1.24748	23.4557	-11.7099	3.39278e-06	0.000267136	4.9846	-0.30652	23.9262	-3.30888	0.0103811	0.085361	-3.85067	-1.46223	23.3483
LmxM.34.5320	12	11	387.76	2.18e-07	5.98e-06	2.03866	1	KKT3	CLK2	67351	hypothetical protein, conserved	2.90976e+06	2.81399e+06	2.86496e+06	1.5577e+06	1.59798e+06	1.51254e+06	2.96329e+06	2.95936e+06	2.71579e+06	1.35803e+06	1.5612e+06	1.3181e+06	7	9	9	6	9	7	5	10	13	6	7	6	-0.879798	21.009	-9.12542	2.07638e-05	0.000868851	3.02019	0.00727615	21.4526	0.0739094	0.942857	0.97595	-7.73572	-1.02314	20.9373
LmxM.14.0360	15	11	670.78	2.19e-07	5.98e-06	26.1396	1	BDF5	CLK2	110034	hypothetical protein, conserved	3.9573e+06	4.07167e+06	3.7893e+06	169393	138077	177953	343211	320463	472726	216409	121978	113735	12	9	13	0	0	0	3	0	4	0	0	0	-4.6135	19.6022	-31.5574	1.863e-09	1.0023e-06	12.5017	-3.3992	20.2093	-20.3211	2.70975e-08	4.85949e-06	9.94417	-4.7706	19.5236
LmxM.36.1900	35	31	1630.1	2.23e-07	5.98e-06	7.5478	1	KKT2	BDF5	181661	hypothetical protein, conserved	2.89891e+06	2.54544e+06	1.89544e+06	1.79281e+07	2.03396e+07	1.71316e+07	1.60624e+07	1.92721e+07	1.83939e+07	4.71594e+06	5.32896e+06	4.1061e+06	2	1	3	31	29	21	21	23	24	14	21	14	2.93433	22.6674	18.3263	1.18537e-07	2.48005e-05	8.52192	2.88975	22.6451	18.1147	7.11565e-08	1.11656e-05	8.95336	0.961071	21.6808
LmxM.04.0060	4	3	115.01	2.3e-07	6.04e-06	3.43831	1	KKT3	CLK2	28228	DNA topoisomerase type IB small subunit	3.10908e+06	2.69092e+06	2.60148e+06	1.27663e+06	1.24099e+06	1.37326e+06	3.54044e+06	3.05364e+06	3.48603e+06	1.02295e+06	1.04101e+06	867744	1	1	1	0	1	3	3	1	2	2	0	2	-1.10749	20.8591	-9.51831	1.53485e-05	0.000731678	3.34932	0.264044	21.5449	2.24788	0.0540264	0.218262	-5.53608	-1.51929	20.6532
LmxM.27.0800	2	1	31.23	2.39e-07	6.14e-06	6.22895	1	CLK2	KKT2	39019	hypothetical protein, conserved	765588	623156	644024	284732	205666	226638	905073	842052	868983	1.56101e+06	1.35078e+06	1.55458e+06	0	0	0	1	0	0	0	0	0	0	0	0	NA	NA	NA	NA	NA	NA	NA	NA	NA	NA	NA	NA	NA	NA
LmxM.07.0570	5	4	260	2.5e-07	6.22e-06	6.76144	1	KKT3	CLK2	51031	hypothetical protein, conserved	294086	229530	357697	171173	186065	173643	641718	640165	620698	89679.2	94822	96885.4	3	1	3	2	1	2	2	4	4	1	1	2	-0.708754	17.7865	-3.09923	0.0152979	0.0634493	-4.13028	1.13354	18.7076	5.69087	0.000422774	0.0104063	-0.421647	-1.62439	17.3287
LmxM.03.0980	24	24	984.56	2.52e-07	6.22e-06	1.82748	1	KKT2	KKT3	47335	elongation initiation factor 2 alpha subunit, putative	4.79176e+07	4.42515e+07	4.55716e+07	4.8083e+07	4.79418e+07	4.69989e+07	2.50719e+07	2.64415e+07	2.67495e+07	4.61967e+07	4.75526e+07	4.22369e+07	21	22	21	24	25	23	16	17	17	21	22	19	0.0550065	25.4791	0.767496	0.465559	0.617357	-7.32433	-0.815344	25.044	-10.6468	4.46559e-06	0.000367942	4.53317	-0.0195331	25.4419
LmxM.27.2480	18	13	776.03	2.61e-07	6.32e-06	3.16873	1	KKT3	KKT2	53555	hypothetical protein, conserved,WD-repeat protein	8.61566e+06	7.92794e+06	7.25055e+06	3.63873e+06	3.29998e+06	3.60845e+06	1.07779e+07	1.02225e+07	1.24206e+07	3.99081e+06	3.39732e+06	3.65742e+06	10	9	8	10	5	4	11	9	13	8	5	6	-1.17158	22.3298	-11.7158	3.38039e-06	0.000267136	4.98854	0.488785	23.16	4.52918	0.00181873	0.0286583	-1.99907	-1.1067	22.3622
LmxM.19.0660	14	11	623.66	2.8e-07	6.65e-06	2.11048	1	KKT3	CLK2	47175	DNA-directed RNA polymerase, alpha subunit, putative	8.4641e+06	7.56631e+06	7.86547e+06	3.93167e+06	3.95386e+06	4.4122e+06	9.27832e+06	8.01093e+06	8.25475e+06	4.08836e+06	3.92696e+06	4.08811e+06	10	8	7	8	6	5	7	13	5	4	10	8	-0.958858	22.4443	-10.2325	9.09964e-06	0.000527219	3.91754	0.0948594	22.9712	0.99928	0.346288	0.591952	-7.21116	-0.980036	22.4337
LmxM.31.0230	4	4	240.57	2.87e-07	6.68e-06	2.71727	1	BDF5	CLK2	10751	dynein light chain, flagellar outer arm, putative	3.61361e+06	3.57601e+06	3.20396e+06	2.09748e+06	1.97263e+06	2.01871e+06	1.39885e+06	1.58276e+06	1.5579e+06	1.22191e+06	1.39491e+06	1.20819e+06	4	4	6	3	4	6	3	2	4	5	4	3	-0.769814	21.3372	-7.6744	7.0309e-05	0.00190535	1.68845	-1.19512	21.1246	-10.6082	4.59195e-06	0.000367942	4.50291	-1.44316	21.0005
LmxM.32.2810	14	13	696.33	3.03e-07	6.83e-06	3.10656	1	BDF5	CLK2	51376	transcription elongation factor-like protein	8.12667e+06	8.77424e+06	7.17564e+06	3.21862e+06	3.14182e+06	2.61217e+06	5.9678e+06	5.88252e+06	5.76207e+06	2.56565e+06	2.69142e+06	2.49315e+06	18	13	15	6	7	5	10	10	5	5	4	7	-1.42525	22.2186	-11.7043	3.40481e-06	0.000267136	4.98079	-0.446275	22.7081	-4.5093	0.00186785	0.0291881	-2.02771	-1.63113	22.1157
LmxM.28.1100	3	1	62.31	3.04e-07	6.83e-06	6.55002	1	BDF5	KKT2	95215	hypothetical protein, conserved	72214.7	68250.3	67914.3	10286.4	13511.4	8015.67	60730.9	61196.4	67191	11380.1	13909.4	10658.6	0	1	1	0	0	0	1	1	1	0	0	0	NA	NA	NA	NA	NA	NA	NA	NA	NA	NA	NA	NA	NA	NA
LmxM.36.0740	18	17	1082.31	3.33e-07	7.36e-06	1.88501	1	BDF5	KKT2	61499	hypothetical protein, conserved	2.3684e+07	2.17919e+07	2.38407e+07	1.18449e+07	1.2309e+07	1.26186e+07	1.35988e+07	1.42447e+07	1.46781e+07	1.19238e+07	1.24029e+07	13224065	16	15	17	11	13	10	15	13	10	15	15	11	-0.913865	24.0036	-11.7448	3.3192e-06	0.000267136	5.00822	-0.70452	24.1083	-8.70261	2.05909e-05	0.00114458	2.87101	-0.884484	24.0183
LmxM.17.0280	7	6	135.54	3.56e-07	7.72e-06	4.28857	1	BDF5	CLK2	18785	histone H2A, putative	6.23517e+06	5.26874e+06	4.817e+06	1.66691e+06	1.42852e+06	1.75035e+06	1.9454e+06	2.12622e+06	2.28101e+06	1.27826e+06	1.31116e+06	1.21625e+06	4	6	4	2	2	1	2	1	2	2	1	1	-1.74889	21.4925	-13.0405	1.52966e-06	0.000185829	5.83952	-1.356	21.6889	-10.6715	4.38651e-06	0.000367942	4.55254	-2.09285	21.3205
LmxM.30.2590	14	11	558.2	3.88e-07	8.27e-06	2.00315	1	KKT2	BDF5	103881	hypothetical protein, conserved	1.35744e+06	1.24281e+06	1.32405e+06	2.52573e+06	2.72498e+06	2.61028e+06	1.47027e+06	1.28099e+06	1.32661e+06	1.48078e+06	1.50374e+06	1.56879e+06	8	8	10	12	13	9	6	8	7	8	7	12	1.00256	20.8193	9.6784	1.36119e-05	0.000674505	3.47997	0.0538773	20.345	0.443071	0.669194	0.835051	-7.63013	0.215034	20.4256
LmxM.36.3360	10	10	593.55	4e-07	8.4e-06	41.4977	1	BDF5	CLK2	26091	hypothetical protein, conserved	2.63748e+07	2.36746e+07	2.54398e+07	506953	539707	1.10826e+06	1.31041e+06	1.05674e+06	989427	483860	526337	808922	14	13	16	0	0	1	2	2	1	0	0	1	-5.22564	21.9705	-18.7244	1.49688e-07	2.81863e-05	8.32415	-4.50035	22.3332	-36.5638	2.32831e-10	2.06309e-07	14.47	-5.41153	21.8776
LmxM.36.5080	8	4	367.88	4.33e-07	8.93e-06	2.83594	1	KKT3	CLK2	67441	hypothetical protein, conserved	599120	536689	567215	280025	278383	329853	742949	881594	871936	297483	307804	275014	2	1	2	0	2	1	3	3	4	0	0	0	-0.942124	18.6422	-5.87249	0.000423516	0.00579986	-0.27422	0.548925	19.3877	3.75385	0.00536929	0.0569598	-3.1556	-0.952168	18.6372
LmxM.08_29.1110	9	7	477.57	4.41e-07	8.96e-06	3.54751	1	BDF5	CLK2	68798	hypothetical protein, conserved	1.4495e+06	1.76422e+06	1.59944e+06	613223	490728	616701	1.20272e+06	1.11973e+06	1.16541e+06	491403	432478	432891	3	4	7	0	2	3	5	0	5	2	2	4	-1.48734	19.8653	-9.88414	1.16946e-05	0.000603313	3.64505	-0.460622	20.3786	-3.65137	0.00623524	0.0632389	-3.31397	-1.8248	19.6966
LmxM.25.0310	6	2	171.58	4.58e-07	9.15e-06	3.46795	1	BDF5	KKT2	117404	hypothetical protein, conserved	446864	382680	366413	101198	123366	120296	405916	350641	426537	147319	171229	158658	1	2	1	0	0	1	0	1	1	0	0	0	-1.79424	17.7023	-8.59425	3.18098e-05	0.00111319	2.55494	-0.0151999	18.5919	-0.085915	0.933599	0.971789	-7.73464	-1.32288	17.938
LmxM.08.1180	7	7	296.77	4.95e-07	9.73e-06	3.59406	1	KKT3	CLK2	46906	hypothetical protein, conserved	861935	832711	785669	267297	348669	355233	781469	973924	932878	247686	251927	248364	5	3	4	0	0	1	4	3	6	0	1	0	-1.36342	18.9744	-8.12698	4.71601e-05	0.00147149	2.12492	0.11079	19.7115	0.768702	0.463676	0.688632	-7.41926	-1.72845	18.7919
LmxM.09.0410	16	3	618.57	5.04e-07	9.77e-06	21.8613	1	CLK2	BDF5	48397	unspecified product	78312.9	115521	73921.9	255506	287886	300534	567390	362511	476369	1.86533e+06	2.40154e+06	1.58663e+06	1	2	1	2	2	2	2	3	3	4	4	2	1.68228	17.2573	6.37394	0.000247748	0.00416025	0.311315	2.3983	17.6153	8.63455	2.18326e-05	0.00117459	2.8072	4.45853	18.6454
LmxM.34.4940	9	7	325.19	5.31e-07	1.01e-05	2.0887	1	BDF5	CLK2	23700	hypothetical protein, conserved	2.13754e+06	2.12513e+06	2.35429e+06	1.25676e+06	1.36672e+06	1.41965e+06	1.50568e+06	1.47211e+06	1.59564e+06	1.07921e+06	1.05242e+06	1.03635e+06	6	3	8	1	5	6	5	6	6	4	7	5	-0.710945	20.7157	-6.38963	0.000243745	0.00411634	0.329115	-0.532123	20.8051	-4.78678	0.00129428	0.0232031	-1.63279	-1.0612	20.5406
LmxM.36.1590	9	8	480.25	5.46e-07	1.03e-05	3.51833	1	KKT3	CLK2	131896	hypothetical protein, conserved	1.29574e+06	1.07968e+06	973140	1.08764e+06	1.10104e+06	1.18991e+06	2.5461e+06	2.46491e+06	2.73909e+06	725994	766388	710395	4	2	4	4	6	6	6	6	5	2	4	1	0.0219358	20.0909	0.15334	0.882053	0.929959	-7.63089	1.21947	20.6897	8.81182	1.87592e-05	0.00110386	2.97253	-0.594744	19.7826
LmxM.33.3440	20	15	548.42	5.62e-07	1.04e-05	2.18258	1	KKT3	CLK2	74115	DNA topoisomerase IB, large subunit	5.91844e+06	5.5961e+06	5.45075e+06	4.34876e+06	4.35213e+06	4.53042e+06	6.66751e+06	6.95338e+06	7.63115e+06	3.28181e+06	3.43448e+06	3.02081e+06	10	9	6	6	5	5	8	11	8	6	4	4	-0.358041	22.2512	-4.21	0.00318471	0.0220067	-2.46291	0.323557	22.592	3.49157	0.00789476	0.0743595	-3.56308	-0.802191	22.0292
LmxM.08_29.1270	21	15	646.31	5.83e-07	1.06e-05	2.41317	1	BDF5	CLK2	96983	ATP-dependent Clp protease subunit, heat shock protein 100 (HSP100), putative,serine peptidase, putative	3.62059e+06	3.08059e+06	3.26091e+06	2.86674e+06	3.04612e+06	2.74822e+06	1.55159e+06	1.56384e+06	1.65329e+06	1.35169e+06	1.26097e+06	1.51555e+06	7	6	11	9	11	7	2	7	9	3	5	2	-0.199941	21.5598	-1.90383	0.0946572	0.215005	-5.97023	-1.06018	21.1297	-9.55124	1.0228e-05	0.000700338	3.63296	-1.27185	21.0239
LmxM.06.0470	18	14	767.08	6.03e-07	1.08e-05	5.47747	1	KKT3	CLK2	120961	hypothetical protein, conserved	1.41551e+06	1.09344e+06	936370	1.28111e+06	1.15427e+06	1.32903e+06	3.95475e+06	3.89503e+06	4.15129e+06	782671	717938	690379	0	2	3	3	3	3	16	13	10	0	1	0	0.146463	20.1832	0.856323	0.417547	0.576001	-7.24948	1.82114	21.0206	11.4902	2.479e-06	0.000252321	5.17041	-0.633827	19.7931
LmxM.32.2250	7	6	274.97	6.14e-07	1.08e-05	3.34179	1	BDF5	CLK2	48418	hypothetical protein, conserved	1.72436e+06	1.59684e+06	1.62043e+06	430492	546696	503672	1.38089e+06	1.41413e+06	1.74705e+06	429624	514495	534616	3	5	7	2	2	2	5	4	5	4	2	1	-1.74474	19.7784	-12.5292	2.05843e-06	0.000213611	5.5217	-0.129072	20.5862	-0.971509	0.359132	0.601642	-7.23855	-1.74623	19.7777
LmxM.36.3190	5	5	239.39	6.16e-07	1.08e-05	2.71543	1	BDF5	KKT2	65309	hypothetical protein, conserved	5.63574e+06	4.94685e+06	5.07461e+06	2.0433e+06	1.82952e+06	1.8932e+06	3.61513e+06	3.55067e+06	3.53093e+06	2.28037e+06	1.87274e+06	1.79898e+06	3	2	3	4	1	3	5	5	3	3	0	2	-1.44041	21.5928	-14.0853	8.60997e-07	0.000115804	6.45159	-0.547408	22.0393	-5.75523	0.00039208	0.0100385	-0.339785	-1.40094	21.6126
LmxM.32.2570	7	4	312.06	6.46e-07	1.09e-05	2.39341	1	BDF5	CLK2	56893	aminopeptidase, putative,metallo-peptidase, Clan MF, Family M17	2.17148e+06	1.90401e+06	1.64627e+06	854128	850797	821166	1.83374e+06	1.69791e+06	1.71885e+06	806410	768178	816039	6	5	6	3	5	5	4	7	3	5	7	4	-1.17059	20.2686	-8.62457	3.10264e-05	0.00110232	2.58216	-0.115644	20.7961	-0.867633	0.410316	0.644929	-7.33548	-1.25037	20.2287
LmxM.13.0400	18	11	700.39	6.46e-07	1.09e-05	5.09821	1	KKT3	CLK2	219591	hypothetical protein, conserved	2.21173e+06	1.55454e+06	1.83221e+06	906023	1.13289e+06	1.0199e+06	2.83996e+06	3.04494e+06	3.39179e+06	588686	615221	615692	6	6	11	4	8	7	7	9	12	5	6	4	-0.863064	20.3851	-5.29351	0.000818441	0.00898615	-0.992121	0.739696	21.1865	4.90494	0.00111089	0.0210037	-1.46794	-1.60674	20.0133
LmxM.11.0600	10	7	453.65	6.49e-07	1.09e-05	4.05332	1	KKT3	CLK2	64317	hypothetical protein, conserved	935547	849957	1.0935e+06	393302	425988	363657	1.67499e+06	1.41871e+06	1.25361e+06	332511	382159	357861	5	1	4	2	4	1	4	6	5	3	4	2	-1.27835	19.2252	-8.15109	4.61909e-05	0.00147149	2.14761	0.592172	20.1604	3.68555	0.00593102	0.0608616	-3.26103	-1.41904	19.1548
LmxM.28.0520	7	5	186.61	6.77e-07	1.11e-05	4.35563	1	KKT2	BDF5	35015	protein kinase, putative	361029	302830	361541	1.51775e+06	1.46944e+06	1.47907e+06	1.18176e+06	1.45248e+06	1.57306e+06	655821	778548	595027	1	2	2	5	4	3	4	5	4	4	2	2	2.12763	19.4417	15.3881	4.43528e-07	6.68131e-05	7.15209	2.03135	19.3936	12.1137	1.64395e-06	0.000187333	5.61385	0.980754	18.8683
LmxM.26.2660	31	27	1404.9	6.8e-07	1.11e-05	3.27635	1	KKT3	BDF5	93577	hypothetical protein, conserved	5.08491e+06	5.49021e+06	5.98473e+06	1.55259e+07	1.86596e+07	1.55942e+07	1.65177e+07	1.98974e+07	1.78409e+07	1.52225e+07	1.52461e+07	1.33764e+07	6	7	8	16	20	16	19	24	20	20	19	18	1.58567	23.1859	14.7179	6.19641e-07	8.97525e-05	6.79984	1.71106	23.2486	16.4439	1.47565e-07	2.06947e-05	8.18485	1.40525	23.0957
LmxM.10.0530	24	19	1160.57	6.85e-07	1.11e-05	2.36905	1	BDF5	KKT2	126020	hypothetical protein, conserved	4.12735e+06	3.76719e+06	3.36297e+06	1.65342e+06	1.51978e+06	1.5787e+06	3.75314e+06	3.7333e+06	3.35083e+06	2.2256e+06	2.18071e+06	2.0409e+06	14	10	9	7	5	8	15	14	12	11	11	8	-1.24013	21.2143	-10.9551	5.53378e-06	0.000365328	4.45645	-0.0517907	21.8085	-0.456949	0.659594	0.828909	-7.6233	-0.800082	21.4343
LmxM.26.0290	5	4	250.22	7.19e-07	1.15e-05	3.60941	1	BDF5	CLK2	30032	hypothetical protein, conserved	893750	942033	1.03071e+06	253624	289611	266154	673021	782931	888673	249632	309583	234957	6	5	6	4	4	1	4	8	5	3	2	1	-1.82405	18.9514	-12.3162	2.3372e-06	0.000222991	5.38544	-0.296674	19.715	-1.92617	0.0894355	0.291684	-6.02586	-1.85956	18.9336
LmxM.28.1220	3	3	151.76	7.77e-07	1.22e-05	4.95456	1	KKT3	CLK2	50383	hypothetical protein, conserved	925320	942606	830736	341392	466573	347602	1.35742e+06	1.46614e+06	1.53874e+06	327473	305787	247203	3	3	4	2	1	1	2	2	1	0	3	2	-1.23668	19.1583	-7.17621	0.000111573	0.00253576	1.1835	0.693144	20.1232	5.43375	0.00057449	0.0131923	-0.75439	-1.6238	18.9647
LmxM.19.0650	18	11	728.03	8.06e-07	1.25e-05	2.69167	1	BDF5	KKT2	205149	hypothetical protein, conserved	2.98004e+06	2.6008e+06	2.44894e+06	924666	1.02585e+06	1.03268e+06	2.61137e+06	2.45565e+06	2.83256e+06	1.24098e+06	1.18027e+06	1.00647e+06	14	13	11	7	9	11	11	14	11	9	6	5	-1.42541	20.6343	-11.6114	3.61052e-06	0.000277494	4.91757	-0.0211406	21.3365	-0.177256	0.863616	0.940838	-7.72121	-1.22885	20.7326
LmxM.08_29.1550	15	13	832.67	8.27e-07	1.27e-05	46.8803	1	BDF5	CLK2	73275	hypothetical protein, conserved	2.22494e+07	2.29526e+07	2.3895e+07	342257	417674	778091	609409	464564	1.08852e+06	418900	501143	553858	12	10	14	0	2	0	2	1	1	0	0	0	-5.5811	21.666	-20.2801	8.21572e-08	1.93377e-05	8.9307	-5.09104	21.911	-18.3648	1.48369e-07	2.06947e-05	8.29049	-5.55978	21.6766
LmxM.05.0610	9	7	270.85	8.73e-07	1.32e-05	3.65575	1	BDF5	CLK2	96559	hypothetical protein, conserved	976738	829696	856111	288248	220416	257261	702891	676702	807698	266914	206723	254680	3	6	4	2	3	0	5	5	6	3	1	3	-1.80253	18.8545	-10.679	6.66819e-06	0.00041854	4.25461	-0.284238	19.6136	-1.94216	0.0872399	0.287693	-6.00212	-1.8752	18.8182
LmxM.22.0120	14	13	427.19	9.16e-07	1.37e-05	6.87759	1	KKT3	BDF5	28265	hypothetical protein, conserved	369585	356136	375189	2.30892e+06	3.09712e+06	2.15909e+06	2.16168e+06	2.84582e+06	2.56411e+06	1.16094e+06	1.65945e+06	1.23167e+06	0	1	2	5	6	2	4	5	6	7	3	2	2.7628	19.8664	16.9559	2.13469e-07	3.49533e-05	7.91557	2.77309	19.8715	18.9754	4.69742e-08	7.70982e-06	9.37879	1.86215	19.416
LmxM.32.0130	4	4	104.6	9.5e-07	1.41e-05	3.05313	1	BDF5	CLK2	38592	trans-splicing factor, putative	933375	948165	773128	309235	340242	371315	797872	853040	921258	318104	252708	298678	3	3	1	1	1	0	3	3	2	3	2	0	-1.3768	19.0607	-8.65675	3.02186e-05	0.00109426	2.61095	-0.0419748	19.7281	-0.286572	0.781562	0.895956	-7.69301	-1.61091	18.9436
LmxM.29.1830	15	10	401.77	1.08e-06	1.53e-05	2.99539	1	KKT3	CLK2	69789	splicing factor 3a, putative	673345	731157	739716	318539	372383	356391	965421	976196	1.08941e+06	305206	309746	396947	6	7	2	1	1	3	3	4	4	2	1	2	-1.03559	18.928	-6.99452	0.000132856	0.00274909	0.992576	0.498437	19.695	3.72533	0.00559663	0.0590418	-3.19956	-1.09289	18.8994
LmxM.18.0220	11	9	615.78	1.09e-06	1.53e-05	2.41948	1	KKT3	CLK2	43757	RNA-binding protein, putative	1.06153e+07	8.60934e+06	9.6861e+06	4.37264e+06	4.1173e+06	5.0272e+06	9.54699e+06	9.27771e+06	1.06209e+07	3.99507e+06	4.15632e+06	4.01883e+06	9	9	9	2	3	8	7	8	8	6	3	5	-1.09664	22.6465	-9.4228	1.65021e-05	0.00075922	3.27044	0.0292501	23.2095	0.277687	0.788139	0.899995	-7.69579	-1.2432	22.5733
LmxM.30.2610	37	31	1071.6	1.09e-06	1.53e-05	2.12862	1	BDF5	CLK2	185715	RNA polymerase ii largest subunit	1.10439e+07	1.08705e+07	1.02078e+07	5.76179e+06	5.52497e+06	6.78232e+06	8.82719e+06	9.04086e+06	9.12684e+06	5.18821e+06	5.0069e+06	4.89547e+06	25	18	21	9	17	10	23	20	16	12	12	12	-0.834953	22.9338	-8.21281	4.38096e-05	0.0014223	2.20543	-0.250197	23.2262	-3.14932	0.0132283	0.0988449	-4.10382	-1.08951	22.8065
LmxM.27.0670	18	9	713.03	1.09e-06	1.53e-05	2.87478	1	KKT2	BDF5	56103	amino acid permease, putative	1.10924e+07	1.0921e+07	1.13691e+07	2.90539e+07	3.23586e+07	3.45548e+07	1.64604e+07	1.74686e+07	2.12245e+07	28108400	3.01248e+07	3.12795e+07	7	9	6	11	8	10	6	11	8	12	9	9	1.51999	24.1674	17.4095	1.74849e-07	2.9931e-05	8.12212	0.715896	23.7654	6.68853	0.000139367	0.00473535	0.785861	1.42179	24.1183
LmxM.08_29.1520	3	1	103.41	1.12e-06	1.53e-05	4.87864	1	CLK2	KKT2	72979	hypothetical protein, conserved	162236	156335	153956	84378	65324.3	65077.8	124083	150498	149090	310726	398930	338180	0	0	1	0	0	0	0	2	0	1	0	1	NA	NA	NA	NA	NA	NA	NA	NA	NA	NA	NA	NA	NA	NA
LmxM.07.0700	16	11	571.73	1.13e-06	1.53e-05	3.58367	1	KKT3	CLK2	98640	topoisomerase-related function protein-like protein	3.28762e+06	2.52847e+06	2.76215e+06	1.26527e+06	1.39176e+06	1.21631e+06	3.34468e+06	3.59811e+06	4.3196e+06	1.13543e+06	999642	1.00763e+06	11	7	9	4	4	4	12	9	9	4	4	4	-1.14074	20.8682	-8.63855	3.06725e-05	0.00110012	2.59468	0.392968	21.6351	2.76248	0.0240579	0.138513	-4.72159	-1.44247	20.7174
LmxM.21.1330partial	25	20	866.4	1.13e-06	1.53e-05	4.27277	1	KKT3	CLK2	171190	hypothetical protein, conserved	2.30011e+06	1.77015e+06	1.83466e+06	2.34899e+06	2.2943e+06	2.03766e+06	6.42076e+06	6.47529e+06	5.18858e+06	1.48446e+06	1.2965e+06	1.45158e+06	3	2	4	4	5	5	15	13	17	0	2	1	0.185307	20.9913	1.37033	0.209017	0.365297	-6.69727	1.61731	21.7073	11.3495	2.72734e-06	0.000256779	5.06718	-0.472971	20.6621
LmxM.13.1000	9	6	419.67	1.13e-06	1.53e-05	3.37564	1	BDF5	CLK2	50051	hypothetical protein, conserved	1.50931e+06	1.25705e+06	1.28461e+06	695523	848635	820365	1.17223e+06	1.36766e+06	1.12981e+06	406455	368467	425135	2	3	4	1	4	4	4	2	3	2	2	3	-0.777177	19.9714	-5.46217	0.000672426	0.00784011	-0.778215	-0.142734	20.2886	-1.02341	0.335413	0.580403	-7.18687	-1.75283	19.4836
LmxM.31.0030	3	2	162.68	1.19e-06	1.6e-05	4.3541	1	BDF5	CLK2	41161	hypothetical protein, unknown function	484756	465958	455579	142777	170515	151783	136633	139090	188398	98637.2	118252	106092	1	4	4	1	2	5	1	1	2	2	3	3	-1.59983	18.0381	-8.85069	2.58202e-05	0.00100074	2.78257	-1.61502	18.0305	-7.77436	4.73579e-05	0.00209823	1.96287	-2.12593	17.7751
LmxM.17.0870	19	17	1175.32	1.2e-06	1.6e-05	2.04914	1	KKT2	BDF5	48831	hypothetical protein, conserved	2.36532e+07	2.15282e+07	2.15881e+07	4.4353e+07	4.51911e+07	4.72755e+07	2.37972e+07	2.5615e+07	2.63212e+07	2.73193e+07	2.4984e+07	2.33812e+07	16	17	18	13	17	24	17	15	15	16	19	15	1.03589	24.9243	13.4205	1.23519e-06	0.000160404	6.06775	0.181835	24.4972	2.17951	0.0601638	0.230495	-5.642	0.179259	24.496
LmxM.28.0330	14	10	549.17	1.22e-06	1.6e-05	2.67421	1	KKT3	CLK2	104788	rrp44p homologue, putative	2.15214e+06	2.446e+06	1.94172e+06	956304	948948	764709	2.28702e+06	2.25506e+06	2.03289e+06	837498	849948	771210	6	5	12	3	5	2	7	8	8	3	1	2	-1.29353	20.4026	-8.83264	2.61978e-05	0.00100074	2.76674	0.0122138	21.0555	0.097164	0.924934	0.96866	-7.73349	-1.40624	20.3463
LmxM.19.1240	13	7	414.92	1.23e-06	1.6e-05	4.76227	1	KKT3	CLK2	192155	hypothetical protein, conserved	806588	858500	620302	392440	364298	434698	1.20788e+06	1.277e+06	1.28628e+06	294392	273884	223607	2	5	4	2	3	3	6	8	6	4	2	1	-0.929673	19.0603	-5.26673	0.000844685	0.00916739	-1.02646	0.735869	19.8931	4.65808	0.0015322	0.02576	-1.81462	-1.52478	18.7628
LmxM.34.4660	4	4	146.68	1.26e-06	1.62e-05	5.6944	1	KKT3	CLK2	48912	small nuclear RNA gene activation protein (SNAP) 50, putative	184944	158243	146164	47339.1	59273.8	63050.1	247525	268088	359049	52956.8	45036.9	55606.7	3	5	3	1	3	1	4	4	4	1	0	0	-1.53189	16.5426	-5.27259	0.000838865	0.00913054	-1.01894	0.825883	17.7215	3.50791	0.00770539	0.0732791	-3.5375	-1.67047	16.4733
LmxM.13.1650	71	47	2169.56	1.3e-06	1.64e-05	1.95008	1	KKT2	KKT3	533823	dynein heavy chain, putative	1.12452e+07	1.07424e+07	1.17627e+07	1.9573e+07	1.98961e+07	1.87254e+07	9.31087e+06	9.67969e+06	1.08516e+07	1.03154e+07	1.09742e+07	9.89807e+06	25	24	19	35	36	28	12	21	23	17	22	14	0.786503	23.8157	10.1863	9.40321e-06	0.000528544	3.88192	-0.17964	23.3326	-1.96076	0.0847485	0.283448	-5.97439	-0.114235	23.3653
LmxM.24.0530	16	14	574.16	1.3e-06	1.64e-05	13.7948	1	BDF5	CLK2	24876	hypothetical protein, conserved	7.43418e+07	6.38333e+07	6.8334e+07	8.41403e+06	6.7408e+06	5.0244e+06	5.4042e+06	7.2258e+06	7.3347e+06	5.38814e+06	6.10511e+06	3.47679e+06	10	7	15	0	0	0	1	1	1	0	0	0	-3.38407	24.3418	-19.2979	8.00921e-08	1.93377e-05	8.92158	-3.38163	24.343	-25.8225	3.9207e-09	9.84357e-07	11.8742	-3.8231	24.1223
LmxM.36.5640	1	1	16.76	1.36e-06	1.68e-05	3.65694	1	KKT3	CLK2	54580	hypothetical protein, conserved	164058	183711	159308	71706.8	87062.8	89682	190977	195512	250842	61260.9	57878.9	55139.9	0	1	0	0	0	0	0	1	0	0	0	0	NA	NA	NA	NA	NA	NA	NA	NA	NA	NA	NA	NA	NA	NA
LmxM.34.4170	2	2	102.45	1.36e-06	1.68e-05	4.20759	1	BDF5	CLK2	38392	hypothetical protein, conserved	468684	467376	393771	151256	175840	125097	371650	363524	299167	99453.3	102907	113695	3	3	3	1	2	1	2	4	3	2	2	2	-1.56542	17.9705	-7.41725	8.89637e-05	0.0022118	1.43114	-0.364537	18.5709	-2.02092	0.077154	0.268747	-5.8841	-2.07065	17.7178
LmxM.06.0890	2	1	53.16	1.39e-06	1.7e-05	17.4087	1	BDF5	CLK2	78690	hypothetical protein, conserved	283918	234354	208352	16224.4	34260.5	13839	219720	243230	231132	14078.3	11052.8	16608	1	3	2	0	0	0	2	2	1	0	0	0	NA	NA	NA	NA	NA	NA	NA	NA	NA	NA	NA	NA	NA	NA
LmxM.33.3080	17	9	386.15	1.43e-06	1.74e-05	2.80799	1	BDF5	CLK2	81670	exosome subunit rrp6p homologue, putative	2.52043e+06	2.18118e+06	1.93573e+06	908312	859383	1.05766e+06	1.97193e+06	2.00804e+06	2.12023e+06	768003	743859	851878	8	6	7	3	4	1	6	8	5	1	3	1	-1.22938	20.4541	-8.46387	3.544e-05	0.00121334	2.43697	-0.114013	21.0118	-0.890265	0.39874	0.636026	-7.31513	-1.48355	20.327
LmxM.33.0300	10	8	314.05	1.52e-06	1.82e-05	8.71789	1	KKT3	CLK2	81288	hypothetical protein, conserved	294621	410037	305102	150237	181348	185593	682811	626449	960336	80806.8	81169.7	98361.4	3	1	4	2	0	1	4	4	6	1	1	2	-0.955256	17.8666	-4.31541	0.00276941	0.0199419	-2.3125	1.15944	18.924	5.2275	0.000739515	0.0160058	-1.02798	-1.94539	17.3716
LmxM.09.0250	11	4	321.23	1.64e-06	1.95e-05	3.42565	1	KKT3	CLK2	98241	DNA replication licensing factor MCM4 (MCM4)	542973	471272	438627	276806	250153	241312	671817	640849	585394	215662	162974	175437	3	4	4	1	1	2	4	3	4	3	1	0	-0.915951	18.4218	-5.2957	0.000816339	0.00898615	-0.989323	0.389009	19.0743	2.45557	0.0389481	0.183578	-5.21015	-1.39536	18.1821
LmxM.31.1130	13	8	593.41	1.66e-06	1.96e-05	6.27196	1	KKT3	BDF5	171573	hypothetical protein, conserved	182731	109128	152346	605559	627919	559851	923195	888039	974800	444366	512786	424144	0	0	0	6	6	2	9	8	6	5	4	4	2.0436	18.1658	8.86467	2.55318e-05	0.00100074	2.79482	2.67976	18.4839	12.0697	1.69127e-06	0.000187333	5.58325	1.66386	17.9759
LmxM.27.0550	9	7	262	1.7e-06	1.98e-05	2.52756	1	KKT3	CLK2	39753	replication factor C, subunit 4, putative	1.99212e+06	1.96834e+06	1.78771e+06	1.25405e+06	1.20536e+06	1.17097e+06	1.92963e+06	1.97875e+06	2.05257e+06	670506	798792	889079	1	5	6	4	6	2	4	7	2	1	5	3	-0.661876	20.5371	-6.02094	0.000360197	0.00527822	-0.0974665	0.0536498	20.8949	0.492197	0.635512	0.814061	-7.60507	-1.29326	20.2214
LmxM.11.0410	18	11	449.14	1.75e-06	2.03e-05	3.1122	1	KKT3	CLK2	95715	hypothetical protein, conserved	2.09772e+06	2.16812e+06	2.406e+06	1.93932e+06	1.79557e+06	1.45195e+06	3.58583e+06	3.72896e+06	3.42008e+06	1.19384e+06	1.12357e+06	1.13188e+06	4	6	6	2	4	3	4	9	6	1	4	4	-0.371305	20.8965	-2.68462	0.02857	0.0974587	-4.77739	0.687738	21.4261	6.50112	0.000170095	0.00557023	0.568773	-0.949829	20.6073
LmxM.23.0340	6	4	266.4	1.82e-06	2.09e-05	2.27508	1	BDF5	KKT2	12423	(H )-ATPase G subunit, putative	3.39723e+06	3.60607e+06	3.36216e+06	1.38039e+06	1.56595e+06	1.60974e+06	1.50005e+06	1.7471e+06	1.8055e+06	1.80164e+06	1.76597e+06	1.87736e+06	3	2	2	2	2	2	2	2	2	3	2	3	-1.18841	21.1254	-11.0653	5.14276e-06	0.000345851	4.5357	-1.0406	21.1993	-9.04513	1.54224e-05	0.000968015	3.1859	-0.928568	21.2553
LmxM.25.0170	14	10	437.16	1.86e-06	2.11e-05	2.79042	1	BDF5	KKT2	90713	cleavage and polyadenylation specificity factor, putative	1.88127e+06	2.16322e+06	1.64533e+06	666576	745821	626655	2.01759e+06	1.78466e+06	1.66806e+06	779359	768485	672240	6	5	6	0	0	3	2	5	8	0	1	1	-1.47526	20.1084	-10.0573	1.03133e-05	0.000554858	3.78161	-0.0522701	20.8199	-0.368632	0.721757	0.863723	-7.66329	-1.35192	20.17
LmxM.08_29.0610	10	6	449.2	1.94e-06	2.18e-05	4.0123	1	KKT3	KKT2	70102	hypothetical protein, conserved	2.98083e+06	2.56851e+06	3.02321e+06	813576	902051	1.15167e+06	3.8352e+06	3.56046e+06	4.10881e+06	1.00745e+06	1.23765e+06	1.29926e+06	4	6	5	3	5	5	4	8	6	3	6	5	-1.59179	20.6466	-10.1957	9.34048e-06	0.000528544	3.88919	0.425786	21.6554	3.77032	0.00524254	0.0564097	-3.13026	-1.27891	20.803
LmxM.27.1890	5	4	132.7	2.14e-06	2.33e-05	5.49085	1	BDF5	CLK2	92552	endo/exonuclease Mre11, putative	1.29053e+07	1.03305e+07	1.05474e+07	3.39054e+06	4.21511e+06	3.44516e+06	7.78227e+06	9.12474e+06	1.19789e+07	2.32401e+06	1.82756e+06	2.00107e+06	1	2	1	0	1	0	2	5	3	1	1	0	-1.61196	22.6114	-12.522	2.06727e-06	0.000213611	5.51711	-0.241717	23.2966	-1.46981	0.179475	0.415175	-6.66531	-2.45675	22.189
LmxM.21.1860	37	1	2250.45	2.14e-06	2.33e-05	2.04559	1	BDF5	CLK2	50394	beta tubulin	2.11935e+07	1.99805e+07	2.01025e+07	1.06442e+07	1.12016e+07	1.09056e+07	1.15064e+07	13333991	1.36549e+07	1.0654e+07	9.93316e+06	9.36827e+06	2	3	2	2	4	3	4	5	3	2	1	2	NA	NA	NA	NA	NA	NA	NA	NA	NA	NA	NA	NA	NA	NA
LmxM.28.0210	8	8	347.49	2.15e-06	2.33e-05	4.21489	1	BDF5	CLK2	15765	histone H2B variant	1.54553e+07	1.28884e+07	1.52502e+07	4.60559e+06	4.34296e+06	5.70822e+06	7.02861e+06	6.14746e+06	5.99948e+06	3.72887e+06	2.97379e+06	3.6402e+06	6	8	11	5	3	6	8	11	7	4	2	4	-1.5779	22.9989	-12.2682	2.4057e-06	0.000222991	5.35442	-1.18358	23.196	-10.9953	3.48473e-06	0.000312464	4.80194	-2.07791	22.7489
LmxM.08_29.2540	16	13	733.41	2.18e-06	2.33e-05	2.19945	1	KKT3	CLK2	70121	hypothetical protein, conserved	6.26101e+06	5.64082e+06	5.70922e+06	3.54887e+06	3.58949e+06	2.89327e+06	6.33652e+06	6.60015e+06	6.29809e+06	3.02863e+06	3.00687e+06	2.70975e+06	7	12	12	6	11	8	10	12	7	7	13	10	-0.817252	22.0748	-7.12791	0.000116834	0.00253576	1.13311	0.128503	22.5477	1.4586	0.181964	0.418873	-6.67988	-1.01017	21.9784
LmxM.25.2100	2	2	98.31	2.18e-06	2.33e-05	2.91222	1	KKT3	CLK2	36946	hypothetical protein, conserved	992324	820193	725527	399298	463726	459400	1.06995e+06	955837	1.01222e+06	342109	365768	335315	1	2	4	3	2	4	2	6	2	2	2	3	-0.931772	19.2124	-5.55999	0.000601044	0.00734913	-0.655963	0.269962	19.8132	1.72817	0.121377	0.342194	-6.31332	-1.27163	19.0424
LmxM.26.1800	6	4	191.93	2.18e-06	2.33e-05	5.1767	1	KKT3	CLK2	30451	hypothetical protein, conserved	881105	970001	843041	555797	564828	491901	1.54917e+06	2.09764e+06	1.36362e+06	319080	356595	292207	1	0	1	0	0	0	1	2	1	0	0	0	-0.740721	19.4036	-5.31838	0.000794878	0.00885654	-0.960337	0.873528	20.2107	4.93992	0.00106217	0.0205134	-1.4195	-1.47924	19.0343
LmxM.20.1670	6	3	177.21	2.24e-06	2.36e-05	3.70884	1	KKT3	CLK2	36141	ribosome biogenesis protein, putative	1.15033e+06	990785	1.0159e+06	597581	475936	696524	982784	1.14472e+06	1.09885e+06	315636	277043	277230	3	2	1	2	2	2	3	2	5	0	0	0	-0.849055	19.5775	-4.90159	0.00131197	0.0124455	-1.50476	0.0314945	20.0178	0.233903	0.820806	0.920809	-7.70824	-1.85926	19.0724
LmxM.11.0660a	5	2	122.37	2.44e-06	2.55e-05	2.69985	1	CLK2	BDF5	70052	protein associated with differentiation 4, putative	373884	327350	375077	684835	656734	833038	512086	495054	493492	1.03142e+06	897436	977031	1	0	0	2	1	1	1	0	0	1	3	1	1.00961	18.9547	6.21761	0.000291868	0.00463786	0.132254	0.482129	18.6909	3.03924	0.0156609	0.109771	-4.27924	1.43339	19.1665
LmxM.22.0500	6	4	173.99	2.51e-06	2.61e-05	5.80221	1	BDF5	CLK2	55785	hypothetical protein, conserved	1.92016e+06	1.40883e+06	1.12633e+06	406539	377255	350071	801690	1.03226e+06	941273	252686	260758	254423	1	3	2	2	3	1	4	3	2	2	3	1	-1.94219	19.4963	-9.39615	1.6841e-05	0.00075922	3.2483	-0.655915	20.1394	-3.15781	0.0130577	0.0981162	-4.0903	-2.50195	19.2164
LmxM.13.1350	11	8	367.09	2.57e-06	2.65e-05	2.74767	1	KKT2	CLK2	126917	hypothetical protein, conserved	874452	788929	721787	1.79695e+06	1.7852e+06	1.60651e+06	584734	650150	745057	629145	674371	584869	2	5	3	5	5	3	3	2	4	1	3	3	1.12383	20.1582	8.74101	2.82123e-05	0.00104164	2.68592	-0.271314	19.4606	-1.71825	0.123229	0.344786	-6.32735	-0.334933	19.4288
LmxM.36.2240	9	2	175.68	2.7e-06	2.76e-05	3.27191	1	CLK2	BDF5	283707	hypothetical protein, conserved	1.14859e+06	1.11089e+06	1.20367e+06	2.01592e+06	2.09507e+06	2.54054e+06	1.84809e+06	1.72412e+06	1.94359e+06	4.09318e+06	3.97833e+06	3.25963e+06	0	1	2	3	1	0	0	1	0	0	1	1	0.934848	20.6053	7.33266	9.62588e-05	0.00232064	1.34495	0.670533	20.4732	5.74995	0.000394502	0.0100385	-0.346474	1.70369	20.9898
LmxM.12.0430	7	4	291.89	2.82e-06	2.86e-05	8.02503	1	BDF5	CLK2	69751	hypothetical protein, conserved	988025	806891	791548	198036	190075	160916	786620	623344	822405	147885	99536.8	74877.6	0	3	2	0	0	1	1	3	2	0	0	0	-2.23432	18.593	-12.566	2.01421e-06	0.000213611	5.54498	-0.215351	19.6025	-1.27288	0.238033	0.487655	-6.911	-3.05374	18.1833
LmxM.36.4210	16	11	547.47	2.94e-06	2.96e-05	2.32108	1	KKT3	CLK2	107793	hypothetical protein, conserved	2.60085e+06	2.36573e+06	2.43219e+06	1.61189e+06	1.61139e+06	1.58166e+06	2.61993e+06	2.67357e+06	2.78717e+06	1.17855e+06	1.31392e+06	988950	9	6	8	5	4	4	5	7	7	3	4	5	-0.621672	20.9219	-6.19941	0.000297547	0.00470824	0.111204	0.127856	21.2967	1.2595	0.242585	0.493825	-6.92686	-1.09622	20.6846
LmxM.03.0540	17	12	776.53	2.99e-06	2.98e-05	1.56288	1	BDF5	KKT3	44587	26S protease regulatory subunit, putative,serine peptidase, Clan SJ, family S16, putative	5.55379e+06	4.98577e+06	5.3532e+06	5.26513e+06	4.89435e+06	5.22555e+06	3.51622e+06	3.37315e+06	3.27951e+06	4.75116e+06	5.00118e+06	4.79669e+06	9	10	9	9	8	13	7	8	9	10	9	10	-0.0461737	22.3124	-0.517433	0.619316	0.746828	-7.49585	-0.643363	22.0138	-6.8324	0.000119925	0.00433153	0.949609	-0.126367	22.2723
LmxM.34.4460	2	1	53.53	3.06e-06	3.03e-05	4.06785	1	BDF5	CLK2	8557	sm-f snRNP core complex protein, putative	189626	148465	229015	47618.5	48445.6	53331.8	150961	133519	120790	51281.4	47341.6	40788.8	0	0	1	0	0	0	1	2	0	0	0	0	NA	NA	NA	NA	NA	NA	NA	NA	NA	NA	NA	NA	NA	NA
LmxM.36.3090	3	1	84.34	3.31e-06	3.25e-05	3.15421	1	KKT2	BDF5	89706	hypothetical protein, conserved	54999.7	60367.6	47527.5	189643	158037	166125	65274.8	67872.6	80449.5	82612.3	88796	80333.6	1	2	2	2	1	1	2	1	2	1	2	2	NA	NA	NA	NA	NA	NA	NA	NA	NA	NA	NA	NA	NA	NA
LmxM.27.0400	2	2	63.94	3.37e-06	3.27e-05	26.9036	1	KKT2	BDF5	16008	hypothetical protein, conserved	10494.5	18318.2	10217.2	346169	307271	396604	271292	407429	290884	76357.3	49760.1	28801.8	0	0	0	1	2	1	1	1	1	1	1	0	4.79686	16.0108	12.6499	1.91721e-06	0.000213611	5.59788	4.66624	15.9455	11.6341	2.25085e-06	0.000235629	5.27474	1.93334	14.579
LmxM.08_29.2650	15	8	611.59	3.41e-06	3.27e-05	4.19513	1	KKT3	BDF5	117391	hypothetical protein, conserved	650395	537563	774624	723161	927650	833925	2.53249e+06	2.76811e+06	2.93269e+06	586257	703659	773128	2	2	3	5	7	2	9	7	10	2	5	2	0.348856	19.4778	1.93035	0.0909065	0.210809	-5.93144	2.08207	20.3444	13.0328	9.28057e-07	0.000112744	6.22898	0.0786233	19.3427
LmxM.14.1180	13	12	398.37	3.42e-06	3.27e-05	1.92178	1	KKT3	CLK2	77308	poly(A) polymerase, putative,polynucleotide adenylyltransferase, putative	1.81459e+06	2.14464e+06	1.79349e+06	1.2112e+06	1.31136e+06	1.23934e+06	2.17712e+06	2.30743e+06	2.14894e+06	1.15547e+06	1.21221e+06	1.08406e+06	7	5	5	2	3	2	8	9	6	4	3	2	-0.608697	20.5616	-5.05487	0.00108807	0.0109563	-1.30166	0.209724	20.9708	1.77245	0.113417	0.331108	-6.25019	-0.733533	20.4992
LmxM.05.0590	7	4	285.19	3.43e-06	3.27e-05	3.08911	1	BDF5	CLK2	106121	ATP-dependent RNA helicase, putative	324126	324881	297637	85699.6	115853	128246	275305	318764	350888	99335.4	98457	108653	5	1	2	0	1	0	2	3	0	0	1	0	-1.54048	17.4961	-6.47347	0.000223534	0.00397089	0.423718	-0.00849784	18.2621	-0.0459731	0.964434	0.986168	-7.73759	-1.62745	17.4526
LmxM.16.0190	5	4	151.21	3.48e-06	3.28e-05	3.186	1	KKT3	CLK2	38958	hypothetical protein, conserved	1.05442e+06	763651	910083	575456	630134	666604	1.29254e+06	1.29692e+06	1.33082e+06	405501	449424	375542	1	3	3	2	2	4	3	5	2	1	1	2	-0.533367	19.5154	-3.29443	0.0114719	0.0526377	-3.82825	0.535364	20.0498	3.55917	0.00714176	0.0693192	-3.45739	-1.14018	19.212
LmxM.36.4230	17	16	729.2	3.49e-06	3.28e-05	1.45967	1	KKT2	BDF5	119323	hypothetical protein, conserved	8.13655e+06	8.16e+06	8.36847e+06	1.25393e+07	12048663	1.14148e+07	1.04287e+07	1.10826e+07	1.12807e+07	9.74218e+06	9.78384e+06	9.91182e+06	11	7	15	15	17	17	11	9	16	11	12	13	0.544691	23.2432	6.96628	0.000136552	0.00279487	0.962565	0.410181	23.176	5.15809	0.000806184	0.0170567	-1.1214	0.255282	23.0985
LmxM.15.1560	20	11	490.6	3.58e-06	3.32e-05	5.27149	1	KKT3	CLK2	141969	condensin subunit 1, putative	382295	435727	402533	647444	588492	448734	1.23447e+06	1.7313e+06	1.45253e+06	316575	262401	259175	1	1	2	1	2	0	7	8	6	0	2	0	0.450139	18.8571	2.44829	0.0410258	0.122865	-5.14569	1.84429	19.5542	11.1345	3.16201e-06	0.000290443	4.90717	-0.546324	18.3589
LmxM.15.1380	22	18	1321.1	3.59e-06	3.32e-05	1.89906	1	KKT3	CLK2	49242	nucleolar RNA binding protein, putative	3.11444e+07	2.57724e+07	2.55557e+07	1.55459e+07	1.52091e+07	1.50846e+07	3.18242e+07	2.7847e+07	2.7162e+07	1.55525e+07	1.50523e+07	1.51193e+07	10	17	10	8	10	9	9	14	14	11	9	8	-0.8413	24.2857	-8.74286	2.81699e-05	0.00104164	2.68756	0.0769306	24.7448	0.711595	0.496497	0.715306	-7.46362	-0.844969	24.2838
LmxM.13.0450	6	5	265.76	3.64e-06	3.35e-05	1.55725	1	KKT2	CLK2	13372	hypothetical protein, conserved	1.75764e+07	1.64039e+07	1.76508e+07	1.98065e+07	1.89897e+07	2.07192e+07	1.35683e+07	1.3157e+07	1.39036e+07	1.33152e+07	1.20373e+07	1.28656e+07	4	4	6	6	5	9	5	6	6	8	5	5	0.204917	24.1384	2.63988	0.0305881	0.101672	-4.84728	-0.34529	23.8633	-4.41378	0.00212483	0.0322289	-2.16616	-0.434432	23.8187
LmxM.04.1050	13	11	682.59	3.83e-06	3.48e-05	1.9629	1	KKT2	KKT3	34769	acyltransferase-like protein, copy 2	2.88563e+07	3.06112e+07	3.17288e+07	3.61104e+07	3.74763e+07	3.82813e+07	1.79935e+07	1.85578e+07	2.04401e+07	2.14138e+07	2.41751e+07	2.50655e+07	9	14	12	12	14	11	6	10	10	9	8	5	0.295432	25.0041	3.9235	0.00469482	0.0289818	-2.8793	-0.679281	24.5168	-7.93016	4.09584e-05	0.00188109	2.12121	-0.370326	24.6712
LmxM.27.2300	17	15	787.54	3.84e-06	3.48e-05	3.13669	1	KKT3	CLK2	79668	transcription elongation regulator-like protein	7.24032e+06	7.07627e+06	6.82157e+06	3.08118e+06	3.97895e+06	4.34685e+06	6.41556e+06	7.4541e+06	8.09524e+06	2.2635e+06	2.26485e+06	2.47422e+06	15	17	10	10	8	7	14	14	10	6	10	6	-0.904435	22.2957	-6.72061	0.000174	0.00332631	0.697569	0.0491788	22.7725	0.466114	0.65329	0.825568	-7.61869	-1.59473	21.9506
LmxM.25.2220	15	10	694.28	3.94e-06	3.54e-05	7.4047	1	KKT3	BDF5	72143	hypothetical protein, conserved	454267	464882	771965	3.28035e+06	4.31737e+06	3.64417e+06	3.73335e+06	4.3165e+06	4.47233e+06	971366	1.44138e+06	1.13768e+06	0	0	0	6	6	5	7	9	5	0	2	0	2.76881	20.4437	12.4039	2.2176e-06	0.000219776	5.44181	2.9294	20.524	13.7672	6.24944e-07	8.4055e-05	6.65859	1.09616	19.6074
LmxM.32.3090	22	17	809.25	3.99e-06	3.56e-05	2.12597	1	BDF5	CLK2	159229	hypothetical protein, conserved	7.29353e+06	6.58863e+06	5.81639e+06	3.67948e+06	3.47911e+06	3.82214e+06	6.25133e+06	6.18838e+06	7.08094e+06	3.33334e+06	2.95083e+06	2.98151e+06	9	10	15	9	13	18	11	11	17	5	11	12	-0.838042	22.2215	-7.69492	6.90196e-05	0.00190535	1.70868	-0.00968624	22.6356	-0.0863952	0.933229	0.971678	-7.7346	-1.0842	22.0984
LmxM.36.2800	9	8	356.37	4.08e-06	3.62e-05	5.04367	1	KKT3	CLK2	95758	hypothetical protein, conserved	277524	315713	309473	592458	872757	750772	961159	1.46272e+06	1.3651e+06	237385	258028	255822	1	3	3	3	4	0	4	7	6	3	2	1	1.27988	18.8366	6.85474	0.000152312	0.00300319	0.843124	2.04842	19.2209	10.6249	4.53681e-06	0.000367942	4.51601	-0.263715	18.0648
LmxM.34.1990	17	12	633.01	4.48e-06	3.94e-05	2.49318	1	KKT3	CLK2	116115	hypothetical protein, conserved	2.0915e+06	2.06073e+06	2.01997e+06	1.2163e+06	1.4212e+06	1.35794e+06	2.9217e+06	2.84365e+06	2.33978e+06	1.09918e+06	1.17047e+06	981268	8	6	4	9	3	6	11	7	7	4	5	3	-0.630331	20.6571	-5.66096	0.000536021	0.00675135	-0.531171	0.3863	21.1654	3.19524	0.0123334	0.0945982	-4.03081	-0.928597	20.5079
LmxM.36.2190	7	4	256.61	4.7e-06	4.11e-05	3.82306	1	KKT3	CLK2	64091	hypothetical protein, conserved	267670	317401	279174	205823	263938	282030	754218	717700	825228	170606	202419	227841	1	2	3	0	2	0	3	4	6	1	2	4	-0.21016	18.0272	-1.02185	0.337732	0.501309	-7.09241	1.41174	18.8382	8.78112	1.92551e-05	0.00111561	2.9441	-0.530629	17.867
LmxM.28.1820	23	18	779.52	4.83e-06	4.17e-05	2.10348	1	KKT3	CLK2	52753	replication factor A, 51kDa subunit, putative	1.05947e+07	9.09007e+06	9.01539e+06	6.257e+06	6.00521e+06	7.00477e+06	1.20544e+07	1.12179e+07	1.21394e+07	5.40871e+06	5.37618e+06	6.04991e+06	14	12	10	6	8	10	13	14	13	4	5	9	-0.573975	22.8986	-5.52698	0.000624156	0.00741846	-0.697074	0.306297	23.3387	3.22995	0.0116992	0.0913742	-3.97569	-0.767723	22.8017
LmxM.13.0920	12	6	303.02	4.84e-06	4.17e-05	4.15059	1	KKT2	KKT3	161747	hypothetical protein, conserved	159361	128669	175965	496497	546426	480939	116258	133183	117702	206032	211272	152052	3	2	5	4	6	6	0	3	1	5	4	2	1.72547	18.0895	8.69992	2.91713e-05	0.00106659	2.64944	-0.328452	17.0625	-1.28243	0.234826	0.483542	-6.89961	0.291766	17.3726
LmxM.11.0630;LmxM.11.0620	17	13	879.09	4.87e-06	4.17e-05	2.27302	1	KKT3	KKT2	57922	aminopeptidase, putative,metallo-peptidase, Clan MF, Family M17	7.06969e+07	5.92858e+07	5.20588e+07	2.77767e+07	24490045	2.86032e+07	6.41266e+07	5.71325e+07	6.25595e+07	2.93345e+07	2.59813e+07	2.73677e+07	12	14	20	14	11	12	11	11	14	17	11	13	-1.16241	25.2621	-9.36331	1.72695e-05	0.000765139	3.22094	0.0236633	25.8552	0.199643	0.846632	0.933841	-7.71651	-1.12898	25.2788
LmxM.25.1410	13	8	429.09	4.97e-06	4.22e-05	2.30004	1	KKT3	KKT2	65452	DNA polymerase delta subunit 2, putative	2.02184e+06	1.6512e+06	1.93639e+06	928928	997490	978195	2.09749e+06	2.09467e+06	2.48856e+06	897089	954527	1.09483e+06	6	5	2	3	0	1	6	5	6	1	2	2	-0.944782	20.3567	-7.56303	7.77929e-05	0.0020345	1.57785	0.252717	20.9554	1.91823	0.0905472	0.292203	-6.03764	-0.928556	20.3648
LmxM.29.1870	8	4	259.91	5e-06	4.22e-05	7.41028	1	KKT3	BDF5	135476	hypothetical protein, conserved	94916.8	146748	163820	209560	227752	226386	883630	899072	1.22206e+06	168492	130042	181133	2	0	0	2	1	2	2	5	4	1	1	0	0.747808	17.3803	2.75994	0.0254762	0.0908556	-4.65964	2.91098	18.4619	11.4023	2.63107e-06	0.000254067	5.10604	0.266172	17.1395
LmxM.26.0010	5	5	212.74	5.15e-06	4.33e-05	2.82347	1	KKT3	CLK2	40760	brix domain containing-like protein	753745	609309	793567	517458	589390	564215	1.00836e+06	898888	985002	374309	329776	320274	3	3	2	3	3	2	2	3	2	1	2	0	-0.360899	19.2657	-2.28632	0.0526343	0.144687	-5.39578	0.430866	19.6616	2.80594	0.0224807	0.133737	-4.65211	-1.06819	18.9121
LmxM.34.4150	5	3	172.52	5.2e-06	4.34e-05	2.72477	1	KKT3	CLK2	70940	elongation factor 1-alpha, putative,hsp70 subfamily B suppressor 1	298286	372139	299564	153907	151179	180271	408533	400101	338125	128055	153181	139629	1	2	0	1	2	2	1	2	1	2	1	0	-0.995638	17.797	-4.8149	0.00146062	0.0133512	-1.62112	0.244324	18.4169	1.30076	0.228773	0.478378	-6.87759	-1.2006	17.6945
LmxM.18.1110	11	10	399.26	5.26e-06	4.35e-05	3.73706	1	BDF5	CLK2	93680	methyltransferase, putative	2.71213e+06	1.89774e+06	1.8432e+06	691698	706943	555025	1.68797e+06	1.50906e+06	1.7328e+06	549327	634576	542873	6	3	6	1	2	0	5	3	2	3	3	1	-1.70914	20.159	-9.15986	2.02121e-05	0.000855267	3.04954	-0.367961	20.8296	-2.19568	0.0586532	0.22819	-5.61703	-1.88254	20.0723
LmxM.08.0220	1	1	13.86	5.38e-06	4.43e-05	4.50191	1	KKT3	CLK2	110914	ubiquitin-activating enzyme-like protein	27458.4	29332.4	27187.9	13156.1	10017.1	11842.9	39173.6	27034.8	41780.9	8917.13	6995.63	8074.65	0	1	0	0	0	0	0	0	0	0	0	0	NA	NA	NA	NA	NA	NA	NA	NA	NA	NA	NA	NA	NA	NA
LmxM.36.0770	6	6	305.14	5.45e-06	4.45e-05	1.43963	1	KKT2	CLK2	47980	hypothetical protein, conserved	1.81237e+06	1.76544e+06	1.78658e+06	2.56817e+06	2.53449e+06	2.5044e+06	1.81764e+06	1.93711e+06	1.92982e+06	1.66386e+06	1.87656e+06	1.74362e+06	3	3	4	4	5	6	1	4	4	2	5	4	0.503933	21.0219	5.30978	0.000802938	0.00889372	-0.971314	0.0831117	20.8115	0.788156	0.45283	0.679967	-7.40347	-0.0234651	20.7582
LmxM.31.3860	6	2	137.34	5.59e-06	4.54e-05	10.6378	1	KKT3	CLK2	103057	hypothetical protein, conserved	52034	45796.5	34004.1	6958.2	6910.58	4237.81	44018.8	59594.2	42732.8	6571.5	3224.36	3961.25	0	1	0	0	0	0	0	0	0	0	0	0	-2.87845	13.962	-4.52948	0.00209582	0.0166516	-2.01185	0.156078	15.4792	0.377976	0.715065	0.859534	-7.65945	-3.305	13.7487
LmxM.33.0310	5	3	167.72	5.87e-06	4.73e-05	2.42452	1	KKT3	CLK2	78248	hypothetical protein, conserved	311267	312717	308818	160141	159729	198659	396196	355503	446137	173670	170999	149381	2	1	4	1	2	1	2	2	2	2	6	3	-0.854836	17.8188	-4.33558	0.00269686	0.0195315	-2.2839	0.354598	18.4235	2.03005	0.0760597	0.267069	-5.87031	-0.920143	17.7862
LmxM.32.0312	77	67	4409.28	6.01e-06	4.82e-05	1.47053	1	KKT2	CLK2	81035	heat shock protein 83-1	1057332076	9.60346e+08	1005127532	1130839124	1108909181	1161290762	7.82229e+08	7.61371e+08	8.50614e+08	7.76859e+08	7.57892e+08	7.78039e+08	103	90	89	100	87	98	91	87	83	97	84	83	0.170943	29.9926	2.48309	0.0388903	0.118209	-5.09164	-0.336841	29.7387	-4.40872	0.00213946	0.0322289	-2.17353	-0.385243	29.7145
LmxM.12.1100	9	3	264.14	6.41e-06	5.11e-05	5.19792	1	KKT3	CLK2	194186	hypothetical protein, conserved	148719	176223	138888	89637.4	106625	98873.7	333809	403948	379636	56264.6	93113.8	65590.7	2	2	4	3	1	1	3	2	1	0	0	1	-0.648512	16.9067	-2.54535	0.0353484	0.111815	-4.99477	1.2713	17.8666	6.13126	0.000255135	0.00755433	0.127363	-1.13499	16.6634
LmxM.08_29.2580	6	4	191.27	6.79e-06	5.38e-05	3.14237	1	BDF5	KKT2	59594	hypothetical protein, conserved	3.04443e+06	2.70641e+06	2.65237e+06	919902	741248	1.01302e+06	2.29234e+06	2.41022e+06	2.07531e+06	1.19626e+06	1.18998e+06	1.48602e+06	3	3	3	0	0	3	4	4	4	2	1	5	-1.6612	20.5842	-11.3563	4.25128e-06	0.000313928	4.74134	-0.310174	21.2598	-2.709	0.0261561	0.145928	-4.80703	-1.12297	20.8534
LmxM.27.2360	15	9	586.96	7.34e-06	5.78e-05	2.20556	1	KKT3	KKT2	41536	hypothetical protein, conserved	3.63829e+06	3.07945e+06	3.0805e+06	2.01985e+06	1.81089e+06	2.06094e+06	3.98012e+06	4.32679e+06	4.68755e+06	2.28752e+06	2.28967e+06	2.02075e+06	5	6	7	4	2	5	9	11	9	6	5	4	-0.731613	21.2688	-6.3364	0.000257625	0.00423675	0.268598	0.408616	21.8389	3.55331	0.00720393	0.069743	-3.46654	-0.568427	21.3504
LmxM.13.0160	9	7	396.05	7.41e-06	5.8e-05	2.4333	1	KKT2	BDF5	56957	protein kinase A regulatory subunit, putative	2.157e+06	2.1684e+06	2.06319e+06	5.58945e+06	4.90264e+06	5.05328e+06	2.21602e+06	1.9233e+06	2.6533e+06	2.55318e+06	2.3057e+06	2.36179e+06	3	3	9	10	6	6	3	3	4	2	4	3	1.28098	21.6622	13.1978	1.39907e-06	0.00017563	5.93484	0.0762688	21.0599	0.554485	0.594073	0.788783	-7.56974	0.175617	21.1096
LmxM.10.0580	6	2	101.2	7.63e-06	5.93e-05	4.62602	1	KKT3	KKT2	90099	hypothetical protein, conserved	425543	332084	368635	99955.7	119378	132425	591054	616703	419486	177173	130607	144679	1	0	0	0	0	0	0	1	0	0	0	0	-1.68099	17.6702	-7.59533	7.55347e-05	0.00200327	1.61006	0.517813	18.7696	2.51094	0.0356965	0.175431	-5.12246	-1.31994	17.8507
LmxM.13.0500	27	18	933.93	7.86e-06	6.07e-05	2.07412	1	KKT2	CLK2	226859	RNA helicase, putative	3.08266e+06	3.0667e+06	2.86228e+06	4.80439e+06	4.80789e+06	5.55081e+06	2.66875e+06	2.78995e+06	2.83858e+06	2.46893e+06	2.66977e+06	2.17193e+06	9	13	7	19	11	15	7	6	9	9	9	3	0.748143	21.8916	7.43692	8.73572e-05	0.0021988	1.45106	-0.118818	21.4582	-1.2089	0.26047	0.511941	-6.98581	-0.306149	21.3645
LmxM.33.0950	9	4	302.57	7.92e-06	6.08e-05	3.58803	1	KKT3	CLK2	98966	hypothetical protein, conserved	630751	614102	690575	207210	243716	347526	907742	763183	843221	226435	235503	238765	2	2	4	1	2	2	4	3	4	2	2	2	-1.30998	18.6424	-5.99392	0.000370897	0.00533102	-0.129425	0.375625	19.4852	2.62292	0.0299345	0.159356	-4.94437	-1.4643	18.5653
LmxM.06.0280	7	1	116.3	7.99e-06	6.1e-05	3.28728	1	KKT3	CLK2	90407	hypothetical protein, conserved	39492.9	30424.2	36686.9	12862.3	14825.9	18421.5	44463.8	41206.5	42650.6	15117.2	11601	12317.3	1	0	0	0	0	0	0	0	0	0	0	0	NA	NA	NA	NA	NA	NA	NA	NA	NA	NA	NA	NA	NA	NA
LmxM.11.0980	3	1	89.59	8.06e-06	6.11e-05	16.3799	1	BDF5	CLK2	51739	hypothetical protein, conserved	75698.6	82545.8	88676.5	8134.53	23106.6	14269.9	82384.6	63899.5	81489	3702.01	4918.08	6454.54	0	0	1	0	1	1	2	1	1	0	0	0	NA	NA	NA	NA	NA	NA	NA	NA	NA	NA	NA	NA	NA	NA
LmxM.27.1680	15	12	531.95	8.18e-06	6.13e-05	1.44028	1	KKT3	KKT2	60176	hypothetical protein, conserved	9.07893e+06	8.74441e+06	8.30967e+06	5.92394e+06	6.03797e+06	6.23705e+06	9.24775e+06	8.75599e+06	8.20782e+06	6.29904e+06	6.66261e+06	6.66814e+06	7	6	9	8	5	7	11	11	7	6	7	7	-0.521397	22.7928	-6.41782	0.000236733	0.00407094	0.361018	0.00356588	23.0552	0.040731	0.968487	0.988443	-7.73785	-0.41239	22.8473
LmxM.22.1610	6	4	158.18	8.18e-06	6.13e-05	2.14238	1	KKT3	CLK2	78352	hypothetical protein, conserved	871751	742447	822746	382021	395774	461985	965412	768074	836654	369899	420909	408856	3	3	5	1	1	2	2	3	4	1	1	0	-0.976826	19.1401	-6.4194	0.000236346	0.00407094	0.362806	0.0734564	19.6653	0.490524	0.636645	0.814199	-7.60596	-1.02147	19.1178
LmxM.28.0250	4	3	190.92	8.42e-06	6.27e-05	1.49718	1	CLK2	BDF5	34744	hypothetical protein, conserved	2.49394e+06	2.3167e+06	2.22057e+06	3.40792e+06	3.07508e+06	3.25312e+06	2.71632e+06	2.59476e+06	2.62305e+06	3.49881e+06	3.57542e+06	3.45275e+06	2	3	3	2	2	3	2	1	3	3	2	3	0.46997	21.3937	4.6561	0.00178298	0.0150217	-1.83707	0.175691	21.2466	1.70132	0.126453	0.34837	-6.35123	0.583765	21.4506
LmxM.24.1530	4	1	102.9	8.61e-06	6.38e-05	8.51547	1	KKT3	CLK2	180313	ATP-dependent DEAD/H DNA helicase recQ, putative	46660.3	73858.7	83853.7	51484.4	69817.3	51249.6	234715	259279	276407	36835.4	26592.9	27042.6	1	1	1	1	0	0	1	1	1	0	0	0	NA	NA	NA	NA	NA	NA	NA	NA	NA	NA	NA	NA	NA	NA
LmxM.03.0690	33	25	1303.85	8.74e-06	6.43e-05	1.77588	1	BDF5	KKT3	232774	hypothetical protein, conserved	7.37418e+06	6.66979e+06	7.58372e+06	6.94411e+06	6.78411e+06	6.96666e+06	3.72545e+06	4.43044e+06	4.02265e+06	5.50261e+06	5.22269e+06	4.99007e+06	16	17	14	16	16	14	8	11	7	7	15	10	-0.0615382	22.7485	-0.71484	0.495705	0.645629	-7.36538	-0.830006	22.3642	-7.96881	3.95234e-05	0.0018376	2.16011	-0.459687	22.5494
LmxM.29.0340	2	1	46.52	8.85e-06	6.48e-05	6.08033	1	KKT3	KKT2	86886	KU80 protein, putative	63947.2	99567.6	93514.2	17835.7	20655.1	24665.7	144217	114005	125790	33436.3	20317.1	23644.8	0	0	2	0	0	0	0	2	1	0	0	0	NA	NA	NA	NA	NA	NA	NA	NA	NA	NA	NA	NA	NA	NA
LmxM.08.0430	12	9	532.51	8.98e-06	6.54e-05	2.50088	1	KKT3	CLK2	99708	hypothetical protein, conserved	2.4178e+06	2.14874e+06	2.09137e+06	847907	1.00149e+06	1.24721e+06	2.26447e+06	2.20614e+06	2.23698e+06	963529	820437	898126	10	4	5	4	4	5	5	7	9	7	6	5	-1.1196	20.519	-6.93966	0.000140142	0.00282232	0.934191	0.0135388	21.0855	0.124398	0.904002	0.957657	-7.73012	-1.31193	20.4228
LmxM.13.1090	18	13	705.56	9.1e-06	6.58e-05	1.5594	1	KKT2	CLK2	49518	proteasome regulatory ATPase subunit 2, putative	7.58176e+06	6.64494e+06	7.00649e+06	7.82232e+06	7.33956e+06	7.42064e+06	5.29349e+06	5.727e+06	5.71891e+06	4.83206e+06	4.99766e+06	4.65187e+06	8	10	11	10	6	10	2	7	9	7	9	8	0.0904513	22.798	1.03489	0.331979	0.495337	-7.07913	-0.341914	22.5818	-3.69409	0.00585741	0.0604356	-3.24781	-0.550593	22.4774
LmxM.36.6270	10	5	451.55	9.26e-06	6.66e-05	1.7697	1	BDF5	CLK2	37995	chaperone protein DNAj, putative	1.11963e+07	1.06636e+07	1.04259e+07	8.73425e+06	9.14279e+06	9.40099e+06	7.64863e+06	7.69163e+06	7.60831e+06	6.54676e+06	6.27519e+06	5.42169e+06	5	5	4	5	4	4	4	4	3	4	5	2	-0.24318	23.2372	-3.08681	0.0155829	0.0641369	-4.14957	-0.491868	23.1129	-6.25219	0.000223051	0.00682935	0.273623	-0.827496	22.945
LmxM.19.1410	3	2	100.84	9.35e-06	6.69e-05	2.73451	1	BDF5	KKT3	105682	hypothetical protein, conserved	366759	343878	329631	350759	262011	279996	118508	128108	133806	315491	254979	269578	2	3	3	3	1	2	5	3	3	2	1	2	-0.230688	18.2868	-1.23161	0.25421	0.419139	-6.86397	-1.4517	17.6763	-7.18786	8.35501e-05	0.0032776	1.34367	-0.312966	18.2457
LmxM.15.1000	22	21	1118.57	9.52e-06	6.77e-05	1.58	1	KKT3	CLK2	21139	60S ribosomal protein L6, putative	1.16533e+08	1.09998e+08	1.1882e+08	1.02078e+08	9.7041e+07	1.05143e+08	1.20296e+08	1.37212e+08	1.27753e+08	8.22475e+07	8.23239e+07	7.92643e+07	23	26	23	26	28	19	23	24	27	22	23	23	-0.182767	26.6864	-2.46203	0.0401691	0.120925	-5.12437	0.15645	26.856	1.92483	0.0896222	0.291707	-6.02785	-0.50161	26.527
LmxM.08.0470	5	4	183.87	9.82e-06	6.95e-05	12.6243	1	BDF5	CLK2	12738	small ubiquitin protein, putative	2.02933e+07	2.16403e+07	1.00431e+07	2.02725e+06	1.18615e+06	1.12754e+06	1.56933e+06	1.94798e+06	1.53577e+06	1.34833e+06	1.29395e+06	1.4749e+06	5	3	6	0	1	0	0	1	0	1	0	0	-3.55591	22.1892	-10.2396	1.95507e-05	0.000846299	3.25083	-3.29188	22.3212	-11.5691	5.49345e-06	0.000422211	4.47403	-3.58105	22.1766
LmxM.11.1000	33	22	1234.87	1.04e-05	7.32e-05	1.74245	1	BDF5	CLK2	101685	pyruvate phosphate dikinase, putative	2.23364e+07	2.12952e+07	2.37065e+07	1.50706e+07	1.38433e+07	1.26108e+07	1.62381e+07	1.59237e+07	1.66792e+07	1.23122e+07	1.33746e+07	1.29588e+07	20	18	22	14	15	14	12	19	14	15	19	15	-0.699874	24.0686	-7.52528	8.05275e-05	0.00209149	1.54008	-0.462197	24.1875	-5.80634	0.000369441	0.00964513	-0.275168	-0.800563	24.0183
LmxM.03.0710	6	6	299.94	1.14e-05	8e-05	2.38628	1	KKT2	KKT3	26952	hypothetical protein, conserved	3.65339e+06	3.02706e+06	3.31952e+06	4.74235e+06	5.27834e+06	4.44255e+06	2.02024e+06	1.96727e+06	2.07348e+06	4.04283e+06	4.04669e+06	3.33538e+06	4	3	4	6	7	4	3	3	6	4	5	6	0.532982	21.9308	4.70361	0.00167907	0.0145597	-1.77209	-0.71845	21.3051	-6.45885	0.000178013	0.00572988	0.519212	0.190611	21.7596
LmxM.03.0830	5	5	154.12	1.16e-05	8.07e-05	2.01952	1	CLK2	KKT3	39947	hypothetical protein, conserved	1.60447e+06	1.42566e+06	1.4189e+06	1.065e+06	1.13666e+06	1.21526e+06	904929	834102	915972	1.83315e+06	1.60356e+06	1.92514e+06	5	4	2	3	2	3	1	4	3	5	4	2	-0.380522	20.3075	-3.15738	0.0140341	0.0601431	-4.04002	-0.74365	20.1259	-5.90712	0.000328889	0.00897715	-0.148803	0.267354	20.6314
LmxM.29.3090	9	7	490.89	1.17e-05	8.07e-05	1.43556	1	BDF5	CLK2	35504	hypothetical protein, conserved	9.3777e+06	8.70607e+06	8.60663e+06	7.02845e+06	6.59672e+06	7.03066e+06	7.42631e+06	7.90661e+06	7.86733e+06	6.04214e+06	6.20421e+06	6.34598e+06	8	10	10	9	8	8	8	10	8	8	8	10	-0.369362	22.8991	-4.47866	0.00223779	0.0173763	-2.08263	-0.201708	22.9829	-2.41009	0.0418411	0.191014	-5.28197	-0.520852	22.8234
LmxM.30.2980	12	5	240.3	1.17e-05	8.07e-05	3.11463	1	BDF5	CLK2	106800	hypothetical protein, conserved	780506	578749	532431	277026	264618	287472	423429	471130	525879	215527	199131	192697	4	5	3	1	1	2	2	6	2	1	2	1	-1.17086	18.6609	-6.14977	0.000313665	0.00487126	0.0535824	-0.398989	19.0468	-2.06456	0.0720608	0.257491	-5.81803	-1.62067	18.436
LmxM.13.0710	7	3	119.08	1.25e-05	8.53e-05	2.25572	1	BDF5	CLK2	46049	hypothetical protein, conserved	2.56992e+06	2.22278e+06	2.3082e+06	1.43312e+06	1.41449e+06	1.68872e+06	1.69223e+06	1.43635e+06	1.67517e+06	1.06635e+06	1.0108e+06	1.07081e+06	1	1	2	1	1	2	1	1	2	1	0	3	-0.648494	20.8476	-5.31077	0.000802007	0.00889372	-0.970051	-0.565073	20.8893	-4.58909	0.00167893	0.0271366	-1.91305	-1.17133	20.5862
LmxM.33.0870	11	5	367.32	1.26e-05	8.58e-05	2.34452	1	KKT3	CLK2	61067	hypothetical protein, conserved	1.88364e+06	1.76056e+06	1.59562e+06	736372	699231	937933	1.65104e+06	1.62818e+06	1.98583e+06	743646	686514	815527	5	4	4	1	1	1	4	3	4	1	3	2	-1.15126	20.1572	-7.57097	7.72308e-05	0.00203393	1.58578	0.00423706	20.7349	0.0321112	0.975153	0.989896	-7.7382	-1.22261	20.1215
LmxM.29.3480	11	7	297.88	1.28e-05	8.63e-05	5.91153	1	KKT3	BDF5	27103	hypothetical protein, conserved	331664	297642	212236	1.11123e+06	1.34893e+06	1.20525e+06	1.51767e+06	1.82374e+06	1.63339e+06	643647	712634	427076	0	0	0	2	4	4	4	4	7	1	2	0	2.14337	19.1443	10.725	6.46243e-06	0.0004125	4.28856	2.58448	19.3649	13.1413	8.69596e-07	0.000111119	6.2988	1.07498	18.6101
LmxM.08_29.2870	14	13	562.43	1.28e-05	8.63e-05	1.85351	1	BDF5	KKT3	42769	hypothetical protein, conserved	5.72688e+06	5.17884e+06	4.94897e+06	3.15538e+06	3.00695e+06	3.19726e+06	3.09424e+06	2.55948e+06	2.90018e+06	3.28064e+06	3.28962e+06	3.48707e+06	10	9	5	9	9	8	6	9	5	7	11	8	-0.758185	21.9516	-7.86632	5.92224e-05	0.00175561	1.87603	-0.891977	21.8847	-7.89616	4.22687e-05	0.00191788	2.08687	-0.654531	22.0035
LmxM.34.0670	27	13	851.42	1.38e-05	9.23e-05	4.89659	1	KKT3	CLK2	459091	hypothetical protein, conserved	674679	684748	553457	311443	360774	315568	1.03151e+06	1.21465e+06	994048	268978	238238	154513	5	4	6	2	4	2	8	10	10	2	4	5	-0.950077	18.8007	-5.75816	0.00048068	0.00630746	-0.412344	0.76141	19.6564	4.87931	0.00114812	0.0212504	-1.50352	-1.56354	18.494
LmxM.33.2750	5	4	149.04	1.42e-05	9.47e-05	2.71218	1	KKT3	CLK2	47066	methyltransferase-like protein	617318	493557	525355	310835	330918	391939	704372	680475	565624	220573	242373	256206	1	1	5	1	2	2	1	2	1	0	0	2	-0.66309	18.7189	-3.79772	0.00558817	0.0322142	-3.06546	0.2534	19.1772	1.517	0.166904	0.399341	-6.60331	-1.18224	18.4594
LmxM.21.0610	15	11	635.28	1.45e-05	9.59e-05	3.47595	1	KKT3	CLK2	74692	RNA helicase, putative	4.25653e+06	4.07765e+06	3.2171e+06	2.50891e+06	2.62029e+06	2.47236e+06	5.07785e+06	5.99485e+06	5.74464e+06	1.79684e+06	1.76576e+06	1.2756e+06	11	7	8	8	6	3	9	9	10	3	0	4	-0.5935	21.5692	-4.67375	0.00174356	0.0148558	-1.81288	0.548993	22.1405	4.16196	0.00300401	0.0405488	-2.5371	-1.26208	21.2349
LmxM.08.0420	19	14	597.06	1.46e-05	9.59e-05	2.76558	1	BDF5	KKT2	211205	hypothetical protein,conserved	1.6691e+06	1.63269e+06	1.45008e+06	631385	612010	474819	1.78122e+06	1.38143e+06	1.3093e+06	628258	732780	712886	8	7	10	2	6	3	8	13	11	6	4	8	-1.47626	19.8543	-9.53734	1.51296e-05	0.000730486	3.36496	-0.0982088	20.5433	-0.65231	0.532093	0.744899	-7.50647	-1.19661	19.9941
LmxM.16.1250	3	2	128.25	1.47e-05	9.61e-05	2.50973	1	BDF5	KKT2	15725	hypothetical protein, conserved	630097	552518	558350	191312	242977	259398	497567	539938	445602	289696	281054	246770	2	1	1	1	1	1	2	1	1	1	2	2	-1.33695	18.4754	-7.21365	0.000107675	0.00250311	1.22239	-0.233107	19.0273	-1.48149	0.175924	0.411764	-6.65008	-1.0914	18.5982
LmxM.04.0510	9	2	197.74	1.47e-05	9.61e-05	3.06949	1	KKT2	KKT3	162504	unspecified product	281138	278648	243154	697182	740455	721061	205016	278156	220104	535352	494636	382402	2	1	1	0	1	1	1	1	1	2	2	2	1.42949	18.7416	9.41919	1.65475e-05	0.00075922	3.26744	-0.200593	17.9265	-0.951149	0.368773	0.612025	-7.25825	0.803451	18.4286
LmxM.06.0720	20	13	688.66	1.51e-05	9.78e-05	4.81097	1	BDF5	CLK2	181445	hypothetical protein, conserved	1.11507e+06	1.25158e+06	1.7179e+06	366903	343578	241326	841783	837651	1.04685e+06	313398	301891	233720	7	5	13	1	2	0	6	7	14	0	0	0	-2.1001	19.302	-9.18679	1.97922e-05	0.000847016	3.07242	-0.566516	20.0688	-2.98267	0.0170881	0.114712	-4.36957	-2.25351	19.2253
LmxM.33.3750	5	4	184.63	1.53e-05	9.89e-05	4.30411	1	KKT3	BDF5	58509	hypothetical protein, conserved	139319	162150	180380	389161	403034	543602	674880	774868	624180	136371	165489	222062	0	0	0	2	1	2	3	1	3	0	0	0	1.46236	18.0164	6.68135	0.000180982	0.00339093	0.654554	2.10793	18.3392	10.9598	3.57274e-06	0.000312905	4.77493	0.0994902	17.335
LmxM.32.0550	21	9	582.83	1.56e-05	0.0001	2.61389	1	KKT3	KKT2	228292	hypothetical protein, conserved	757094	645445	669577	318578	280640	387815	909599	754369	916024	321456	379076	303769	3	5	6	1	2	2	6	5	8	3	2	0	-1.07943	18.8546	-6.09864	0.000331288	0.00503077	-0.00611533	0.313956	19.5513	2.08126	0.0702001	0.253474	-5.79264	-1.04798	18.8703
LmxM.28.0030	7	5	221.25	1.63e-05	0.000104423	16.0442	1	KKT3	CLK2	49013	origin recognition complex subunit 1 (ORC1), putative,cell division cycle 6 (CDC6), putative	263649	117311	95268.1	287275	397202	379186	1.0522e+06	1.43557e+06	1.22031e+06	81527.1	70761.6	78827.3	0	0	1	1	1	1	5	5	4	0	0	0	1.29206	17.7753	3.34947	0.0105865	0.0499609	-3.74361	3.09635	18.6775	8.47956	3.29281e-05	0.00161048	2.42371	-0.89862	16.68
LmxM.36.4800	4	3	148.39	1.66e-05	0.00010552	6.6823	1	KKT3	CLK2	57419	hypothetical protein, conserved	110047	63494	88063.5	76486.7	89259	88533.1	218787	288411	248831	29786.4	45615	37737.5	1	2	2	3	2	2	3	2	2	2	2	1	-0.0085956	16.3718	-0.0260101	0.979907	0.988835	-7.64374	1.5578	17.155	5.36002	0.000628338	0.0139195	-0.85151	-1.19502	15.7786
LmxM.04.0030	4	4	153.49	1.68e-05	0.000106299	1.52782	1	KKT2	KKT3	73669	cAMP-specific phosphodiesterase, putative	669830	602334	672047	916860	946437	868478	624093	587464	576463	619071	644405	664088	4	3	2	4	4	2	4	3	3	3	3	2	0.491593	19.5497	3.79694	0.00559428	0.0322142	-3.06663	-0.119809	19.244	-0.845585	0.421819	0.652927	-7.35489	-0.0111574	19.2984
LmxM.34.0860	4	3	93.27	1.69e-05	0.000106335	2.98314	1	KKT3	CLK2	46939	hypothetical protein, conserved	498765	537284	751921	329871	380973	338104	856785	838351	833742	258555	287257	301912	0	1	3	0	2	1	1	0	2	1	2	0	-0.748523	18.7869	-3.7809	0.00572084	0.0328437	-3.0905	0.52382	19.4231	2.86956	0.0203611	0.127164	-4.55037	-1.0559	18.6332
LmxM.29.1120	8	5	425.28	1.7e-05	0.000106335	2.11082	1	KKT3	CLK2	58751	importin alpha, putative	6.18801e+06	5.90063e+06	5.22113e+06	4.23969e+06	3.88696e+06	4.13717e+06	7.34641e+06	7.02267e+06	8.55414e+06	3.63046e+06	3.30087e+06	3.92854e+06	6	4	5	5	4	6	6	4	4	5	4	4	-0.494486	22.2092	-4.95835	0.00122366	0.0119386	-1.42915	0.403658	22.6583	3.61067	0.00661935	0.0656013	-3.37717	-0.672571	22.1202
LmxM.29.0310	13	9	439.88	1.71e-05	0.000106335	1.82321	1	KKT2	BDF5	145524	hypothetical protein, conserved	981781	955206	861089	1.66842e+06	1.67574e+06	1.75732e+06	1.25631e+06	1.07355e+06	1.30334e+06	1.05696e+06	1.02431e+06	996714	2	3	6	8	4	6	5	3	6	3	5	5	0.868354	20.2629	7.49913	8.24844e-05	0.00212765	1.51382	0.374071	20.0158	2.70807	0.0261942	0.145928	-4.80852	0.13941	19.8985
LmxM.27.2020	15	10	765.37	1.72e-05	0.000106492	2.81003	1	CLK2	BDF5	54073	D-lactate dehydrogenase-like protein	4.51082e+06	5.26515e+06	6.30461e+06	1.48925e+07	1.62945e+07	1.26662e+07	1.05046e+07	1.08217e+07	8.98087e+06	1.50752e+07	1.587e+07	1.42418e+07	2	10	9	10	11	14	10	9	7	12	18	13	1.45316	23.0669	9.95909	1.10729e-05	0.000579175	3.70441	0.923132	22.8019	6.69705	0.000138123	0.00473535	0.795629	1.50271	23.0917
LmxM.21.1552	22	20	1117.02	1.74e-05	0.000107089	1.50102	1	KKT3	CLK2	49723	RNA helicase, putative	3.20724e+07	2.91157e+07	2.846e+07	2.20198e+07	2.07986e+07	2.35172e+07	3.17687e+07	3.04973e+07	3.36324e+07	2.09204e+07	2.14018e+07	2.15668e+07	14	16	17	11	18	15	20	18	21	14	15	17	-0.434353	24.6137	-5.05044	0.00109392	0.0109703	-1.30749	0.0980236	24.8799	1.16067	0.278514	0.532159	-7.04043	-0.486872	24.5874
LmxM.36.5620	49	43	2010.22	1.74e-05	0.000107089	1.30493	1	CLK2	KKT3	126422	isoleucyl-tRNA synthetase, putative	4.2791e+07	4.00461e+07	4.22463e+07	4.71433e+07	4.74761e+07	4.77479e+07	3.89755e+07	3.86289e+07	3.79123e+07	4.98618e+07	5.27393e+07	4.81404e+07	24	29	30	33	38	29	28	33	32	38	34	28	0.1873	25.4064	2.65887	0.0297142	0.0997949	-4.81763	-0.114293	25.2556	-1.56126	0.156244	0.387625	-6.54417	0.268756	25.4471
LmxM.16.1540	20	8	422.22	1.87e-05	0.000113822	2.91362	1	BDF5	CLK2	152290	DNA polymerase I alpha catalytic subunit, putative	1.06621e+06	1.12439e+06	838449	461492	563764	474524	954947	1.09233e+06	885543	344942	397844	296830	0	2	4	1	3	1	1	4	4	0	0	0	-1.00844	19.4298	-5.99045	0.000372294	0.00533102	-0.133527	-0.0406277	19.9137	-0.249636	0.809021	0.914124	-7.704	-1.54167	19.1632
LmxM.05.0410	8	6	381.25	1.87e-05	0.000113822	1.86279	1	KKT2	CLK2	99146	hypothetical protein, conserved	1.17033e+06	1.15937e+06	1.13177e+06	1.19218e+06	1.21019e+06	1.24691e+06	1.10483e+06	1.15285e+06	890142	656010	659184	643849	4	6	4	8	4	3	5	7	6	4	3	3	0.076123	20.1759	0.694044	0.507951	0.654556	-7.38089	-0.145902	20.0649	-1.02555	0.334461	0.579917	-7.18469	-0.821166	19.7273
LmxM.30.2050	24	17	798.72	1.89e-05	0.000114186	1.3483	1	BDF5	KKT3	59124	hypothetical protein, unknown function	1.13168e+07	1.13762e+07	1.16435e+07	1.0725e+07	1.12349e+07	1.11613e+07	8.28439e+06	8.94838e+06	8.23381e+06	9.73651e+06	1.05121e+07	1.00681e+07	12	9	8	15	10	9	7	7	6	7	9	4	-0.0521796	23.4221	-0.70967	0.498732	0.647441	-7.36927	-0.432072	23.2321	-5.3899	0.000605875	0.0135817	-0.812053	-0.180231	23.3581
LmxM.33.4160	33	18	740.89	1.9e-05	0.000114379	1.89364	1	KKT2	CLK2	481983	dynein heavy chain, putative	1.25491e+06	1.32471e+06	1.29928e+06	1.72288e+06	1.63164e+06	1.53168e+06	1.15783e+06	1.22607e+06	1.06794e+06	917140	892927	770248	5	7	5	11	11	4	5	7	7	4	5	2	0.331758	20.4678	3.00952	0.017487	0.0697153	-4.26986	-0.170223	20.2168	-1.39981	0.198319	0.441122	-6.75514	-0.591919	20.0059
LmxM.09.0590	4	2	89.28	1.92e-05	0.000115267	3.8235	1	KKT3	KKT2	108437	ATP-dependent DNA helicase, putative	83480.4	66358.7	94863.6	29687.4	28286.5	30700.4	110957	117825	110264	44366.7	43646.2	64872.3	0	1	3	0	0	0	1	0	0	0	0	0	-1.44978	15.5753	-3.8405	0.00526537	0.0310805	-3.00193	0.485272	16.5429	1.64536	0.137668	0.367664	-6.42932	-0.688214	15.9561
LmxM.05.0030	9	9	388.69	1.93e-05	0.000115316	1.61807	1	BDF5	KKT3	21873	small GTP-binding protein, putative	2.54617e+07	2.2336e+07	2.4685e+07	1.82603e+07	1.73281e+07	1.91891e+07	1.48106e+07	1.46359e+07	1.53494e+07	1.76543e+07	1.67228e+07	1.59169e+07	7	9	7	10	6	5	7	6	7	4	10	8	-0.403077	24.3224	-4.72108	0.00164252	0.014352	-1.74826	-0.692338	24.1778	-8.29047	2.95274e-05	0.00146316	2.47807	-0.526314	24.2608
LmxM.21.0580	6	4	221.04	1.96e-05	0.000116681	3.04134	1	KKT3	CLK2	48411	hypothetical protein, conserved	485714	503806	414225	203591	224961	254337	585698	504020	693307	230083	167309	188870	2	4	3	3	2	1	2	2	4	2	2	2	-1.04043	18.3106	-5.66942	0.000530935	0.00675135	-0.520778	0.337914	18.9997	1.87901	0.0962279	0.302792	-6.09549	-1.26711	18.1972
LmxM.36.5900	7	4	199.58	2.04e-05	0.00011989	1.41754	1	KKT2	KKT3	46651	aminoalcoholphosphotransferase, putative	2.86884e+06	2.64204e+06	2.86468e+06	3.80375e+06	4.08673e+06	3.93474e+06	2.80712e+06	2.75847e+06	2.77647e+06	3.45979e+06	3.95247e+06	3.57122e+06	2	2	1	3	5	2	0	2	1	4	2	5	0.498048	21.6608	5.33207	0.000782219	0.00876737	-0.942866	-0.00476177	21.4094	-0.0484933	0.962486	0.985817	-7.73746	0.389787	21.6066
LmxM.33.1380	3	2	137.12	2.04e-05	0.00011989	3.12862	1	KKT2	BDF5	139340	hypothetical protein, unknown function	165798	214362	279151	710411	694742	657582	424175	404010	447625	639622	629304	625856	2	1	0	1	1	1	2	2	1	4	2	2	1.67726	18.5518	7.71689	6.76681e-05	0.00188769	1.7303	0.983608	18.205	4.273	0.0025757	0.0366041	-2.37249	1.55543	18.4909
LmxM.03.0320	11	9	453.74	2.05e-05	0.00011989	3.95873	1	KKT2	KKT3	113906	hypothetical protein, conserved	392055	336789	434422	620393	757787	650019	148290	145130	218916	562851	545898	456566	3	1	5	8	9	6	1	1	2	2	6	6	0.804487	18.9592	4.79043	0.00150583	0.0135345	-1.65416	-1.20195	17.956	-5.04433	0.000930063	0.019036	-1.276	0.430071	18.772
LmxM.14.0010	4	2	111.69	2.09e-05	0.000121891	2.6268	1	BDF5	CLK2	32805	exosome complex exonuclease, putative,ribosomal RNA processing protein 4, putative	170021	204236	202784	70211	76663.1	86769.4	157630	177476	209698	60657.8	74105.5	84910.4	1	2	1	0	0	1	1	1	1	1	0	1	-1.30475	16.8959	-5.11316	0.00101422	0.0104359	-1.22531	-0.087803	17.5044	-0.38113	0.712812	0.858495	-7.65814	-1.40182	16.8474
LmxM.13.1060	25	21	1050.73	2.12e-05	0.000122708	1.77601	1	KKT2	KKT3	34910	NADH-cytochrome b5 reductase, putative	2.15737e+07	2.29955e+07	2.34228e+07	3.3164e+07	3.02139e+07	3.09182e+07	1.6847e+07	1.66348e+07	1.96125e+07	2.21407e+07	2.31497e+07	2.41142e+07	14	14	13	19	16	14	18	13	13	18	12	14	0.471584	24.6688	6.03958	0.000353014	0.00519316	-0.0754728	-0.360022	24.253	-3.87565	0.00450362	0.0525097	-2.9689	0.0296788	24.4478
LmxM.33.4610	6	4	185.69	2.17e-05	0.000125124	7.28794	1	KKT3	CLK2	61413	hypothetical protein, conserved	228242	229711	244948	67742.6	53536.7	71091.7	197565	391315	297254	49024.2	45425	27139.8	1	2	2	0	0	0	1	3	1	0	0	0	-1.87946	16.8975	-7.31939	9.74622e-05	0.00232305	1.33137	0.279832	17.9772	1.03351	0.330941	0.578341	-7.17657	-2.57708	16.5487
LmxM.10.0210	31	19	1393.5	2.18e-05	0.000125124	1.43273	1	BDF5	CLK2	53091	nucleolar protein, putative	3.35352e+07	3.28647e+07	3.20086e+07	2.38909e+07	2.47633e+07	2.45788e+07	3.16165e+07	3.2203e+07	3.09856e+07	2.26326e+07	2.49878e+07	2.10658e+07	20	23	21	18	18	18	18	21	17	18	20	17	-0.426198	24.754	-6.09266	0.000333419	0.0050428	-0.0131179	-0.0537326	24.9402	-0.74201	0.478835	0.703313	-7.44037	-0.522048	24.706
LmxM.16.1350	39	28	1633.87	2.19e-05	0.000125124	1.43727	1	KKT3	CLK2	201472	DNA-directed rna polymerase I largest subunit, putative	1.49881e+07	1.33603e+07	1.39368e+07	1.11635e+07	1.08609e+07	1.0683e+07	1.36066e+07	1.38651e+07	1.49619e+07	1.02848e+07	9.90538e+06	9.33347e+06	17	18	24	18	20	17	20	23	22	14	15	21	-0.369136	23.5625	-4.61697	0.00187385	0.0155438	-1.89084	0.00546279	23.7498	0.0638035	0.950658	0.980065	-7.73649	-0.517792	23.4882
LmxM.31.0620	4	3	171.17	2.24e-05	0.000127419	2.90243	1	BDF5	KKT2	41334	hypothetical protein, conserved	1.09159e+06	807814	755915	311985	314028	288849	865972	699034	686774	319887	287208	383340	4	4	2	2	3	2	4	3	3	2	2	2	-1.51931	18.9769	-8.39021	3.7694e-05	0.00126746	2.36965	-0.22703	19.623	-1.22167	0.255856	0.508472	-6.97109	-1.41411	19.0295
LmxM.31.3470	7	5	248.06	2.31e-05	0.000130682	2.66967	1	KKT3	KKT2	62180	RNA-binding, protein, putative	1.66822e+06	1.52614e+06	1.54804e+06	679350	679292	556599	1.78442e+06	1.62918e+06	1.69946e+06	798545	714705	1.06975e+06	4	4	3	2	3	3	2	3	2	2	2	2	-1.3132	19.9345	-9.69832	1.34116e-05	0.000673443	3.49609	0.108679	20.6455	0.965473	0.36197	0.603978	-7.24443	-0.896836	20.1427
LmxM.09.1340	5	1	235.6	2.31e-05	0.000130682	2.93398	1	KKT3	CLK2	11957	histone H2B	6.98237e+06	6.62711e+06	5.60645e+06	7.06e+06	6.84489e+06	8.68264e+06	1.30157e+07	1.14526e+07	1.36924e+07	3.86489e+06	4.22957e+06	4.91198e+06	1	1	1	1	1	1	1	1	2	1	1	1	NA	NA	NA	NA	NA	NA	NA	NA	NA	NA	NA	NA	NA	NA
LmxM.19.0240	3	2	107.99	2.34e-05	0.000131585	1.65883	1	KKT3	CLK2	73329	hypothetical protein, conserved	892255	945959	929782	663268	694500	701208	1.00352e+06	919823	874589	500798	594627	591266	2	4	1	1	1	2	2	2	2	5	2	1	-0.426906	19.6016	-3.47919	0.0087746	0.0438846	-3.54521	0.013612	19.8218	0.105075	0.918846	0.965776	-7.73259	-0.718701	19.4557
LmxM.30.3130	75	62	4965.79	2.35e-05	0.000131757	1.48231	1	CLK2	KKT3	76392	methylcrotonoyl-coa carboxylase biotinylated subunitprotein-like protein	3459677371	3062259340	3429071042	2976815943	2951448218	3180358613	2209344838	2234039660	2367733535	3397807291	3235672451	3462734345	142	144	147	157	149	155	142	130	140	142	162	149	-0.126223	31.5619	-1.66971	0.134806	0.27383	-6.30332	-0.545424	31.3523	-7.26425	7.74422e-05	0.00311057	1.42646	0.0225098	31.6363
LmxM.24.1840	1	1	32.26	2.39e-05	0.000133146	10.3738	1	KKT2	BDF5	30614	lysophospholipase, putative	12689.1	5992.4	7916.23	99361.7	105103	71454.2	79105.9	56066.9	44850.3	62045	85154.8	57643.4	0	0	0	0	0	1	0	1	0	0	1	1	NA	NA	NA	NA	NA	NA	NA	NA	NA	NA	NA	NA	NA	NA
LmxM.08.0010	25	17	790.95	2.41e-05	0.000133419	2.20993	1	KKT3	CLK2	135542	adaptor complex protein (AP) 3 delta subunit 1, putative	3.96276e+06	2.99497e+06	3.19451e+06	3.89856e+06	4.13585e+06	4.07245e+06	5.07269e+06	5.63519e+06	5.71786e+06	2.32869e+06	2.57508e+06	2.52893e+06	6	4	6	7	8	5	6	13	5	3	1	3	0.264129	21.8118	2.14077	0.0658484	0.169389	-5.61769	0.702684	22.0311	5.5324	0.000510188	0.0120797	-0.625644	-0.44066	21.4595
LmxM.32.1910	3	3	102.79	2.42e-05	0.000133419	2.00766	1	KKT3	CLK2	65684	hypothetical protein, conserved	997936	967013	928896	777572	699672	866963	1.27547e+06	1.37193e+06	1.12715e+06	620242	649044	610796	0	1	2	0	1	0	1	2	2	1	0	0	-0.308791	19.7246	-2.27882	0.0532454	0.145306	-5.40728	0.379236	20.0686	2.87624	0.0201508	0.126269	-4.53969	-0.622054	19.5679
LmxM.36.1350	6	5	249.49	2.46e-05	0.000135337	4.57352	1	KKT3	CLK2	26356	hypothetical protein, conserved	1.25003e+06	852702	1.02416e+06	213947	265718	434095	1.07136e+06	1.11372e+06	1.22819e+06	243656	239040	263614	6	4	8	2	4	2	4	7	3	3	1	1	-1.82238	19.0626	-6.52888	0.000211199	0.00382391	0.485762	0.141612	20.0445	0.849182	0.419927	0.651552	-7.35176	-2.05059	18.9484
LmxM.06.0210	6	5	228.27	2.47e-05	0.000135448	15.4701	1	KKT3	BDF5	72017	hypothetical protein, conserved	64769.5	25722.5	54708.4	260593	344477	226252	571252	600965	1.07404e+06	84231.8	82283.6	84350	0	0	0	2	1	1	3	3	3	1	1	0	2.59994	16.7577	6.39333	0.000242811	0.00411634	0.333311	3.99402	17.4548	9.75311	8.95871e-06	0.000636576	3.78265	0.893749	15.9046
LmxM.25.0620	19	13	631.9	2.49e-05	0.00013549	2.06781	1	KKT3	CLK2	183241	RNA polymerase I second largest subunit, putative	1.73044e+06	1.97006e+06	1.91669e+06	1.12741e+06	1.28603e+06	1.01016e+06	1.85809e+06	2.30681e+06	2.21253e+06	984046	1.01783e+06	1.08228e+06	8	12	8	2	4	3	5	15	8	3	4	3	-0.719159	20.4747	-5.43144	0.000696735	0.00797539	-0.816888	0.17914	20.9238	1.40237	0.197582	0.440553	-6.75191	-0.863878	20.4023
LmxM.36.6710	10	10	409.56	2.51e-05	0.000135546	2.42996	1	BDF5	CLK2	39694	replication factor C, subunit 5, putative	3.29444e+06	2.79022e+06	2.92435e+06	1.50279e+06	1.53602e+06	1.74175e+06	2.22261e+06	2.71219e+06	3.15717e+06	1.23378e+06	1.30912e+06	1.16457e+06	8	5	6	4	7	3	10	12	9	4	5	6	-0.913715	21.0576	-7.80707	6.24221e-05	0.00178092	1.81852	-0.166061	21.4314	-1.12473	0.292611	0.545189	-7.08009	-1.27902	20.8749
LmxM.29.3310	5	4	208.98	2.51e-05	0.000135546	4.81137	1	KKT2	BDF5	41054	hypothetical protein, conserved	172649	243483	179637	985417	1.16449e+06	716552	450728	564813	521406	251168	208869	163748	0	0	0	3	4	1	0	1	0	0	0	0	2.25556	18.7097	9.60462	1.43833e-05	0.000703476	3.42	1.37856	18.2712	6.53013	0.000164884	0.00544695	0.602667	0.0619943	17.6129
LmxM.32.0570	14	8	460.1	2.52e-05	0.000135546	3.23269	1	BDF5	KKT2	64279	hypothetical protein, conserved	4.21005e+06	3.14475e+06	2.84444e+06	945966	1.02088e+06	1.18818e+06	2.44813e+06	2.63748e+06	3.56144e+06	1.13267e+06	1.1169e+06	1.24055e+06	8	5	7	4	3	5	3	4	6	3	6	3	-1.67883	20.8371	-9.83757	1.21005e-05	0.00061582	3.60795	-0.237207	21.5579	-1.24965	0.246194	0.498032	-6.93833	-1.52824	20.9124
LmxM.34.5300	5	2	73.42	2.54e-05	0.000135814	4.60096	1	KKT3	CLK2	36025	hypothetical protein, conserved	114072	96004.7	77213.1	130532	109930	75433.4	418503	423721	462241	108599	98780.4	76140.9	0	0	0	0	0	0	2	2	0	0	0	0	0.118738	16.5884	0.356294	0.731139	0.832115	-7.57319	2.19965	17.6288	9.5072	1.05923e-05	0.00071233	3.59488	-0.0166656	16.5207
LmxM.17.0500	11	8	510.86	2.59e-05	0.000138079	3.54307	1	CLK2	BDF5	139875	hypothetical protein	435372	535493	595582	763390	916626	824115	576396	782851	848168	1.96019e+06	1.8615e+06	1.72834e+06	5	5	2	6	4	5	1	4	3	7	11	5	0.684728	19.3245	4.0853	0.00376518	0.0246084	-2.6428	0.487578	19.2259	2.40763	0.0420035	0.191276	-5.28585	1.83507	19.8996
LmxM.13.0950	6	2	221.44	2.7e-05	0.000143361	3.19611	1	KKT2	BDF5	52525	actin-like protein, putative	49954.6	60100	51968.5	182768	182324	152752	60681.1	81056.8	71653.1	67350.1	91384.1	69381.3	1	1	1	3	2	1	1	2	0	0	2	0	1.67596	16.5542	6.0086	0.000365041	0.00530789	-0.11205	0.391863	15.9122	1.12871	0.291023	0.543916	-7.07574	0.484183	15.9583
LmxM.34.0180	24	22	1028.25	2.71e-05	0.000143361	4.42862	1	KKT3	BDF5	98728	hypothetical protein, conserved	2.37387e+06	2.22654e+06	1.50804e+06	8.45437e+06	1.06446e+07	7.89595e+06	8.89458e+06	9.87855e+06	8.27885e+06	4.67631e+06	5.73378e+06	3.7073e+06	2	2	2	12	15	19	18	13	20	10	11	11	2.15938	22.0095	11.1928	4.72872e-06	0.000336007	4.62641	2.17065	22.0151	12.4063	1.40993e-06	0.000165931	5.78519	1.2135	21.5366
LmxM.21.1090	30	21	1353.06	2.75e-05	0.000144648	1.56563	1	CLK2	BDF5	60294	T-complex protein 1, delta subunit, putative	1.88829e+07	1.68803e+07	1.70166e+07	2.6238e+07	2.37609e+07	2.48301e+07	2.60984e+07	2.47167e+07	2.48059e+07	2.76109e+07	2.58658e+07	2.91571e+07	12	18	16	26	21	15	20	23	18	22	26	17	0.504322	24.3188	6.04302	0.000351709	0.00519316	-0.0714282	0.520252	24.3267	6.32578	0.000205716	0.00645605	0.3617	0.64692	24.3901
LmxM.24.1400	6	4	218.83	2.79e-05	0.0001462	3.44805	1	KKT3	BDF5	22952	hypothetical protein, conserved	462548	300510	400100	1.06955e+06	1.19893e+06	1.25627e+06	1.24241e+06	1.26828e+06	1.49994e+06	726964	799929	588671	0	0	0	1	3	3	2	3	2	2	1	1	1.61877	19.3515	8.58762	3.19839e-05	0.00111319	2.54899	1.80311	19.4437	9.39199	1.16154e-05	0.000767432	3.49454	0.873947	18.9791
LmxM.31.0210	14	10	613.14	2.89e-05	0.000151152	2.24422	1	BDF5	CLK2	58836	hypothetical protein, conserved	7.50639e+06	6.98473e+06	6.5343e+06	3.82067e+06	3.14707e+06	3.49909e+06	5.24948e+06	6.16698e+06	7.28978e+06	3.36192e+06	2.92191e+06	3.08487e+06	7	6	7	3	6	4	7	7	7	4	5	4	-1.00851	22.2341	-9.38892	1.69343e-05	0.00075922	3.24229	-0.179247	22.6487	-1.37248	0.206351	0.452338	-6.78949	-1.16632	22.1552
LmxM.18.0940	13	6	349.09	2.98e-05	0.000154781	2.69781	1	KKT3	CLK2	139924	hypothetical protein, conserved	1.51406e+06	1.38268e+06	1.41763e+06	1.26456e+06	1.49759e+06	1.14404e+06	2.53271e+06	2.25847e+06	2.74192e+06	953897	1.04038e+06	798029	3	2	2	1	1	1	5	5	5	1	1	0	-0.151316	20.379	-1.11579	0.29796	0.463689	-6.99389	0.800615	20.855	6.65839	0.000143865	0.00483746	0.751243	-0.635283	20.1371
LmxM.36.6700	5	2	132.24	3e-05	0.000155205	111.603	1	KKT3	CLK2	52600	hypothetical protein, conserved	3770	986.315	1035.31	24275	34926	28340	30115.2	111380	83029.9	1119.88	557.018	334.926	0	0	0	0	1	1	1	2	1	0	0	0	4.20255	12.7153	4.19595	0.00324501	0.0223204	-2.48307	5.38086	13.3045	5.72823	0.000404648	0.0101594	-0.374056	-1.40123	9.91342
LmxM.23.0260	7	4	190.72	3.04e-05	0.000156623	2.33841	1	BDF5	CLK2	46904	argininosuccinate synthase, putative	1.00688e+06	1.31293e+06	1.03221e+06	967762	849478	849529	648888	534932	552870	441717	485517	506230	2	3	3	2	4	3	3	2	3	2	1	1	-0.322107	19.92	-2.14393	0.0655286	0.169046	-5.61289	-0.943316	19.6094	-5.75555	0.00039193	0.0100385	-0.339368	-1.21726	19.4724
LmxM.05.0190	5	4	180.57	3.07e-05	0.000157956	3.92575	1	BDF5	CLK2	39631	hypothetical protein, conserved	1.02543e+06	1.0898e+06	834465	340887	262320	194488	626796	702988	542621	285863	236190	229320	3	4	3	1	3	2	2	1	3	0	1	1	-1.9149	18.9405	-8.25242	4.23536e-05	0.00138699	2.24236	-0.654522	19.5707	-3.87605	0.00450101	0.0525097	-2.96828	-1.97079	18.9126
LmxM.13.1100	44	39	1780.49	3.13e-05	0.000160096	1.71633	1	KKT2	KKT3	123027	leucyl-tRNA synthetase, putative	3.04318e+07	2.62753e+07	2.68513e+07	3.90041e+07	3.8724e+07	4.37401e+07	2.26255e+07	2.29244e+07	2.52223e+07	3.10076e+07	3.23861e+07	3.19184e+07	13	25	25	33	31	34	21	25	20	33	26	20	0.540511	24.9985	5.87564	0.00042205	0.00579986	-0.270436	-0.238248	24.6091	-2.60699	0.0306928	0.161437	-4.96975	0.192702	24.8246
LmxM.23.0190	1	1	24.95	3.18e-05	0.000161482	1.98224	1	BDF5	KKT2	13934	hypothetical protein, conserved	354885	383175	352305	178425	161572	210069	388605	300583	369251	196574	198360	182687	0	2	0	0	0	0	0	0	1	0	0	0	NA	NA	NA	NA	NA	NA	NA	NA	NA	NA	NA	NA	NA	NA
LmxM.27.1750	45	20	1311.86	3.18e-05	0.000161482	1.78308	1	KKT2	CLK2	503766	dynein heavy chain, putative	3.33243e+06	3.07069e+06	3.51077e+06	4.64706e+06	4.65923e+06	5.05295e+06	3.17712e+06	2.91933e+06	3.40867e+06	2.66305e+06	2.87316e+06	2.51683e+06	9	8	10	11	13	14	9	12	10	7	6	6	0.535537	21.9216	5.51886	0.000629986	0.00746078	-0.707203	-0.0614534	21.6231	-0.563046	0.588494	0.785633	-7.56458	-0.299867	21.5039
LmxM.21.0230	5	3	124.37	3.2e-05	0.000161482	3.44242	1	BDF5	CLK2	64401	actin-like protein, putative	192776	272408	188988	77866.3	89805.8	58831.4	208886	254068	181736	62662.1	69805.3	57564.9	3	1	2	0	0	0	2	2	0	0	0	0	-1.53079	16.9479	-5.18507	0.000930584	0.00980975	-1.13177	-0.0137371	17.7064	-0.0552464	0.957267	0.982843	-7.73707	-1.76688	16.8299
LmxM.20.0700	9	9	362.83	3.21e-05	0.000161482	1.58755	1	KKT2	BDF5	107162	hypothetical protein, conserved	2.89547e+06	2.65115e+06	2.77267e+06	4.04793e+06	4.63579e+06	4.52359e+06	2.76738e+06	2.99463e+06	2.95084e+06	3.97108e+06	4.35978e+06	3.71768e+06	2	4	7	7	8	6	3	11	7	8	9	8	0.66526	21.7348	6.68868	0.000179654	0.00338537	0.662608	0.0667796	21.4355	0.666135	0.523656	0.739441	-7.49677	0.532167	21.6682
LmxM.36.1500	13	7	354.61	3.25e-05	0.000161544	3.78876	1	KKT3	CLK2	97331	hypothetical protein, conserved	1.29893e+06	859426	1.00451e+06	1.02477e+06	686021	881402	1.92869e+06	1.8409e+06	2.03447e+06	510984	494500	526431	2	2	2	4	1	1	4	3	4	0	0	0	-0.285253	19.844	-1.36719	0.209958	0.366236	-6.70117	0.89581	20.4346	5.39437	0.000602597	0.0135817	-0.806174	-1.02518	19.4741
LmxM.31.0850	12	6	532.98	3.26e-05	0.000161544	2.45009	1	BDF5	KKT2	82703	hypothetical protein, conserved	4.86218e+06	5.81599e+06	6.4238e+06	2.47015e+06	2.34892e+06	2.16108e+06	6.24676e+06	5.88286e+06	4.28007e+06	2.58351e+06	2.50455e+06	2.36968e+06	6	4	7	3	7	3	5	9	6	4	8	4	-1.28557	21.7905	-10.1647	9.54942e-06	0.000528869	3.86517	-0.0692645	22.3986	-0.417713	0.686941	0.845757	-7.64205	-1.18883	21.8388
LmxM.23.1690	5	5	218.36	3.27e-05	0.000161544	2.71556	1	KKT2	BDF5	30525	hypothetical protein	667391	691947	582401	2.05752e+06	1.75284e+06	1.46254e+06	1.56542e+06	1.35971e+06	1.27651e+06	1.43036e+06	1.55458e+06	1.30915e+06	0	0	2	5	2	5	3	5	3	3	2	5	1.43122	20.0157	8.9065	2.46905e-05	0.000989197	2.83136	1.11221	19.8561	7.64619	5.34575e-05	0.00231678	1.83072	1.14537	19.8727
LmxM.24.0240	1	1	22.85	3.28e-05	0.000161544	3.10373	1	KKT3	KKT2	51729	WD repeat protein	47903.1	52887.4	55230.8	22248.8	22446.1	23344.2	70628.5	57153.3	83393.4	20112.8	22097.9	30755.4	0	0	1	0	0	0	1	0	0	0	0	0	NA	NA	NA	NA	NA	NA	NA	NA	NA	NA	NA	NA	NA	NA
LmxM.18.0380	7	5	259.73	3.28e-05	0.000161544	1.73302	1	KKT3	CLK2	127273	hypothetical protein, conserved	1.63386e+06	1.75128e+06	1.55149e+06	1.1114e+06	1.28799e+06	1.15281e+06	1.84242e+06	1.90195e+06	1.87219e+06	1.02888e+06	1.20947e+06	1.00256e+06	0	3	4	1	1	3	1	2	1	1	2	2	-0.475897	20.4104	-3.9819	0.0043335	0.0273825	-2.79355	0.187819	20.7423	1.7007	0.126572	0.348444	-6.3521	-0.610406	20.3432
LmxM.31.1640	6	2	214.87	3.28e-05	0.000161544	4.53338	1	KKT3	BDF5	23658	hypothetical protein, conserved	42369.7	50762.1	48655.5	131525	238139	175024	183508	232931	226337	108413	137507	110795	0	0	0	1	2	1	2	2	1	2	2	1	1.9037	16.476	5.76806	0.000475409	0.00626011	-0.400318	2.17687	16.6126	7.64494	5.3521e-05	0.00231678	1.82943	1.32678	16.1876
LmxM.13.1520	6	4	205.98	3.3e-05	0.000161663	5.61004	1	KKT2	CLK2	104587	hypothetical protein, conserved	156552	123614	207250	424603	451360	416555	128882	95907.3	87690.3	98428.4	61177.3	70788.2	3	1	3	3	4	5	2	3	1	2	1	0	1.43835	17.9968	6.14879	0.000313995	0.00487126	0.0524335	-0.629199	16.963	-2.04245	0.0745984	0.264287	-5.85156	-1.07802	16.7386
LmxM.27.0870	12	9	443.62	3.31e-05	0.000161709	1.72458	1	KKT2	CLK2	85438	hypothetical protein, conserved	2.42076e+06	2.62775e+06	2.74987e+06	3.53215e+06	3.68841e+06	3.51483e+06	2.51803e+06	2.44477e+06	2.5996e+06	2.01767e+06	2.29973e+06	1.90755e+06	5	4	5	8	11	8	7	8	4	4	12	7	0.462783	21.5392	4.76002	0.00156418	0.0138965	-1.69534	-0.0427898	21.2864	-0.409365	0.692777	0.84984	-7.64587	-0.327593	21.144
LmxM.16.0410	8	6	371.41	3.37e-05	0.000163817	1.89679	1	KKT3	KKT2	62210	hypothetical protein, conserved	1.11778e+06	1.03393e+06	1.01738e+06	635086	561025	654335	1.25168e+06	1.24418e+06	1.01406e+06	798910	743064	784556	6	6	5	6	4	2	4	5	6	4	4	6	-0.778124	19.6204	-5.86341	0.00042777	0.00583689	-0.285126	0.141854	20.0804	1.02181	0.336128	0.580403	-7.1885	-0.445341	19.7868
LmxM.20.1440	6	4	172.45	3.48e-05	0.000168378	3.04955	1	KKT3	CLK2	15883	hypothetical protein, conserved	2.20387e+06	1.78533e+06	1.73798e+06	812134	610457	672048	2.27173e+06	1.73083e+06	2.19145e+06	613727	555927	861463	2	4	6	2	2	3	5	5	4	2	0	2	-1.45309	20.1296	-9.0901	2.1347e-05	0.000883438	2.99001	0.111165	20.9117	0.726053	0.48805	0.709104	-7.45267	-1.51338	20.0994
LmxM.30.2220	8	2	128.38	3.51e-05	0.000169359	1.79909	1	KKT3	KKT2	241514	hypothetical protein, unknown function	1.7001e+06	1.52358e+06	1.45632e+06	909909	876956	986561	1.64636e+06	1.67249e+06	1.67078e+06	1.35363e+06	1.25526e+06	1.53846e+06	0	0	0	0	0	0	1	0	0	0	0	1	-0.753521	20.1933	-6.10385	0.000329442	0.00503077	-1.28704e-05	0.0954635	20.6178	0.822704	0.433994	0.663503	-7.37459	-0.17637	20.4819
LmxM.03.0480	11	6	359.95	3.58e-05	0.000171884	1.70232	1	KKT2	KKT3	112548	hypothetical protein, conserved	1.3628e+06	1.48183e+06	1.22413e+06	1.81883e+06	1.93373e+06	1.92853e+06	1.01764e+06	1.12868e+06	1.19094e+06	1.72638e+06	1.68171e+06	1.69067e+06	2	3	3	5	6	4	1	2	2	2	5	5	0.485395	20.6095	4.12175	0.00358449	0.0237662	-2.59	-0.284586	20.2245	-2.11285	0.0668056	0.244262	-5.74441	0.329854	20.5317
LmxM.05.0960	22	16	1072.13	3.63e-05	0.000173681	1.62964	1	BDF5	CLK2	76027	dipeptidyl-peptidase III, putative,metallo-peptidase, Clan M-, Family M49	1.56035e+07	1.32531e+07	1.4591e+07	9.04975e+06	9.04577e+06	8.99e+06	9.55595e+06	8.84728e+06	1.04235e+07	9.39493e+06	8.60371e+06	8.6622e+06	14	14	18	12	16	10	10	11	13	9	13	10	-0.67854	23.4453	-7.83431	6.09278e-05	0.00175561	1.845	-0.591887	23.4886	-5.91589	0.000325598	0.00897715	-0.137871	-0.702496	23.4333
LmxM.13.0590	7	7	321.07	3.67e-05	0.000174847	2.00545	1	KKT2	KKT3	35578	hypothetical protein, conserved	906596	821224	759459	1.17253e+06	1.41927e+06	1.27018e+06	671751	620849	633147	874427	1.00818e+06	889658	2	3	4	5	7	4	4	4	6	4	4	4	0.634129	19.9744	4.63598	0.00182908	0.0152735	-1.86469	-0.366166	19.4743	-2.59162	0.0314428	0.164008	-4.99423	0.157354	19.7361
LmxM.23.0360	11	9	473.7	3.7e-05	0.00017581	1.78439	1	BDF5	KKT2	39199	NADP-dependent alcohol dehydrogenase, putative	2.32839e+07	2.54246e+07	2.34742e+07	1.44822e+07	1.29113e+07	1.30587e+07	1.81633e+07	1.91567e+07	1.88168e+07	1.40496e+07	1.46407e+07	1.73091e+07	4	9	8	6	7	7	13	10	9	7	7	6	-0.836236	24.1009	-9.9703	1.09831e-05	0.000579175	3.71326	-0.361913	24.3381	-4.60745	0.00163845	0.0268278	-1.88679	-0.654859	24.1916
LmxM.13.0940	6	4	137.19	3.76e-05	0.000177813	3.21196	1	BDF5	CLK2	79569	N(2), N(2)-dimethylguanosine tRNA methyltransferase, putative	254890	205823	177470	153098	121465	138919	221298	241640	164629	66085.8	63850.5	68753.1	1	1	1	1	0	0	1	1	1	0	1	1	-0.616536	17.3743	-2.52463	0.0364889	0.113662	-5.02703	-0.026926	17.6691	-0.106749	0.917559	0.965367	-7.7324	-1.66806	16.8486
LmxM.36.2160	1	1	92.26	3.87e-05	0.000182517	2.56071	1	KKT2	BDF5	14615	hypothetical protein, conserved	208844	251608	263099	564767	619297	668741	351844	356626	455460	357759	352889	384068	0	1	1	1	1	2	1	0	1	1	1	1	NA	NA	NA	NA	NA	NA	NA	NA	NA	NA	NA	NA	NA	NA
LmxM.18.1250	4	3	169.66	3.92e-05	0.000184321	4.99909	1	KKT3	KKT2	83076	hypothetical protein, conserved	51668.3	42764.7	69622.1	16023.2	14733.3	12666.8	83050.9	54039.8	79986.2	18926.2	22684.3	14083.1	1	1	1	1	0	1	2	2	2	2	1	2	-1.89498	14.762	-3.84066	0.00526417	0.0310805	-3.00168	0.407508	15.9132	1.05297	0.322451	0.572266	-7.1565	-1.5564	14.9313
LmxM.32.3190	5	5	217.85	3.95e-05	0.000184747	1.91656	1	BDF5	KKT2	11828	small nuclear ribonucleoprotein SmD2	2.24175e+06	1.72596e+06	1.62623e+06	1.03285e+06	958010	927882	1.66574e+06	1.68203e+06	1.75328e+06	964017	1.05094e+06	938518	5	5	4	2	3	2	4	7	7	5	1	3	-0.9256	20.3533	-6.15762	0.000311053	0.00487126	0.062714	-0.119044	20.7566	-0.822481	0.434113	0.663503	-7.37478	-0.908759	20.3617
LmxM.01.0030	4	2	120.49	3.97e-05	0.000184783	2.99792	1	KKT3	BDF5	75368	MCAK-like kinesin, putative	166956	222329	242949	311742	386994	318289	576482	615242	703662	327612	317462	330860	1	0	3	2	1	2	1	1	2	1	2	4	0.696728	18.0156	3.15839	0.0140134	0.0601431	-4.03847	1.59683	18.4657	7.7793	4.71389e-05	0.00209823	1.96792	0.643993	17.9892
LmxM.34.2690	1	1	61.85	3.98e-05	0.000184783	5.57546	1	KKT3	KKT2	46829	hypothetical protein, conserved	400262	399232	318135	90865	81294.3	57258.8	519501	458693	300918	106617	62291	106575	4	4	0	0	0	0	2	1	0	0	0	0	NA	NA	NA	NA	NA	NA	NA	NA	NA	NA	NA	NA	NA	NA
LmxM.21.0540	14	10	642.43	4.04e-05	0.000187118	2.06985	1	BDF5	KKT2	37240	la RNA binding protein, putative	1.00219e+07	9.15687e+06	1.02134e+07	4.83756e+06	4.8345e+06	4.52808e+06	1.09786e+07	1.06011e+07	7.70812e+06	5.10182e+06	5.08049e+06	4.31926e+06	14	9	9	9	10	7	9	17	7	12	7	5	-1.04859	22.698	-12.1064	2.65377e-06	0.000237954	5.24898	-0.0210559	23.2118	-0.15014	0.884289	0.948121	-7.72617	-1.02185	22.7114
LmxM.21.1180	7	5	202.14	4.17e-05	0.000192244	1.91085	1	KKT3	CLK2	29518	hypothetical protein, conserved	725552	706836	722200	568989	586473	633504	761458	939424	880270	492936	449810	408041	2	3	3	3	1	2	3	3	3	3	2	3	-0.269678	19.3191	-2.05863	0.0747029	0.184238	-5.74131	0.255211	19.5815	1.80034	0.108658	0.323427	-6.21007	-0.677807	19.115
LmxM.30.0090	4	4	171.96	4.19e-05	0.000192518	2.19941	1	KKT2	BDF5	56650	hypothetical protein, conserved	469113	466193	576809	1.06838e+06	1.09409e+06	1.16329e+06	493606	521583	574970	620111	601736	477991	3	2	3	3	4	3	4	2	3	2	2	2	1.1434	19.5077	7.91297	5.68321e-05	0.00169865	1.92106	0.0769297	18.9744	0.465952	0.653401	0.825568	-7.61877	0.166562	19.0192
LmxM.23.1450	8	7	349.08	4.35e-05	0.000198843	3.22722	1	KKT2	BDF5	59137	hypothetical protein, conserved	334287	333795	401295	1.14862e+06	1.29615e+06	1.00635e+06	661358	946835	787854	844759	875438	686073	2	2	1	6	3	4	5	4	3	5	4	2	1.68811	19.2819	10.4734	7.68315e-06	0.000466689	4.10108	1.15392	19.0148	6.20085	0.000236096	0.00705666	0.211758	1.1674	19.0216
LmxM.33.0190	5	5	199.3	4.36e-05	0.000198843	1.96476	1	KKT2	BDF5	56463	hypothetical protein, conserved	1.26271e+06	1.21163e+06	1.17899e+06	2.35159e+06	2.46815e+06	2.35819e+06	1.37274e+06	1.65115e+06	1.8442e+06	1.80719e+06	1.8783e+06	1.91758e+06	3	1	1	6	5	6	3	3	3	3	5	1	0.97457	20.7025	9.49553	1.56152e-05	0.000735088	3.33057	0.404163	20.4173	2.85814	0.0207257	0.128198	-4.56863	0.617142	20.5238
LmxM.28.2570	26	13	660.6	4.38e-05	0.000199055	2.1516	1	KKT3	KKT2	114316	splicing factor 3B subunit 1, putative	3.26869e+06	3.06444e+06	3.17533e+06	1.53486e+06	1.43443e+06	1.94926e+06	3.46913e+06	3.1968e+06	3.91682e+06	1.53943e+06	1.83088e+06	1.8944e+06	8	11	11	3	5	3	8	8	11	4	7	3	-0.963244	21.1137	-7.1148	0.000118309	0.00253576	1.11939	0.149883	21.6703	1.36209	0.209479	0.456803	-6.80245	-0.858189	21.1662
LmxM.36.3180	8	3	218.14	4.43e-05	0.000200745	2.91945	1	KKT2	BDF5	153406	receptor-type adenylate cyclase a-like protein	186201	171376	223998	588151	661097	448631	388523	349760	334566	466474	430310	482577	1	1	3	4	6	3	4	7	0	5	4	4	1.53636	18.3237	7.15699	0.000113634	0.00253576	1.16348	0.889716	18.0003	4.4126	0.00212825	0.0322289	-2.16788	1.25347	18.1822
LmxM.36.0390	10	8	366.67	4.52e-05	0.000204043	8.05045	1	KKT3	CLK2	73127	hypothetical protein, conserved	487991	568984	414275	346147	288434	332871	1.28594e+06	1.52272e+06	1.38612e+06	273344	134281	113436	4	7	4	1	3	0	7	9	4	0	0	1	-0.597081	18.593	-3.22826	0.0126411	0.0560735	-3.93033	1.52016	19.6517	9.30313	1.24797e-05	0.000810318	3.41643	-1.59599	18.0936
LmxM.01.0460	28	19	938.75	4.59e-05	0.000206154	1.26859	1	KKT2	CLK2	153440	unspecified product	5.45735e+06	5.0821e+06	5.21713e+06	5.55283e+06	5.72453e+06	5.64102e+06	4.30597e+06	4.42747e+06	4.70719e+06	4.37082e+06	4.59738e+06	4.36818e+06	13	13	14	16	16	13	14	14	18	12	8	12	0.103152	22.3754	1.25494	0.246077	0.40915	-6.83674	-0.229731	22.209	-2.54077	0.0340597	0.170798	-5.0751	-0.240377	22.2037
LmxM.26.2380	18	6	429.34	4.6e-05	0.000206154	3.11053	1	KKT2	CLK2	559441	hypothetical protein, conserved	288781	238958	223608	498141	584578	555073	219052	289570	218949	145355	188394	192783	1	1	0	1	4	2	1	1	0	0	1	0	1.12964	18.4904	6.33904	0.000256917	0.00423675	0.271605	-0.0506424	17.9002	-0.229105	0.82441	0.923031	-7.70947	-0.515798	17.6676
LmxM.29.2630	12	11	516.16	4.77e-05	0.000212607	1.88008	1	BDF5	CLK2	38725	replication factor C, subunit 2, putative	2.3816e+06	2.84383e+06	2.41736e+06	1.30106e+06	1.59607e+06	1.4165e+06	2.29431e+06	2.81379e+06	2.42997e+06	1.25039e+06	1.34099e+06	1.47378e+06	7	6	9	3	5	4	7	7	8	3	6	9	-0.825552	20.8632	-6.41064	0.000238495	0.0040826	0.352912	-0.0205628	21.2657	-0.161126	0.875901	0.945441	-7.72426	-0.909339	20.8213
LmxM.15.0270	14	4	291.35	4.78e-05	0.000212607	2.1057	1	BDF5	CLK2	27467	replication Factor A 28 kDa subunit, putative	742610	761533	689600	486632	412206	457579	710241	768744	684883	419706	320567	301538	2	2	0	1	0	0	1	0	0	1	0	0	-0.695685	19.1309	-4.83985	0.00141603	0.0131349	-1.58752	-0.0202	19.4686	-0.147168	0.886561	0.949328	-7.72666	-1.08831	18.9346
LmxM.29.0120	32	31	1724.24	4.87e-05	0.000215886	1.48349	1	CLK2	BDF5	70062	alkyl dihydroxyacetonephosphate synthase	1.13911e+08	106184478	1.11718e+08	1.51327e+08	1.58003e+08	156017718	1.0155e+08	107443031	1.24229e+08	1.60753e+08	1.72578e+08	1.58912e+08	29	27	29	28	24	36	29	28	30	35	35	30	0.488332	26.9644	6.95581	0.000137952	0.00280825	0.951415	0.00147532	26.7209	0.0157828	0.987786	0.993855	-7.73863	0.568661	27.0045
LmxM.25.0710	13	12	562.07	4.91e-05	0.000216723	1.41643	1	KKT2	KKT3	39268	hypothetical protein, conserved	45439475	4.61356e+07	4.48714e+07	5.45048e+07	5.79443e+07	6.42841e+07	4.10039e+07	4.01548e+07	4.36149e+07	5.57815e+07	5.72005e+07	5.69817e+07	9	11	10	12	12	10	9	12	8	10	8	12	0.369963	25.6237	4.40353	0.00246721	0.0184722	-2.18795	-0.129825	25.3738	-1.74319	0.11862	0.340231	-6.29198	0.316896	25.5972
LmxM.24.1790	1	1	21.02	4.92e-05	0.000216723	2.00855	1	BDF5	KKT2	29062	hypothetical protein, conserved	478475	372743	429176	191327	213436	232710	368418	349900	387168	288497	303240	312999	0	1	0	0	0	0	1	1	0	0	0	0	NA	NA	NA	NA	NA	NA	NA	NA	NA	NA	NA	NA	NA	NA
LmxM.30.2390	2	2	100.73	5e-05	0.000219335	1.67471	1	KKT2	KKT3	48564	zinc transporter-like protein	1.99883e+06	1.90169e+06	1.7403e+06	2.84184e+06	2.62642e+06	2.52721e+06	1.5264e+06	1.5927e+06	1.65513e+06	2.34345e+06	2.77846e+06	2.37721e+06	2	2	3	2	2	2	2	2	3	3	2	2	0.503896	21.0921	4.64872	0.00179974	0.0150953	-1.84719	-0.239074	20.7206	-2.08428	0.0698684	0.252567	-5.78804	0.408805	21.0446
LmxM.04.0420	8	6	280.95	5.02e-05	0.000219338	2.04654	1	KKT2	BDF5	39355	hypothetical protein, conserved	1.53793e+06	1.62615e+06	1.68967e+06	3.39543e+06	3.69315e+06	2.84483e+06	1.75853e+06	1.55868e+06	1.8081e+06	2.11786e+06	2.54657e+06	2.26038e+06	2	2	4	3	6	5	3	4	4	3	4	4	1.02587	21.1376	8.17442	4.5274e-05	0.00145728	2.16951	0.0766587	20.663	0.647841	0.534838	0.746553	-7.50956	0.509513	20.8794
LmxM.16.0680	10	7	359.92	5.12e-05	0.000222836	1.90194	1	KKT3	KKT2	49122	apurinic/apyrimidinic endonuclease-redox protein,AP-endonuclease	3.41046e+06	2.99856e+06	2.92237e+06	1.86439e+06	1.74849e+06	2.30758e+06	3.62512e+06	3.74868e+06	3.88657e+06	2.19359e+06	1.94183e+06	2.0414e+06	3	4	3	2	4	2	4	7	5	3	4	3	-0.663395	21.2337	-4.89358	0.001325	0.0125061	-1.51547	0.273843	21.7023	2.62664	0.0297605	0.158976	-4.93845	-0.593702	21.2685
LmxM.34.1140	16	7	740.11	5.17e-05	0.000222836	1.71822	1	KKT2	KKT3	89284	oligosaccharyl transferase-like protein	1.50638e+06	1.5685e+06	1.4571e+06	2.1744e+06	1.97476e+06	2.12273e+06	1.09404e+06	1.2389e+06	1.31729e+06	1.45921e+06	1.59349e+06	1.63599e+06	3	4	4	3	5	3	3	5	1	4	4	5	0.468212	20.7602	4.45518	0.0023069	0.0175908	-2.11547	-0.315758	20.3682	-2.51639	0.0353916	0.175366	-5.11381	0.0479867	20.5501
LmxM.31.1110	3	3	159.91	5.18e-05	0.000222836	1.82725	1	KKT2	KKT3	36150	mitochondrial carrier protein, putative,mitochondrial pyruvate carrier-like protein	689254	724861	653428	932379	826080	1.03924e+06	478790	539016	513294	783088	757513	824459	2	3	3	3	3	2	3	2	3	3	3	3	0.431298	19.6089	3.04429	0.0166018	0.0668154	-4.21571	-0.433754	19.1764	-3.00871	0.0164149	0.113172	-4.32797	0.194375	19.4904
LmxM.23.1165	7	3	195.83	5.21e-05	0.000222836	2.2821	1	KKT3	BDF5	57291	coronin, putative	684104	632289	530146	1.30436e+06	1.02074e+06	1.07465e+06	1.4247e+06	1.36577e+06	1.42352e+06	1.32713e+06	1.21289e+06	1.09096e+06	1	1	1	2	3	3	3	2	2	3	2	2	0.880473	19.6636	5.43988	0.000689964	0.00795679	-0.806255	1.19814	19.8224	8.30589	2.91243e-05	0.00146243	2.49306	0.978984	19.7129
LmxM.24.0280	11	6	339.78	5.23e-05	0.000222836	1.96982	1	KKT2	BDF5	76087	dynein intermediate-chain-like protein	394952	459552	489657	851392	979214	817142	464301	516032	521956	479695	551777	518894	2	1	1	4	4	4	2	2	3	1	2	1	0.979453	19.2573	6.32778	0.000259954	0.00425646	0.258764	0.164259	18.8497	1.00115	0.345434	0.591321	-7.20929	0.209323	18.8722
LmxM.18.1660	18	14	834.99	5.26e-05	0.000222836	1.58071	1	KKT2	KKT3	79380	gamma-glutamylcysteine synthetase, putative	1.14502e+07	1.07163e+07	1.02325e+07	1.42415e+07	1.37503e+07	1.52237e+07	8.56298e+06	9.07186e+06	9.70452e+06	1.05259e+07	9.80229e+06	9.38423e+06	9	10	10	8	12	11	5	7	10	8	6	8	0.41585	23.5709	4.93479	0.00125951	0.0120695	-1.46049	-0.245319	23.2403	-2.73821	0.0249878	0.14151	-4.76037	-0.124967	23.3005
LmxM.32.1100	6	5	164.88	5.27e-05	0.000222836	6.50499	1	BDF5	CLK2	105505	hypothetical protein, conserved	173849	318206	378457	55318	80346.3	68038.5	189029	241021	192115	40672.2	54584.1	38565.9	1	5	2	2	1	0	2	0	0	0	0	0	-2.03779	17.0534	-5.78001	0.000469127	0.00619906	-0.385809	-0.419395	17.8626	-1.34258	0.215458	0.463688	-6.82659	-2.64462	16.75
LmxM.33.1415;LmxM.33.1400;LmxM.33.1410	15	13	670.24	5.27e-05	0.000222836	1.77995	1	BDF5	KKT3	37318	d-isomer specific 2-hydroxyacid dehydrogenase- like protein	1.34075e+07	1.11251e+07	1.27972e+07	1.18309e+07	1.0584e+07	9.37369e+06	6.82908e+06	6.93497e+06	7.20828e+06	7.41491e+06	6.56246e+06	7.18847e+06	15	12	11	13	14	15	8	11	13	8	12	10	-0.23385	23.4475	-2.02574	0.0785664	0.191385	-5.79041	-0.827745	23.1505	-8.65138	2.15179e-05	0.00117444	2.82302	-0.81604	23.1564
LmxM.13.1620	13	12	447.28	5.28e-05	0.000222836	1.79211	1	KKT2	KKT3	64520	squalene monooxygenase-like protein	4.19981e+06	3.90182e+06	4.1652e+06	4.87937e+06	4.76687e+06	5.5598e+06	2.5802e+06	2.74545e+06	3.15937e+06	3.55553e+06	3.66212e+06	3.48153e+06	6	7	7	8	11	9	11	5	6	7	8	6	0.307305	22.1162	3.12402	0.0147451	0.0620448	-4.09178	-0.536233	21.6944	-4.82411	0.00123301	0.0222178	-1.58049	-0.196798	21.8641
LmxM.32.2140	17	12	635.75	5.28e-05	0.000222836	4.12454	1	KKT2	BDF5	106574	kinesin, putative	308653	330692	369117	1.09729e+06	1.51816e+06	1.54399e+06	1.11512e+06	1.38621e+06	1.58355e+06	662841	973640	586747	2	3	4	6	7	7	6	8	8	5	6	5	2.03105	19.3704	11.3712	4.21037e-06	0.000313928	4.75178	2.00725	19.3584	11.434	2.57504e-06	0.000254067	5.12932	1.10975	18.9097
LmxM.34.4360	16	10	451.55	5.29e-05	0.000222836	2.67657	1	KKT3	CLK2	261818	DNA polymerase epsilon catalytic subunit, putative	1.17481e+06	1.21145e+06	1.15199e+06	772284	748386	661769	1.49742e+06	1.72446e+06	1.62094e+06	541205	774291	493844	3	4	7	1	3	2	4	7	6	2	1	2	-0.699941	19.8194	-5.54588	0.000610809	0.00734922	-0.673523	0.450724	20.3947	3.8018	0.00500902	0.0553195	-3.0819	-0.99532	19.6717
LmxM.25.1210	10	4	320.78	5.36e-05	0.000224982	1.9413	1	KKT3	CLK2	113072	hypothetical protein, conserved	1.36592e+06	1.29755e+06	1.36493e+06	1.14984e+06	1.17893e+06	1.07957e+06	1.98699e+06	1.9395e+06	1.7023e+06	1.0245e+06	1.04809e+06	826910	4	2	2	3	0	1	4	6	4	1	0	0	-0.241706	20.2355	-2.1576	0.0641662	0.167058	-5.5922	0.479755	20.5963	4.05373	0.00349605	0.0449317	-2.69912	-0.482003	20.1154
LmxM.31.1060	8	7	286.65	5.42e-05	0.00022643	2.40158	1	KKT2	CLK2	68532	dynein, putative	946927	787257	905703	1.99545e+06	1.73479e+06	1.57955e+06	910595	954525	869856	758421	835809	616718	4	3	3	6	3	4	3	3	4	4	2	2	1.00588	20.2456	7.15668	0.000113668	0.00253576	1.16316	0.0544139	19.7699	0.394874	0.703029	0.855504	-7.65227	-0.262781	19.6113
LmxM.34.3510	32	29	1206.05	5.43e-05	0.00022643	3.12316	1	KKT3	CLK2	147925	structural maintenance of chromosome (SMC) family protein, putative	7.61328e+06	6.38748e+06	4.78272e+06	6.21578e+06	5.55916e+06	5.33072e+06	1.08736e+07	1.06669e+07	9.83104e+06	3.52638e+06	3.51495e+06	3.00347e+06	4	7	12	8	13	13	23	22	16	4	7	5	-0.112155	22.496	-0.669663	0.522549	0.666593	-7.39855	0.764524	22.9344	4.77093	0.00134944	0.0239716	-1.67076	-0.881091	22.1116
LmxM.24.0250	5	4	183.41	5.63e-05	0.000233946	3.52728	1	KKT3	CLK2	67009	ATP-dependent RNA helicase, putative	147606	127152	156912	100508	144258	89621.7	249275	262381	222234	67997.8	77988.4	62074.6	0	0	1	0	1	2	4	1	2	0	0	0	-0.393459	16.9323	-1.37188	0.208556	0.365076	-6.69535	0.767737	17.5129	3.48053	0.00802554	0.0743595	-3.58038	-1.05377	16.6022
LmxM.34.2180	7	5	234.07	5.66e-05	0.000234562	5.51538	1	KKT3	KKT2	115645	hypothetical protein, conserved	121676	194712	128245	32918.4	50191.4	48865	266973	252446	208472	63660.3	33467	48382.8	0	3	1	0	1	0	5	4	4	0	1	1	-1.74465	16.2717	-4.87775	0.00135113	0.0126576	-1.53665	0.736411	17.5123	2.77423	0.0236206	0.137365	-4.70281	-1.62715	16.3305
LmxM.31.2640	3	3	104.08	5.73e-05	0.000235938	1.79502	1	KKT2	BDF5	45225	cystathionine beta-lyase, putative	701129	646497	606363	1.27156e+06	1.17729e+06	1.0586e+06	1.1597e+06	1.20427e+06	1.04607e+06	998160	983169	872422	0	1	1	1	2	1	2	3	2	2	1	1	0.842498	19.7317	6.16456	0.000308765	0.00486531	0.0707798	0.803389	19.7122	5.82742	0.000360526	0.00949468	-0.248626	0.54641	19.5837
LmxM.27.1805;LmxM.27.1807	27	25	1324.28	5.73e-05	0.000235938	1.44462	1	BDF5	CLK2	58770	glycosomal phosphoenolpyruvate carboxykinase, putative	8.08324e+07	8.17296e+07	8.75126e+07	7.64766e+07	7.64485e+07	7.68979e+07	5.17027e+07	5.87012e+07	6.27393e+07	5.90694e+07	5.83154e+07	5.57227e+07	28	28	29	35	33	24	23	27	22	27	31	24	-0.120944	26.2515	-1.69428	0.12994	0.266968	-6.26925	-0.534094	26.0449	-5.73574	0.000401109	0.0101381	-0.364515	-0.530243	26.0468
LmxM.21.0340	26	25	1460.21	5.75e-05	0.000235984	1.94179	1	KKT3	KKT2	51769	mitochondrial processing peptidase alpha subunit, putative,metallo-peptidase, Clan ME, Family M16	3.10467e+07	2.89006e+07	2.69295e+07	1.89131e+07	1.66312e+07	2.01719e+07	3.87556e+07	3.3531e+07	3.59028e+07	3.17882e+07	2.74555e+07	3.18476e+07	31	42	28	32	22	22	35	32	28	37	32	27	-0.643033	24.4636	-6.45906	0.000226871	0.00401125	0.407522	0.316423	24.9433	3.44673	0.00844023	0.0765559	-3.6334	0.0673479	24.8187
LmxM.33.1360	28	19	1095.19	5.84e-05	0.000238818	2.0213	1	BDF5	KKT2	281090	hypothetical protein, conserved	6.61285e+06	6.23182e+06	6.24913e+06	2.73257e+06	3.28203e+06	3.4317e+06	4.67794e+06	5.85291e+06	5.86319e+06	4.16463e+06	4.22886e+06	4.24363e+06	13	15	11	9	9	13	9	12	17	7	9	7	-1.0216	22.0903	-9.21113	1.9421e-05	0.000846299	3.09305	-0.22729	22.4875	-2.02228	0.0769895	0.268663	-5.88204	-0.594941	22.3036
LmxM.19.0520	25	19	970.75	5.98e-05	0.000243789	1.56599	1	CLK2	KKT3	65715	hypothetical protein, conserved	3.48296e+07	3.42073e+07	3.75121e+07	4.20813e+07	4.51051e+07	4.70137e+07	2.70784e+07	2.99642e+07	3.20042e+07	4.71208e+07	4.8424e+07	4.39017e+07	15	14	13	12	11	13	9	11	13	13	13	10	0.332527	25.2471	4.12644	0.00356195	0.0236584	-2.58323	-0.261109	24.9503	-2.89328	0.0196248	0.124213	-4.51245	0.38813	25.2749
LmxM.15.1030	5	3	257.9	6.05e-05	0.000245537	7.57409	1	KKT3	KKT2	46175	hypothetical protein, conserved	324462	358581	310294	94669.7	105806	57342.6	622027	657498	673216	51931.1	137837	93180.8	2	2	2	1	1	1	3	3	3	2	1	1	-1.9913	17.3387	-6.87165	0.000149799	0.00296917	0.861321	0.977017	18.8228	6.30173	0.000211214	0.0065738	0.332986	-1.91941	17.3746
LmxM.34.1200	9	6	272.55	6.23e-05	0.000251617	3.33072	1	KKT3	CLK2	80580	pre-mRNA splicing factor ATP-dependent RNA helicase, putative	881586	679159	694617	383129	311078	399119	814313	1.02839e+06	640551	249929	213242	282388	3	1	2	0	0	0	6	3	0	0	0	0	-1.04271	18.9883	-5.82159	0.000447983	0.00602537	-0.3355	0.12238	19.5709	0.595337	0.567713	0.770176	-7.54446	-1.59613	18.7116
LmxM.08_29.2240	26	19	1188.44	6.24e-05	0.000251617	1.36631	1	KKT2	KKT3	97380	aminopeptidase, putative,metallo-peptidase, Clan MA(E), Family M1	1.84682e+07	1.77539e+07	1.6636e+07	1.95046e+07	1.97257e+07	2.03699e+07	1.39147e+07	1.4825e+07	1.48818e+07	1.79901e+07	1.93923e+07	1.83323e+07	20	15	14	17	19	16	9	15	14	19	18	15	0.174282	24.1565	2.26693	0.0542296	0.146821	-5.42553	-0.276435	23.9311	-3.3797	0.00933121	0.0796856	-3.73886	0.0765299	24.1076
LmxM.34.2080	23	17	1099.01	6.32e-05	0.000254289	1.63687	1	CLK2	KKT3	135178	calcium motive p-type ATPase, putative	1.12397e+07	1.02622e+07	9.44238e+06	1.53028e+07	1.54746e+07	1.30182e+07	1.02667e+07	9.73379e+06	1.0564e+07	1.65851e+07	1.76032e+07	1.58419e+07	13	14	12	8	13	10	13	15	14	14	12	17	0.500356	23.5447	4.75037	0.00158321	0.0139962	-1.70844	-0.0149883	23.2871	-0.160318	0.876517	0.945835	-7.7244	0.695431	23.6423
LmxM.34.3020	23	21	886.9	6.43e-05	0.000257763	1.35521	1	KKT2	KKT3	50316	phospholipase A2-like protein, putative	1.25092e+07	1.13636e+07	1.14608e+07	1.48468e+07	1.49156e+07	1.5957e+07	1.1046e+07	1.13093e+07	1.13809e+07	1.30413e+07	1.22708e+07	1.32125e+07	7	12	7	14	13	15	11	13	12	16	12	14	0.372353	23.6744	4.60489	0.00190289	0.0156812	-1.90747	-0.0654878	23.4555	-0.812074	0.439731	0.669939	-7.38359	0.12537	23.5509
LmxM.36.1060	12	7	348.28	6.56e-05	0.000262077	1.92559	1	KKT3	KKT2	111823	hypothetical protein, conserved	1.30383e+06	1.36981e+06	1.50749e+06	1.27485e+06	1.12303e+06	1.369e+06	2.58416e+06	2.24868e+06	2.42063e+06	1.62927e+06	1.40068e+06	1.35419e+06	0	1	4	0	2	3	5	6	7	0	3	1	-0.152674	20.3315	-1.18161	0.272401	0.438028	-6.92115	0.795094	20.8054	6.68714	0.000139571	0.00473535	0.784266	0.0663063	20.441
LmxM.29.0010	11	9	395.84	6.6e-05	0.000262803	1.80174	1	KKT2	BDF5	47096	hypothetical protein, conserved	3.03501e+06	2.75702e+06	2.41702e+06	4.63372e+06	5.2157e+06	4.94116e+06	3.21358e+06	3.09218e+06	3.22289e+06	3.50701e+06	3.87367e+06	3.37383e+06	2	4	4	4	9	8	5	3	4	4	5	2	0.853945	21.8046	7.45176	8.61663e-05	0.00219258	1.46607	0.221037	21.4881	1.9188	0.0904662	0.292192	-6.03679	0.393429	21.5743
LmxM.36.2510	21	18	782.05	6.62e-05	0.000262803	1.59131	1	BDF5	KKT2	98039	nucleoporin interacting component (NUP93), putative	6.92386e+06	6.7439e+06	7.24845e+06	4.19496e+06	4.23942e+06	4.70961e+06	5.5695e+06	6.22639e+06	6.55467e+06	5.30088e+06	5.5761e+06	5.67261e+06	14	15	13	10	11	7	11	12	14	11	11	8	-0.671567	22.3967	-7.45207	8.61414e-05	0.00219258	1.46639	-0.191456	22.6368	-2.00648	0.0789146	0.272904	-5.90586	-0.337778	22.5636
LmxM.23.0543	6	4	141.09	6.65e-05	0.000263018	2.53906	1	BDF5	KKT2	117876	5'-3' exonuclease XRNC, putative	354995	374891	320845	132331	141742	139753	268861	252428	199093	135933	186794	173525	2	2	2	0	0	0	1	3	0	0	0	0	-1.34195	17.744	-6.93992	0.000140107	0.00282232	0.934464	-0.553324	18.1384	-2.74277	0.0248103	0.140928	-4.75308	-1.09222	17.8689
LmxM.26.1240	45	35	2465.72	6.66e-05	0.000263018	1.56454	1	BDF5	CLK2	71012	heat shock protein 70-related protein	1.27333e+08	1.13571e+08	127854902	8.75046e+07	8.74258e+07	7.82394e+07	9.71222e+07	8.68093e+07	9.042e+07	7.48735e+07	8.05341e+07	8.02905e+07	41	47	41	34	41	39	38	32	37	42	29	36	-0.542396	26.5998	-6.27558	0.000274565	0.00441886	0.199017	-0.42607	26.658	-4.9974	0.000987087	0.0196765	-1.34031	-0.644406	26.5488
LmxM.03.0580	3	3	143.63	6.69e-05	0.000263175	4.54814	1	KKT3	CLK2	19912	hypothetical protein, conserved	1.0452e+06	1.02919e+06	1.04154e+06	214307	338042	489238	1.13651e+06	1.18889e+06	1.2889e+06	208424	281499	304753	4	1	4	2	1	0	3	2	3	0	1	0	-1.66079	19.1558	-5.93332	0.000396193	0.0055467	-0.20144	0.212117	20.0923	1.73856	0.119464	0.341526	-6.29857	-1.98983	18.9913
LmxM.22.0220	19	17	750.98	7.08e-05	0.000277593	1.59961	0.999999	KKT2	BDF5	101347	hypothetical protein, unknown function	5.33765e+06	4.68681e+06	4.52179e+06	7.98499e+06	7.70978e+06	7.5736e+06	5.3598e+06	5.4552e+06	5.75046e+06	7.73641e+06	8.35052e+06	6.83512e+06	7	8	5	14	8	8	6	9	7	7	8	6	0.681084	22.546	7.19969	0.00010911	0.00252091	1.20791	0.190594	22.3008	1.91579	0.0908903	0.292808	-6.04125	0.654931	22.5329
LmxM.15.1420	17	15	655.27	7.11e-05	0.000277727	2.09606	0.999999	KKT3	CLK2	109926	mismatch repair protein MSH3, putative	6.34364e+06	6.02713e+06	5.14366e+06	2.72086e+06	2.78495e+06	3.856e+06	5.78369e+06	6.13152e+06	6.23878e+06	3.12495e+06	2.83706e+06	2.69901e+06	12	8	10	7	4	7	12	9	7	7	4	7	-0.91692	22.013	-5.83185	0.000442928	0.00597873	-0.323118	0.0566405	22.4997	0.537635	0.605138	0.795167	-7.57969	-1.01297	21.9649
LmxM.26.0040	4	1	101.71	7.13e-05	0.000277727	2.31485	0.999999	KKT2	BDF5	32845	protein kinase, putative	214731	227796	228394	585489	542545	425043	268594	267530	270305	220187	288586	226417	1	0	1	1	1	1	2	1	1	1	1	1	NA	NA	NA	NA	NA	NA	NA	NA	NA	NA	NA	NA	NA	NA
LmxM.05.1060;LmxM.05.1061	15	15	695.85	7.15e-05	0.000277727	1.71273	0.999999	BDF5	KKT3	55678	ATPase, putative	2.53258e+07	2.28449e+07	2.14064e+07	1.8129e+07	1.56918e+07	1.71205e+07	1.40859e+07	1.30684e+07	1.34691e+07	1.74642e+07	1.61347e+07	1.81106e+07	22	16	22	13	14	16	12	12	13	17	12	16	-0.448829	24.2393	-4.68538	0.00171814	0.0147392	-1.79698	-0.77351	24.0769	-8.57755	2.29365e-05	0.00121661	2.75343	-0.426373	24.2505
LmxM.20.0870	5	4	233.69	7.22e-05	0.000279855	3.08158	0.999999	KKT3	CLK2	83694	ATP-dependent RNA helicase, putative	606845	587707	603965	422768	505564	358207	1.055e+06	923585	868321	346909	339462	237475	4	6	4	3	3	5	5	6	5	5	5	3	-0.497446	18.9445	-2.9077	0.020374	0.077818	-4.4287	0.657916	19.5222	4.66421	0.00151984	0.0256669	-1.8059	-0.98177	18.7024
LmxM.20.1710	6	5	169.6	7.41e-05	0.000286322	2.37404	0.999999	KKT3	CLK2	65912	hypothetical protein, conserved	2.50301e+06	2.64145e+06	2.53761e+06	1.26802e+06	1.59592e+06	1.25829e+06	2.33044e+06	2.87384e+06	3.29568e+06	1.02738e+06	1.35625e+06	1.19674e+06	2	4	3	1	4	1	1	4	4	1	3	1	-0.906675	20.8344	-7.11374	0.000118429	0.00253576	1.11828	0.131898	21.3537	0.941978	0.373177	0.615318	-7.26701	-1.11025	20.7326
LmxM.04.0750	26	25	1001.28	7.58e-05	0.000291683	1.39042	0.999999	BDF5	KKT3	24940	60S ribosomal protein L10, putative	2.26363e+08	2.15706e+08	2.26657e+08	1.56624e+08	1.67532e+08	1.84431e+08	1.57295e+08	1.63323e+08	1.60333e+08	1.69654e+08	1.70322e+08	1.6522e+08	25	26	25	23	22	25	27	20	21	27	25	26	-0.397797	27.5326	-4.80495	0.00147882	0.0134382	-1.63454	-0.475311	27.4938	-6.85759	0.00011684	0.00427203	0.978021	-0.404322	27.5293
LmxM.03.0730	2	1	45.8	7.66e-05	0.000293846	2.4334	0.999999	CLK2	KKT3	39851	hypothetical protein, conserved	65947.7	51460.5	73480.9	69328.7	67717.4	69321.7	37272.3	38395.2	29785.9	83255.3	88099.3	85255.6	0	1	1	1	0	1	0	0	0	0	1	3	NA	NA	NA	NA	NA	NA	NA	NA	NA	NA	NA	NA	NA	NA
LmxM.05.1080;LmxM.05.1080a	10	10	616.82	7.86e-05	0.000300947	1.75179	0.999999	KKT2	KKT3	80645	hypothetical protein, conserved	3.05469e+06	2.9264e+06	3.00629e+06	3.21886e+06	3.19818e+06	2.86452e+06	1.67494e+06	2.06898e+06	1.55442e+06	1.80988e+06	1.95907e+06	1.61713e+06	10	11	11	9	10	10	6	8	6	8	5	6	0.0446537	21.5366	0.46013	0.658076	0.778854	-7.52645	-0.772911	21.1278	-5.88258	0.000338295	0.0090356	-0.179456	-0.74288	21.1428
LmxM.05.0800	4	3	175.6	7.93e-05	0.00030253	3.35493	0.999999	BDF5	CLK2	47417	MYND zinc finger (ZnF) domain-like protein	150374	134960	153833	76782.1	80345.5	71312.3	69576.8	73866.2	69595.6	48416.6	52083.9	30401.5	2	1	3	2	2	0	1	1	0	0	1	0	-0.942368	16.6859	-3.61047	0.00727303	0.0386322	-3.34612	-1.04191	16.6362	-3.8474	0.0046902	0.0535251	-3.01205	-1.78259	16.2658
LmxM.08_29.0390	4	3	147.21	8.2e-05	0.000312035	2.27802	0.999999	KKT3	KKT2	30411	RNA binding protein, putative	478831	438720	379547	239357	207011	253587	523302	514483	556724	247938	285086	193460	1	1	0	1	0	0	1	1	2	1	0	0	-0.888579	18.271	-4.76719	0.0015502	0.0138343	-1.68562	0.303546	18.8671	1.86584	0.0982105	0.30567	-6.11482	-0.847893	18.2914
LmxM.23.1550	11	8	354.02	8.24e-05	0.000312487	1.83723	0.999999	KKT3	CLK2	89748	hypothetical protein, conserved	1.76592e+06	1.58902e+06	1.53396e+06	1.91214e+06	1.75026e+06	1.84279e+06	2.78983e+06	2.64735e+06	2.77937e+06	1.45743e+06	1.71361e+06	1.30122e+06	3	2	4	4	5	3	6	5	4	7	5	3	0.172943	20.72	1.55191	0.160555	0.307735	-6.46327	0.751223	21.0091	6.82565	0.000120768	0.00433153	0.941981	-0.135163	20.5659
LmxM.16.1620	4	1	101.85	8.28e-05	0.000312639	2.80835	0.999999	KKT3	CLK2	47572	hypothetical protein, conserved	180350	143698	153501	131572	104670	99644.7	206132	207727	258678	93322.2	76490.9	69664.6	1	1	0	0	0	0	1	1	1	0	0	0	NA	NA	NA	NA	NA	NA	NA	NA	NA	NA	NA	NA	NA	NA
LmxM.04.0480	3	3	81.21	8.29e-05	0.000312639	1.89966	0.999999	KKT2	KKT3	18992	ADP-ribosylation factor, putative	472372	433192	486929	767798	868384	675033	365161	384490	466996	702359	753832	704176	1	1	1	2	2	2	1	1	1	2	1	2	0.725125	19.1851	4.69763	0.00169176	0.0145616	-1.78024	-0.201252	18.7219	-1.16986	0.275	0.528739	-7.03014	0.634581	19.1398
LmxM.32.2370	7	6	219.47	8.33e-05	0.000312926	2.93251	0.999999	KKT3	CLK2	61019	hypothetical protein, conserved	1.90581e+06	1.60023e+06	1.58745e+06	1.03154e+06	902046	1.30352e+06	2.21118e+06	2.14709e+06	2.96323e+06	864039	750564	882061	0	3	1	0	1	0	3	6	3	0	0	0	-0.665637	20.3572	-4.0275	0.00407221	0.0260373	-2.7269	0.512993	20.9465	3.27246	0.0109688	0.0882657	-3.9083	-1.02708	20.1765
LmxM.06.0430	18	11	643.77	8.35e-05	0.000312926	2.77741	0.999999	KKT3	BDF5	76324	hypothetical protein, conserved	1.71147e+06	1.10234e+06	1.43492e+06	3.35494e+06	3.846e+06	3.78062e+06	3.53942e+06	3.83139e+06	4.42966e+06	2.52227e+06	2.35272e+06	1.93243e+06	2	2	4	6	5	6	4	10	7	3	5	4	1.3905	21.1057	8.27559	4.1527e-05	0.00137185	2.26388	1.4906	21.1558	8.52458	2.40182e-05	0.00124236	2.70321	0.694232	20.7576
LmxM.31.0310	19	9	748.55	8.39e-05	0.000313276	1.8257	0.999999	KKT2	CLK2	182557	hypothetical protein, conserved	900206	921660	854192	1.30465e+06	1.34485e+06	1.26465e+06	681705	879737	880818	690621	715321	737972	4	7	6	10	9	7	4	5	7	4	3	6	0.548859	20.0404	4.78213	0.00152153	0.013643	-1.66539	-0.141328	19.6953	-0.923936	0.381956	0.62291	-7.28405	-0.319666	19.6062
LmxM.09.0720	7	5	446.82	8.58e-05	0.000318865	3.74191	0.999999	BDF5	CLK2	37928	cleavage and polyadenylation specificity factor 30 kDa subunit, putative	1.52321e+06	932535	1.00948e+06	284878	330515	316630	1.12133e+06	693976	1.11603e+06	259122	376635	290301	5	4	4	3	3	7	3	4	7	3	5	5	-1.86263	19.1736	-8.89237	2.49713e-05	0.000989915	2.81903	-0.241137	19.9843	-0.956079	0.366641	0.609881	-7.25328	-1.88713	19.1613
LmxM.23.0040	17	15	855.56	8.59e-05	0.000318865	2.02813	0.999999	BDF5	KKT2	25585	peroxidoxin,tryparedoxin peroxidase	4.80323e+08	4.29278e+08	3.69235e+08	2.18269e+08	1.84886e+08	2.27394e+08	2.34022e+08	2.05673e+08	2.0204e+08	2.39535e+08	2.1653e+08	2.52927e+08	32	24	22	20	16	18	19	21	17	21	18	18	-1.01751	28.1502	-8.42802	3.65176e-05	0.00123897	2.40427	-0.989607	28.1641	-8.91039	1.72605e-05	0.00106562	3.06325	-0.845645	28.2361
LmxM.31.1720	15	9	535.69	8.79e-05	0.000325659	2.40486	0.999999	KKT3	CLK2	78372	hypothetical protein, conserved	1.41377e+06	1.52174e+06	1.33069e+06	753838	742405	926259	1.43761e+06	1.37095e+06	2.02359e+06	629758	678129	701444	4	4	3	3	3	1	4	3	6	2	3	2	-0.821782	20.0265	-5.89281	0.000414161	0.0057343	-0.249845	0.159444	20.5171	0.944706	0.371863	0.61417	-7.26441	-1.08551	19.8946
LmxM.12.0610	6	4	260.56	8.87e-05	0.000327376	2.33761	0.999998	KKT3	CLK2	113330	hypothetical protein, conserved	293266	260167	263789	377184	432155	297478	364147	384176	404359	144687	185765	162652	4	4	2	5	5	4	5	5	3	6	4	3	0.422857	18.2647	2.10584	0.0694794	0.176083	-5.67041	0.496965	18.3018	2.86473	0.0205143	0.127838	-4.55809	-0.734279	17.6862
LmxM.27.2370	4	2	70.94	9.11e-05	0.000335441	1.85737	0.999998	CLK2	KKT2	18144	hypothetical protein, conserved	391265	366678	446611	337519	338527	291712	402940	367077	435107	575781	607608	614099	0	0	1	0	1	1	0	0	1	0	0	0	-0.314297	18.4531	-1.8234	0.106963	0.232175	-6.08667	0.00211362	18.6113	0.0122543	0.990516	0.994941	-7.73869	0.581819	18.9011
LmxM.04.0980	12	7	364.92	9.43e-05	0.000345161	13.708	0.999998	KKT3	CLK2	132574	hypothetical protein, conserved	329217	105923	98038.7	442090	630038	599477	1.30276e+06	1.76534e+06	1.99876e+06	109302	111297	149029	0	0	0	1	2	3	4	7	9	0	0	0	1.87	18.1358	4.09684	0.0038344	0.0249378	-2.64943	3.46431	18.933	7.64594	8.07258e-05	0.00320014	1.48388	-0.30505	17.0483
LmxM.11.0470	22	10	731.51	9.43e-05	0.000345161	2.0671	0.999998	KKT3	CLK2	81673	pumilio-repeat, RNA-binding protein, putative	2.24782e+06	2.89664e+06	2.28702e+06	1.91694e+06	2.03118e+06	2.14836e+06	2.78939e+06	3.17263e+06	2.97701e+06	1.61214e+06	1.35489e+06	1.3574e+06	4	6	4	1	3	4	7	5	7	4	3	2	-0.27734	21.0917	-2.12293	0.0676786	0.173163	-5.64464	0.274371	21.3675	2.09294	0.0689258	0.249831	-5.77483	-0.776127	20.8423
LmxM.18.0880	5	5	185.1	9.49e-05	0.000346435	2.4812	0.999998	BDF5	KKT2	108245	hypothetical protein, conserved	608837	547153	454179	227383	204182	217382	431399	485279	534699	283219	223107	327200	8	6	5	5	4	3	9	7	6	4	5	3	-1.30202	18.3724	-7.12001	0.000117721	0.00253576	1.12484	-0.144899	18.9509	-0.812044	0.439748	0.669939	-7.38362	-0.957145	18.5448
LmxM.08_29.2830	9	8	501.46	9.56e-05	0.000347799	2.43894	0.999998	BDF5	KKT2	23524	hypothetical protein, conserved	2.17296e+07	1.3843e+07	1.81965e+07	7.19182e+06	7.10919e+06	7.74508e+06	9.7705e+06	8.78866e+06	9.02931e+06	8.06781e+06	7.06158e+06	8.15353e+06	7	8	7	8	11	9	6	8	8	9	6	10	-1.26298	23.4395	-8.09118	4.86415e-05	0.00150151	2.09113	-0.939856	23.6011	-6.06343	0.000284605	0.00818184	0.0178793	-1.18622	23.4779
LmxM.14.1120;LmxM.14.1120a	29	17	1248.67	9.63e-05	0.000349313	4.02309	0.999998	BDF5	CLK2	298624	kinesin K39, putative	6.67555e+06	6.55558e+06	4.61392e+06	1.85213e+06	1.68806e+06	1.53982e+06	2.75908e+06	4.38848e+06	2.54239e+06	1.55386e+06	1.62357e+06	1.25823e+06	17	18	14	11	6	3	10	18	8	4	9	6	-1.79677	21.5857	-11.0965	5.03787e-06	0.000344957	4.55797	-0.904503	22.0319	-3.8886	0.00504494	0.0555533	-3.03811	-1.99706	21.4856
LmxM.04.0090	6	2	126.83	9.66e-05	0.00034945	2.26915	0.999998	KKT2	BDF5	202325	hypothetical protein, conserved	8234.29	10932.8	10524.4	21762.5	23487.7	22124.4	12066.4	15146.7	13469.1	15422.7	18544.8	18250.6	0	1	1	4	1	2	1	0	1	0	2	1	1.19242	13.858	1.90723	0.0941688	0.214459	-5.96527	0.459177	13.4913	0.660254	0.527235	0.741714	-7.50092	0.820631	13.6721
LmxM.23.1770	2	2	86.65	9.74e-05	0.000351211	2.03067	0.999998	KKT3	CLK2	29898	Csl4p homologue, putative	492307	562453	506392	447641	432916	380903	922324	723434	874568	381042	388393	471698	2	2	2	4	2	4	2	2	2	3	3	3	-0.308563	18.8325	-1.99736	0.0820572	0.197084	-5.8326	0.685721	19.3297	4.35368	0.00230594	0.0339225	-2.25392	-0.335404	18.8191
LmxM.22.1250	2	1	110.37	9.89e-05	0.000355252	2.30621	0.999998	KKT3	CLK2	47565	hypothetical protein, conserved	295021	281942	300184	133268	130047	189661	337616	303185	365674	165015	148303	123101	2	1	2	1	1	2	1	1	1	1	0	1	NA	NA	NA	NA	NA	NA	NA	NA	NA	NA	NA	NA	NA	NA
LmxM.19.0100	12	12	539.28	9.9e-05	0.000355252	1.45707	0.999998	BDF5	CLK2	31519	fibrillarin, putative	1.39996e+07	1.38571e+07	1.29833e+07	1.04244e+07	1.0052e+07	9.38623e+06	1.14569e+07	1.29757e+07	1.21874e+07	8.79997e+06	9.2902e+06	9.93879e+06	12	11	12	8	12	10	14	17	11	11	10	6	-0.452203	23.4716	-5.53253	0.000620202	0.00741487	-0.690151	-0.158417	23.6185	-1.85883	0.0992806	0.307289	-6.12507	-0.544059	23.4257
LmxM.36.2130	23	17	721.16	0.000101429	0.000362771	2.46512	0.999997	KKT3	CLK2	63184	DEAD box RNA helicase, putative	6.41465e+06	4.67339e+06	6.25547e+06	4.25403e+06	4.36865e+06	4.14573e+06	6.12798e+06	7.89638e+06	8.12181e+06	3.04803e+06	3.13098e+06	2.8048e+06	7	8	9	4	14	4	8	13	7	6	3	6	-0.427772	22.2347	-3.20722	0.0130386	0.0569807	-3.96285	0.355816	22.6265	2.24872	0.0540728	0.218262	-5.53559	-0.936189	21.9805
LmxM.32.0610	3	3	123.46	0.000102348	0.000365022	1.55821	0.999997	KKT2	CLK2	14382	hypothetical protein, conserved	6.40772e+06	5.99571e+06	6.37385e+06	6.71233e+06	8.25671e+06	7.42615e+06	4.84013e+06	5.01382e+06	4.92696e+06	4.6783e+06	4.51952e+06	5.17456e+06	4	6	4	4	6	1	6	2	3	4	2	4	0.249696	22.7017	2.48535	0.0387561	0.117896	-5.08814	-0.344751	22.4045	-4.05137	0.00350768	0.0449317	-2.70267	-0.387438	22.3832
LmxM.05.0280	7	5	270.23	0.000104467	0.000371525	1.85201	0.999997	BDF5	KKT3	25210	protein tyrosine phosphatase, putative	6.718e+07	6.22265e+07	6.45478e+07	5.48805e+07	5.88994e+07	5.40868e+07	3.03085e+07	3.4941e+07	3.9477e+07	4.96629e+07	5.61942e+07	4.78189e+07	6	7	5	7	5	2	4	4	4	4	6	4	-0.208702	25.8411	-2.75214	0.02578	0.0915055	-4.67184	-0.896759	25.4971	-8.44708	2.57043e-05	0.00130814	2.62925	-0.338585	25.7762
LmxM.18.0600	4	4	174.43	0.000105277	0.000373353	1.65315	0.999997	BDF5	KKT3	69579	hypothetical protein, conserved	1.2086e+06	1.09627e+06	1.0787e+06	869059	715752	900243	670245	679014	697475	685390	729080	723448	3	2	1	1	1	2	0	3	1	2	1	2	-0.450597	19.878	-3.1976	0.0132248	0.0574447	-3.97773	-0.723581	19.7415	-5.60292	0.000469058	0.0114706	-0.534433	-0.661041	19.7728
LmxM.10.0870	6	2	222.29	0.000108345	0.000382917	3.35774	0.999996	KKT3	CLK2	14848	histone H3	2.53287e+06	2.65045e+06	2.13451e+06	970341	958676	1.02012e+06	2.03556e+06	3.1932e+06	3.35316e+06	911672	1.01514e+06	629050	1	2	2	1	1	0	1	1	2	0	1	0	-1.3055	20.5591	-10.5252	7.41227e-06	0.000457617	4.13999	0.20168	21.3127	1.01634	0.338788	0.583657	-7.19382	-1.54046	20.4416
LmxM.36.5780	7	3	178.66	0.000108582	0.000382917	3.28705	0.999996	BDF5	CLK2	51444	hypothetical protein, conserved	1.30053e+06	982597	1.02622e+06	654347	396073	366970	1.08798e+06	899761	942248	331001	321602	354178	0	2	1	1	0	0	1	1	1	0	0	0	-1.2618	19.431	-5.19824	0.000916107	0.00969558	-1.11473	-0.16922	19.9773	-1.06821	0.315923	0.564959	-7.14059	-1.70677	19.2086
LmxM.22.1290	11	10	435.95	0.000112467	0.000395508	1.81532	0.999996	BDF5	CLK2	44723	ribonucleoside-diphosphate reductase small chain, putative	4.96459e+06	5.32627e+06	5.49929e+06	3.07534e+06	3.31118e+06	3.50303e+06	3.70671e+06	3.79548e+06	4.64958e+06	2.67471e+06	3.07089e+06	2.95268e+06	4	5	9	3	7	3	4	3	6	1	4	6	-0.675784	21.9884	-6.98545	0.000134031	0.00275825	0.982946	-0.384177	22.1342	-3.32215	0.0101752	0.0844051	-3.82968	-0.861329	21.8956
LmxM.13.0250	6	5	260.07	0.000112841	0.000395717	1.32617	0.999996	BDF5	CLK2	57292	hypothetical protein, conserved	1.86058e+06	1.91946e+06	1.8379e+06	1.47095e+06	1.64052e+06	1.5426e+06	1.48211e+06	1.50641e+06	1.60706e+06	1.43183e+06	1.42811e+06	1.37628e+06	4	6	3	4	4	1	2	4	2	3	6	4	-0.272747	20.7	-2.58851	0.0330876	0.107328	-4.92748	-0.290436	20.6912	-2.67091	0.0277642	0.151043	-4.86785	-0.407255	20.6328
LmxM.01.0320	4	2	74.86	0.000114352	0.000399901	2.16504	0.999996	KKT3	KKT2	34003	poly(A) export protein, putative	371870	330922	273750	159457	174952	176063	381059	355009	369123	242557	176334	212465	0	0	1	0	0	0	1	2	0	0	0	0	-0.925977	17.838	-4.48873	0.00220885	0.0172226	-2.06858	0.189273	18.3957	1.01156	0.34072	0.586181	-7.19885	-0.630098	17.986
LmxM.05.0260	5	4	215.73	0.000115363	0.000402321	3.66066	0.999995	BDF5	CLK2	42735	hypothetical protein, conserved	849778	755386	795361	538190	583883	407109	311904	355577	207495	189325	253400	213037	1	1	4	3	5	2	4	4	2	3	5	1	-0.665567	19.2755	-3.82196	0.00540275	0.0316928	-3.02944	-1.49052	18.863	-6.72056	0.000134754	0.00469893	0.82254	-1.88084	18.6679
LmxM.05.1100	5	3	157.25	0.000124146	0.000430148	2.01948	0.999994	BDF5	CLK2	28328	hypothetical protein, conserved	3.30043e+06	2.75067e+06	2.6017e+06	1.94614e+06	1.75495e+06	2.07176e+06	1.90464e+06	1.81196e+06	2.12253e+06	1.34142e+06	1.39712e+06	1.54613e+06	1	3	6	3	3	1	3	3	2	2	1	3	-0.579665	21.1624	-4.50027	0.00217619	0.0171097	-2.05249	-0.563012	21.1707	-4.31979	0.00241533	0.0351202	-2.30361	-1.009	20.9477
LmxM.31.1940	5	4	262.81	0.000124313	0.000430148	2.06055	0.999994	KKT2	CLK2	35574	heat shock protein-like protein, putative	1.36274e+06	1.11508e+06	1.05634e+06	1.97186e+06	1.95635e+06	1.60394e+06	1.19655e+06	1.1717e+06	1.28863e+06	883425	946378	854985	2	3	3	2	4	3	2	4	1	1	3	2	0.648867	20.4836	4.37949	0.00254594	0.0186537	-2.22183	0.0568613	20.1876	0.402193	0.697843	0.851782	-7.64907	-0.389031	19.9646
LmxM.36.0550	11	9	287.51	0.000124367	0.000430148	1.73126	0.999994	KKT2	BDF5	35763	cell division related protein kinase 2,cdc2-related kinase	2.73931e+06	2.19093e+06	2.69133e+06	4.24883e+06	4.48275e+06	4.46333e+06	4.13485e+06	3.97327e+06	3.51966e+06	3.33271e+06	3.37845e+06	3.25372e+06	4	4	3	4	4	10	5	6	4	4	4	3	0.798631	21.6688	6.9253	0.000142121	0.00284696	0.918855	0.613307	21.5761	4.84008	0.00120777	0.0218676	-1.55818	0.393823	21.4664
LmxM.08_29.1790	5	1	116.93	0.000125563	0.000433095	2.55404	0.999993	KKT2	BDF5	127055	hypothetical protein, conserved	139508	117776	100813	297341	328762	288493	318053	301194	211022	149234	112925	132032	0	0	2	1	2	3	2	1	2	1	3	1	NA	NA	NA	NA	NA	NA	NA	NA	NA	NA	NA	NA	NA	NA
LmxM.29.1030	10	9	434.17	0.000126001	0.000433266	1.96078	0.999993	CLK2	BDF5	47197	DNAj-like protein	629007	668678	719754	1.02891e+06	911044	989039	1.34677e+06	1.24022e+06	1.29187e+06	1.37732e+06	1.07242e+06	1.50603e+06	4	5	5	8	9	4	3	4	5	7	6	6	0.538233	19.6261	4.09204	0.00373105	0.0244368	-2.63303	0.944483	19.8292	7.26167	7.76403e-05	0.00311057	1.42368	0.959121	19.8365
LmxM.29.0350	23	20	1154.34	0.000126301	0.000433266	1.61469	0.999993	KKT2	BDF5	68509	kinesin, putative	1.91574e+07	1.7194e+07	1.60868e+07	2.73556e+07	2.92797e+07	2.80362e+07	2.20839e+07	2.32937e+07	2.47086e+07	2.57194e+07	2.39659e+07	2.24068e+07	14	11	22	20	24	21	20	17	21	18	24	21	0.69445	24.4026	7.83207	6.10494e-05	0.00175561	1.84282	0.420755	24.2658	4.47216	0.00196354	0.0301824	-2.08139	0.460696	24.2857
LmxM.25.2450	13	5	673.68	0.000127962	0.000437772	2.52255	0.999993	KKT3	CLK2	11485	histone H4	5.1744e+07	5.19937e+07	3.88077e+07	4.47413e+07	4.70768e+07	5.0892e+07	8.76377e+07	8.62085e+07	7.75391e+07	3.96436e+07	3.03274e+07	2.96841e+07	6	5	3	7	4	3	5	5	4	4	4	3	0.0126649	25.4952	0.0998994	0.922964	0.953603	-7.6385	0.829411	25.9036	6.59823	0.000153332	0.00511016	0.681802	-0.516223	25.2307
LmxM.26.0970	11	9	383.14	0.000128609	0.000437905	1.41489	0.999993	KKT3	CLK2	65019	hypothetical protein, conserved	2.22327e+06	2.26445e+06	2.48516e+06	1.57855e+06	1.70556e+06	1.84169e+06	2.27162e+06	2.33613e+06	2.58176e+06	1.65551e+06	1759010	1.6668e+06	4	5	2	3	5	6	3	8	4	6	4	2	-0.445102	20.9241	-3.97059	0.00440106	0.027624	-2.81012	0.043671	21.1685	0.394279	0.703452	0.855504	-7.65253	-0.455355	20.919
LmxM.25.2375	1	1	15.9	0.000128912	0.000437905	3.3249	0.999993	CLK2	BDF5	7693	hypothetical protein	24607.4	37637	29601.1	99317.7	107972	75446.2	63274.5	53720.9	62132.1	85448.4	125720	94208.1	0	0	0	0	1	0	0	0	0	0	0	0	NA	NA	NA	NA	NA	NA	NA	NA	NA	NA	NA	NA	NA	NA
LmxM.03.0770	16	11	656.46	0.000129045	0.000437905	1.66363	0.999993	CLK2	KKT3	58387	unspecified product	3.53799e+06	3.35181e+06	4.26462e+06	3.88634e+06	3.75988e+06	3.82732e+06	2.17888e+06	2.50332e+06	2.50084e+06	4.0942e+06	3.81837e+06	4.03739e+06	9	13	9	12	10	10	11	8	9	21	10	12	0.0483828	21.8425	0.425285	0.682209	0.799128	-7.5434	-0.630147	21.5033	-4.95109	0.00104711	0.0204321	-1.40408	0.106557	21.8716
LmxM.36.3750	3	3	270.45	0.000129478	0.000437996	1.48826	0.999993	BDF5	CLK2	10135	40S ribosomal protein S27-1, putative	2.0296e+07	1.90578e+07	1.76851e+07	1.34405e+07	1.30825e+07	1.43616e+07	1.37427e+07	1.30384e+07	1.34543e+07	1.36776e+07	1.29428e+07	1.17054e+07	5	5	4	4	4	3	4	5	3	5	4	3	-0.479225	23.9386	-5.59109	0.000580136	0.00713984	-0.617379	-0.501539	23.9274	-5.94656	0.000314373	0.00883528	-0.0997275	-0.574322	23.891
LmxM.32.0240	9	8	371.28	0.000129767	0.000437996	1.58834	0.999993	KKT3	CLK2	45700	thiol-dependent reductase 1	3.24743e+06	3.06523e+06	3.19568e+06	2.7226e+06	2.16112e+06	2.48023e+06	3.0908e+06	3.30484e+06	3.13182e+06	2.16483e+06	1.86371e+06	1.96982e+06	3	4	5	2	6	3	1	5	4	5	4	4	-0.374725	21.408	-3.27026	0.011885	0.0538206	-3.8655	0.00271612	21.5967	0.028446	0.977988	0.989896	-7.73832	-0.666973	21.2619
LmxM.04.0040	3	2	152.58	0.000130996	0.000438769	9.66287	0.999992	KKT2	BDF5	47641	hypothetical protein	8469.11	23481.1	11646.4	102102	160728	158439	20048.9	32553.1	28854.9	68572.8	68495.8	49488.9	0	1	0	2	1	2	1	0	0	2	1	0	3.37756	15.3804	6.51732	0.000213708	0.00385084	0.47285	1.00782	14.1955	1.5496	0.15899	0.389515	-6.55984	2.21636	14.7998
LmxM.26.1300	11	5	304.3	0.000131226	0.000438769	4.91027	0.999992	KKT3	CLK2	126602	hypothetical protein, conserved	133461	160243	127529	71572.4	118605	96424.3	121543	182612	144336	43112.8	25962.7	22262	2	2	2	0	0	0	2	1	3	0	0	0	-0.578796	16.8027	-1.94113	0.0894234	0.208056	-5.91562	0.077393	17.1308	0.288606	0.780059	0.895095	-7.69236	-2.25805	15.9631
LmxM.32.0970	7	3	225.72	0.000131896	0.000438769	2.64087	0.999992	KKT3	KKT2	67593	hypothetical protein, conserved	2.62218e+06	1.5914e+06	1.70366e+06	784966	706466	779310	2.18277e+06	1.85367e+06	1.96028e+06	911681	964320	1.15289e+06	2	3	1	1	1	0	2	3	2	2	1	2	-1.34668	20.2015	-6.80374	0.000160183	0.00312565	0.788029	0.0526328	20.9011	0.271385	0.79284	0.90304	-7.69769	-0.936757	20.4064
LmxM.28.0710	24	18	1114.24	0.000132129	0.000438769	1.6396	0.999992	KKT2	KKT3	64585	hypothetical protein, conserved	2.31183e+07	2.14501e+07	1.89479e+07	2.73221e+07	2.64703e+07	2.89618e+07	16100486	1.80969e+07	1.62748e+07	2.22675e+07	2.24558e+07	2.1101e+07	15	17	14	16	16	17	12	11	9	13	17	14	0.385512	24.5236	4.06678	0.00386071	0.0249818	-2.66969	-0.328858	24.1664	-3.28538	0.0107565	0.0871157	-3.88785	0.0557609	24.3587
LmxM.36.2360	16	12	744.29	0.000132257	0.000438769	1.67593	0.999992	KKT2	KKT3	50328	tyrosine aminotransferase, putative	2.29843e+07	2.41252e+07	2.29842e+07	3.94662e+07	3.97427e+07	3.77417e+07	2.06767e+07	2.19938e+07	2.7112e+07	2.94511e+07	3.40592e+07	3.10507e+07	16	12	12	21	14	16	10	15	15	15	17	14	0.738546	24.8467	10.3242	8.52837e-06	0.000506477	3.98789	-0.0159307	24.4695	-0.144353	0.888714	0.950131	-7.72712	0.429719	24.6923
LmxM.09.0380	7	4	266.59	0.000132428	0.000438769	2.59544	0.999992	BDF5	KKT2	38717	hypothetical protein, conserved	777953	911538	810816	293974	349544	319827	624513	585179	729173	337533	301103	482744	2	1	2	2	1	0	1	2	2	1	1	1	-1.3763	18.9773	-9.00275	2.28701e-05	0.000936184	2.91488	-0.36983	19.4805	-2.42252	0.04103	0.18913	-5.26237	-1.1836	19.0736
LmxM.02.0610	17	11	781.32	0.000132486	0.000438769	8.38109	0.999992	KKT3	BDF5	35893	hypothetical protein, conserved	501026	376427	459412	3.33852e+06	4.01887e+06	1.55156e+06	3.361e+06	4.63686e+06	3.20653e+06	1.50583e+06	1.78915e+06	1.1033e+06	3	2	2	8	9	9	12	9	11	7	7	4	2.63615	20.0734	7.80412	7.50407e-05	0.00200327	1.66278	3.05726	20.284	16.6889	1.31159e-07	1.97578e-05	8.30876	1.70014	19.6054
LmxM.34.2020	8	6	302.81	0.000132785	0.000438769	1.45694	0.999992	CLK2	KKT2	42693	hypothetical protein, conserved	2.27476e+06	2.41156e+06	2.44334e+06	2.37121e+06	2.3107e+06	2.42738e+06	2.44252e+06	2.49658e+06	2.76374e+06	3.51287e+06	3.14279e+06	3.70213e+06	3	2	6	5	7	5	3	2	6	3	4	6	-0.00372734	21.1779	-0.0388167	0.970019	0.982546	-7.64327	0.110136	21.2348	1.03618	0.329766	0.576823	-7.17383	0.53617	21.4478
LmxM.27.0500	38	19	954.55	0.000133727	0.000440725	2.27523	0.999992	KKT2	CLK2	656104	calpain-like cysteine peptidase, putative,cysteine peptidase, Clan CA, family C2, putative	2.00129e+06	1.78533e+06	2.00805e+06	2.46468e+06	2.33064e+06	2.30571e+06	1.36588e+06	1.42835e+06	1.22582e+06	929935	1.31396e+06	877125	4	10	10	10	18	11	1	5	6	4	8	6	0.294808	21.0266	2.81837	0.0233163	0.0855007	-4.56829	-0.528328	20.615	-4.32614	0.00239441	0.034951	-2.29428	-0.914312	20.422
LmxM.13.0430	12	8	404.8	0.000138612	0.000455632	2.16305	0.99999	KKT2	KKT3	66851	flagellar radial spoke protein, putative	1.93622e+06	1.82046e+06	1.61596e+06	3.55437e+06	3.2417e+06	2.95723e+06	1.56715e+06	1.55534e+06	1.38655e+06	1.68349e+06	2.06776e+06	1.47894e+06	8	11	8	10	12	9	7	4	5	7	9	8	0.860218	21.1983	7.14383	0.000115071	0.00253576	1.14974	-0.251018	20.6427	-2.00568	0.0790134	0.272995	-5.90707	-0.0486171	20.7439
LmxM.25.0980	67	48	2482.52	0.000139206	0.000456243	1.73775	0.99999	KKT2	KKT3	539513	dynein heavy chain, putative	5.70333e+06	5.81317e+06	6.34554e+06	9.05948e+06	1.04897e+07	9.32802e+06	5.24567e+06	6.14763e+06	5.22428e+06	5.23237e+06	6.37468e+06	5.30962e+06	33	31	26	41	42	34	25	33	24	29	36	22	0.691678	22.8497	7.32728	9.67445e-05	0.00232064	1.33945	-0.106827	22.4504	-1.03705	0.329383	0.57677	-7.17294	-0.0828153	22.4625
LmxM.10.0040	4	2	133.89	0.000139522	0.000456243	1.57762	0.99999	KKT2	BDF5	104881	hypothetical protein, conserved	382940	391905	344840	562988	642752	560696	378131	387194	366615	438558	368648	375603	0	0	1	1	2	2	1	2	2	1	2	1	0.657011	18.836	4.30464	0.00280902	0.020086	-2.3278	0.0175516	18.5163	0.107203	0.91721	0.965367	-7.73234	0.0768899	18.5459
LmxM.03.0190	5	4	256.1	0.000140193	0.000457248	2.41971	0.99999	BDF5	KKT2	25447	U2 splicing auxiliary factor, putative	1.00859e+07	1.02039e+07	1.00316e+07	4.86792e+06	4.71014e+06	2.95298e+06	8.87549e+06	8.45983e+06	9.21178e+06	5.3334e+06	4.96732e+06	5.01041e+06	3	4	3	4	2	3	1	3	4	4	1	1	-1.31019	22.6137	-7.11307	0.000118506	0.00253576	1.11757	-0.192625	23.1725	-2.42408	0.0409292	0.188935	-5.25991	-0.986453	22.7756
LmxM.30.0580	9	6	580.88	0.00014255	0.000463735	1.94958	0.999989	CLK2	KKT3	60804	amino acid transporter aATP11, putative	5.56522e+06	5.61943e+06	4.588e+06	7.53024e+06	8.26958e+06	7.3217e+06	3.52882e+06	4.04632e+06	4.49391e+06	7.98646e+06	8.6596e+06	6.88355e+06	6	7	8	6	5	8	7	6	9	6	7	8	0.555986	22.5978	5.067	0.00107223	0.0108258	-1.28573	-0.386987	22.1263	-3.00197	0.0165865	0.113327	-4.33874	0.57676	22.6082
LmxM.07.0360	5	4	164.22	0.000143018	0.000464059	1.9221	0.999989	KKT3	BDF5	12104	hypothetical protein, conserved	544087	711490	524493	1.13368e+06	1.05117e+06	975517	1.07915e+06	1.20037e+06	1.14194e+06	1.13297e+06	996366	1.02345e+06	2	3	4	3	3	2	1	2	3	3	4	3	0.839145	19.5844	5.15765	0.000961549	0.0100589	-1.16735	0.955016	19.6423	5.90695	0.000328956	0.00897715	-0.149024	0.836157	19.5829
LmxM.31.2690	16	15	666.13	0.000144537	0.00046778	1.47957	0.999989	BDF5	CLK2	15455	ribosomal protein L27, putative	8.49143e+07	7.56491e+07	7.79982e+07	6.41228e+07	6.81377e+07	7.52928e+07	7.71617e+07	7.9584e+07	7.76023e+07	57440445	5.29367e+07	5.08605e+07	14	12	10	15	9	12	11	12	10	9	7	9	-0.202323	26.1419	-2.24973	0.0556842	0.149258	-5.45186	-0.024103	26.231	-0.310114	0.764226	0.885289	-7.68523	-0.565297	25.9604
LmxM.27.0410	10	9	480.21	0.00014546	0.000469287	1.41836	0.999988	CLK2	BDF5	42529	heat shock protein DNAJ, putative	3.76773e+06	4.33377e+06	4.16461e+06	5.00923e+06	5.35301e+06	5.05388e+06	4.62495e+06	4.31075e+06	4.73469e+06	5.63702e+06	5.74191e+06	6.01883e+06	6	5	5	6	7	6	5	4	6	7	4	5	0.331612	22.1265	3.50713	0.00842931	0.0425533	-3.50269	0.157717	22.0396	1.58131	0.15162	0.38436	-6.51708	0.50615	22.2138
LmxM.13.0730	8	3	294.45	0.000146059	0.000469287	2.31495	0.999988	KKT2	KKT3	88141	ubiquitin-like protein	629156	635236	661313	1.06902e+06	1.08029e+06	994604	464037	459186	434863	516586	481404	733964	2	2	2	3	1	3	1	2	2	2	1	3	0.706544	19.6449	5.73766	0.000491806	0.00639269	-0.4373	-0.504054	19.0396	-3.53309	0.00742286	0.0711629	-3.49812	-0.178025	19.2026
LmxM.10.0860	1	1	57.77	0.000146121	0.000469287	6.78103	0.999988	KKT3	CLK2	22633	hypothetical protein, conserved	106769	84935.3	124788	37155.2	29689.3	23036.9	106846	181680	99620.4	15901.2	29010.6	12328.3	2	0	0	1	0	0	1	1	1	0	0	0	NA	NA	NA	NA	NA	NA	NA	NA	NA	NA	NA	NA	NA	NA
LmxM.06.0520	5	1	89.1	0.000146686	0.000469905	2.3892	0.999988	KKT2	CLK2	197776	hypothetical protein, conserved	285405	196716	248396	400589	416551	383131	339207	333397	292778	186941	142614	172819	0	0	0	0	0	0	0	0	1	0	0	0	NA	NA	NA	NA	NA	NA	NA	NA	NA	NA	NA	NA	NA	NA
LmxM.02.0320	5	4	220.56	0.000147924	0.000472667	2.53868	0.999988	KKT3	KKT2	34122	ribosomal RNA processing protein, putative	140239	135303	121230	71465	68785	45442.5	155188	167011	149215	50007.6	66265	72031.4	3	0	1	0	1	1	0	2	2	1	0	0	-1.12141	16.4495	-3.54595	0.00797346	0.0409102	-3.44374	0.24984	17.1352	1.05843	0.320099	0.570783	-7.15082	-1.08953	16.4655
LmxM.08_29.1750	32	26	1835.56	0.000149055	0.000473881	1.36768	0.999987	KKT2	CLK2	69389	paraflagellar rod protein 1D, putative	2.8469e+07	2.89676e+07	3.1147e+07	3.88654e+07	3.69659e+07	3.8323e+07	3.37252e+07	3.26772e+07	3.60448e+07	2.6005e+07	2.90287e+07	2.8432e+07	17	19	19	21	25	17	20	27	16	18	26	21	0.366655	24.9978	4.90448	0.00130732	0.0124327	-1.5009	0.209659	24.9193	2.58883	0.0315808	0.164273	-4.99866	-0.0863823	24.7713
LmxM.05.1130	15	9	574.2	0.000149348	0.000473881	1.70594	0.999987	BDF5	KKT2	63170	hypothetical protein, conserved	1.19692e+07	1.05322e+07	9.0478e+06	6.40272e+06	6.0618e+06	6.02917e+06	7.27589e+06	7.31015e+06	7.15944e+06	7.71978e+06	7.69858e+06	7.37447e+06	10	8	11	9	8	5	9	13	7	9	10	11	-0.761721	22.9359	-6.69678	0.0001782	0.00338537	0.671488	-0.527561	23.053	-4.72196	0.00140866	0.0243803	-1.72408	-0.459955	23.0868
LmxM.05.0820	13	8	534.99	0.000149433	0.000473881	2.16149	0.999987	BDF5	CLK2	101140	hypothetical protein, conserved	3.67291e+06	4.06624e+06	3.43208e+06	2.14678e+06	1.81952e+06	2.32156e+06	2.68046e+06	3.45375e+06	3.61691e+06	1.90821e+06	1.59135e+06	1.66875e+06	5	7	6	5	4	2	5	6	4	2	5	2	-0.832959	21.4083	-6.5583	0.000204956	0.00372881	0.51856	-0.204767	21.7224	-1.47073	0.17874	0.414997	-6.66412	-1.11282	21.2684
LmxM.30.1170	4	4	176.71	0.000151351	0.000478757	1.5929	0.999986	KKT2	KKT3	12491	hypothetical protein, unknown function	3.48815e+06	3.42506e+06	3.69024e+06	4.51567e+06	4.20408e+06	4.91119e+06	2.77434e+06	2.75077e+06	3.03218e+06	3.65976e+06	4.30714e+06	4.0803e+06	0	1	2	2	2	2	2	1	2	1	2	2	0.360167	21.9324	3.66406	0.00674126	0.0367936	-3.26538	-0.309988	21.5973	-3.11757	0.0138864	0.101546	-4.15435	0.181617	21.8431
LmxM.31.2940	7	2	113.22	0.00015184	0.0004791	4.06279	0.999986	KKT2	CLK2	67740	hypothetical protein, conserved	84195.7	93261.5	123078	145873	168589	161578	61294.3	76777.2	108274	44921.4	39568	32681.2	0	1	0	0	0	1	0	0	0	0	1	0	0.679903	16.9332	2.53875	0.0357073	0.11253	-5.00503	-0.307826	16.4393	-0.884236	0.401801	0.639283	-7.32059	-1.35211	15.9172
LmxM.21.0510	5	4	145.55	0.000152723	0.000480683	2.24461	0.999986	KKT3	CLK2	58690	hypothetical protein, conserved	415607	399085	332524	219956	212199	246896	412063	432932	453292	164088	170518	243796	0	2	0	0	0	0	3	2	3	0	2	1	-0.752946	18.1616	-4.03819	0.00401343	0.0257928	-2.71131	0.184024	18.6301	1.07675	0.31231	0.562487	-7.1316	-1.0051	18.0355
LmxM.12.1310	6	2	121.6	0.000154315	0.000484481	1.95988	0.999985	KKT2	BDF5	96784	hypothetical protein, conserved	461512	362487	385815	880051	779225	711817	504599	521205	536380	476281	524874	559520	0	0	0	0	1	0	1	0	0	0	0	1	0.972976	19.1002	5.91097	0.000405995	0.00566288	-0.228114	0.376012	18.8017	2.26899	0.05226	0.213962	-5.50323	0.371922	18.7997
LmxM.20.1280	11	9	503.29	0.00015655	0.000489373	1.5975	0.999985	CLK2	KKT3	17003	calpain-like cysteine peptidase, putative,calpain-like cysteine peptidase, Clan CA, family C2	2.95408e+07	2.8984e+07	3.36252e+07	3.95154e+07	4.2113e+07	41634253	2.78729e+07	2.64074e+07	3.2803e+07	4.58348e+07	4.89883e+07	4.42928e+07	11	11	8	13	14	12	7	10	12	8	11	11	0.422315	25.0805	4.94878	0.00123808	0.0119692	-1.44187	-0.0846244	24.827	-0.789093	0.452312	0.679941	-7.4027	0.596148	25.1674
LmxM.20.0090	4	1	100.39	0.000156651	0.000489373	2.4983	0.999985	KKT2	BDF5	127884	hypothetical protein, conserved	136760	126720	112974	275121	338880	326495	162844	132004	136587	189067	278677	277431	3	2	1	3	4	1	3	1	4	1	2	3	NA	NA	NA	NA	NA	NA	NA	NA	NA	NA	NA	NA	NA	NA
LmxM.05.0660	10	7	338.05	0.00016105	0.000501871	2.25671	0.999983	BDF5	KKT3	34454	nitroreductase-like protein	4.07707e+06	3.51582e+06	2.88177e+06	2.76794e+06	2.61817e+06	3.01641e+06	1.47461e+06	1.61698e+06	1.54998e+06	2.84448e+06	2.48177e+06	2.23524e+06	3	2	6	4	3	5	2	4	3	4	5	2	-0.306049	21.568	-2.14579	0.0653418	0.168777	-5.61008	-1.16082	21.1406	-8.08631	3.54918e-05	0.00169193	2.27744	-0.462795	21.4896
LmxM.30.3120	14	14	753.39	0.000161575	0.000502263	1.59945	0.999983	KKT2	BDF5	67352	phosphatidylethanolaminen-methyltransferase-lik e protein	5.93354e+07	6.95939e+07	7.14225e+07	9.88763e+07	1.08897e+08	1.1268e+08	6.02555e+07	6.48381e+07	7.53328e+07	9.84806e+07	9.5665e+07	9.80919e+07	11	16	17	19	21	25	14	14	15	18	19	16	0.680149	26.3283	6.91344	0.00014378	0.00286496	0.906161	-0.0010075	25.9877	-0.00897969	0.99305	0.99649	-7.73873	0.549244	26.2629
LmxM.05.1040	16	15	669.45	0.000163054	0.000505014	2.13132	0.999982	BDF5	KKT2	39941	stomatin-like protein	1.26554e+07	1.27431e+07	1.28318e+07	5.8042e+06	5.52609e+06	6.60713e+06	7.81768e+06	7.1009e+06	7.49872e+06	6.81553e+06	6.46501e+06	9.20303e+06	14	8	13	12	9	9	15	7	9	11	9	9	-1.09587	23.0553	-11.9148	2.98564e-06	0.000255544	5.12225	-0.771198	23.2176	-9.61438	9.72975e-06	0.00067856	3.68728	-0.783798	23.2113
LmxM.24.1970	13	12	528.75	0.000163262	0.000505014	1.67214	0.999982	BDF5	KKT2	81864	hypothetical protein, conserved	2.71086e+06	2.4997e+06	2.41537e+06	1.58274e+06	1.482e+06	1.49583e+06	2.0891e+06	2.53147e+06	2.25868e+06	1.63747e+06	1.75671e+06	2.00004e+06	7	9	12	7	10	4	10	5	11	5	12	10	-0.740612	20.9055	-7.08651	0.000121564	0.00257196	1.08971	-0.15147	21.2001	-1.28998	0.232317	0.480548	-6.89057	-0.502792	21.0244
LmxM.30.2340	11	10	616.58	0.000164657	0.000508081	1.39976	0.999981	KKT2	KKT3	39654	p-nitrophenylphosphatase, putative	4.66637e+06	4.6944e+06	4.33755e+06	5.65618e+06	5.15189e+06	5.28529e+06	3.97646e+06	3.57244e+06	3.94834e+06	4.56149e+06	4.76946e+06	4.81926e+06	14	12	7	15	9	10	10	9	10	12	12	7	0.232264	22.2377	2.60428	0.0322988	0.105588	-4.90287	-0.253495	21.9949	-2.62241	0.0299587	0.159356	-4.94519	0.0473402	22.1453
LmxM.28.1320	9	7	372.88	0.000165192	0.000508487	1.42301	0.999981	CLK2	KKT3	55380	prenyltransferase, putative	2.71891e+07	2.3852e+07	2.31001e+07	2.59716e+07	2.49959e+07	2.5775e+07	1.85522e+07	1.96928e+07	1.98205e+07	2.8359e+07	2.78558e+07	2.64132e+07	9	9	12	10	10	8	11	11	8	9	10	11	0.053189	24.5818	0.617206	0.554821	0.690958	-7.43464	-0.349596	24.3804	-3.88818	0.00442343	0.0523857	-2.94979	0.159335	24.6348
LmxM.30.3150	10	6	367.93	0.000168714	0.000518061	2.52658	0.99998	KKT2	KKT3	164250	hypothetical protein, conserved	981112	981130	924890	1.7138e+06	1.87848e+06	1.54674e+06	682584	834002	517401	823755	874394	742509	3	5	1	7	5	6	0	3	1	3	2	1	0.82788	20.2896	6.73786	0.000171028	0.00330303	0.716404	-0.531934	19.6097	-2.80983	0.0223446	0.133359	-4.64588	-0.245078	19.7531
LmxM.13.1660	28	25	1330.6	0.000169782	0.000520072	1.31101	0.999979	KKT3	BDF5	59246	chaperonin TCP20, putative	4.40564e+07	4.03671e+07	4.02728e+07	5.3271e+07	5.02544e+07	5.57305e+07	5.60991e+07	5.28217e+07	5.45573e+07	5.0898e+07	4.94563e+07	5.21083e+07	24	24	19	26	23	20	27	26	25	25	28	22	0.352911	25.4841	4.40999	0.00244651	0.0183537	-2.17887	0.391515	25.5034	5.03993	0.000935254	0.0190387	-1.28202	0.290981	25.4531
LmxM.09.1480	6	2	130.66	0.00017249	0.000527084	3.22177	0.999978	KKT3	CLK2	92804	DNA J-binding protein, putative	256246	160200	191788	213139	191657	188545	448695	323022	472782	124555	125873	135850	1	1	0	1	1	0	1	2	1	0	0	0	-0.010562	17.5967	-0.0433228	0.966541	0.981395	-7.64306	1.04054	18.1222	4.11882	0.00319061	0.0423061	-2.60151	-0.628717	17.2876
LmxM.32.0280	9	7	319.82	0.000173083	0.000527615	2.05165	0.999978	KKT3	CLK2	56107	hypothetical protein, conserved	2.54489e+06	2.07114e+06	1.75468e+06	1.21365e+06	1.26814e+06	1.37386e+06	2.15455e+06	2.29999e+06	2.67549e+06	1.26404e+06	1.13601e+06	1.07521e+06	5	4	7	2	3	3	4	7	5	3	2	1	-0.709644	20.6465	-4.59163	0.00193538	0.0157986	-1.92577	0.173195	21.0879	1.08009	0.310906	0.561569	-7.12807	-0.860865	20.5709
LmxM.17.0910	30	22	1516.85	0.000174747	0.000531401	1.72261	0.999977	KKT2	KKT3	54951	hypothetical protein, conserved	3.49705e+07	3.2529e+07	3.33299e+07	4.39039e+07	4.44719e+07	5.04861e+07	2.40179e+07	2.70159e+07	2.95775e+07	3.4039e+07	3.786e+07	3.32406e+07	20	21	21	16	21	23	18	17	16	17	18	19	0.459483	25.2315	5.43873	0.000690885	0.00795679	-0.807707	-0.327422	24.838	-3.42924	0.00866365	0.0765899	-3.66088	0.0587089	25.0311
LmxM.18.0210	17	15	1068.46	0.000181561	0.000550164	1.35004	0.999973	KKT2	KKT3	38678	hypothetical protein, conserved	3.33608e+07	3.32545e+07	3.05916e+07	3.35356e+07	3.29522e+07	3.13354e+07	2.46096e+07	2.22668e+07	2.55832e+07	2.86695e+07	2.86755e+07	2.75126e+07	19	15	13	23	14	13	15	14	14	15	13	12	0.00967565	24.9533	0.12651	0.902553	0.940628	-7.63511	-0.425175	24.7359	-4.89396	0.00112668	0.0210195	-1.48317	-0.195135	24.8509
LmxM.08_29.0940	24	21	902.68	0.000181791	0.000550164	1.48734	0.999973	KKT2	KKT3	88353	hypothetical protein, conserved	2.15133e+07	2.00388e+07	2.10552e+07	2.54333e+07	2.75971e+07	2.84758e+07	1.66011e+07	1.83902e+07	1.98085e+07	1.91633e+07	2.04494e+07	1.91354e+07	13	12	17	15	17	18	11	16	17	17	14	9	0.37959	24.504	4.77506	0.00153503	0.0137314	-1.67496	-0.195289	24.2166	-2.14614	0.0634035	0.238301	-5.69338	-0.0918485	24.2683
LmxM.13.1340	7	2	266.88	0.000185829	0.000561037	2.24753	0.999971	KKT2	BDF5	141052	hypothetical protein, conserved	194410	135090	153429	365193	329725	390481	234092	195887	231374	204129	177093	172516	0	2	2	0	2	1	1	2	2	1	2	2	1.18153	17.8706	5.44286	0.000687593	0.00795679	-0.802506	0.465579	17.5126	1.94694	0.0865925	0.286814	-5.995	0.210043	17.3849
LmxM.23.0130	5	1	147.65	0.000187193	0.000563803	3.01187	0.99997	BDF5	KKT3	17159	vacuolar type h ATPase subunit, putative	815622	839242	609082	463247	393141	382491	257685	198262	295727	404270	403219	329370	1	0	0	0	0	0	0	0	0	0	0	0	NA	NA	NA	NA	NA	NA	NA	NA	NA	NA	NA	NA	NA	NA
LmxM.30.0440;LmxM.30.0440b;LmxM.30.0440a	38	33	2071.48	0.000188839	0.000567401	1.33951	0.999969	CLK2	KKT3	80817	unspecified product	7.05991e+07	6.82445e+07	7.44698e+07	8.44632e+07	8.33714e+07	8.12172e+07	6.10547e+07	6.04595e+07	6.88652e+07	8.40576e+07	8.85482e+07	8.24086e+07	31	33	34	31	29	35	31	23	29	35	36	30	0.224214	26.1946	3.08734	0.0155705	0.0641369	-4.14874	-0.165724	25.9996	-1.95138	0.0859967	0.285594	-5.98839	0.257873	26.2114
LmxM.16.1180	9	6	298.84	0.000190054	0.000569694	1.47027	0.999969	KKT2	BDF5	58237	coatomer delta subunit-like protein,delta-COP, putative,delta-coat protein, putative	2.20401e+06	2.106e+06	2.2934e+06	3.04501e+06	3.29491e+06	3.36887e+06	2.23825e+06	2.31075e+06	2.58125e+06	2.78975e+06	3.07471e+06	2.71951e+06	5	3	5	7	7	4	5	7	6	5	7	5	0.555611	21.3467	5.62183	0.000560248	0.00700962	-0.579361	0.108895	21.1234	0.986971	0.351937	0.594881	-7.22338	0.377274	21.2576
LmxM.17.0710	11	6	358.99	0.000192404	0.000575367	9.45151	0.999967	KKT3	KKT2	89373	hypothetical protein, conserved	330865	271474	163872	60080.4	65035.1	26852.7	570060	494929	371340	88692.5	128501	77816.5	5	2	2	1	2	0	3	3	4	2	1	3	-2.37741	16.7141	-5.35722	0.000759548	0.00856424	-0.910858	0.943816	18.3748	3.19172	0.0123996	0.0949124	-4.03639	-1.35094	17.2274
LmxM.28.1830	3	3	102.3	0.000193386	0.000576933	3.45244	0.999967	KKT3	KKT2	101198	DNA repair protein-like protein	134012	86897.6	104211	53169.7	41906.3	37710.9	166932	134524	156982	38590.6	61717	61168.8	1	0	1	0	0	0	3	2	3	2	0	1	-1.2841	16.0607	-3.64623	0.00691346	0.0374191	-3.29221	0.512824	16.9591	1.82671	0.104332	0.316866	-6.17189	-1.01944	16.193
LmxM.28.2490	2	2	122.71	0.00019492	0.000580008	2.35972	0.999966	KKT3	CLK2	54079	hypothetical protein, conserved	427282	430258	428769	209140	249571	184411	383581	475353	459357	136823	203531	218311	1	1	1	0	1	1	2	2	2	0	2	0	-1.01125	18.2042	-5.39578	0.000726168	0.00826208	-0.861937	0.0291852	18.7244	0.177222	0.863642	0.940838	-7.72122	-1.23222	18.0937
LmxM.23.1350	10	7	313.06	0.000195338	0.000580008	2.51453	0.999965	KKT3	BDF5	79765	acetyltransferase-like protein	255027	359298	338537	500317	565928	465430	799403	798125	798475	419193	575193	469774	2	0	1	1	1	1	5	5	5	1	1	2	0.695627	18.6092	3.6054	0.00732565	0.0386634	-3.35378	1.34588	18.9343	7.52548	6.00067e-05	0.00256802	1.70467	0.622828	18.5728
LmxM.31.2200	24	18	903.69	0.000199067	0.00058969	2.43077	0.999963	KKT3	CLK2	110951	small nuclear ribonucleoprotein component-like protein	1.20706e+07	1.36842e+07	1.07403e+07	9.66446e+06	9.6715e+06	1.10522e+07	1.25322e+07	1.46169e+07	1.55178e+07	7.21094e+06	4.88311e+06	5.45875e+06	9	7	13	7	10	11	9	12	14	5	7	10	-0.260048	23.3992	-2.32434	0.0496428	0.139	-5.33733	0.226719	23.6425	1.88478	0.0953708	0.301013	-6.08701	-1.06876	22.9948
LmxM.22.0960	11	4	277.69	0.000200864	0.000593616	2.08141	0.999962	KKT2	BDF5	136929	kinesin, putative	239178	213960	230447	424021	466507	532295	241777	292438	322293	295192	346807	307292	0	0	3	1	1	1	3	2	1	2	1	1	1.0528	18.3227	5.97935	0.000376809	0.00535496	-0.146687	0.316774	17.9546	1.55636	0.157393	0.388429	-6.55077	0.471845	18.0322
LmxM.18.0150	14	13	577.62	0.000211044	0.000622239	1.45642	0.999955	KKT2	KKT3	53485	serine/threonine protein phosphatase type 5, putative	2.39553e+06	2.55417e+06	2.35733e+06	3.54397e+06	3.18047e+06	2.97947e+06	2.09769e+06	2.29057e+06	2.27459e+06	2.25969e+06	2.41057e+06	2.194e+06	9	11	10	9	11	10	10	9	9	9	10	7	0.406438	21.4182	3.8155	0.00545152	0.0317818	-3.03903	-0.133411	21.1483	-1.27176	0.23841	0.487964	-6.91233	-0.0904294	21.1698
LmxM.09.0400	19	5	720.71	0.00021293	0.000625085	2.77939	0.999953	CLK2	BDF5	49300	protein kinase, putative	2.72828e+06	2.7835e+06	1.64754e+06	4.94903e+06	5.11519e+06	4.70756e+06	5.35278e+06	5.55956e+06	5.43134e+06	7.18148e+06	6.86654e+06	5.85053e+06	1	2	3	7	6	8	5	5	8	7	6	8	1.0839	21.6886	5.43926	0.000690457	0.00795679	-0.807033	1.23045	21.7619	6.28146	0.000228585	0.00694235	0.262756	1.50908	21.9012
LmxM.32.0650	24	19	1182.45	0.000213002	0.000625085	1.45795	0.999953	CLK2	BDF5	155544	hypothetical protein, conserved	6.24634e+06	5.24271e+06	5.77813e+06	7.03823e+06	6.85241e+06	7.32669e+06	6.99973e+06	6.90128e+06	7.13146e+06	8.08095e+06	8.21286e+06	8.88084e+06	11	13	14	17	16	15	13	13	16	19	17	13	0.300354	22.6031	3.15681	0.0140461	0.0601431	-4.04091	0.288145	22.5969	3.02635	0.0159748	0.111616	-4.29982	0.546393	22.7261
LmxM.36.4060	6	5	241.97	0.000214864	0.000629085	3.29068	0.999952	KKT3	CLK2	74723	hypothetical protein, conserved	694823	437092	724660	330313	477265	415431	1.04571e+06	1.04066e+06	1.25878e+06	317679	318008	380865	2	1	1	0	0	2	1	6	4	0	1	0	-0.582884	18.9122	-2.3915	0.0447683	0.128602	-5.23367	0.879299	19.6433	4.07962	0.00337094	0.0437758	-2.66023	-0.838658	18.7843
LmxM.10.0900	12	9	519.24	0.000217831	0.000636292	2.55434	0.999949	KKT2	KKT3	171811	hypothetical protein, conserved	672457	616225	711090	1.29446e+06	1.42952e+06	1.26567e+06	501604	644251	416058	1.26709e+06	1.21167e+06	886575	3	7	3	6	8	9	3	3	2	6	5	1	0.996879	19.8424	7.74387	6.60491e-05	0.00185627	1.75678	-0.377325	19.1553	-1.96389	0.0843365	0.283448	-5.96972	0.735893	19.7119
LmxM.11.0910	12	8	423.21	0.000219799	0.000638703	4.41974	0.999948	KKT3	CLK2	169193	ATPase, putative	700188	412647	406223	397000	325522	514216	1.29362e+06	1.3695e+06	1.23732e+06	360076	294759	227671	4	3	3	2	0	2	9	5	7	1	1	0	-0.273551	18.7645	-1.0096	0.343213	0.507124	-7.10478	1.40772	19.6051	6.33182	0.000204361	0.00645605	0.368894	-0.760045	18.5213
LmxM.23.1065	2	2	85.59	0.000220135	0.000638703	1.80095	0.999948	BDF5	CLK2	59056	hypothetical protein, conserved	477560	384608	368945	282107	243191	254861	293700	263004	279975	236040	214548	233002	3	1	1	1	1	1	1	1	1	2	1	2	-0.651478	18.3114	-3.519	0.00828706	0.0421175	-3.48465	-0.549251	18.3625	-2.95902	0.017724	0.116398	-4.40735	-0.840601	18.2168
LmxM.27.0920	8	4	176.25	0.000220179	0.000638703	2.38047	0.999948	BDF5	KKT3	35392	hypothetical protein, unknown function	937077	996448	1.14562e+06	782602	890548	1.00174e+06	337691	460149	495661	598238	662505	702477	2	3	1	2	2	4	2	2	2	1	3	1	-0.205202	19.8614	-1.37168	0.208615	0.365076	-6.69559	-1.26529	19.3313	-6.74012	0.000132021	0.00464666	0.844869	-0.647306	19.6403
LmxM.33.3430	12	10	527.64	0.000221467	0.000639779	1.67684	0.999947	BDF5	CLK2	84933	cleavage and polyadenylation specificity factor, putative	4.07551e+06	5.28335e+06	5.07678e+06	3.63279e+06	3.41743e+06	3.46177e+06	4.90193e+06	4.22293e+06	4.92402e+06	2.75536e+06	2.92936e+06	2.92414e+06	6	8	6	7	5	8	9	7	9	9	5	7	-0.448952	21.9645	-3.75839	0.00590376	0.0334982	-3.12407	-0.0336392	22.1722	-0.263314	0.798818	0.907579	-7.70011	-0.73717	21.8204
LmxM.36.4440	15	15	589.83	0.000221566	0.000639779	1.35221	0.999946	CLK2	KKT3	32911	hypothetical protein, conserved	1.42591e+07	1.43859e+07	1.2813e+07	1.53268e+07	1.42054e+07	1.44508e+07	1.14119e+07	1.06733e+07	1.18728e+07	1.52172e+07	1.55185e+07	1.51826e+07	9	10	6	13	9	12	8	10	10	12	11	12	0.0865029	23.7615	1.03714	0.330991	0.494059	-7.07681	-0.287312	23.5746	-3.25428	0.0112752	0.0891507	-3.93712	0.149323	23.7929
LmxM.34.2910	3	2	118.17	0.000222338	0.00064054	1.60564	0.999946	KKT2	KKT3	14498	hypothetical protein, conserved	2.26437e+06	2.04445e+06	1.90279e+06	2.57685e+06	2.3657e+06	2.33519e+06	1.45889e+06	1.51274e+06	1.56098e+06	1.77068e+06	1.61918e+06	1.41686e+06	2	3	3	2	3	3	3	4	3	2	3	3	0.230824	21.0933	2.06735	0.0737102	0.183081	-5.72825	-0.451485	20.7521	-3.84257	0.00472293	0.0537359	-3.01944	-0.372226	20.7918
LmxM.36.6160	3	3	137.91	0.000224701	0.000645867	2.75666	0.999944	BDF5	CLK2	33130	hypothetical protein, conserved	880859	564976	526524	256082	245623	251989	640941	735400	465755	225013	222949	267526	2	4	2	3	2	2	5	4	1	2	2	3	-1.34906	18.613	-6.05003	0.000349057	0.00519058	-0.063165	-0.0851035	19.245	-0.338556	0.743468	0.878538	-7.67503	-1.42907	18.573
LmxM.33.3600	2	1	55.56	0.000227252	0.000650956	3.05704	0.999942	KKT2	BDF5	42300	adenosine kinase-like protein	25647.8	28478.5	30244.8	68124.8	83200	106601	54229.9	49779.7	65673.2	60466.6	64386	47296.6	0	1	0	1	0	0	0	1	0	2	1	0	NA	NA	NA	NA	NA	NA	NA	NA	NA	NA	NA	NA	NA	NA
LmxM.28.0630	4	3	123.35	0.000227549	0.000650956	1.94156	0.999941	CLK2	KKT3	26203	ER lumen retaining receptor-like protein	2.15884e+06	2.57614e+06	2.78838e+06	3.6457e+06	3.92499e+06	3.2946e+06	1.63982e+06	2.1017e+06	1.95002e+06	3.81963e+06	3.94698e+06	3.28385e+06	1	1	1	2	2	1	2	1	0	2	2	2	0.534701	21.5172	4.14097	0.00349299	0.0234903	-2.56222	-0.402101	21.0488	-2.7619	0.0240796	0.138513	-4.72251	0.558227	21.529
LmxM.13.1360	27	20	1287.5	0.000228022	0.000650956	1.41604	0.999941	KKT2	CLK2	91686	hypothetical protein, conserved	1.96038e+07	1.80092e+07	1.69187e+07	2.01088e+07	2.0183e+07	1.82582e+07	1.57128e+07	1.51388e+07	1.51183e+07	1.29727e+07	1.38487e+07	1.45261e+07	14	16	13	15	19	15	17	16	20	16	14	15	0.103674	24.1648	1.17041	0.276619	0.441981	-6.93374	-0.244002	23.991	-2.86403	0.0205368	0.127838	-4.55921	-0.398202	23.9139
LmxM.36.2500	7	4	189.47	0.000229954	0.000654987	4.99004	0.999939	KKT3	CLK2	73593	chromatin assembly factor 1 subunit b-like protein	119191	179019	154824	38932.1	44961.6	81667.1	292075	188527	311239	45396.3	47116.2	66171.9	2	2	2	0	0	0	2	1	4	0	0	0	-1.51013	16.4292	-3.94046	0.00458667	0.028457	-2.85435	0.791706	17.5802	2.79332	0.0229273	0.135761	-4.67228	-1.51493	16.4268
LmxM.25.0430	16	13	670.08	0.000230478	0.000654996	3.49874	0.999939	KKT3	CLK2	110787	hypothetical protein, conserved	1.46165e+06	1.11249e+06	1.58042e+06	622768	571132	884009	1.49392e+06	1.57221e+06	2.47064e+06	519004	545733	517770	6	8	8	4	6	4	7	7	9	3	5	6	-1.0103	19.8803	-4.79488	0.0014975	0.0134918	-1.64814	0.391693	20.5813	1.76687	0.114673	0.333481	-6.2586	-1.37708	19.6969
LmxM.08_29.1720	6	2	200.2	0.00023244	0.000659085	3.09658	0.999937	KKT3	CLK2	14066	histone H2A, putative	2.09489e+07	2.12891e+07	1.53966e+07	2.54147e+07	2.08634e+07	2.64619e+07	4.919e+07	4.23157e+07	4.20103e+07	1.64167e+07	1.06201e+07	1.60804e+07	3	2	4	3	5	4	4	4	3	2	3	2	0.343652	24.3519	2.29464	0.0519646	0.143264	-5.383	1.22357	24.7918	8.87494	1.82111e-05	0.00108862	3.0102	-0.430778	23.9646
LmxM.25.0540	8	7	341.06	0.000234767	0.000664188	3.62396	0.999935	BDF5	CLK2	32580	hypothetical protein, conserved	5.84257e+06	4.03379e+06	3.05989e+06	1875127	1.58055e+06	1.84058e+06	3.10436e+06	3.04686e+06	2.63814e+06	1.42974e+06	1.00406e+06	1.13585e+06	6	6	9	6	7	6	5	5	6	5	4	4	-1.24155	21.3682	-5.60968	0.000568017	0.00703669	-0.594372	-0.510361	21.7338	-2.32582	0.0494448	0.209406	-5.42785	-1.82229	21.0778
LmxM.31.3140	12	11	565.3	0.000237855	0.000670774	1.67185	0.999932	KKT2	CLK2	51103	pyrroline-5-carboxylate synthetase-like protein	4.43889e+06	5.23966e+06	4.85805e+06	7.4552e+06	6.86583e+06	7.77827e+06	4.67279e+06	4.63873e+06	4.60488e+06	3.76802e+06	4.71085e+06	4739568	10	11	8	11	9	9	7	8	6	8	9	8	0.605693	22.5078	6.08037	0.000337846	0.0050893	-0.0275185	-0.0596247	22.1751	-0.613202	0.556398	0.764185	-7.53289	-0.141834	22.134
LmxM.28.0380	14	11	463.46	0.000238161	0.000670774	1.53615	0.999932	KKT2	KKT3	42712	hypothetical protein, conserved	4.61167e+06	4.92772e+06	4.77903e+06	5.48755e+06	5.6264e+06	5.04957e+06	3.182e+06	3.44298e+06	3.89711e+06	4.66947e+06	5.17377e+06	4.81534e+06	3	7	6	7	8	2	4	10	7	4	6	5	0.173869	22.2728	1.95458	0.0876048	0.205174	-5.89583	-0.448977	21.9614	-4.19461	0.00287063	0.0393242	-2.48853	0.0330621	22.2024
LmxM.36.3980	5	4	155.82	0.00024045	0.000675708	1.69896	0.999929	BDF5	KKT2	41242	hypothetical protein, conserved	1.52506e+06	1.6934e+06	1.5978e+06	976009	1.06708e+06	791730	1.19042e+06	1.21004e+06	1.14544e+06	886588	975407	1.00681e+06	2	2	4	2	4	3	1	4	2	2	4	1	-0.774382	20.226	-5.35105	0.000765036	0.00860038	-0.918695	-0.44081	20.3928	-3.81527	0.00491246	0.0550605	-3.06123	-0.748221	20.2391
LmxM.07.0340	20	15	1035.92	0.000241475	0.000676341	1.77999	0.999928	BDF5	CLK2	46871	ATP-dependent DEAD/H RNA helicase, putative	2.6115e+07	2.29236e+07	2.12473e+07	1.50981e+07	1.3983e+07	1.59636e+07	1.9577e+07	2.46994e+07	2.1999e+07	1.47706e+07	1.27452e+07	1.19708e+07	20	16	19	17	20	15	16	19	15	17	17	15	-0.638722	24.1571	-6.31797	0.000262632	0.00428169	0.247567	-0.0859727	24.4335	-0.74387	0.477768	0.702568	-7.43892	-0.832264	24.0604
LmxM.08_29.0350	10	2	213.56	0.000241749	0.000676341	2.33238	0.999928	KKT2	CLK2	156702	hypothetical protein, conserved	80829.6	58173.9	66061.8	154991	122808	123849	87319.3	78496.8	73767.6	64733.2	56778.7	50693.1	1	0	0	2	0	0	1	1	1	0	0	0	0.974627	16.5347	3.29337	0.0114896	0.0526396	-3.82988	0.234283	16.1645	0.717986	0.492752	0.712711	-7.45881	-0.245808	15.9245
LmxM.29.0410	12	9	428.11	0.000247432	0.000689537	2.16026	0.999922	KKT3	KKT2	53253	WD-40 repeat protein	3.26406e+06	3.01342e+06	2.86414e+06	1.27219e+06	1.33061e+06	1.96365e+06	3.56462e+06	3.01437e+06	3.28569e+06	1.78518e+06	1.38933e+06	1.70431e+06	6	4	3	1	1	3	4	4	6	0	0	1	-1.02775	21.0231	-5.84867	0.000434774	0.00591104	-0.302846	0.108544	21.5912	0.980346	0.355006	0.597395	-7.2299	-0.912173	21.0809
LmxM.30.1800a;LmxM.30.1820	11	7	718.83	0.000248949	0.000689537	1.94322	0.999921	CLK2	BDF5	63449	unspecified product	1.59224e+06	1.60042e+06	1.32678e+06	2.00533e+06	1.82208e+06	1.57289e+06	1.40707e+06	1.44181e+06	1.71299e+06	2.78666e+06	3.29575e+06	2.6999e+06	2	4	2	2	1	2	6	2	1	4	3	2	0.255129	20.6449	1.82744	0.10631	0.231229	-6.08086	0.0132128	20.524	0.0948732	0.926698	0.969291	-7.73374	0.958199	20.9965
LmxM.24.1230	5	5	161.53	0.000249155	0.000689537	7.04436	0.999921	BDF5	CLK2	66723	hypothetical protein, conserved	596815	225948	343056	97823.6	128268	124029	202926	200974	325213	48798	58952.5	57746.3	1	5	4	2	2	1	1	3	2	0	1	0	-1.63121	17.6379	-4.52764	0.00210078	0.0166559	-2.0144	-0.60079	18.1532	-1.62435	0.142476	0.372704	-6.45855	-2.70713	17.1
LmxM.15.1010	65	58	3634.34	0.00024922	0.000689537	1.68867	0.999921	BDF5	KKT2	115208	glutamate dehydrogenase	576069431	5.32333e+08	4.58451e+08	315185214	2.84931e+08	3.27745e+08	4.64465e+08	4.25804e+08	4.2751e+08	3.333e+08	3.02121e+08	3.64609e+08	72	70	71	63	68	54	82	75	55	75	55	67	-0.751983	28.5779	-7.29022	0.000100167	0.00237252	1.30143	-0.244539	28.8316	-2.51167	0.0356554	0.175431	-5.1213	-0.64568	28.631
LmxM.36.4280	19	16	832.65	0.000249381	0.000689537	1.57218	0.99992	KKT3	BDF5	93435	hypothetical protein, conserved	4.83063e+06	4.55336e+06	5.1447e+06	5.54981e+06	6.73051e+06	6.19991e+06	7.63161e+06	7.63377e+06	7.57636e+06	5.75532e+06	5.89182e+06	5.14348e+06	8	13	20	12	15	13	16	20	15	12	16	13	0.344391	22.3778	3.29841	0.0114052	0.0524444	-3.82212	0.654554	22.5329	7.44449	6.48969e-05	0.00273765	1.61922	0.208042	22.3097
LmxM.25.1520	2	2	119.02	0.000249752	0.000689537	4.54801	0.99992	BDF5	CLK2	101474	protein kinase, putative	73375.4	115175	80849.9	28029	24697.8	16296.8	61901.6	86899.4	52457	26464.6	18298.6	14471.6	1	2	2	1	1	1	1	3	3	1	2	1	-1.97347	15.4397	-4.51819	0.00212649	0.0167891	-2.02754	-0.425282	16.2138	-1.1641	0.277199	0.530722	-7.03659	-2.20243	15.3253
LmxM.09.1050	8	6	371.25	0.000251783	0.000691357	1.63219	0.999918	CLK2	KKT3	26124	hypothetical protein, conserved	3.8677e+06	3.24534e+06	3.57219e+06	4.21988e+06	4.80738e+06	4.40634e+06	2.92832e+06	3.1338e+06	3.0412e+06	5.21366e+06	5.28283e+06	4.36184e+06	2	6	5	3	3	4	2	5	3	3	4	3	0.331795	21.9263	3.12005	0.0148323	0.0622031	-4.09794	-0.228009	21.6464	-2.14704	0.0633141	0.238203	-5.692	0.473965	21.9974
LmxM.24.0130	15	11	540.84	0.000252261	0.000691357	1.46436	0.999917	KKT2	KKT3	61860	guanine nucleotide-binding protein beta subunit- like protein,G-protein (beta)-like protein,beta transducin- like protein	4.04463e+06	4.10682e+06	3.93595e+06	5.00939e+06	5.64736e+06	4.91529e+06	3.25806e+06	3.89995e+06	3.476e+06	3.74012e+06	3.73989e+06	3.76172e+06	7	9	9	12	9	10	9	8	9	9	8	8	0.362916	22.1233	3.86569	0.0050847	0.030347	-2.96462	-0.188613	21.8475	-1.81762	0.105805	0.319537	-6.18509	-0.104423	21.8896
LmxM.31.1750	23	18	981.69	0.000252319	0.000691357	2.04623	0.999917	KKT3	CLK2	85528	hypothetical protein, conserved	5.40767e+06	5.42544e+06	5.59457e+06	4.20902e+06	4.55208e+06	3.68469e+06	5.88714e+06	7.1166e+06	6.89364e+06	3.35072e+06	3.71221e+06	2.66098e+06	12	11	20	6	13	7	13	16	12	7	8	10	-0.405739	22.1816	-3.91529	0.00474817	0.0291231	-2.89139	0.271749	22.5204	2.70441	0.0263449	0.146551	-4.81437	-0.770023	21.9995
LmxM.26.2180	8	3	161.96	0.000252608	0.000691357	5.27657	0.999917	BDF5	CLK2	166060	hypothetical protein, conserved	166747	234648	214470	56760.9	52528.1	29339.2	122400	211154	161238	50042.9	42727.8	23946.2	0	1	1	0	0	0	0	0	0	0	0	1	-2.19463	16.5353	-6.1021	0.000330061	0.00503077	-0.00206413	-0.336613	17.4643	-1.19559	0.265352	0.517411	-7.00104	-2.45219	16.4065
LmxM.33.4590	1	1	20.21	0.000253579	0.000692446	3.22537	0.999916	KKT3	CLK2	41811	hypothetical protein, conserved	83739.7	70793	50721.6	53215.8	47006.2	41026.5	74070.7	89911.9	81806.1	31477.7	24189.3	20537.8	1	0	0	0	0	0	0	1	1	0	0	0	NA	NA	NA	NA	NA	NA	NA	NA	NA	NA	NA	NA	NA	NA
LmxM.31.0400	40	34	2155.41	0.000254278	0.000692446	1.42944	0.999915	BDF5	KKT2	68201	ATP-dependent RNA helicase, putative	2.80272e+08	2.51096e+08	2.72171e+08	175879160	1.80974e+08	2.05282e+08	2.24248e+08	2.25019e+08	242253490	1.96966e+08	2.02099e+08	2.07608e+08	49	51	44	38	40	33	39	42	33	46	43	38	-0.5172	27.7367	-5.89679	0.000412359	0.00573042	-0.245087	-0.215973	27.8873	-2.77498	0.023593	0.137365	-4.70161	-0.404235	27.7932
LmxM.15.0990	12	7	439.21	0.000254656	0.000692446	1.45635	0.999915	CLK2	BDF5	22905	succinate dehydrogenase, putative	4.74105e+06	5.25724e+06	4.634e+06	5.52773e+06	5.91695e+06	5.66084e+06	6.4399e+06	6.1125e+06	6.16358e+06	6.52344e+06	7.6324e+06	7.15389e+06	4	5	3	4	4	3	4	5	3	5	5	4	0.226928	22.329	2.48655	0.0386844	0.117896	-5.08627	0.356931	22.394	3.87341	0.0045181	0.052516	-2.97231	0.541575	22.4863
LmxM.33.3670	19	16	1075.48	0.000255568	0.000693427	1.48557	0.999914	CLK2	BDF5	68282	vacuolar ATP synthase catalytic subunit A, putative	1.39026e+07	1.47138e+07	1.37143e+07	2.0335e+07	1.84241e+07	1.81287e+07	1.82649e+07	1.56679e+07	1.84287e+07	2.10071e+07	2.15635e+07	2.03145e+07	17	19	16	23	17	15	19	17	15	15	21	12	0.425209	23.9622	5.19786	0.000916523	0.00969558	-1.11522	0.303541	23.9013	3.27924	0.0108568	0.0875515	-3.89757	0.571257	24.0352
LmxM.23.1510	9	5	361.73	0.000260414	0.000705057	3.09442	0.999908	CLK2	BDF5	88240	vacuolar proton translocating ATPase subunit A, putative	243880	308958	328242	820312	821483	669154	652725	537017	966220	879907	980183	866344	0	0	0	1	0	2	1	3	2	0	2	4	1.39613	18.8505	7.66621	7.08308e-05	0.00190535	1.68036	1.25849	18.7817	5.10767	0.000858711	0.0176894	-1.18969	1.639	18.9719
LmxM.33.0040	8	6	290.83	0.000262694	0.000709704	2.40545	0.999906	KKT2	BDF5	76828	hypothetical protein, conserved	1.84275e+06	1.29324e+06	1.37419e+06	3.15344e+06	3.98517e+06	3.71042e+06	2.02803e+06	2.11589e+06	2.48536e+06	2.96908e+06	3.76249e+06	2.90538e+06	2	3	5	7	7	7	5	6	6	6	7	4	1.27724	21.1407	7.83171	6.10686e-05	0.00175561	1.84248	0.567788	20.7859	3.46984	0.00815435	0.0745604	-3.59714	1.103	21.0535
LmxM.32.2400	3	3	129.47	0.000263545	0.000710479	5.41393	0.999905	KKT3	CLK2	62783	GTPase protein, putative	1.3467e+06	692522	609897	534907	545260	487126	1.76979e+06	1.4916e+06	1.31729e+06	323239	314170	208313	0	0	3	1	2	3	2	3	3	0	0	0	-0.667086	19.3267	-2.32726	0.0494198	0.138582	-5.33283	0.870669	20.0956	2.97652	0.0183869	0.119182	-4.41444	-1.58296	18.8688
LmxM.05.0520	14	12	878.03	0.000266597	0.00071565	1.73373	0.999901	BDF5	KKT2	36197	nuclear receptor binding factor-like protein	1.29696e+07	1.32023e+07	1.29981e+07	7.05048e+06	7.20963e+06	8.33279e+06	1.02841e+07	8.53685e+06	1.07335e+07	1.05254e+07	1.00315e+07	1.13618e+07	8	9	13	8	9	8	5	7	10	11	10	11	-0.797851	23.2393	-8.80048	2.68859e-05	0.00101252	2.73845	-0.413298	23.4316	-4.02648	0.00363308	0.0458227	-2.74014	-0.297204	23.4896
LmxM.08_29.0020	32	30	1105.85	0.0002666	0.00071565	1.7949	0.999901	KKT3	CLK2	115612	transcription factor-like protein	1.62575e+07	1.54797e+07	1.64326e+07	9.10638e+06	1.16653e+07	1.28463e+07	1.71517e+07	1.73173e+07	1.76361e+07	8.97492e+06	1.07434e+07	9.31116e+06	16	20	20	11	18	17	15	21	19	11	10	9	-0.533171	23.6696	-4.13758	0.00350898	0.0235558	-2.56713	0.113682	23.993	1.51198	0.168153	0.401562	-6.60996	-0.734528	23.5689
LmxM.29.0980	4	2	160.82	0.000267507	0.000716557	1.41271	0.9999	CLK2	KKT3	50575	hypothetical protein, conserved	906396	849430	976393	832666	796761	834289	719334	721029	721960	955710	1.1043e+06	994714	3	3	3	2	4	3	2	1	3	2	2	2	-0.147222	19.7207	-1.1719	0.276054	0.441607	-6.93206	-0.335154	19.6268	-2.53271	0.034494	0.171831	-5.08789	0.160606	19.8746
LmxM.33.2473	1	1	27.26	0.000269075	0.000719119	1.96648	0.999898	BDF5	CLK2	15198	hypothetical protein, conserved	263860	249549	214085	126833	135549	123729	144680	103652	129999	113922	139980	116045	1	1	1	1	1	1	0	1	1	1	1	1	NA	NA	NA	NA	NA	NA	NA	NA	NA	NA	NA	NA	NA	NA
LmxM.03.0030	7	6	281.12	0.000269606	0.000719119	1.77507	0.999898	KKT2	KKT3	44113	D-3-phosphoglycerate dehydrogenase-like protein	2.12217e+06	1.86018e+06	1.74152e+06	2.65215e+06	2.09237e+06	2.4567e+06	1.44235e+06	1.30122e+06	1.31328e+06	1.75763e+06	1.64711e+06	1.72161e+06	5	4	3	2	5	5	3	2	3	3	1	4	0.329231	21.0233	2.46987	0.039688	0.120006	-5.11219	-0.493288	20.612	-3.91863	0.00423485	0.0515517	-2.90344	-0.154668	20.7813
LmxM.36.5550	18	11	732.47	0.000270681	0.00072046	1.28216	0.999896	CLK2	KKT2	146601	hypothetical protein, conserved	1.68281e+06	1.77391e+06	1.70646e+06	1.61529e+06	1.66491e+06	1.67611e+06	1.89963e+06	1.81843e+06	1.66394e+06	2.09947e+06	2.17209e+06	2.08323e+06	7	5	3	5	5	9	9	7	4	6	5	6	-0.0588153	20.6851	-0.579378	0.578806	0.712115	-7.45901	0.0580704	20.7435	0.516274	0.619321	0.802879	-7.59188	0.299709	20.8644
LmxM.24.1460	6	5	243.5	0.000272063	0.000722612	1.627	0.999894	CLK2	BDF5	90326	hypothetical protein, conserved	215399	188749	178810	197552	224065	244986	287928	300675	321061	292725	315362	340384	2	2	3	3	4	3	2	1	6	1	3	2	0.192314	17.6598	0.918268	0.386207	0.548468	-7.19329	0.64495	17.8861	3.28881	0.0107007	0.0868513	-3.88242	0.703938	17.9156
LmxM.34.4430	14	10	566.75	0.000273873	0.000725631	1.38875	0.999892	CLK2	KKT3	35145	mitochondrial phosphate transporter, putative	1.42187e+08	1.41143e+08	1.34132e+08	1.24287e+08	1.33868e+08	1.31191e+08	1.03462e+08	110708573	1.08143e+08	1.45452e+08	1.63007e+08	1.39154e+08	12	12	12	12	12	9	11	14	9	13	15	12	-0.100818	27.0012	-1.40318	0.199394	0.355108	-6.65618	-0.373268	26.865	-5.1129	0.000853094	0.0176894	-1.18259	0.0978506	27.1006
LmxM.36.2520	4	2	80.68	0.000274859	0.000725631	7.38599	0.999891	BDF5	KKT2	37588	hypothetical protein, conserved	360754	457025	361306	71047.8	60313.8	28276.5	175215	357938	446424	92345.4	58718.3	61314.9	0	1	0	0	0	0	0	0	1	0	0	0	-2.98047	17.0849	-7.84708	6.0241e-05	0.00175561	1.85739	-0.363086	18.3936	-1.07396	0.313713	0.56339	-7.13433	-2.49507	17.3276
LmxM.30.0760;LmxM.30.0771	4	4	130.05	0.000275332	0.000725631	1.79403	0.99989	KKT2	BDF5	33815	hypothetical protein, unknown function	1.56682e+06	1.66862e+06	1.94773e+06	2.91961e+06	3.24163e+06	3.13749e+06	1.58213e+06	1.82893e+06	2.11093e+06	2.64163e+06	2.43918e+06	2.84798e+06	1	3	2	2	3	3	0	3	1	3	3	7	0.84794	21.1383	7.13962	0.000115534	0.00253576	1.14535	0.087486	20.7581	0.588402	0.572141	0.77423	-7.54887	0.616492	21.0226
LmxM.24.0500	3	1	81.47	0.000275506	0.000725631	3.01042	0.99989	KKT3	KKT2	25810	hypothetical protein, conserved	320709	407086	276396	159678	157536	103312	394359	425925	445677	190392	121077	117537	1	1	1	1	1	1	1	1	1	0	0	0	NA	NA	NA	NA	NA	NA	NA	NA	NA	NA	NA	NA	NA	NA
LmxM.18.0860	12	6	392.03	0.000276927	0.000727126	1.53955	0.999888	BDF5	CLK2	93028	hypothetical protein, conserved	1.9867e+06	1.7152e+06	1.73331e+06	1.33652e+06	1.26065e+06	1.48922e+06	1.23569e+06	1.2428e+06	1.27681e+06	1.24841e+06	1.0902e+06	1.19179e+06	4	4	5	4	3	6	5	4	4	4	3	4	-0.41169	20.5798	-3.33667	0.0107857	0.0504584	-3.76327	-0.530276	20.5205	-4.47814	0.00194778	0.0300629	-2.07274	-0.621489	20.4749
LmxM.24.0600	19	11	755.75	0.000277228	0.000727126	1.98288	0.999888	KKT3	CLK2	193502	hypothetical protein, conserved	873049	940354	980094	715117	744230	756154	1.14089e+06	1.63057e+06	1.61871e+06	687161	721470	805407	5	4	8	4	7	4	5	10	8	3	8	3	-0.333194	19.6604	-2.66475	0.0294488	0.0994009	-4.80844	0.63466	20.1444	3.75741	0.00534161	0.0569598	-3.15012	-0.336961	19.6586
LmxM.16.0640	7	5	244.6	0.000283072	0.000739625	3.38678	0.99988	KKT3	KKT2	69051	hypothetical protein, conserved	348808	336235	336365	168099	123814	99113.3	372068	501087	451165	234268	134195	156879	4	4	3	2	1	2	3	5	2	2	1	2	-1.4191	17.6674	-5.71712	0.000503235	0.00649035	-0.462352	0.364118	18.559	2.02444	0.0767309	0.26806	-5.87879	-0.999929	17.877
LmxM.34.3720	19	15	595.35	0.000283169	0.000739625	1.25792	0.99988	KKT3	CLK2	50938	hypothetical protein, conserved	1.18068e+07	1.11193e+07	1.08278e+07	1.14181e+07	1.08246e+07	1.17788e+07	1.22703e+07	1.25639e+07	1.25043e+07	9.63771e+06	1.01737e+07	9.87143e+06	7	11	12	10	12	8	10	7	10	5	4	7	0.0114686	23.4284	0.142767	0.890121	0.933141	-7.63265	0.146485	23.4959	1.86623	0.0981514	0.30567	-6.11425	-0.184832	23.3302
LmxM.22.0380	9	7	305.23	0.000287208	0.000747859	1.62739	0.999875	BDF5	KKT2	140176	hypothetical protein, conserved	3.09119e+06	3.00211e+06	2.90772e+06	1.68528e+06	1.7873e+06	2.05836e+06	2.32551e+06	2.56688e+06	2.43125e+06	1.97749e+06	2.1055e+06	2.37735e+06	6	5	9	4	4	3	6	5	6	5	7	2	-0.707254	21.1626	-6.28997	0.000270449	0.00439013	0.21552	-0.298256	21.3671	-2.96472	0.0175687	0.116398	-4.39825	-0.482283	21.2751
LmxM.08_29.1490	18	12	656.89	0.000287509	0.000747859	2.30542	0.999874	KKT3	CLK2	133208	hypothetical protein, conserved	1.35551e+06	1.58042e+06	1.37224e+06	1.23605e+06	1.59862e+06	1.27643e+06	1.5389e+06	2.20146e+06	1.77411e+06	836006	820649	735302	7	7	6	5	8	4	7	9	8	6	5	5	-0.0736673	20.4133	-0.514651	0.62117	0.748058	-7.49741	0.343926	20.6221	2.18548	0.0596019	0.230495	-5.63279	-0.847614	20.0263
LmxM.21.1870	4	4	188.42	0.000288586	0.000749112	1.83282	0.999873	KKT3	CLK2	67375	histone deacetylase, putative	691322	744597	725729	446480	507668	585027	721596	799413	897764	491098	430723	397882	4	0	3	1	2	1	2	2	1	1	1	2	-0.498088	19.209	-3.23386	0.0125373	0.0558102	-3.92167	0.157073	19.5366	1.08677	0.308109	0.558392	-7.12097	-0.716712	19.0997
LmxM.14.0280	14	12	476.85	0.000295608	0.000765358	1.76209	0.999863	KKT3	KKT2	109975	hypothetical protein, conserved	1.73748e+06	1.60761e+06	1.51279e+06	930160	1.03522e+06	1.19099e+06	1.91031e+06	1.99179e+06	1.65971e+06	1.1892e+06	1.15402e+06	962724	4	6	6	2	5	0	8	10	5	1	3	2	-0.627162	20.311	-4.6173	0.00187305	0.0155438	-1.89038	0.193225	20.7212	1.54408	0.160306	0.390904	-6.56724	-0.55909	20.3451
LmxM.29.2580	21	17	1137.24	0.00029606	0.000765358	1.76114	0.999862	KKT2	KKT3	22359	reticulon domain protein, 22 kDa potentially aggravating protein (paple22)	6.12057e+08	6.58675e+08	6.42627e+08	7.3966e+08	7.51354e+08	8.38225e+08	3.78931e+08	4.42385e+08	5.01256e+08	6.26308e+08	6.6844e+08	5.84934e+08	17	14	20	18	21	19	13	18	19	21	25	28	0.28216	29.3889	3.64961	0.00688044	0.0373907	-3.28712	-0.541475	28.9771	-5.11534	0.000850484	0.0176894	-1.17928	-0.0270897	29.2343
LmxM.14.0890	5	3	161.08	0.000298319	0.000769616	3.33651	0.999859	BDF5	CLK2	72482	hypothetical protein, conserved	1.20638e+06	1.04301e+06	801033	440475	418789	565462	902478	862720	1.22666e+06	367569	333030	213658	3	3	2	3	2	2	2	1	6	1	2	2	-1.09081	19.39	-5.43334	0.000695205	0.00797539	-0.814495	-0.0259048	19.9224	-0.127358	0.901731	0.956597	-7.7297	-1.75606	19.0573
LmxM.33.2060	2	1	38.25	0.000299629	0.000770316	8.83617	0.999857	KKT3	KKT2	33162	hypothetical protein, conserved	165149	149260	94661.9	17864.2	25382.4	6540.09	132007	129402	178515	19050.7	36423.2	26481.4	1	0	0	0	0	0	1	0	0	0	0	0	NA	NA	NA	NA	NA	NA	NA	NA	NA	NA	NA	NA	NA	NA
LmxM.29.3270	2	2	66.25	0.000299814	0.000770316	1.9537	0.999857	KKT2	KKT3	18887	hypothetical protein, conserved	627227	536951	593051	653656	712265	716746	323426	312633	429955	630666	634311	776696	2	2	2	0	2	2	0	1	0	1	1	3	0.246824	19.2804	1.77248	0.115525	0.246218	-6.15935	-0.733283	18.7903	-3.95312	0.00403156	0.0501084	-2.85106	0.212494	19.2632
LmxM.07.0970	2	1	54.39	0.000304762	0.000781434	3.52243	0.999849	KKT3	CLK2	94817	hypothetical protein, conserved	33656.8	43232	39540	13966.7	19028.7	23258.8	45021.7	60140	66770.6	11659.4	18746.1	18405.2	1	1	1	1	1	0	1	1	1	1	1	1	NA	NA	NA	NA	NA	NA	NA	NA	NA	NA	NA	NA	NA	NA
LmxM.19.1400	13	10	461.49	0.000306377	0.000783979	2.82731	0.999847	KKT2	KKT3	26045	hypothetical protein, conserved	5.80796e+06	5.94732e+06	4.70857e+06	7.60659e+06	8.28019e+06	5.42121e+06	2.41716e+06	2.98516e+06	2.13418e+06	6.70311e+06	6.81269e+06	5.23984e+06	9	11	9	9	11	8	3	8	4	11	7	7	0.356656	22.5584	2.06335	0.0741637	0.18375	-5.73424	-1.13359	21.8133	-7.43616	6.54243e-05	0.00273765	1.61039	0.185672	22.4729
LmxM.03.0230	17	13	926.07	0.00030881	0.000788601	1.72286	0.999843	KKT2	KKT3	74716	long chain fatty Acyl CoA synthetase, putative	1.47992e+07	1.37894e+07	1.19607e+07	1.60612e+07	1.24395e+07	1.5089e+07	8.63249e+06	8.53143e+06	8.13693e+06	1.50906e+07	1.41624e+07	1.31618e+07	9	8	10	10	7	7	11	8	7	7	8	7	0.101545	23.7334	0.815766	0.439021	0.593877	-7.28451	-0.67537	23.3449	-6.80159	0.000123822	0.00439918	0.914757	0.0682325	23.7167
LmxM.13.0570	9	8	444.56	0.000313227	0.000798263	1.31438	0.999836	KKT2	CLK2	15810	40S ribosomal protein S12, putative	1.51696e+07	1.39115e+07	1.41386e+07	1.49207e+07	1.45599e+07	1.58272e+07	1.20254e+07	1.18238e+07	1.33346e+07	1.12432e+07	1.14211e+07	1.18067e+07	7	11	7	6	6	4	10	9	5	8	7	7	0.068208	23.8133	0.859915	0.415682	0.574047	-7.24631	-0.21805	23.6702	-2.51558	0.0354364	0.175366	-5.11508	-0.325583	23.6164
LmxM.04.0520	13	12	479.54	0.000319644	0.000812971	2.08245	0.999825	KKT2	KKT3	116094	huntingtin interacting protein (HIP), putative	2.26896e+06	2.18511e+06	1.92522e+06	3.46369e+06	3.68706e+06	2.93085e+06	1.47179e+06	1.5829e+06	1.78652e+06	2.24442e+06	2.58875e+06	1.97158e+06	3	5	7	9	10	7	5	5	5	6	4	9	0.657112	21.345	5.22541	0.000887016	0.0095171	-1.07964	-0.399156	20.8169	-3.11948	0.0138458	0.101446	-4.15131	0.0877321	21.0604
LmxM.28.2385	10	6	389.28	0.000325377	0.000824333	2.85365	0.999816	KKT3	CLK2	97593	DNA replication licensing factor, putative	809433	663223	552190	427816	468220	428803	1.07372e+06	1.09337e+06	681680	340809	335629	321851	4	3	5	5	3	1	4	6	1	3	2	2	-0.595693	19.049	-3.33944	0.0107423	0.0503176	-3.75901	0.477592	19.5856	2.07854	0.0704992	0.253824	-5.79677	-1.00311	18.8453
LmxM.27.0590	9	6	343.41	0.000325517	0.000824333	1.81636	0.999815	KKT2	KKT3	67727	hypothetical protein, conserved	663797	608707	611375	831283	929864	866788	468986	569256	408570	631241	617900	609342	1	2	2	6	4	1	2	2	1	4	2	1	0.47983	19.4991	3.6829	0.00656435	0.0359845	-3.23708	-0.393114	19.0626	-2.2792	0.051426	0.213059	-5.48731	-0.0185773	19.2499
LmxM.36.2370	5	5	142.52	0.000326866	0.000824333	5.06893	0.999813	KKT3	CLK2	103735	hypothetical protein, conserved	346173	321763	351891	159648	225317	185287	430182	876625	437195	84137.1	125244	134676	1	3	1	0	0	0	3	4	2	0	0	0	-0.852001	17.9478	-4.13558	0.00351842	0.0235772	-2.57002	0.690855	18.7193	2.45095	0.0392325	0.184457	-5.21746	-1.59586	17.5759
LmxM.06.0260	23	18	799.81	0.000326901	0.000824333	1.55908	0.999813	KKT2	KKT3	171015	5'-3' exonuclease, putative	1.56421e+07	1.3617e+07	1.39021e+07	1.73037e+07	1.82714e+07	1.80755e+07	1.0544e+07	1.14101e+07	1.24576e+07	1.45836e+07	1.70572e+07	1.5966e+07	17	12	16	14	11	15	16	14	15	10	14	16	0.316188	23.9336	3.74671	0.00600109	0.0337819	-3.14151	-0.327463	23.6118	-3.33473	0.00998414	0.0833709	-3.80981	0.141196	23.8461
LmxM.13.1580	5	4	198.6	0.000327385	0.000824333	1.80242	0.999812	KKT2	CLK2	16194	ubiquitin-conjugating enzyme-like protein	1.89295e+06	2.05478e+06	1.71834e+06	3.1158e+06	2.92307e+06	3.37983e+06	1.72693e+06	1.78235e+06	1.98401e+06	1.98485e+06	1.77278e+06	1.46794e+06	1	3	1	2	3	3	2	1	1	2	3	1	0.734468	21.2123	6.39834	0.000241553	0.00411624	0.338989	-0.0434083	20.8234	-0.353241	0.732835	0.870892	-7.66942	-0.123932	20.7831
LmxM.03.0490	5	3	153.76	0.00033117	0.000832197	1.83393	0.999805	CLK2	KKT3	104458	hypothetical protein, conserved	2.13775e+06	1.60927e+06	1.78885e+06	2.71606e+06	2.30584e+06	2.26943e+06	1.53237e+06	1.31363e+06	1.38398e+06	2.63069e+06	2.75855e+06	2.36823e+06	2	3	1	4	2	2	1	2	2	3	2	1	0.402534	21.0067	2.85608	0.0220238	0.0820393	-4.50935	-0.38113	20.6148	-2.67067	0.0277745	0.151043	-4.86822	0.493875	21.0524
LmxM.21.1270	8	6	279.34	0.000332815	0.00083386	1.4215	0.999802	CLK2	BDF5	92487	hypothetical protein, conserved	662364	605369	617127	821736	793789	889457	705254	763794	766925	959896	886945	832487	3	4	4	5	3	3	1	3	4	5	3	2	0.409783	19.4649	3.12599	0.0147021	0.0619332	-4.08872	0.246469	19.3832	1.79789	0.109069	0.323937	-6.21361	0.506048	19.513
LmxM.14.0670	8	8	519.49	0.000333847	0.00083386	1.40237	0.999801	CLK2	BDF5	33197	fatty acid elongase, putative	5.87067e+08	6.01362e+08	5.581e+08	721090452	8.37206e+08	8.88794e+08	5.75882e+08	600362922	6.56241e+08	7.95089e+08	8.37362e+08	8.16834e+08	12	12	11	14	11	10	12	12	12	12	12	13	0.481776	29.3571	5.2266	0.000885758	0.0095171	-1.07809	0.0678501	29.1501	0.873159	0.407467	0.642328	-7.33055	0.488242	29.3603
LmxM.36.1420	9	6	432.43	0.000334177	0.00083386	1.40184	0.9998	CLK2	KKT2	63988	hypothetical protein, conserved	3.99675e+06	3.69384e+06	3.41929e+06	3.35747e+06	3.22768e+06	3.06973e+06	3.41782e+06	3.47144e+06	3.36856e+06	4.50406e+06	4.24666e+06	4.78387e+06	4	4	2	4	4	3	5	4	2	2	5	2	-0.200553	21.7172	-1.9796	0.0843182	0.200738	-5.85891	-0.112301	21.7613	-1.11533	0.296389	0.549483	-7.09031	0.286029	21.9605
LmxM.03.0530	44	33	1642.22	0.000334481	0.00083386	1.51743	0.999799	CLK2	KKT3	220559	hypothetical protein, conserved	7.25133e+06	7.25814e+06	6.47458e+06	5.41152e+06	5.13011e+06	5.16023e+06	5.43843e+06	5.04396e+06	4.45734e+06	7.62388e+06	6.83687e+06	8.20918e+06	17	16	19	17	17	14	18	22	14	20	21	26	-0.416724	22.5274	-4.70754	0.00167076	0.0145313	-1.76671	-0.492901	22.4893	-4.61391	0.00162444	0.0268278	-1.87755	0.109489	22.7905
LmxM.30.2370	3	3	125.06	0.000335919	0.000835791	2.86387	0.999797	KKT3	CLK2	57164	hypothetical protein, conserved	218868	219898	226702	152272	164499	237490	329879	425819	416894	155734	110090	143619	1	0	1	0	0	0	2	2	0	2	1	1	-0.291701	17.613	-1.21423	0.260416	0.425293	-6.88403	0.808054	18.1629	4.22179	0.00276444	0.0384165	-2.4482	-0.715893	17.4009
LmxM.05.0750	8	7	336.31	0.000340097	0.000844516	1.61275	0.999789	BDF5	KKT3	90064	hypothetical protein, conserved	4.33215e+06	3.77191e+06	3.54088e+06	2.89546e+06	2.70998e+06	2.87789e+06	2.26432e+06	2.34409e+06	2.61212e+06	2.69429e+06	2.74143e+06	2.36028e+06	6	6	9	6	6	9	6	5	5	7	5	6	-0.452467	21.6568	-4.17057	0.00335702	0.0227794	-2.51956	-0.687051	21.5395	-5.80187	0.000371361	0.00964513	-0.2808	-0.576896	21.5946
LmxM.29.3650;LmxM.34.1910	10	9	405.22	0.000342712	0.000849335	1.95381	0.999784	BDF5	CLK2	24534	ribosomal protein L15, putative	2.31288e+07	1.90178e+07	2.04305e+07	1.69489e+07	1.80282e+07	1.8291e+07	1.41504e+07	1.81359e+07	1.72849e+07	1.23168e+07	1.01029e+07	9.60852e+06	7	10	4	9	7	7	10	9	7	7	9	7	-0.228398	24.1952	-2.43183	0.0420766	0.124475	-5.17122	-0.339521	24.1397	-2.83044	0.0216385	0.130418	-4.61292	-0.969993	23.8244
LmxM.28.3030	27	12	1072.71	0.00034348	0.000849567	2.0905	0.999783	BDF5	KKT2	149181	unspecified product	1.14009e+07	9.2753e+06	9.29884e+06	4.35507e+06	4.24183e+06	5.7418e+06	8.3473e+06	8.8329e+06	9.66382e+06	5.54014e+06	5.31805e+06	6.92185e+06	11	10	9	7	9	3	10	8	11	9	9	5	-1.07088	22.71	-7.41354	8.92706e-05	0.0022118	1.42737	-0.154909	23.168	-1.39794	0.19886	0.441313	-6.75751	-0.756513	22.8672
LmxM.13.0650	14	8	503.51	0.000347051	0.000856715	2.16237	0.999776	KKT2	KKT3	66828	hypothetical protein, conserved	2.80902e+06	2.67246e+06	1.99546e+06	3.94674e+06	4.23257e+06	3.55428e+06	1.91446e+06	1.72468e+06	1.78713e+06	2.54827e+06	2.59023e+06	2.13065e+06	3	9	4	12	9	6	6	9	4	6	7	5	0.662267	21.5644	4.39908	0.00248158	0.0185211	-2.19421	-0.448014	21.0092	-2.98474	0.0170335	0.11455	-4.36626	-0.0303543	21.218
LmxM.36.5410	3	1	54.22	0.000348001	0.000857379	2.90193	0.999774	KKT3	CLK2	43406	selenophosphate synthetase, putative	196472	156391	112349	92591.2	68948.5	78062.8	204878	142759	158180	59401.6	52112.5	62790	2	0	1	0	0	0	2	1	0	0	0	0	NA	NA	NA	NA	NA	NA	NA	NA	NA	NA	NA	NA	NA	NA
LmxM.31.0900	1	1	40.21	0.000357218	0.000878369	2.12946	0.999756	KKT3	KKT2	15163	hypothetical protein, conserved	419332	503447	404206	278143	302094	307819	579775	511603	799699	305470	287981	299550	1	0	1	0	1	1	1	1	2	1	1	1	NA	NA	NA	NA	NA	NA	NA	NA	NA	NA	NA	NA	NA	NA
LmxM.34.3700	11	7	486.26	0.000367216	0.000901192	1.37699	0.999735	KKT2	KKT3	25320	Gim5A protein, putative,glycosomal membrane protein	1.52797e+08	1.44449e+08	1.48994e+08	1.63753e+08	1.63398e+08	175403638	1.18188e+08	1.13754e+08	1.33024e+08	1.59425e+08	1.70333e+08	1.54127e+08	12	10	12	9	12	11	11	7	9	8	10	11	0.171052	27.2334	2.39888	0.0442632	0.127722	-5.22226	-0.292916	27.0014	-3.48228	0.00800462	0.0743595	-3.57763	0.115976	27.2059
LmxM.20.0320	4	2	115.94	0.000371379	0.000909635	7.66736	0.999726	KKT3	KKT2	67735	hypothetical protein, conserved	36827	52056.5	68249.7	7936.28	28857.9	17236	155173	123595	135502	22245.8	22205.5	21212.3	0	0	1	0	1	0	1	2	0	1	0	0	-1.68358	14.7898	-2.66633	0.0293779	0.0993724	-4.80597	1.43731	16.3503	4.12264	0.00317358	0.0422321	-2.59579	-1.21411	15.0245
LmxM.19.0700	39	26	1654.65	0.000379727	0.000928276	1.2717	0.999708	KKT2	CLK2	248929	kinesin, putative	4.533e+06	4.56314e+06	4.26343e+06	5.72398e+06	5.40054e+06	5.37944e+06	5.06739e+06	4.92782e+06	5.3627e+06	4.11245e+06	4.58336e+06	4.28202e+06	18	20	17	24	19	10	16	19	12	15	18	21	0.305024	22.2382	3.55553	0.00786508	0.0406269	-3.42922	0.200882	22.1862	2.22085	0.0563751	0.222817	-5.57805	-0.0426025	22.0644
LmxM.21.1340	15	15	720.57	0.000382137	0.000932358	1.56554	0.999703	KKT2	BDF5	54455	ATP synthase, putative	9.79971e+06	8.14202e+06	8.17811e+06	1.3305e+07	1.35521e+07	1.40346e+07	8.89344e+06	9.91071e+06	1.07411e+07	1.30078e+07	1.38265e+07	1.18769e+07	10	12	10	15	15	12	7	9	10	9	13	12	0.651787	23.3741	6.72129	0.000173882	0.00332631	0.698309	0.17897	23.1377	1.59826	0.147809	0.380744	-6.49404	0.570283	23.3333
LmxM.05.0560	4	1	61.39	0.000386179	0.000940396	4.94435	0.999694	BDF5	CLK2	44951	hypothetical protein, conserved	47620.4	36377	40249.1	8904.74	13810.5	5617.25	30480.9	20912.6	18289.4	6315.14	9911.09	8902.76	0	0	0	0	0	0	1	0	0	0	0	0	NA	NA	NA	NA	NA	NA	NA	NA	NA	NA	NA	NA	NA	NA
LmxM.20.1400	10	8	450.51	0.000387537	0.000941882	1.64508	0.99969	KKT2	BDF5	55699	axoneme central apparatus protein, putative	5.71052e+06	5.58126e+06	7.28646e+06	9.70869e+06	1.05636e+07	1.02904e+07	7.15227e+06	6.68408e+06	6.50119e+06	7.84422e+06	8.44208e+06	8.71419e+06	5	7	4	9	7	3	5	8	5	4	8	6	0.728037	22.9154	6.14783	0.000314317	0.00487126	0.051315	0.140134	22.6214	1.16191	0.278039	0.531521	-7.03905	0.437721	22.7702
LmxM.23.1240	9	8	418.12	0.000389014	0.00094365	1.86934	0.999687	CLK2	BDF5	79509	hypothetical protein, conserved	1.83562e+06	1.66026e+06	1.28597e+06	2.65745e+06	2.26053e+06	2.49611e+06	2.68692e+06	2.88987e+06	2.77854e+06	2.99239e+06	2.75551e+06	3.19102e+06	8	5	4	6	9	6	6	6	12	8	9	14	0.645282	20.9111	4.19572	0.00324598	0.0223204	-2.4834	0.820252	20.9985	5.5425	0.000504061	0.0120145	-0.612536	0.9157	21.0463
LmxM.07.0710	3	1	67.43	0.000394142	0.000954251	2.4742	0.999675	KKT2	KKT3	20863	centrin, putative,caltractin, putative	51593.9	65344.6	68036.7	128370	135041	165143	52325.1	72385.6	48498.8	73854.9	78301	93064.8	0	0	0	1	0	0	0	0	0	0	0	0	NA	NA	NA	NA	NA	NA	NA	NA	NA	NA	NA	NA	NA	NA
LmxM.36.6330	6	4	195.11	0.000395371	0.000955389	1.71745	0.999672	KKT2	KKT3	32232	hypothetical protein, conserved	1.83537e+06	1.56042e+06	1.51869e+06	2.19782e+06	2.14468e+06	2.38013e+06	1.2518e+06	1.21777e+06	1.44475e+06	1.83472e+06	2.02028e+06	1.68964e+06	1	3	3	2	4	3	2	2	3	4	5	3	0.455682	20.8664	3.83092	0.00533588	0.0313983	-3.01613	-0.327255	20.4749	-2.42395	0.0409376	0.188935	-5.26011	0.175332	20.7262
LmxM.28.1270	2	1	89.87	0.000400235	0.000965291	3.08668	0.99966	KKT3	CLK2	52560	hypothetical protein, conserved	87899.2	75889.3	76147.2	123470	122415	101919	178191	163444	123262	35001.9	60446.8	55165.2	3	1	1	1	2	2	0	1	1	1	2	2	NA	NA	NA	NA	NA	NA	NA	NA	NA	NA	NA	NA	NA	NA
LmxM.27.2400	30	24	1883.77	0.000402172	0.000968107	1.37969	0.999656	KKT2	CLK2	44223	heat shock protein DNAJ, putative	1.14783e+08	1.06859e+08	1.12138e+08	1.28106e+08	1.24414e+08	1.24179e+08	9.1398e+07	9.2909e+07	1.05918e+08	8.48384e+07	9.1955e+07	9.62374e+07	28	24	29	26	25	31	23	18	27	20	26	19	0.175005	26.8162	2.49971	0.0379109	0.116415	-5.06581	-0.204272	26.6266	-2.38847	0.0432916	0.195487	-5.31604	-0.291145	26.5832
LmxM.15.1410	9	7	356.34	0.000403154	0.000968619	1.38815	0.999653	CLK2	KKT3	53473	hypothetical protein, conserved	3.82319e+06	3.78396e+06	3.31346e+06	4.31046e+06	4.54593e+06	4.14203e+06	3.30057e+06	2.98588e+06	3.14695e+06	4.23809e+06	4.65679e+06	4.20012e+06	6	5	8	4	6	4	4	4	3	3	11	7	0.253247	21.9192	2.52756	0.0363256	0.113431	-5.02247	-0.209396	21.6879	-1.98023	0.0822152	0.279948	-5.94528	0.263389	21.9243
LmxM.03.0100	4	3	125.64	0.000405526	0.000972462	1.52219	0.999647	BDF5	KKT3	19320	cytochrome c oxidase assembly protein, putative	1.65625e+06	1.63184e+06	1.45994e+06	1.20023e+06	1.18976e+06	1.27112e+06	989356	1.10412e+06	1.02574e+06	1.11278e+06	1.30556e+06	1.10213e+06	4	3	3	2	2	2	2	2	1	2	4	4	-0.373418	20.405	-3.27105	0.0118712	0.0538206	-3.86427	-0.605402	20.289	-4.90176	0.00111544	0.0210037	-1.47234	-0.433732	20.3748
LmxM.31.0630	3	3	94.05	0.000409518	0.000978734	1.61716	0.999638	KKT2	CLK2	21131	hypothetical protein, conserved	1.33066e+06	1.05259e+06	1.16032e+06	1.153e+06	1.21359e+06	1.2906e+06	778259	829765	916421	718826	843349	699320	2	4	2	1	1	2	0	2	1	1	1	2	0.0507016	20.1905	0.380081	0.714105	0.819166	-7.56349	-0.48581	19.9222	-3.32685	0.0101034	0.084087	-3.82226	-0.646224	19.842
LmxM.34.4690	3	1	63.49	0.000410464	0.000978734	2.02416	0.999635	CLK2	KKT3	34780	hypothetical protein, conserved	194157	178543	214519	170955	190187	196589	116318	91377.6	119056	184245	238870	238280	1	1	1	1	1	1	1	1	1	1	1	1	NA	NA	NA	NA	NA	NA	NA	NA	NA	NA	NA	NA	NA	NA
LmxM.36.2610	18	17	791.7	0.000410473	0.000978734	1.2729	0.999635	CLK2	KKT3	59550	folylpolyglutamate synthetase	1.38983e+07	1.23373e+07	1.21802e+07	1.06945e+07	1.00844e+07	1.1017e+07	1.0449e+07	1.01878e+07	1.082e+07	1.35312e+07	1.28823e+07	1.36278e+07	19	16	16	13	14	12	15	13	15	17	15	17	-0.271246	23.472	-3.09333	0.0154325	0.0637356	-4.13943	-0.286189	23.4646	-3.29109	0.0106638	0.0867386	-3.8788	0.0619265	23.6386
LmxM.33.3360	5	4	184.89	0.000413339	0.000983703	1.76043	0.999628	BDF5	KKT3	23717	hypothetical protein, conserved	4.21347e+06	3.80194e+06	3.21356e+06	2.43759e+06	2.32325e+06	2.53776e+06	2.06645e+06	1.94492e+06	2.36718e+06	2.53196e+06	2.55079e+06	2.78992e+06	2	6	1	5	2	2	3	3	5	3	1	0	-0.613586	21.5201	-4.98502	0.00118443	0.0116676	-1.39379	-0.81196	21.4209	-5.95231	0.000312316	0.00883528	-0.0925917	-0.50483	21.5745
LmxM.02.0090	4	3	195.9	0.000420999	0.00100004	1.64557	0.999608	BDF5	CLK2	38543	hypothetical protein, conserved	1.83302e+06	1.48412e+06	1.58026e+06	1.30089e+06	1.16191e+06	1.12334e+06	1.46918e+06	1.52471e+06	1.29218e+06	1.03589e+06	994530	945680	3	4	4	1	2	2	4	3	2	4	2	0	-0.446728	20.4095	-3.40807	0.00972316	0.0470661	-3.6538	-0.190212	20.5378	-1.41305	0.194529	0.436125	-6.73836	-0.713867	20.276
LmxM.14.0320	7	2	180.77	0.000422643	0.00100143	2.04836	0.999604	CLK2	KKT3	86170	amino acid permease, putative	114247	100624	81769.5	124240	109195	139631	91819.1	77728.8	96564.6	177900	194200	172994	1	0	1	0	0	0	0	2	0	0	0	2	0.336961	16.7484	1.20457	0.263917	0.428225	-6.89509	-0.149271	16.5053	-0.494347	0.634058	0.813305	-7.60392	0.889522	17.0247
LmxM.08_29.0800	7	5	287.76	0.000423173	0.00100143	1.96268	0.999602	KKT3	KKT2	64943	hypothetical protein, conserved	1.20567e+06	1.05443e+06	1.07543e+06	629235	649310	775636	1.26045e+06	1.21094e+06	1.56032e+06	911320	872718	1.06888e+06	2	2	3	2	2	1	6	5	3	6	3	1	-0.703031	19.7305	-4.94784	0.00123951	0.0119692	-1.44312	0.266903	20.2154	1.84268	0.10179	0.31178	-6.14865	-0.228494	19.9677
LmxM.36.1400	8	6	402.05	0.000425573	0.00100336	1.73103	0.999596	KKT2	BDF5	48287	hypothetical protein, conserved	2.52589e+06	2.97387e+06	2.6385e+06	4.75301e+06	4.59125e+06	4.74328e+06	3.61765e+06	3.20514e+06	4.14754e+06	4.17254e+06	3.71647e+06	4.45715e+06	3	1	4	5	2	3	5	3	6	4	3	4	0.794921	21.7653	7.96436	5.43221e-05	0.00164981	1.97043	0.426281	21.581	3.31951	0.0102159	0.084556	-3.83386	0.60071	21.6682
LmxM.18.0490	11	9	431.72	0.000425584	0.00100336	1.67385	0.999596	BDF5	KKT3	32039	hypothetical protein, conserved	6.63919e+06	5.8291e+06	6.27409e+06	5.8038e+06	5.51482e+06	5.11705e+06	3.51388e+06	3.55229e+06	4.13103e+06	4.60603e+06	5.63436e+06	4.73251e+06	7	9	12	9	8	9	3	4	6	6	11	7	-0.189354	22.4781	-1.99409	0.082469	0.197569	-5.83745	-0.745124	22.2002	-7.02013	9.89182e-05	0.00368837	1.15956	-0.327768	22.4089
LmxM.28.1350	7	5	312.99	0.000428481	0.0010083	2.0871	0.999588	KKT2	CLK2	35556	haloacid dehalogenase-like hydrolase-like protein	785807	612043	526756	1.15696e+06	1.11474e+06	1.00069e+06	752344	944530	877989	499426	519084	549401	2	2	3	4	4	3	5	2	3	4	3	1	0.782962	19.6628	4.46325	0.0022829	0.0175908	-2.10418	0.433416	19.488	2.31475	0.0486246	0.20753	-5.43176	-0.276949	19.1328
LmxM.08_29.0140	12	9	426.12	0.000441315	0.00103511	1.63481	0.999553	BDF5	CLK2	38082	DNA-directed RNA polymerase I-like protein	3.70343e+06	3.36499e+06	3.03991e+06	2.97506e+06	2.63633e+06	2.82452e+06	3.14512e+06	2.84709e+06	2.82891e+06	2.19679e+06	2.14078e+06	1.84563e+06	9	8	6	7	7	7	4	8	10	6	6	6	-0.258013	21.5504	-2.30816	0.0508943	0.141348	-5.36222	-0.193548	21.5826	-1.70235	0.126254	0.34837	-6.34977	-0.708617	21.3251
LmxM.32.1690	15	13	496.38	0.000441518	0.00103511	2.69709	0.999552	BDF5	CLK2	117983	DNA polymerase delta catalytic subunit, putative	3.98963e+06	3.7575e+06	2.65441e+06	1.97159e+06	1.47106e+06	1.15281e+06	3.45942e+06	3.79968e+06	2.83398e+06	1.39076e+06	1.37237e+06	1.09345e+06	7	6	7	4	4	2	5	15	7	3	4	2	-1.19101	21.1075	-5.22734	0.000884985	0.0095171	-1.07715	-0.0317284	21.6872	-0.176674	0.864075	0.940928	-7.72132	-1.41767	20.9942
LmxM.26.1860	16	7	706.56	0.000447984	0.00104832	1.54081	0.999534	KKT2	BDF5	57519	hypothetical protein, conserved	473800	485819	516523	701396	741572	831491	598048	589041	491411	789953	700276	702150	2	2	5	4	8	6	2	6	7	4	4	5	0.620995	19.218	4.39044	0.00250975	0.0185211	-2.20639	0.180677	18.9978	1.14796	0.283434	0.53585	-7.05455	0.569314	19.1921
LmxM.32.0740	2	1	53.4	0.00045103	0.00105349	3.62019	0.999525	KKT3	BDF5	41008	hypothetical protein, conserved	16332.5	12463.2	18797.8	15484.5	17477.3	20155.8	62416.1	51792.8	58088.6	10577.9	23169.2	18419.1	0	0	0	0	0	0	2	0	0	0	0	0	NA	NA	NA	NA	NA	NA	NA	NA	NA	NA	NA	NA	NA	NA
LmxM.18.1370	54	42	2482.6	0.000452717	0.00105417	1.35174	0.99952	BDF5	CLK2	92808	heat shock protein, putative	1.14199e+08	1.11003e+08	9.90422e+07	9.99318e+07	9.54667e+07	9.99499e+07	8.89205e+07	8.34242e+07	9.36013e+07	7.8237e+07	8.15154e+07	8.01193e+07	43	44	38	37	39	35	49	39	31	39	34	30	-0.132299	26.6187	-1.62278	0.144571	0.286554	-6.36773	-0.284845	26.5424	-3.24148	0.0114962	0.0904941	-3.95741	-0.432324	26.4687
LmxM.14.0990	19	14	690.88	0.000453344	0.00105417	1.39198	0.999518	KKT2	KKT3	40596	ADP/ATP mitochondrial carrier-like protein	1.4359e+07	1.37071e+07	1.35512e+07	1.65355e+07	1.56139e+07	1.62569e+07	1.1366e+07	1.16183e+07	1.1791e+07	1.52927e+07	1.7489e+07	1.4184e+07	11	9	8	5	10	10	6	8	8	7	9	14	0.218052	23.8343	2.93759	0.0194784	0.0753911	-4.38204	-0.258833	23.5958	-3.39051	0.00918099	0.0792553	-3.72182	0.169419	23.81
LmxM.03.0020	4	4	122.04	0.00045406	0.00105417	6.40472	0.999516	KKT3	CLK2	29767	hypothetical protein, conserved	128744	73611.1	117894	280753	320755	212284	599753	608713	288077	98935.4	83195.9	51531.2	0	0	0	2	2	1	2	4	1	0	0	0	1.3656	17.3458	4.5034	0.00216741	0.0170763	-2.04813	2.18553	17.7557	6.07252	0.000272526	0.00789486	0.0556247	-0.465774	16.4301
LmxM.05.1020	2	2	92.45	0.000454673	0.00105417	2.44664	0.999515	BDF5	CLK2	104936	hypothetical protein, conserved	314830	240216	235710	156697	170272	141855	139843	158459	127262	105744	129661	87794.5	2	1	1	1	4	2	1	3	2	1	2	1	-0.745224	17.6223	-3.34749	0.0106171	0.0499798	-3.74665	-0.886734	17.5516	-3.80515	0.00498479	0.0553195	-3.07676	-1.29613	17.3469
LmxM.27.1820	23	16	1018.01	0.000457864	0.00105643	1.54211	0.999505	KKT3	KKT2	245795	hypothetical protein, unknown function	4.49325e+06	4.40774e+06	4.44625e+06	2.70905e+06	2.85935e+06	3.32811e+06	4.58999e+06	4.50522e+06	4.62418e+06	4.48278e+06	4.06765e+06	3.58508e+06	8	17	10	8	9	7	6	10	8	13	14	8	-0.590735	21.7897	-5.54887	0.00060872	0.00734922	-0.669791	0.0396321	22.1048	0.462803	0.655564	0.826256	-7.62036	-0.143264	22.0134
LmxM.30.0590	1	1	29.95	0.000457917	0.00105643	1.62975	0.999505	KKT2	KKT3	31478	C-5 sterol desaturase, putative	1.06266e+06	895517	944829	1.42578e+06	1.47507e+06	1.49287e+06	846019	874718	975213	1.01168e+06	1.17e+06	919192	3	2	1	2	3	1	1	1	2	1	1	3	NA	NA	NA	NA	NA	NA	NA	NA	NA	NA	NA	NA	NA	NA
LmxM.18.1290	15	2	717.99	0.000458161	0.00105643	1.40701	0.999504	KKT2	KKT3	35180	hypothetical protein, conserved	4.1401e+06	4.83071e+06	4.25317e+06	5.22963e+06	5.00678e+06	5.27474e+06	3.61513e+06	3.44449e+06	3.96459e+06	5.34912e+06	4.82805e+06	5.08549e+06	2	2	1	3	1	3	2	1	2	2	2	2	0.233084	22.1849	2.42655	0.0424194	0.124753	-5.1794	-0.261643	21.9376	-2.42633	0.0407844	0.188935	-5.25636	0.208897	22.1728
LmxM.25.0200	18	11	559.85	0.000468256	0.00107685	2.09576	0.999474	KKT2	CLK2	153108	hypothetical protein, conserved	1.42668e+06	1.17765e+06	1.33894e+06	2.15006e+06	2.33092e+06	2.15079e+06	1.07717e+06	1.31922e+06	911742	1.09717e+06	1.19262e+06	874582	5	4	8	9	9	13	3	7	7	6	4	4	0.753495	20.6982	6.35519	0.000252628	0.00420972	0.290001	-0.265341	20.1888	-1.58922	0.14983	0.38203	-6.50634	-0.325023	20.1589
LmxM.07.0990	4	3	150.66	0.000468729	0.00107685	1.85191	0.999472	BDF5	CLK2	36307	nucleolar RNA-binding protein, putative	2.99714e+06	2.22489e+06	2.56831e+06	2.15942e+06	1.98602e+06	2.16225e+06	1.93581e+06	2.37978e+06	2.16803e+06	1.49008e+06	1.42198e+06	1.29459e+06	3	2	4	2	3	3	2	2	3	1	2	2	-0.295027	21.1501	-2.23892	0.0566185	0.151331	-5.46839	-0.25933	21.168	-1.80326	0.108171	0.323054	-6.20585	-0.880783	20.8572
LmxM.27.0860	6	4	239.48	0.000470156	0.00107789	1.9437	0.999468	KKT3	CLK2	110034	hypothetical protein, conserved	996273	968178	925212	1.46882e+06	1.42358e+06	1.20512e+06	1.61978e+06	1.56434e+06	1.23276e+06	894585	710455	667365	4	2	2	3	4	1	3	3	2	2	2	3	0.499182	20.1264	3.88715	0.00493606	0.0298862	-2.9329	0.602475	20.1781	4.15342	0.00304	0.0408881	-2.54984	-0.357719	19.698
LmxM.36.5980	1	1	107.1	0.000470897	0.00107789	12.6947	0.999466	KKT3	CLK2	65828	hypothetical protein, unknown function	105513	26335.5	91142	25909.6	29209	22302.4	161249	151812	105016	8684.05	9179.31	15069.9	2	0	0	2	1	2	2	1	1	0	0	1	NA	NA	NA	NA	NA	NA	NA	NA	NA	NA	NA	NA	NA	NA
LmxM.23.1340	13	10	483.82	0.000475133	0.00108562	2.3054	0.999452	CLK2	BDF5	76816	hypothetical protein, conserved	1.07874e+06	934906	1.1983e+06	1.34745e+06	1.84871e+06	2.12014e+06	2.34331e+06	2.14044e+06	2.58835e+06	2.42704e+06	2.22099e+06	2.7568e+06	5	3	4	3	7	5	7	8	6	4	7	12	0.709227	20.3773	3.74245	0.00603702	0.0339119	-3.14787	1.14175	20.5935	8.13396	3.39888e-05	0.00164105	2.32463	1.20672	20.626
LmxM.34.2370	9	8	226.3	0.000476801	0.00108745	3.06363	0.999447	KKT3	CLK2	87940	hypothetical protein, conserved	1.16629e+06	1.398e+06	1.31244e+06	1.071e+06	1.44551e+06	1.76197e+06	2.09769e+06	2.32617e+06	2.81826e+06	929373	638798	795733	2	3	5	0	0	1	5	5	7	0	0	0	0.11673	20.3558	0.610071	0.5593	0.694469	-7.43935	0.894676	20.7448	6.12559	0.000256759	0.00755433	0.120461	-0.726472	19.9342
LmxM.20.1550;LmxM.20.1560	7	7	274.17	0.000479368	0.00109133	1.39005	0.999439	KKT2	BDF5	43957	aminoacylase, putative,N-acyl-L-amino acid amidohydrolase, putative	2.47066e+06	2.61475e+06	2.51732e+06	3.80787e+06	3.3058e+06	3.45449e+06	3.18813e+06	2797806	2.92676e+06	3.23278e+06	3.12428e+06	3.04691e+06	3	4	3	8	4	3	5	3	2	4	8	2	0.472997	21.5092	4.74433	0.00159525	0.0140696	-1.71664	0.227616	21.3865	2.2007	0.0581917	0.227098	-5.60926	0.306728	21.4261
LmxM.28.1060	7	4	194.25	0.000488659	0.00111048	2.42121	0.999409	KKT3	CLK2	44744	hypothetical protein, conserved	307205	298915	250692	166698	158761	132280	257570	357459	458507	146776	136034	160578	1	4	1	1	1	0	2	3	2	1	0	0	-0.905719	17.6651	-4.22453	0.00312366	0.0217669	-2.44209	0.291612	18.2637	1.18327	0.269937	0.522934	-7.01503	-0.947998	17.6439
LmxM.26.1940	22	17	921.38	0.000491041	0.00111388	1.27876	0.999402	CLK2	KKT3	39017	hypothetical protein, conserved	1.267e+07	1.2424e+07	1.33983e+07	1.45464e+07	1.40693e+07	1.53904e+07	1.19716e+07	1.12004e+07	1.22031e+07	1.49364e+07	1.59103e+07	1.43895e+07	12	16	15	16	14	12	8	13	14	15	17	18	0.19288	23.7088	2.44726	0.0410906	0.122913	-5.14729	-0.122064	23.5513	-1.50001	0.171166	0.405415	-6.62576	0.232402	23.7286
LmxM.28.1890	12	7	398.69	0.000493973	0.00111638	1.33813	0.999392	KKT2	KKT3	53207	hypothetical protein, conserved	1.02778e+07	9.1497e+06	9.17326e+06	1.15665e+07	1.22431e+07	1.11677e+07	8.46399e+06	8.86624e+06	8.80872e+06	1.18224e+07	1.24298e+07	10680464	7	7	6	8	6	5	5	8	6	8	7	8	0.291475	23.3282	3.36235	0.0103901	0.0495007	-3.72385	-0.128008	23.1184	-1.48479	0.175066	0.410758	-6.64575	0.28782	23.3264
LmxM.22.1060	2	2	155.49	0.000494221	0.00111638	2.73873	0.999391	KKT3	CLK2	11328	small nuclear ribonucleoprotein, putative,SmD-1 like small nuclear ribonucleoprotein	436758	396260	308554	178628	185581	180975	329543	471031	416852	204869	126983	112670	2	1	2	1	1	2	1	1	2	1	2	1	-1.05133	17.9969	-5.14562	0.000975488	0.0101483	-1.183	0.0923399	18.5687	0.428539	0.679316	0.841428	-7.63706	-1.39579	17.8247
LmxM.30.1780	5	5	222.96	0.000494806	0.00111638	1.60811	0.999389	KKT2	BDF5	53617	hypothetical protein, conserved	1.26789e+07	1.25475e+07	1.10979e+07	1.90081e+07	2.0166e+07	1.92394e+07	1.10581e+07	1.33314e+07	1.22588e+07	1.61287e+07	1.96928e+07	1.50032e+07	5	4	4	6	5	5	4	6	4	5	4	5	0.687498	23.8706	8.12408	4.72783e-05	0.00147149	2.12219	0.0112132	23.5325	0.110714	0.914511	0.964449	-7.73191	0.477487	23.7656
LmxM.12.1320	12	11	431.88	0.000506096	0.00113803	1.34067	0.999351	CLK2	BDF5	107669	hypothetical protein, conserved	2.5671e+06	2.80545e+06	2.63592e+06	3.439e+06	3.44769e+06	3.69423e+06	2.66117e+06	2.65279e+06	2.9822e+06	3.27751e+06	3.86485e+06	3.59436e+06	6	6	7	7	8	7	8	5	6	11	6	9	0.402071	21.5482	4.23294	0.00308891	0.0216223	-2.43005	0.0497547	21.372	0.470693	0.650151	0.824985	-7.61635	0.42069	21.5575
LmxM.34.2200	20	15	783.98	0.000507082	0.00113803	1.5925	0.999348	BDF5	CLK2	30324	RNA-binding protein, putative	2.50071e+07	2.12994e+07	2.01317e+07	1.5379e+07	1.39811e+07	1.66472e+07	2.15743e+07	1.97452e+07	2.0091e+07	1.40453e+07	1.25697e+07	1.51045e+07	11	13	17	15	13	11	12	12	16	17	14	9	-0.527635	24.1306	-4.81261	0.00146479	0.0133569	-1.62421	-0.108419	24.3402	-1.0756	0.312792	0.563086	-7.13281	-0.669202	24.0598
LmxM.19.1390	1	1	40.57	0.000507111	0.00113803	1.92873	0.999348	KKT3	CLK2	31519	transcription initiation factor-like protein (TFIID-like protein)	202110	165527	158661	110424	127956	148719	182638	166526	199529	83671.5	101252	99560.7	1	1	1	1	1	1	1	1	1	1	1	1	NA	NA	NA	NA	NA	NA	NA	NA	NA	NA	NA	NA	NA	NA
LmxM.29.2850	3	3	141.05	0.000508528	0.00113918	1.59936	0.999343	BDF5	CLK2	13228	hypothetical protein, conserved	4.26882e+06	3.53476e+06	3.67293e+06	4.08701e+06	3.76336e+06	3.48403e+06	2.24076e+06	2.43831e+06	2.88788e+06	2.21467e+06	2.61343e+06	2.34759e+06	2	3	4	2	3	4	2	5	3	4	3	5	-0.016185	21.8543	-0.142242	0.890523	0.933141	-7.63274	-0.604167	21.5603	-4.56552	0.00173248	0.0276463	-1.94683	-0.676055	21.5243
LmxM.34.0150	8	5	222.46	0.000511294	0.00114211	1.80949	0.999333	KKT2	KKT3	31499	hypothetical protein, conserved	2.52802e+06	2.81765e+06	2.59814e+06	4.09934e+06	4.00932e+06	4.49298e+06	1.91472e+06	2.40542e+06	2.64406e+06	3.64092e+06	3.89988e+06	3.14407e+06	2	5	5	6	4	5	1	2	4	4	4	3	0.665479	21.6676	6.68795	0.000179786	0.00338537	0.6618	-0.201268	21.2343	-1.43222	0.189149	0.429538	-6.71388	0.423461	21.5466
LmxM.33.4100	13	12	563.02	0.000511922	0.00114211	1.36539	0.999331	KKT2	KKT3	35126	hypothetical protein, conserved	4.43319e+06	4.17697e+06	3.82293e+06	5.09541e+06	4.9563e+06	5.18284e+06	3.79051e+06	3.59607e+06	3.7711e+06	4.5351e+06	4.88641e+06	4.29547e+06	7	4	10	7	6	4	7	7	5	10	6	10	0.295574	22.1278	3.15415	0.0141015	0.0601431	-4.04504	-0.153894	21.9031	-1.55133	0.158581	0.389515	-6.55753	0.142415	22.0513
LmxM.04.0550	24	13	825.09	0.000512557	0.00114211	1.91006	0.999329	KKT2	CLK2	170607	hypothetical protein, conserved	1.43202e+06	1.4326e+06	1.53189e+06	2.55111e+06	2.31461e+06	2.2312e+06	1.24617e+06	1.4395e+06	1.24472e+06	977490	1.27589e+06	1.46217e+06	6	5	9	11	9	10	7	7	10	7	7	8	0.689237	20.8269	6.37081	0.000248554	0.00416025	0.307764	-0.164369	20.4001	-1.34215	0.215591	0.463688	-6.82712	-0.261746	20.3514
LmxM.33.3960	9	6	276.63	0.00051678	0.00114948	3.03574	0.999314	KKT3	CLK2	151804	hypothetical protein, conserved	1.43916e+06	1.43262e+06	872867	888239	528578	530364	1.97569e+06	1.77406e+06	1.8152e+06	661306	611357	560485	5	1	1	3	2	2	6	8	6	1	1	1	-0.951149	19.7386	-3.46553	0.0089488	0.0445783	-3.56602	0.607277	20.5178	3.00836	0.0164238	0.113172	-4.32853	-0.996495	19.7159
LmxM.26.0150	6	5	326.18	0.000518603	0.00115144	1.87375	0.999308	KKT2	CLK2	66273	hypothetical protein, conserved	946276	966654	822155	1.24443e+06	1.27977e+06	1.10346e+06	964504	1.13204e+06	1.08879e+06	649971	745539	540531	3	6	5	5	8	4	5	4	6	4	2	2	0.408171	19.9986	3.08748	0.0155674	0.0641369	-4.14853	0.220207	19.9046	1.58097	0.151698	0.38436	-6.51754	-0.507211	19.5409
LmxM.11.0590	55	46	3663.65	0.000519489	0.00115144	1.36922	0.999305	CLK2	KKT3	58675	3-methylcrotonoyl-CoA carboxylase beta subunit, putative	4372082026	3883848195	4026171167	3834753919	3577347268	4119819051	2990439600	2993656929	3212432803	4347542611	3964585194	4279941226	152	135	145	143	131	140	140	135	128	141	126	139	-0.0915369	31.8833	-1.13465	0.290446	0.455397	-6.97335	-0.416428	31.7209	-5.69577	0.000420346	0.0104063	-0.415392	0.0365818	31.9474
LmxM.04.0850	2	1	101.74	0.000522701	0.00115652	1.57073	0.999293	KKT2	KKT3	40034	rhomboid-like protein,serine peptidase, Clan S-, family S54, putative	1.46003e+06	1.48948e+06	1.56376e+06	2.17744e+06	2.21899e+06	1.99743e+06	1.52655e+06	1.16742e+06	1.37665e+06	1.66908e+06	1.76668e+06	1.6508e+06	3	1	1	1	2	2	1	1	1	2	2	3	NA	NA	NA	NA	NA	NA	NA	NA	NA	NA	NA	NA	NA	NA
LmxM.14.0680	10	8	357.6	0.000525875	0.0011615	1.44624	0.999282	CLK2	KKT3	35237	fatty acid elongase, putative	1.05776e+08	9.04207e+07	9.54809e+07	1.11516e+08	112929152	1.2284e+08	9.12683e+07	8.85345e+07	9.0196e+07	1.22937e+08	1.43944e+08	1.23602e+08	10	11	11	12	8	10	12	9	12	11	15	13	0.253477	26.6585	2.90455	0.0204711	0.0781095	-4.43362	-0.108464	26.4775	-1.30449	0.227557	0.477266	-6.87308	0.420036	26.7418
LmxM.33.1370	2	2	122.37	0.000528047	0.00116426	4.497	0.999274	KKT3	BDF5	36416	hypothetical protein, conserved	69983.1	79989.9	59297.9	83736.6	167327	86525.5	231157	314421	395514	70028.7	99387.4	72901	0	0	0	0	2	0	2	2	3	1	2	0	0.622924	16.3908	1.65946	0.136886	0.2765	-6.31747	2.14542	17.152	7.3856	6.87294e-05	0.00284434	1.55664	0.204047	16.1813
LmxM.33.3620	2	1	71.99	0.0005375	0.00118168	1.83426	0.99924	CLK2	BDF5	69483	hypothetical protein, conserved	190113	147116	175475	267543	322572	346531	207221	187190	191406	284010	372098	284323	2	2	2	1	2	1	0	2	0	1	1	1	NA	NA	NA	NA	NA	NA	NA	NA	NA	NA	NA	NA	NA	NA
LmxM.23.0680	17	14	536.61	0.000537827	0.00118168	1.66336	0.999238	BDF5	KKT2	60420	hypothetical protein, conserved	6.91502e+06	7.01482e+06	6.09468e+06	4.20357e+06	3.66437e+06	4.17067e+06	4.02702e+06	4.68691e+06	4.97016e+06	5.16682e+06	4.44136e+06	4.91861e+06	12	13	11	16	8	5	11	16	9	13	8	7	-0.734076	22.3004	-7.12893	0.00011672	0.00253576	1.13418	-0.552015	22.3915	-4.89343	0.00112744	0.0210195	-1.4839	-0.463054	22.4359
LmxM.34.4130	37	30	1694.85	0.000543506	0.00119208	1.28721	0.999217	KKT2	KKT3	65405	poly(a) binding protein, putative	7.98841e+07	7.29614e+07	8.39272e+07	9.87527e+07	1.00893e+08	1.01126e+08	7.59735e+07	7.50322e+07	8.26565e+07	9.34706e+07	9.39963e+07	8.7616e+07	28	22	24	32	26	26	31	28	24	29	30	27	0.34749	26.4053	4.38793	0.00251801	0.0185211	-2.20993	-0.0180154	26.2225	-0.209628	0.839083	0.928919	-7.71423	0.218043	26.3406
LmxM.13.0880	15	12	589.94	0.000550556	0.00120406	2.18785	0.999191	KKT3	CLK2	77330	hypothetical protein, conserved	1.36968e+07	1.24438e+07	1.0327e+07	9.42434e+06	8.12458e+06	6.28786e+06	1.25963e+07	1.24078e+07	1.26963e+07	5.84611e+06	6.6249e+06	4.76068e+06	6	9	9	8	8	10	8	12	10	9	6	7	-0.623409	23.2137	-3.74698	0.00599881	0.0337819	-3.1411	0.0576528	23.5542	0.516651	0.619069	0.802879	-7.59167	-1.08498	22.9829
LmxM.06.0990	20	17	574.26	0.000550879	0.00120406	1.53273	0.999189	KKT2	KKT3	133401	hypothetical protein, conserved	2.99477e+06	3.18545e+06	3.23594e+06	4.10688e+06	4.75852e+06	4.61299e+06	2.61815e+06	2.88643e+06	3.28915e+06	4.24907e+06	5.02202e+06	4.09882e+06	6	4	7	7	8	9	4	7	5	7	7	6	0.515378	21.8386	5.18332	0.000932525	0.00980975	-1.13404	-0.104192	21.5288	-0.894452	0.396625	0.635447	-7.31131	0.500832	21.8314
LmxM.34.5230	5	5	141.67	0.000552574	0.00120567	2.23272	0.999183	BDF5	CLK2	28223	tRNA (guanine-N(7)-)-methyltransferase, putative,methyltransferase, putative	998354	937730	761446	608529	600207	452355	615666	771924	789553	380711	448799	378669	7	4	6	2	4	1	4	3	5	1	1	2	-0.703074	19.4173	-3.8887	0.00492552	0.0298862	-2.93061	-0.308608	19.6145	-1.80701	0.107549	0.321936	-6.20045	-1.15392	19.1918
LmxM.34.1940	4	2	108.49	0.000553681	0.00120599	7.44441	0.999179	CLK2	KKT2	48132	hypothetical protein, unknown function	67768	65435.3	149847	71905	27937.7	42584.4	68149.8	89397.8	59677.8	367719	299925	392643	0	0	0	0	0	0	0	0	0	1	0	4	-0.985819	15.9202	-1.91885	0.0925147	0.212445	-5.94828	-0.289983	16.2681	-0.68768	0.510672	0.727315	-7.4813	2.00871	17.4174
LmxM.34.3870	4	2	138.23	0.000562915	0.00122339	2.45531	0.999143	KKT2	BDF5	37658	nucleoside diphosphate kinase, putative	353761	372998	310206	857171	879630	809269	405322	551206	686976	492003	551619	474115	3	2	3	4	3	2	2	3	2	2	2	3	1.29931	19.0444	8.82745	2.63073e-05	0.00100074	2.76218	0.635581	18.7125	2.85348	0.0208766	0.128355	-4.57609	0.550801	18.6701
LmxM.29.1205	1	1	41.09	0.000563609	0.00122339	2.1589	0.99914	KKT3	CLK2	9945	small nuclear ribonucleoprotein polypeptide e, putative	141733	145140	128664	96378.3	94881.7	86383.1	115917	185721	123760	72803.9	65229.4	59010.5	1	1	1	0	1	1	0	1	1	0	0	1	NA	NA	NA	NA	NA	NA	NA	NA	NA	NA	NA	NA	NA	NA
LmxM.34.5340	8	8	277.41	0.000568883	0.00123243	1.63432	0.999119	KKT2	KKT3	39265	hypothetical protein, conserved	5.98764e+06	5.8369e+06	6.58914e+06	7.98594e+06	8.37421e+06	8.85036e+06	4.5145e+06	5.13832e+06	5.77285e+06	5.49507e+06	6.01277e+06	6.4036e+06	5	6	5	6	8	5	4	6	7	5	6	5	0.453956	22.7743	5.04941	0.00109528	0.0109703	-1.30883	-0.260711	22.417	-2.2721	0.0520046	0.213576	-5.49838	-0.0407427	22.527
LmxM.28.2820	11	3	335.83	0.000569732	0.00123243	1.65041	0.999116	KKT3	KKT2	72384	heat shock protein 70, putative	1.29396e+06	1.10591e+06	1.45263e+06	766376	783390	886913	1.36102e+06	1.304e+06	1.35651e+06	754322	778225	984126	2	3	1	1	2	0	3	3	1	2	1	2	-0.654971	19.956	-4.455	0.00230745	0.0175908	-2.11572	0.0706086	20.3188	0.512241	0.622018	0.805267	-7.59413	-0.615759	19.9756
LmxM.34.1420	6	5	199.86	0.000575207	0.00124124	1.5507	0.999094	KKT2	BDF5	70257	peroxisome targeting signal 1 receptor, putative	395716	387146	404654	641801	606572	593108	517299	534165	588473	456724	583838	537354	2	2	3	3	3	5	2	2	3	0	3	2	0.632357	18.9105	4.52004	0.00212143	0.0167843	-2.02497	0.463743	18.8262	3.03938	0.0156574	0.109771	-4.27901	0.402911	18.7958
LmxM.32.2860	11	8	340.93	0.00057591	0.00124124	1.35343	0.999091	KKT2	KKT3	53482	hypothetical protein, conserved	2.35486e+06	2.26855e+06	2.38458e+06	2.60206e+06	2.67277e+06	2.69093e+06	1.91493e+06	1.96867e+06	2.002e+06	2.4697e+06	2.47334e+06	2.10699e+06	4	2	2	3	6	8	4	5	7	5	5	5	0.184982	21.2478	1.98568	0.0835369	0.199493	-5.84991	-0.251732	21.0294	-2.47568	0.0377338	0.180108	-5.17833	0.00494452	21.1578
LmxM.22.0950	2	1	51.34	0.000576765	0.00124124	2.58877	0.999087	KKT2	BDF5	40336	protein kinase, putative	107027	108039	122093	241169	274098	357558	137470	155623	206114	180503	204175	221474	0	1	0	1	1	0	1	1	1	1	1	2	NA	NA	NA	NA	NA	NA	NA	NA	NA	NA	NA	NA	NA	NA
LmxM.33.0550	17	11	707.85	0.00058428	0.00125527	1.82657	0.999057	KKT2	KKT3	67490	cysteine-leucine rich protein, putative	9.42993e+06	7.21676e+06	7873526	1.07067e+07	1.13182e+07	9.9703e+06	5.1833e+06	6.18336e+06	6.14986e+06	8.91353e+06	9.86158e+06	8.15114e+06	8	11	10	13	9	8	7	9	9	12	10	9	0.391015	23.1489	3.37378	0.0102189	0.0488379	-3.70631	-0.480931	22.713	-3.81249	0.00493222	0.0551179	-3.0655	0.139736	23.0233
LmxM.26.0650	20	14	669.78	0.000586501	0.00125789	1.47121	0.999048	KKT2	BDF5	159183	hypothetical protein, conserved	1.4311e+06	1.38688e+06	1.69672e+06	2.03461e+06	2.29336e+06	2.31408e+06	1.54218e+06	1.6992e+06	1.73183e+06	2.0198e+06	2.06918e+06	2.02536e+06	3	9	6	8	11	9	6	6	9	11	8	8	0.560315	20.7956	4.48373	0.00222317	0.0172984	-2.07555	0.143475	20.5872	1.11016	0.298485	0.550942	-7.0959	0.443245	20.7371
LmxM.27.1230	17	12	756.09	0.000590487	0.00126429	1.43629	0.999031	CLK2	BDF5	59447	hypothetical protein, conserved	1.99297e+06	2.17223e+06	1.89842e+06	2.06214e+06	2.13155e+06	2.32432e+06	2.41091e+06	2.36332e+06	2.78844e+06	2.90058e+06	2.85436e+06	2.95419e+06	5	3	8	8	7	6	5	5	5	8	8	5	0.104652	20.9969	0.955498	0.36822	0.531512	-7.15801	0.316986	21.103	2.67312	0.0276679	0.151011	-4.86431	0.524457	21.2068
LmxM.22.0570	12	10	482.96	0.000594387	0.00127048	1.2974	0.999015	BDF5	CLK2	49317	proteasome regulatory ATPase subunit 1, putative	7.45921e+06	6.70967e+06	7.01215e+06	5.82061e+06	5.73294e+06	5.60762e+06	5.79224e+06	5.55431e+06	6.07033e+06	5.21453e+06	5.80789e+06	5.3033e+06	11	10	10	8	9	7	8	8	10	5	8	6	-0.302428	22.5987	-3.60697	0.00730929	0.0386634	-3.3514	-0.281873	22.609	-3.15676	0.0130787	0.0981162	-4.09197	-0.375893	22.562
LmxM.31.1350	6	4	295.04	0.000595786	0.00127131	1.38418	0.999009	CLK2	KKT2	54900	hypothetical protein, conserved	2.07541e+06	1.85506e+06	2.07347e+06	1.93656e+06	1.88275e+06	2.06788e+06	2.32751e+06	2.02553e+06	2.23709e+06	2.59182e+06	2.6805e+06	2.87659e+06	5	5	4	4	3	6	6	5	3	5	4	4	-0.0274719	20.9168	-0.256165	0.804502	0.879998	-7.60731	0.133932	20.9975	1.16624	0.276378	0.529825	-7.0342	0.441306	21.1512
LmxM.31.3210	8	8	377.12	0.000599618	0.00127732	1.58668	0.998993	KKT2	BDF5	24349	hypothetical protein, conserved	2.3577e+06	2.33989e+06	2.66842e+06	3.62328e+06	3.81253e+06	4.25168e+06	3.21787e+06	2.98263e+06	2.68395e+06	2.7428e+06	3.01653e+06	2.67371e+06	2	4	3	5	6	9	3	6	4	6	3	4	0.665424	21.5575	6.07134	0.000341141	0.00509816	-0.038117	0.269082	21.3594	2.30271	0.0495561	0.209459	-5.4506	0.19586	21.3228
LmxM.36.1340	16	15	567.97	0.000603756	0.00128099	2.01013	0.998975	BDF5	KKT2	82473	N-acetyltransferase subunit Nat1, putative	3.35819e+06	2.77971e+06	2.97403e+06	1.58991e+06	1.57476e+06	1.36833e+06	2.09442e+06	2.38272e+06	2.55528e+06	2.30773e+06	1.90507e+06	1.62704e+06	12	8	17	6	11	5	9	12	8	7	12	12	-1.00618	21.0268	-8.29914	4.0705e-05	0.00135659	2.28572	-0.37413	21.3428	-2.99517	0.0167615	0.113942	-4.3496	-0.652153	21.2038
LmxM.31.2780	18	13	837.74	0.000604238	0.00128099	2.04001	0.998973	BDF5	KKT2	117295	hypothetical protein, conserved	4.0724e+06	3.28806e+06	3.09612e+06	1.56981e+06	1.94392e+06	1.61203e+06	2.18703e+06	2.71935e+06	2.13229e+06	1.98434e+06	2.26696e+06	1.9552e+06	9	4	9	5	5	6	5	7	7	6	6	9	-1.02505	21.2102	-7.12117	0.00011759	0.00253576	1.12605	-0.569644	21.4379	-3.85048	0.00466945	0.0535251	-3.00734	-0.745613	21.35
LmxM.34.1150	29	6	1602.16	0.000604393	0.00128099	1.65918	0.998972	KKT2	KKT3	92710	oligosaccharyl transferase-like protein	9.40776e+06	9.27585e+06	8.1699e+06	1.45196e+07	1.45778e+07	1.42737e+07	8.51718e+06	8.29781e+06	9.32503e+06	1.27326e+07	1.4098e+07	1.00693e+07	3	6	5	5	6	3	7	3	4	5	5	4	0.694422	23.438	8.12955	4.70559e-05	0.00147149	2.12734	-0.0378111	23.0719	-0.396612	0.701796	0.855261	-7.65151	0.447372	23.3145
LmxM.27.1250	14	12	768.98	0.000607272	0.00128493	1.33596	0.99896	KKT2	KKT3	35724	hypothetical protein, conserved	2.18324e+07	1.89081e+07	19199490	2.63087e+07	2.47056e+07	2.6143e+07	2.03886e+07	1.82236e+07	1.91418e+07	1.9095e+07	1.90555e+07	2.05029e+07	11	12	15	14	14	13	13	12	10	13	13	16	0.366756	24.4324	4.29024	0.00286296	0.0203432	-2.34828	-0.0520796	24.223	-0.569927	0.584031	0.783284	-7.56038	-0.029103	24.2345
LmxM.34.4140	4	3	151.13	0.000612147	0.00129307	1.46744	0.998939	KKT2	KKT3	33956	hypothetical protein, unknown function	513253	503816	555916	750894	705799	736325	553149	452790	488516	702292	680029	592620	2	3	4	4	3	3	4	4	5	5	3	5	0.480257	19.2389	3.59889	0.00739377	0.0388896	-3.36361	-0.0775067	18.96	-0.492441	0.635347	0.814061	-7.60494	0.32578	19.1617
LmxM.08_29.0320	12	10	797.51	0.000620256	0.00130801	1.43451	0.998903	BDF5	CLK2	36587	hypothetical protein, conserved	3.2004e+07	2.81214e+07	3.15901e+07	2.30242e+07	2.15075e+07	2.39523e+07	2.76016e+07	2.40519e+07	2.62484e+07	2.16775e+07	1.98957e+07	2.23621e+07	9	8	10	9	13	11	6	11	11	7	11	9	-0.420413	24.6531	-4.8641	0.00137411	0.012841	-1.55494	-0.235423	24.7456	-2.57617	0.0322154	0.165481	-5.01881	-0.519896	24.6033
LmxM.17.1050	9	8	411.35	0.000628226	0.00132099	1.78765	0.998868	KKT2	BDF5	42881	hydrolase-like protein,esterase-like protein	4.18976e+06	4.64369e+06	4.29447e+06	8.9011e+06	7.62323e+06	6.94387e+06	5.21355e+06	3.9628e+06	5.1906e+06	5.96486e+06	6.63114e+06	6.66267e+06	9	6	6	13	11	5	6	6	4	4	7	5	0.831834	22.4757	7.37226	9.27642e-05	0.00227414	1.38539	0.120021	22.1198	0.932673	0.377686	0.618689	-7.27583	0.552408	22.336
LmxM.27.1450	5	1	112.25	0.000628511	0.00132099	4.77073	0.998866	KKT3	CLK2	93645	hypothetical protein, conserved	165631	174308	119523	185376	216333	110461	197363	284371	255788	67690.5	51414.7	35487.7	1	1	1	1	1	3	0	1	1	0	1	1	NA	NA	NA	NA	NA	NA	NA	NA	NA	NA	NA	NA	NA	NA
LmxM.08_29.2320	7	7	188.45	0.000634384	0.00133111	1.52213	0.99884	KKT2	BDF5	41614	mitogen-activated protein kinase kinase (MPKK)	1.98272e+06	1.60247e+06	1.747e+06	2.87039e+06	2.56851e+06	2.67738e+06	2.57984e+06	2.30186e+06	2.63628e+06	2.51845e+06	2.26937e+06	2.36328e+06	4	5	3	4	6	4	3	4	6	2	3	4	0.610115	21.0608	5.15119	0.000969004	0.0101088	-1.17575	0.498642	21.0051	3.97893	0.00388625	0.0486667	-2.81195	0.427653	20.9696
LmxM.17.0920	28	19	1035.21	0.000636166	0.00133263	2.69091	0.998832	KKT3	CLK2	262086	ATP-dependent RNA helicase, putative	3.91669e+06	2.70617e+06	2.3607e+06	2.02366e+06	1.74745e+06	2.58209e+06	3.66357e+06	4.04696e+06	4.38204e+06	1.56519e+06	1.55166e+06	1.377e+06	8	6	12	9	7	5	9	14	14	4	3	6	-0.484779	21.2375	-2.23841	0.056663	0.151342	-5.46917	0.458863	21.7094	2.48005	0.0376508	0.180108	-5.17347	-0.967807	20.996
LmxM.11.0860	21	14	586.03	0.00064225	0.00134189	2.36525	0.998804	KKT3	CLK2	189951	hypothetical protein, conserved	2.11307e+06	1.88894e+06	1.45675e+06	1.85183e+06	1.62996e+06	1.62177e+06	3.25609e+06	3.67309e+06	2.63315e+06	1.55959e+06	1.24989e+06	1.23337e+06	3	3	3	3	7	1	13	10	10	3	3	1	-0.0827754	20.7367	-0.525486	0.613966	0.742705	-7.49128	0.812415	21.1843	4.58077	0.00169762	0.0272052	-1.92496	-0.424705	20.5658
LmxM.19.0060	13	11	695.01	0.000643435	0.00134189	1.31296	0.998798	BDF5	KKT3	33009	40S ribosomal protein S2	3.1749e+07	3.13249e+07	2.96842e+07	2.71243e+07	2.46285e+07	2.36707e+07	2.39275e+07	2.39036e+07	2.28172e+07	2.5605e+07	2.79962e+07	2.6309e+07	10	12	7	10	7	8	9	9	8	9	7	11	-0.300234	24.7313	-3.64446	0.00693074	0.0374191	-3.29487	-0.392567	24.6851	-5.20776	0.000757845	0.0162162	-1.05448	-0.215501	24.7737
LmxM.32.2820	2	2	112.44	0.000643785	0.00134189	2.26661	0.998797	BDF5	KKT2	64853	hypothetical protein, conserved	1.23614e+06	1.06523e+06	1.03384e+06	545328	461690	464436	1.2186e+06	848282	1.03483e+06	746740	486891	685019	1	5	3	2	4	0	1	1	2	1	2	2	-1.18042	19.4897	-8.04896	5.04557e-05	0.00154485	2.05112	-0.115929	20.0219	-0.691627	0.508316	0.72512	-7.47842	-0.816818	19.6715
LmxM.04.0840	8	1	147.82	0.000650056	0.00135272	1.73691	0.998768	KKT2	KKT3	87137	tyrosine phospatase-like protein	1.89957e+06	2.31867e+06	2.15734e+06	2.74973e+06	2.57835e+06	2.31028e+06	1.43392e+06	1.60159e+06	1.36217e+06	2.49325e+06	2.91669e+06	2.2025e+06	1	0	0	0	0	0	0	0	0	0	0	0	NA	NA	NA	NA	NA	NA	NA	NA	NA	NA	NA	NA	NA	NA
LmxM.25.2040	11	9	301.79	0.000651216	0.0013529	1.331	0.998762	CLK2	BDF5	43573	hypothetical protein, conserved	4.43045e+06	3.93161e+06	3.73454e+06	5.41712e+06	5.39956e+06	4.90944e+06	3.96524e+06	4.12319e+06	4.37573e+06	5.3597e+06	5.60858e+06	5.13228e+06	6	5	8	6	3	6	5	6	4	7	6	5	0.380808	22.1298	3.71969	0.00623299	0.0345706	-3.18192	0.0457296	21.9623	0.436398	0.673833	0.837787	-7.63334	0.415294	22.1471
LmxM.08_29.2140	5	5	249.03	0.0006581	0.00136495	1.42826	0.99873	KKT2	KKT3	25072	C-8 sterol isomerase-like protein	1.20742e+07	1.20449e+07	1.13954e+07	1.33955e+07	1.51774e+07	1.43206e+07	9.93751e+06	9.05677e+06	1.10376e+07	1.31347e+07	1.49166e+07	1.47865e+07	5	9	5	6	4	8	4	5	6	5	9	5	0.270983	23.6319	3.29922	0.0113917	0.0524444	-3.82087	-0.246121	23.3734	-2.56564	0.0327534	0.166138	-5.03557	0.268588	23.6307
LmxM.36.4040	2	2	90.42	0.0006701	0.00138755	1.95509	0.998672	BDF5	CLK2	47401	hypothetical protein, conserved	3.43313e+06	3.02371e+06	2.66704e+06	1.7999e+06	1.6856e+06	1.54059e+06	2.6523e+06	2.26984e+06	2.43892e+06	1.64728e+06	1.79688e+06	1.22256e+06	1	1	2	1	0	0	2	2	2	1	3	1	-0.855473	21.1009	-6.64327	0.000188051	0.00347157	0.612663	-0.305004	21.3761	-2.38058	0.0438333	0.196286	-5.32846	-0.978532	21.0393
LmxM.34.2090	15	12	720.96	0.000672551	0.00139034	1.24826	0.99866	CLK2	BDF5	76492	kinesin, putative	6.22419e+06	5.69826e+06	5.76112e+06	6.84164e+06	7.28057e+06	7.18303e+06	6.40282e+06	5.92289e+06	5.76007e+06	6.98368e+06	7.43752e+06	7.65249e+06	10	5	11	8	11	9	8	10	9	8	10	10	0.26941	22.6245	3.20402	0.0131003	0.0571676	-3.9678	0.0321127	22.5059	0.352339	0.733486	0.871391	-7.66977	0.319993	22.6498
LmxM.27.2210	5	5	276.54	0.000677486	0.00139825	1.69133	0.998636	KKT2	CLK2	39428	dual specificity protein phosphatase, putative	2.06308e+06	1.91753e+06	1.58247e+06	2.52228e+06	2.6823e+06	2.80663e+06	1.85268e+06	1.91889e+06	2.15038e+06	1.56429e+06	1.70007e+06	1.47228e+06	2	1	6	4	4	5	2	2	4	4	5	6	0.533604	21.0804	4.15507	0.00342752	0.0231742	-2.54189	0.0960819	20.8617	0.699135	0.503851	0.721519	-7.4729	-0.225692	20.7008
LmxM.08_29.0180	7	3	196.22	0.000679677	0.00140047	2.54096	0.998625	KKT3	CLK2	57679	hypothetical protein, conserved	504902	472738	285635	221916	224710	234524	584800	554360	453581	236114	215199	175514	2	1	0	0	0	0	1	3	1	0	0	0	-0.847802	18.2161	-3.41059	0.00968775	0.0469752	-3.64994	0.369636	18.8249	1.50131	0.170837	0.405341	-6.62405	-0.97816	18.151
LmxM.29.3330	9	2	172.01	0.00068081	0.00140052	3174.88	0.99862	KKT3	CLK2	41379	hypothetical protein, conserved	546.913	262.003	1705.28	1859.08	11248.6	12366.9	238504	217993	255745	224.337	0	0	0	0	0	0	0	0	1	3	1	0	0	0	3.34921	10.9627	1.91562	0.0929725	0.212848	-5.95301	8.56584	13.5711	9.86748	7.9869e-06	0.000578436	3.90191	-3.86851	7.35388
LmxM.31.3870	14	13	604.84	0.000690935	0.00141902	1.46942	0.998569	KKT2	BDF5	119967	myosin heavy chain, putative	6.08676e+06	5.45058e+06	6.23637e+06	8.68725e+06	8.67037e+06	8.75938e+06	6.63468e+06	7.3852e+06	7.44735e+06	9.6704e+06	8.56491e+06	7.68162e+06	6	6	13	12	13	9	10	10	10	12	13	9	0.557677	22.7747	6.42812	0.000234225	0.00406494	0.372655	0.272867	22.6323	2.80497	0.0225144	0.133737	-4.65365	0.540211	22.7659
LmxM.36.6030	5	5	212.26	0.000693217	0.0014206	2.98104	0.998558	KKT2	BDF5	262039	hypothetical protein, conserved	95149.4	62940.2	83539.3	187062	233707	299537	95466	116806	91435	104711	78971.9	116194	3	1	2	3	5	3	2	4	3	2	2	1	1.57003	17.0616	5.30486	0.00080759	0.00891901	-0.9776	0.342383	16.4478	1.07847	0.311584	0.561717	-7.12978	0.313841	16.4335
LmxM.04.0290	18	15	846.6	0.000693961	0.0014206	1.51301	0.998554	CLK2	KKT2	51026	hypothetical protein, conserved	1.76224e+07	1.7151e+07	1.69075e+07	1.35774e+07	1.36031e+07	1.14894e+07	1.67951e+07	1.51694e+07	1.69738e+07	1.9183e+07	1.80462e+07	2.12787e+07	12	13	11	11	13	10	13	11	11	17	14	12	-0.422643	23.8266	-4.61264	0.00188421	0.0155955	-1.8968	-0.0802863	23.9978	-0.981171	0.354623	0.597395	-7.22909	0.175856	24.1259
LmxM.33.1500	8	7	212.49	0.000698035	0.00142522	2.19839	0.998534	KKT2	BDF5	90526	hypothetical protein, conserved	1.00896e+06	834593	758595	1.99231e+06	1.97944e+06	1.74878e+06	1.16141e+06	1.0791e+06	918244	1.54271e+06	1.90821e+06	1.23521e+06	0	3	3	7	5	1	1	3	2	3	4	2	1.14416	20.2881	7.93475	5.57529e-05	0.00167972	1.94202	0.283085	19.8576	1.73262	0.120554	0.341616	-6.30701	0.836344	20.1342
LmxM.10.1110	5	5	274.52	0.00069971	0.00142522	1.79345	0.998525	KKT3	CLK2	57048	hypothetical protein, conserved	1.7562e+06	1.58725e+06	1.75074e+06	1.04303e+06	1.06002e+06	1.28892e+06	1.81768e+06	1.58549e+06	1.98654e+06	1.07855e+06	816365	1.1103e+06	6	7	7	5	6	4	6	6	6	5	5	8	-0.591974	20.3979	-4.53291	0.0020866	0.0166134	-2.00708	0.0767781	20.7323	0.599723	0.564923	0.76845	-7.54165	-0.773206	20.3073
LmxM.34.2350	5	5	174.65	0.000700117	0.00142522	1.34149	0.998523	BDF5	KKT3	54601	aminopeptidase P, putative	1.3355e+06	1.20693e+06	1.28387e+06	1.01561e+06	1.04113e+06	1.13635e+06	942348	931384	978556	1.09805e+06	994251	1.09852e+06	2	2	4	1	4	1	2	3	2	2	2	1	-0.261438	20.1506	-2.20806	0.0593726	0.157352	-5.51549	-0.422906	20.0699	-3.48778	0.00793934	0.0743595	-3.56901	-0.262348	20.1501
LmxM.30.2970	229	196	16020	0.000700744	0.00142522	1.48788	0.99852	CLK2	KKT3	243069	acetyl-CoA carboxylase, putative	9006492592	7709981733	9316586575	9443456548	9942923372	9547922140	6228567983	6981055032	7078525435	10291399542	10678252727	9216638815	365	357	415	414	394	412	357	377	360	403	434	406	0.156893	33.0883	1.86174	0.100917	0.223036	-6.0314	-0.357233	32.8312	-3.89173	0.00440096	0.0522839	-2.94437	0.215572	33.1176
LmxM.36.5940	14	12	445.96	0.00070336	0.00142823	1.37959	0.998506	KKT2	KKT3	69734	hypothetical protein, conserved	3.12104e+06	3.19715e+06	3.16662e+06	3.87642e+06	3.66505e+06	3.96408e+06	2.58583e+06	2.88294e+06	2.87105e+06	3.14992e+06	3.15282e+06	2.7167e+06	10	13	8	8	6	10	5	4	7	8	11	10	0.277927	21.7311	3.11353	0.0149764	0.062668	-4.10806	-0.187338	21.4985	-1.87615	0.0966545	0.303352	-6.09969	-0.0759815	21.5542
LmxM.31.1000	25	15	1188.95	0.000717709	0.0014543	1.26022	0.998432	CLK2	BDF5	60004	chaperonin containing t-complex protein, putative	1.71766e+07	1.62198e+07	1.50087e+07	1.95921e+07	1.9073e+07	1.85711e+07	2.10944e+07	1.92801e+07	2.0609e+07	2.00052e+07	1.99972e+07	2.09985e+07	10	11	14	12	10	11	14	12	9	11	15	11	0.243624	24.0633	2.98351	0.0181811	0.0716216	-4.31039	0.334417	24.1087	3.86291	0.00458677	0.0529871	-2.98835	0.335486	24.1092
LmxM.21.1830	9	7	514.72	0.000718505	0.0014543	1.56969	0.998428	KKT2	CLK2	26954	proteasome alpha 5 subunit, putative,20S proteasome subunit alpha 5, (putative)	6.0422e+06	5.83362e+06	5.28395e+06	7.38102e+06	7.03763e+06	6.80836e+06	4.97572e+06	5.04244e+06	5.23629e+06	5.234e+06	4.05074e+06	4.23834e+06	11	9	10	13	9	7	7	11	10	9	8	9	0.308379	22.5995	3.40271	0.00979896	0.0473114	-3.662	-0.167836	22.3613	-1.80695	0.107558	0.321936	-6.20053	-0.350494	22.27
LmxM.30.1180	1	1	46.8	0.000724431	0.00146394	4.24011	0.998397	KKT2	KKT3	16936	hypothetical protein, unknown function	179654	145272	119323	408846	306218	326068	78705.5	51842.9	114995	195161	244252	162426	0	2	0	1	1	1	1	1	1	2	1	2	NA	NA	NA	NA	NA	NA	NA	NA	NA	NA	NA	NA	NA	NA
LmxM.10.0070	13	12	499.68	0.000729809	0.00147244	1.69136	0.998368	KKT3	CLK2	16584	ribosomal protein l35a, putative	6.57495e+07	5.83433e+07	7.26314e+07	5.65199e+07	6.20018e+07	7.23016e+07	8.53549e+07	7.89542e+07	7.80606e+07	4.8005e+07	4.53604e+07	4.99335e+07	8	10	6	7	13	7	7	11	8	4	8	10	-0.0456824	25.938	-0.381581	0.713037	0.818659	-7.56286	0.305648	26.1137	3.11351	0.0139731	0.101982	-4.16082	-0.452504	25.7346
LmxM.10.0090	5	1	101.29	0.000731989	0.00147448	5.31725	0.998357	BDF5	KKT3	45526	dehydrogenase-like protein	129000	152600	195996	27853.5	47755.6	60920.9	24130.2	18715.7	46974.1	28507.8	32228.1	33261.1	2	1	1	1	1	1	1	0	1	1	1	1	NA	NA	NA	NA	NA	NA	NA	NA	NA	NA	NA	NA	NA	NA
LmxM.33.2370	1	1	81.12	0.000736002	0.00147953	2.56509	0.998335	KKT3	CLK2	38286	hypothetical protein, conserved	198709	154731	127121	142538	113189	99550.8	279221	213445	229455	98838.8	100097	82583.5	1	1	1	1	1	1	1	1	1	1	1	1	NA	NA	NA	NA	NA	NA	NA	NA	NA	NA	NA	NA	NA	NA
LmxM.15.0200	13	13	839.8	0.000736847	0.00147953	1.6726	0.998331	BDF5	CLK2	25733	60S ribosomal protein L13a, putative	1.51287e+08	1.35241e+08	1.63839e+08	9.58593e+07	1.06622e+08	1.24365e+08	1.2951e+08	1.21785e+08	1.32203e+08	8.53141e+07	8.64917e+07	9.74564e+07	20	24	30	20	23	19	28	27	21	20	26	22	-0.466339	26.924	-3.97474	0.00437614	0.0276056	-2.80404	-0.228313	27.043	-2.50506	0.0360281	0.175431	-5.13177	-0.740259	26.787
LmxM.04.0780	5	1	186.24	0.000738343	0.00148017	2.43996	0.998323	KKT2	BDF5	52875	heat shock protein, putative	573325	651962	633946	1.45132e+06	1.85079e+06	1.23435e+06	839422	860553	778558	1.36951e+06	1.83519e+06	1.06399e+06	0	0	2	1	1	1	1	1	1	1	1	2	NA	NA	NA	NA	NA	NA	NA	NA	NA	NA	NA	NA	NA	NA
LmxM.08.0960	10	9	324.91	0.000740352	0.00148184	1.50103	0.998312	KKT2	KKT3	63214	hypothetical protein, conserved	1.74264e+06	1.81557e+06	1.73302e+06	2.52247e+06	2.54852e+06	2.41399e+06	1.54999e+06	1.83749e+06	1.59909e+06	1.92608e+06	2.3989e+06	1.99798e+06	2	2	5	5	9	6	3	3	5	4	5	4	0.500309	21.0001	5.13926	0.00098294	0.0101977	-1.19127	-0.0892472	20.7053	-0.754646	0.471619	0.69597	-7.43046	0.250532	20.8752
LmxM.33.3860	1	1	109.81	0.000741839	0.00148246	3.68652	0.998304	KKT3	KKT2	12239	small nuclear ribonucleoprotein, putative	557331	483203	477193	127041	133165	209045	611538	630349	488015	334670	140700	207277	1	0	1	1	1	1	1	0	1	1	1	1	NA	NA	NA	NA	NA	NA	NA	NA	NA	NA	NA	NA	NA	NA
LmxM.08_29.1300	8	7	370.3	0.000749596	0.00149558	1.2844	0.998262	CLK2	KKT3	34131	hypothetical protein, conserved	5.06006e+06	4.77942e+06	4.66789e+06	5.98221e+06	5.7853e+06	5.17847e+06	4.91899e+06	4.60976e+06	4.97301e+06	5.94111e+06	6.37763e+06	6.30731e+06	13	8	9	12	13	8	14	9	10	12	9	7	0.222279	22.3156	2.34788	0.0478761	0.135565	-5.30105	-0.000528538	22.2042	-0.00583897	0.995481	0.9976	-7.73876	0.360672	22.3848
LmxM.30.0410	1	1	16.87	0.000752255	0.00149852	4.63826	0.998247	KKT2	BDF5	83911	calpain-like cysteine peptidase, putative,cysteine peptidase, Clan CA, family C2, putative	4444.41	2046.56	4693.86	18917.7	17598.6	15361.8	3526.53	5418.81	2624.55	5702.09	6093.72	4535.94	0	0	0	1	1	1	0	0	0	0	0	0	NA	NA	NA	NA	NA	NA	NA	NA	NA	NA	NA	NA	NA	NA
LmxM.28.0400	6	2	111.24	0.000754585	0.00150019	1.96911	0.998234	KKT3	BDF5	59621	katanin, putative,serine peptidase, Clan SJ, family S16, putative	92382.7	95803.5	115563	165443	201749	219105	182115	174695	241305	158117	155771	170428	0	0	0	1	1	1	0	0	2	1	0	0	0.946	17.0935	3.75809	0.00590622	0.0334982	-3.12452	0.969343	17.1052	3.69089	0.00588489	0.0605533	-3.25276	0.679021	16.96
LmxM.24.0990	14	9	404.87	0.000755479	0.00150019	3.67935	0.998229	KKT3	CLK2	72371	replication factor C, subunit 1, putative	403220	438202	285027	133261	222396	187274	405662	443601	604244	148155	158485	88403.9	1	5	1	0	0	2	5	5	2	2	1	1	-1.06058	17.9641	-3.90745	0.00479972	0.0292962	-2.90294	0.370136	18.6795	1.57008	0.154194	0.386914	-6.53228	-1.53354	17.7276
LmxM.28.2990	8	8	379.3	0.000758397	0.00150361	1.54978	0.998213	CLK2	KKT2	26531	hypothetical protein, conserved	3.30675e+06	3.58362e+06	3.20947e+06	2.57084e+06	2.47382e+06	2.79788e+06	3.52187e+06	3.65652e+06	4.16495e+06	3.84122e+06	3.7671e+06	4.54587e+06	4	5	4	4	6	2	5	7	5	3	7	6	-0.365283	21.4986	-3.58661	0.00752409	0.0394648	-3.38217	0.165314	21.7639	1.52695	0.164453	0.396712	-6.5901	0.26347	21.813
LmxM.32.1070;LmxM.28.0980	12	12	958.92	0.000766141	0.00151658	1.3628	0.99817	CLK2	KKT3	27992	hypothetical protein, unknown function	1.09055e+08	1.01627e+08	1.17241e+08	1.19914e+08	123759903	1.23418e+08	9.92678e+07	9.22363e+07	1.05911e+08	1.27468e+08	137458813	1.4039e+08	22	15	20	22	24	26	17	25	18	19	18	18	0.16509	26.7839	2.08605	0.071624	0.179704	-5.70018	-0.140722	26.631	-1.57317	0.153483	0.386634	-6.52811	0.306918	26.8548
LmxM.05.0240	8	5	286.58	0.000773245	0.00152824	1.91509	0.99813	BDF5	KKT3	124423	viscerotropic leishmaniasis antigen, putative	3.10919e+06	3.35213e+06	3.10796e+06	2.61678e+06	2.73322e+06	1.88685e+06	1.6436e+06	1.759e+06	1.59417e+06	1.75274e+06	2.13945e+06	1.7909e+06	5	4	5	3	5	4	2	3	3	4	3	3	-0.421071	21.3936	-2.75287	0.0257513	0.0914898	-4.67069	-0.937722	21.1352	-8.89026	1.75554e-05	0.00106635	3.0448	-0.756684	21.2258
LmxM.03.0700	8	2	156.5	0.000778925	0.00153705	1.70481	0.998098	KKT2	KKT3	300313	hypothetical protein, conserved	129829	135891	120044	173853	171310	170784	89942.5	117852	94848.4	128425	102364	110982	0	1	0	1	1	0	1	0	1	2	1	0	0.421337	17.1812	1.89259	0.0962919	0.217147	-5.98662	-0.358299	16.7914	-1.32476	0.22105	0.470325	-6.84846	-0.179226	16.8809
LmxM.36.4560	12	11	580.9	0.000785369	0.00154683	1.25255	0.998061	KKT2	KKT3	62669	hypothetical protein, conserved	3.37969e+06	3.72349e+06	3.89177e+06	4.37463e+06	4.45142e+06	4.60203e+06	3.58366e+06	3.62584e+06	3.51111e+06	3.78565e+06	3.86359e+06	3.60428e+06	9	9	9	10	14	11	7	9	12	12	9	11	0.290574	21.9482	3.05865	0.0162501	0.066017	-4.19336	-0.0340991	21.7858	-0.344536	0.739131	0.874785	-7.67277	0.0354058	21.8206
LmxM.31.2490	7	2	176.53	0.000786337	0.00154683	3.19416	0.998055	KKT3	KKT2	138689	hypothetical protein, conserved	199843	246471	211311	97309.2	101709	52483.5	289430	240912	272994	88786.6	146017	95877.6	2	4	3	2	2	2	2	2	4	2	2	2	-1.44154	17.0154	-4.41838	0.00241992	0.0181905	-2.16708	0.290313	17.8813	1.42691	0.190627	0.431173	-6.72068	-1.02194	17.2252
LmxM.16.1530	4	3	147.3	0.000790853	0.00155329	1.54709	0.998029	CLK2	KKT3	49054	endoplasmic reticulum oxidoreductin, putative	889979	896117	895640	1.0097e+06	1.01013e+06	826725	725460	653299	666318	959548	1.06031e+06	1.14406e+06	2	3	1	4	3	1	3	4	0	1	3	2	0.0797822	19.8097	0.592202	0.57061	0.705325	-7.45091	-0.39251	19.5735	-2.99211	0.0168407	0.113977	-4.35448	0.234829	19.8872
LmxM.23.0200	7	5	258.13	0.0007965	0.00156194	2.13443	0.997996	BDF5	KKT3	17122	endoribonuclease L-PSP (pb5), putative	4.02851e+06	3.39263e+06	2.69558e+06	2.11081e+06	1.91018e+06	1.78087e+06	1.28464e+06	1.61183e+06	1.84331e+06	1.66453e+06	1.69563e+06	1.47147e+06	5	5	3	2	3	3	3	2	2	4	2	3	-0.786386	21.2728	-4.92844	0.00126936	0.0121331	-1.46894	-1.09029	21.1208	-5.84436	0.000358567	0.00949468	-0.238588	-1.04969	21.1411
LmxM.03.0270	10	7	533.37	0.000815089	0.00159591	1.50975	0.997887	CLK2	KKT3	151833	hypothetical protein	6.51923e+06	7.57888e+06	6.23469e+06	8.65755e+06	8.3828e+06	7.38353e+06	5.68114e+06	5.7318e+06	5.49344e+06	9.25778e+06	8.4413e+06	7.82525e+06	5	6	8	5	10	6	6	5	5	6	8	7	0.266232	22.8204	2.43913	0.0416073	0.123868	-5.1599	-0.261376	22.5565	-2.59527	0.0312633	0.163846	-4.98842	0.329754	22.8521
LmxM.34.5260	3	2	209.76	0.000818294	0.00159969	1.63462	0.997868	BDF5	CLK2	9734	hypothetical protein, conserved	2.51188e+06	2.30965e+06	2.45732e+06	1.73628e+06	1.98815e+06	1.54739e+06	2.30421e+06	2.43254e+06	1.94659e+06	1.5714e+06	1.50894e+06	1.37259e+06	3	3	2	3	2	3	2	2	2	2	1	2	-0.472088	20.9734	-3.81101	0.00548569	0.0319306	-3.0457	-0.128616	21.1451	-1.05663	0.320875	0.57126	-7.1527	-0.710346	20.8542
LmxM.21.0920	4	1	119.26	0.000821039	0.00160004	2.9244	0.997851	KKT3	CLK2	13938	histone H2A, putative	8.37122e+06	8.67528e+06	7.45939e+06	9.62586e+06	7.9576e+06	1.20519e+07	1.72818e+07	1.99753e+07	1.70559e+07	7.30141e+06	4.19521e+06	7.07567e+06	3	2	1	2	1	2	2	5	2	1	1	1	NA	NA	NA	NA	NA	NA	NA	NA	NA	NA	NA	NA	NA	NA
LmxM.29.2960	1	1	26.38	0.000822294	0.00160004	3.14913	0.997844	CLK2	KKT2	26682	hypothetical protein, conserved	192141	280503	333084	99645.8	122893	148754	247866	291130	243066	317086	388340	463821	1	0	1	0	0	0	1	0	0	0	0	0	NA	NA	NA	NA	NA	NA	NA	NA	NA	NA	NA	NA	NA	NA
LmxM.23.0542	5	2	112.52	0.000822624	0.00160004	1.87482	0.997842	BDF5	CLK2	32594	hypothetical protein	189353	158210	227130	126010	126281	118570	117519	105572	89770.6	101037	94061.5	111434	0	0	2	0	1	2	2	1	0	0	0	1	-0.616839	17.2234	-2.53728	0.0357882	0.112597	-5.00733	-0.870336	17.0966	-3.26162	0.0111503	0.0889665	-3.92548	-0.894561	17.0845
LmxM.01.0210	3	2	102.88	0.000823555	0.00160004	1.69128	0.997836	BDF5	CLK2	96844	hypothetical protein, conserved	123063	94484.9	130124	82862.2	95848	94004.4	120479	105926	107935	67655.6	69290.3	68621.7	0	0	0	0	0	0	1	1	0	0	0	0	-0.33968	16.6389	-1.20307	0.264464	0.428763	-6.8968	-0.0451452	16.7862	-0.163095	0.8744	0.944873	-7.7239	-0.744568	16.4365
LmxM.34.3280	18	15	947.58	0.000828262	0.00160458	1.91205	0.997807	KKT3	CLK2	21396	60S ribosomal subunit protein L31, putative	5.05899e+07	4.46157e+07	4.56534e+07	3.34181e+07	3.50029e+07	4.37332e+07	4.14822e+07	4.91444e+07	5.76257e+07	2.87832e+07	2.37739e+07	2.49786e+07	12	16	14	14	13	10	14	13	13	15	12	10	-0.336763	25.3142	-2.8949	0.0207707	0.0787738	-4.44869	0.0630371	25.5141	0.506017	0.626192	0.80817	-7.59757	-0.863942	25.0506
LmxM.05.0180	20	14	1232.5	0.000828685	0.00160458	2.00989	0.997805	BDF5	KKT2	50640	dihydrolipoamide branched chain transacylase, putative	4.86992e+07	4.49694e+07	4.77781e+07	2.16621e+07	1.86372e+07	3.00759e+07	2.34271e+07	2.16873e+07	2.83077e+07	2.47836e+07	2.15481e+07	2.43089e+07	11	10	13	12	11	15	12	11	15	14	12	13	-1.03574	24.972	-6.34625	0.000254993	0.00423041	0.27982	-0.954323	25.0127	-8.75688	1.96569e-05	0.00112164	2.9216	-1.00358	24.9881
LmxM.08_29.2550	12	6	473.57	0.000829744	0.00160458	1.37171	0.997798	BDF5	CLK2	97624	hypothetical protein, conserved	2.41269e+06	2.4485e+06	2.40587e+06	1.80012e+06	1.85323e+06	1.71358e+06	2.0769e+06	2.05555e+06	2.20298e+06	1.63397e+06	2.00887e+06	1.65498e+06	5	4	3	7	3	5	6	4	5	5	5	5	-0.437983	20.9889	-4.47659	0.00224379	0.017387	-2.08552	-0.198562	21.1087	-1.96561	0.0841102	0.283448	-5.96714	-0.462505	20.9767
LmxM.34.1790	5	3	197.2	0.000830992	0.00160458	3.4513	0.997791	KKT3	CLK2	62139	DNA polymerase epsilon subunit b, putative	214865	136565	294808	155913	192127	162941	435474	458608	397791	151719	105947	116649	1	0	2	3	3	2	3	3	2	3	2	2	-0.275213	17.5096	-0.880667	0.40502	0.563884	-7.22778	1.06636	18.1804	3.7253	0.0055969	0.0590418	-3.19961	-0.735291	17.2796
LmxM.30.0160	27	23	1071.63	0.00084176	0.00162289	1.74995	0.997725	BDF5	CLK2	135127	DNA-directed RNA polymerase II subunit 2, putative	1.13196e+07	1.0144e+07	9.05664e+06	9.19406e+06	8.78082e+06	1.10297e+07	8.26697e+06	9.01352e+06	9.17741e+06	6.55011e+06	5.83459e+06	5.05594e+06	16	14	13	17	14	14	12	16	16	13	9	10	-0.0746322	23.235	-0.611144	0.558625	0.69386	-7.43864	-0.20158	23.1715	-1.92661	0.0893748	0.291684	-6.02521	-0.809382	22.8676
LmxM.33.2870;LmxM.31.3130	36	32	1797.53	0.000850451	0.0016352	1.62797	0.997671	KKT3	CLK2	47799	ribosomal protein L3, putative	2.19304e+08	1.95786e+08	2.54226e+08	2.0549e+08	2.35201e+08	2.34543e+08	2.54205e+08	2.66624e+08	2.93543e+08	165838168	1.70965e+08	1.63436e+08	39	40	39	41	42	42	40	48	42	31	32	31	0.018162	27.7339	0.163143	0.874586	0.923378	-7.62915	0.288683	27.8692	2.64006	0.0291404	0.156775	-4.91706	-0.41204	27.5188
LmxM.36.3720	14	11	434.28	0.000850833	0.0016352	1.42231	0.997669	CLK2	KKT2	72768	hypothetical protein, conserved	4.77277e+06	4.39563e+06	4.70489e+06	3.85111e+06	4.1646e+06	4.40369e+06	4.69895e+06	4.38782e+06	4.18999e+06	5.81595e+06	5.42837e+06	6.41985e+06	6	9	4	9	6	6	6	11	6	8	8	5	-0.160964	22.0594	-1.69253	0.130281	0.267378	-6.27169	-0.0640895	22.1079	-0.674855	0.518377	0.734741	-7.49057	0.346006	22.3129
LmxM.36.3070	18	16	769.21	0.00085204	0.0016352	1.56073	0.997661	KKT3	CLK2	25970	fibrillarin	1.31637e+07	1.16617e+07	1.52272e+07	9.7862e+06	1.04656e+07	1.06995e+07	1.2594e+07	1.47895e+07	1.51219e+07	9.22761e+06	9.33436e+06	8.6724e+06	7	13	10	11	11	11	11	10	11	9	9	8	-0.364328	23.4797	-3.29423	0.0114752	0.0526377	-3.82856	0.0896548	23.7067	0.737674	0.481328	0.704078	-7.44373	-0.548612	23.3875
LmxM.25.0220	10	8	272.12	0.000859456	0.00164448	2.53701	0.997615	KKT3	CLK2	79354	hypothetical protein, conserved	586551	1.13285e+06	970217	475449	556534	485938	1.07716e+06	1.24412e+06	1.27711e+06	518136	474039	426178	4	4	4	2	2	1	5	4	5	1	1	1	-0.775303	19.3328	-3.13925	0.0144159	0.0609009	-4.06814	0.469522	19.9552	1.96182	0.08474	0.283448	-5.97321	-0.874217	19.2833
LmxM.06.0830	11	4	265.72	0.000859491	0.00164448	2.12997	0.997615	KKT2	KKT3	146063	lipin, putative	635518	590968	468462	897566	918616	878014	334207	455203	475490	574367	654868	540410	2	1	2	3	2	4	1	4	5	4	3	3	0.680259	19.4361	4.33678	0.0026926	0.0195315	-2.2822	-0.427426	18.8822	-2.08043	0.0702905	0.253557	-5.79389	0.0694279	19.1307
LmxM.23.0270	4	4	112.87	0.000865139	0.00165277	1.83302	0.997579	BDF5	CLK2	30689	pteridine reductase 1	1.7874e+06	1.49453e+06	1.28206e+06	945118	902158	969048	1.10241e+06	992567	975241	832214	726408	931253	2	6	1	1	1	4	1	1	3	1	1	1	-0.683788	20.1817	-4.59913	0.00191692	0.0157623	-1.91541	-0.560763	20.2432	-3.64647	0.00628023	0.0632389	-3.32157	-0.868299	20.0894
LmxM.27.0580	6	6	264.98	0.000871038	0.00166034	3.03145	0.997542	KKT3	CLK2	75559	hypothetical protein, conserved	1.33382e+06	1.12399e+06	837608	632424	479217	368275	1.5131e+06	1.28229e+06	1.12576e+06	532755	455904	304831	3	5	4	3	3	3	9	3	6	3	3	2	-1.16399	19.4591	-4.70234	0.00168175	0.0145597	-1.77381	0.266197	20.1742	1.34235	0.215531	0.463688	-6.82688	-1.36137	19.3604
LmxM.08_29.0600	2	2	79.55	0.000871739	0.00166034	2.01637	0.997537	KKT2	BDF5	67962	hypothetical protein, conserved	183214	187937	272322	458659	413344	425477	388071	432015	332095	354756	331130	366622	1	1	1	1	2	2	1	1	3	2	1	1	1.03492	18.2035	4.85023	0.00139793	0.0130312	-1.57357	0.856633	18.1143	3.7189	0.0056493	0.0594281	-3.20949	0.73314	18.0526
LmxM.27.1310	25	18	951.91	0.000890716	0.00169393	1.26251	0.997415	KKT2	KKT3	78594	arginyl-tRNA synthetase, putative	7.09264e+06	6.30915e+06	6.83266e+06	7.85949e+06	8.04539e+06	8.21131e+06	6.2338e+06	6.32104e+06	6.54694e+06	7.3569e+06	6.74517e+06	6.73703e+06	13	10	9	12	15	11	12	13	14	14	15	15	0.254666	22.811	3.02561	0.0170714	0.0682495	-4.2448	-0.0817062	22.6428	-0.929845	0.379065	0.620407	-7.2785	0.0429503	22.7051
LmxM.25.0610	7	4	197.25	0.000901472	0.0017118	1.60576	0.997345	CLK2	BDF5	162986	hypothetical protein, conserved	376433	317938	332202	455416	511278	502304	473465	379916	362635	559994	533148	555290	1	1	2	1	3	2	2	3	2	2	2	2	0.518884	18.6401	3.24966	0.0122496	0.0549847	-3.89727	0.238084	18.4997	1.27883	0.236031	0.485203	-6.90392	0.686663	18.724
LmxM.36.6440	4	1	140.12	0.000906277	0.00171833	2.44268	0.997313	BDF5	CLK2	32870	hypothetical protein, conserved	644361	684710	401804	417256	358729	302676	563863	534229	550588	213040	227590	267966	1	1	1	0	0	0	1	2	2	0	1	1	NA	NA	NA	NA	NA	NA	NA	NA	NA	NA	NA	NA	NA	NA
LmxM.19.1380	4	2	262.87	0.000921634	0.00174482	17.3741	0.997211	CLK2	KKT3	65031	cation transporter, putative	92795.4	93521.3	76978.2	87311.8	78728.4	131255	2851.45	13529.3	786.308	98175.7	117978	82109.5	1	1	1	1	1	2	1	1	0	1	1	1	0.144522	16.4879	0.447903	0.666497	0.784875	-7.53255	-4.8089	14.0112	-4.72054	0.00141129	0.0243803	-1.72608	0.169853	16.5006
LmxM.23.1000	7	6	440.81	0.000925726	0.00174993	1.68171	0.997184	BDF5	KKT2	25887	hypothetical protein, unknown function	2.43231e+06	2.23232e+06	2.32932e+06	1.43101e+06	1.25837e+06	1.46946e+06	1.41443e+06	1.61695e+06	1.1797e+06	1.60592e+06	1.2819e+06	1.29957e+06	3	5	6	3	5	4	3	3	2	5	2	4	-0.752303	20.7757	-6.66672	0.000183662	0.00342411	0.638483	-0.742952	20.7804	-5.27371	0.000698484	0.0152936	-0.966168	-0.747018	20.7783
LmxM.03.0750	5	5	175.97	0.000928776	0.00175307	1.99134	0.997163	BDF5	KKT3	73709	hypothetical protein, conserved	359690	308614	345140	310724	315485	288602	174855	159579	174492	395348	266823	251372	3	1	2	0	0	2	1	0	2	2	2	2	-0.145817	18.29	-0.860958	0.415141	0.574047	-7.24539	-0.99205	17.8669	-5.10687	0.000859573	0.0176894	-1.19078	-0.176968	18.2744
LmxM.34.5210	6	5	160.16	0.000936403	0.00176482	1.60292	0.997111	CLK2	BDF5	51836	hypothetical protein, conserved	366013	422466	327629	466543	512020	547070	523018	629073	553452	604738	563977	620321	1	2	2	3	3	3	4	3	3	3	3	3	0.455714	18.7251	2.69428	0.0281525	0.0964715	-4.7623	0.615251	18.8049	3.53279	0.00742619	0.0711629	-3.49859	0.687389	18.8409
LmxM.13.1330	13	7	471.54	0.000939171	0.00176739	1.62902	0.997092	KKT2	KKT3	52453	hypothetical protein, conserved	4.11608e+06	3.55953e+06	3.45493e+06	4.41626e+06	4.23257e+06	3.32432e+06	2.51468e+06	2.33833e+06	2.49689e+06	2.90367e+06	3.06544e+06	3.09378e+06	7	4	3	5	6	3	5	3	4	3	3	3	0.0986013	21.8681	0.722332	0.491341	0.641828	-7.35969	-0.595208	21.5212	-5.41178	0.00058999	0.0133849	-0.783253	-0.292758	21.6724
LmxM.34.3250	12	7	475.1	0.000945418	0.00177649	1.93834	0.99705	KKT3	CLK2	40368	replication factor C, subunit 3, putative	2.80171e+06	2.46495e+06	3.40918e+06	1.7397e+06	1.99769e+06	1.51677e+06	2.6332e+06	2.65583e+06	3.64675e+06	1.46029e+06	1.65084e+06	1.49888e+06	4	5	10	1	7	7	5	6	6	2	4	2	-0.719706	21.0908	-4.54506	0.00205429	0.0163908	-1.99022	0.0384337	21.4699	0.224024	0.828231	0.923971	-7.71075	-0.901316	21
LmxM.02.0550	10	8	418.41	0.000969655	0.00181932	1.57767	0.996882	BDF5	CLK2	17721	hypothetical protein, unknown function	4.0511e+06	3.99439e+06	3.62444e+06	3.64271e+06	3.62487e+06	3.23522e+06	3.01299e+06	3.51716e+06	3.96285e+06	2.57457e+06	2.48894e+06	2.33345e+06	5	4	7	5	8	5	6	5	6	5	5	5	-0.152414	21.8134	-1.51626	0.16919	0.316685	-6.51049	-0.160635	21.8093	-1.2889	0.232673	0.480662	-6.89186	-0.657239	21.561
LmxM.14.0480	4	3	164.19	0.000982388	0.00183982	2.74376	0.996792	BDF5	CLK2	30358	hypothetical protein, unknown function	2.82472e+06	2.80577e+06	1.94405e+06	1.50222e+06	1.47979e+06	1.27427e+06	1.49325e+06	1.90462e+06	2.31078e+06	1.12932e+06	849420	781907	2	2	2	2	2	0	1	2	2	1	1	0	-0.814471	20.8395	-4.80192	0.00148441	0.0134382	-1.63863	-0.409746	21.0419	-2.00461	0.0793662	0.273962	-5.90945	-1.4535	20.52
LmxM.22.1520	12	12	474.28	0.000983505	0.00183982	1.65509	0.996784	KKT3	CLK2	20201	40S ribosomal protein L14, putative	8.57934e+07	7.69317e+07	8.72609e+07	7.46695e+07	8.00347e+07	9.37501e+07	8.88797e+07	9.34481e+07	1.0443e+08	6.16723e+07	6.02885e+07	5.12973e+07	8	5	7	7	10	10	12	10	9	8	9	9	-0.0132718	26.3035	-0.126682	0.902422	0.940628	-7.63509	0.196901	26.4085	2.12411	0.0656352	0.242272	-5.72717	-0.531464	26.0444
LmxM.13.0680	2	1	54.23	0.000986918	0.00184346	2.33341	0.99676	KKT3	CLK2	61129	hypothetical protein, conserved	106304	143170	129256	84908.9	87647.7	98851.2	116670	147933	115467	52549.9	40278.1	70054.3	0	1	1	0	1	1	1	1	1	1	1	1	NA	NA	NA	NA	NA	NA	NA	NA	NA	NA	NA	NA	NA	NA
LmxM.33.2050	2	1	32.04	0.000988672	0.001844	4.15884	0.996747	KKT3	CLK2	89886	ATP-dependent RNA helicase, putative	41120.9	41577.5	54563.4	32312.8	43780.1	44758.5	64567.3	67434.3	88426.2	10673.3	26159.3	16169.6	0	0	0	0	0	0	0	0	1	0	0	0	NA	NA	NA	NA	NA	NA	NA	NA	NA	NA	NA	NA	NA	NA
LmxM.36.1910	1	1	39.54	0.00099197	0.00184599	1.50225	0.996724	KKT2	BDF5	54144	T-lymphocyte triggering factor, putative	125942	103928	102527	169146	165542	164654	110280	100328	127573	154147	139374	143606	1	0	0	1	1	1	0	1	2	1	0	1	NA	NA	NA	NA	NA	NA	NA	NA	NA	NA	NA	NA	NA	NA
LmxM.31.3380	3	2	96.03	0.000992671	0.00184599	3.30399	0.996719	KKT3	CLK2	79516	hypothetical protein, conserved	104013	103312	73924.3	42936.8	45168	36161.6	102582	126100	176861	25455.9	53317.4	43970.2	2	1	1	0	2	0	1	1	1	0	0	0	-1.16723	15.9153	-3.31993	0.0110522	0.0513227	-3.789	0.508693	16.7533	1.5702	0.154166	0.386914	-6.53211	-1.24485	15.8765
LmxM.08_29.0760	32	24	1102.7	0.000996107	0.00184965	1.39723	0.996694	KKT2	KKT3	86764	lipophosphoglycan biosynthetic protein, putative,heat shock protein 90, putative,glucose regulated protein 94, putative	1.45968e+07	1.36629e+07	1.43892e+07	1.80768e+07	1.81135e+07	1.66321e+07	1.21504e+07	1.22775e+07	1.33774e+07	1.51675e+07	1.71526e+07	1.42839e+07	12	17	18	16	16	14	11	13	20	14	15	17	0.308093	23.9145	3.94158	0.00457959	0.028457	-2.8527	-0.174698	23.6731	-2.13235	0.0647924	0.240431	-5.71455	0.124301	23.8226
LmxM.36.4270	15	9	636.38	0.000999903	0.00185132	1.72805	0.996667	BDF5	KKT2	172648	hypothetical protein, conserved	4.41122e+06	4.12702e+06	3.97835e+06	2.48811e+06	2.52824e+06	2.22684e+06	3.07226e+06	3.54531e+06	2.60074e+06	3.04845e+06	2.75899e+06	2.50824e+06	7	5	6	4	6	5	7	6	5	6	7	6	-0.790089	21.596	-7.7893	6.34188e-05	0.00179575	1.8012	-0.451438	21.7653	-3.45514	0.00833502	0.076004	-3.6202	-0.593185	21.6945
LmxM.32.3240	2	2	66.84	0.000999946	0.00185132	4.65802	0.996666	KKT3	KKT2	14645	h1 histone-like protein	2.60324e+06	2.29259e+06	1.39739e+06	497326	467309	863473	3.22776e+06	2.81521e+06	2.47239e+06	942118	453390	1.00753e+06	3	1	2	1	0	2	2	2	2	2	1	3	-1.79236	20.0554	-5.87284	0.000453029	0.00607155	-0.327469	0.476555	21.1899	2.05679	0.0745208	0.264261	-5.83622	-1.42546	20.2388
LmxM.04.0460	11	8	287.29	0.00100886	0.00186508	1.61546	0.996602	KKT2	BDF5	54221	adenylosuccinate lyase, putative	440142	546169	576771	883125	876413	765556	560694	595969	576997	622427	582019	531351	3	2	2	3	4	4	3	2	2	2	2	3	0.698473	19.3306	4.36794	0.00258473	0.0189012	-2.23813	0.158566	19.0607	0.968791	0.360408	0.602707	-7.2412	0.157774	19.0603
LmxM.13.0740	6	5	194.69	0.00101094	0.00186529	1.59642	0.996587	KKT2	BDF5	110487	hypothetical protein, unknown function	693931	862036	771598	1.21162e+06	1.24969e+06	1.25447e+06	768359	702611	898538	1.15543e+06	1.41375e+06	1.0501e+06	1	4	1	2	2	3	1	2	2	2	3	2	0.680325	19.8999	5.17563	0.000941119	0.00987258	-1.14401	0.0238982	19.5717	0.149925	0.884453	0.948121	-7.7262	0.63129	19.8754
LmxM.12.0450	12	5	310.57	0.00101194	0.00186529	1.75109	0.996579	KKT3	CLK2	117279	hypothetical protein, unknown function	222021	297278	276745	231794	231103	222673	357467	322566	373898	179515	228064	194291	2	2	3	3	2	1	3	4	3	3	2	2	-0.204919	17.9042	-1.02252	0.337437	0.501099	-7.09173	0.412995	18.2132	2.09785	0.0683967	0.248152	-5.76734	-0.399767	17.8068
LmxM.18.0480	5	5	251.41	0.00102001	0.00187742	2.34475	0.996521	KKT3	CLK2	41180	uracil-DNA-glycosylase, putative	767718	603167	822321	311937	440262	353777	663036	653293	1.08943e+06	369036	330799	326186	1	1	4	1	1	1	0	1	3	2	2	2	-0.990126	18.9722	-5.03295	0.00111735	0.0111616	-1.33049	0.103163	19.5188	0.443231	0.669083	0.835051	-7.63005	-1.08581	18.9243
LmxM.27.1440	6	5	319.83	0.00102178	0.00187793	1.60822	0.996508	KKT2	KKT3	25391	hypothetical protein, conserved	3.01648e+06	3.07569e+06	2.95563e+06	3.12135e+06	3.57079e+06	3.61673e+06	1.86087e+06	2.04531e+06	2.50394e+06	2.29867e+06	2.52872e+06	2.09709e+06	3	4	4	4	4	6	4	4	5	4	5	4	0.185288	21.6166	1.84536	0.103459	0.226968	-6.05506	-0.508249	21.2699	-3.87895	0.00448234	0.0525097	-2.96386	-0.389881	21.329
LmxM.25.0080	19	19	626.96	0.00102766	0.00188598	1.26445	0.996464	BDF5	KKT3	61252	poly(A)-binding protein, putative	4.26524e+07	3.68532e+07	3.80278e+07	3.63484e+07	3.50463e+07	3.4663e+07	3.05676e+07	3.00516e+07	3.23326e+07	3.2291e+07	3.11817e+07	3.24946e+07	12	13	12	13	13	15	15	12	12	11	8	10	-0.145638	25.1478	-1.75778	0.118114	0.248935	-6.18017	-0.336345	25.0525	-3.90643	0.0043093	0.0519258	-2.92198	-0.289812	25.0757
LmxM.11.1160	8	7	287.55	0.00103506	0.00189681	1.54985	0.99641	CLK2	BDF5	124463	protein transport protein Sec31, putative	3.06031e+06	3.01595e+06	2.72586e+06	4.58896e+06	3.85697e+06	3.98024e+06	3.51437e+06	3.07299e+06	3.40196e+06	3.97761e+06	4.76179e+06	4.90252e+06	3	2	6	10	5	5	2	4	4	4	8	6	0.495163	21.7302	4.55233	0.0020352	0.016273	-1.98013	0.182091	21.5736	1.70132	0.126452	0.34837	-6.35123	0.627976	21.7966
LmxM.22.0050	5	4	133.49	0.00104774	0.00191725	2.71512	0.996315	KKT3	CLK2	54995	hypothetical protein, conserved	235762	177488	127956	274042	235362	355307	461224	519234	413430	196480	145832	171068	1	0	0	2	0	2	2	2	2	1	0	0	0.699216	17.7661	2.42195	0.0427207	0.125106	-5.18654	1.40293	18.118	5.44017	0.000570049	0.0131706	-0.745975	-0.0424788	17.3953
LmxM.24.1640	14	12	586.19	0.00104979	0.00191792	1.71611	0.9963	CLK2	BDF5	65172	hypothetical protein, conserved	1.07496e+07	1.15502e+07	1.42576e+07	1.81773e+07	1.90353e+07	1.92931e+07	1.1581e+07	1.29133e+07	1.50794e+07	1.83017e+07	2.32162e+07	2.12184e+07	8	8	9	14	15	15	8	11	15	15	14	12	0.638323	23.8473	5.61315	0.000565789	0.00703222	-0.590089	0.116426	23.5864	0.852034	0.418431	0.65085	-7.34926	0.782833	23.9196
LmxM.14.0570	30	17	1130.06	0.00105115	0.00191792	2.38096	0.99629	KKT3	KKT2	127077	hypothetical protein, conserved	6.23044e+06	5.19344e+06	5.38202e+06	2.76792e+06	2.72161e+06	3.81473e+06	9.57828e+06	6.92893e+06	5.64588e+06	3.62698e+06	2.85977e+06	3.43355e+06	10	12	9	10	5	5	13	15	10	6	5	5	-0.866442	21.9797	-5.69059	0.000518439	0.00661845	-0.494811	0.368475	22.5972	1.98585	0.0828626	0.281643	-5.94134	-0.763268	22.0313
LmxM.01.0410	23	19	1052.74	0.0010633	0.00193727	1.32517	0.996198	BDF5	KKT3	23836	unspecified product	1.43631e+08	1.37396e+08	1.38757e+08	1.1205e+08	1.18838e+08	1.32563e+08	1.0174e+08	115227754	9.98102e+07	1.05641e+08	1.05441e+08	1.06287e+08	15	16	22	17	17	21	15	18	18	18	17	21	-0.211149	26.9543	-2.50803	0.0374298	0.115447	-5.05286	-0.408876	26.8554	-4.94508	0.00105517	0.0204834	-1.41237	-0.403228	26.8582
LmxM.09.0140	2	1	77.89	0.00107539	0.00195647	3.33829	0.996106	KKT3	CLK2	58868	hypothetical protein, conserved	702190	609559	679870	317335	377963	494776	924567	856730	1.54811e+06	242638	388332	366368	2	2	2	0	1	1	2	2	1	0	1	1	NA	NA	NA	NA	NA	NA	NA	NA	NA	NA	NA	NA	NA	NA
LmxM.05.0100	18	18	854.99	0.00108145	0.00196466	1.50313	0.99606	BDF5	KKT3	72598	phosphoprotein phosphatase, putative	2.68449e+07	2.53159e+07	23117286	1.84476e+07	1.74872e+07	2.12429e+07	1.55775e+07	1.62859e+07	1.82175e+07	1.75039e+07	1.7863e+07	1.90321e+07	19	20	15	19	19	16	15	18	15	15	16	13	-0.398981	24.3786	-3.92837	0.00466348	0.028886	-2.87213	-0.588416	24.2838	-6.11135	0.00026089	0.00761636	0.103096	-0.466857	24.3446
LmxM.04.0010	31	18	1006.28	0.00108917	0.00197583	1.47212	0.996	KKT2	BDF5	111758	calcium-translocating P-type ATPase,organelle-type calcium ATPase	6.54637e+06	6.20573e+06	5.92073e+06	9.1308e+06	9.46959e+06	8.8883e+06	6.4698e+06	7.13698e+06	7.38451e+06	7.66271e+06	7.74833e+06	6.36168e+06	11	16	7	13	17	14	12	9	11	10	10	11	0.558626	22.8476	6.74398	0.000169986	0.00329983	0.723086	0.167822	22.6522	1.79578	0.109424	0.324389	-6.21666	0.217026	22.6768
LmxM.05.0350	14	11	553.34	0.00109386	0.00197824	1.94899	0.995964	BDF5	CLK2	53710	trypanothione reductase	3.95249e+06	3.76017e+06	4.30177e+06	2.39742e+06	1.98094e+06	2.21757e+06	2.51741e+06	2.3088e+06	1.91262e+06	1.85839e+06	1.74103e+06	2.56501e+06	7	8	11	5	7	7	8	6	10	3	4	5	-0.86728	21.4974	-7.68166	6.985e-05	0.00190535	1.69561	-0.841285	21.5104	-6.47826	0.000174328	0.00565964	0.541996	-0.981843	21.4401
LmxM.27.2190	2	1	157.16	0.00109478	0.00197824	1.80662	0.995957	KKT2	KKT3	18423	hypothetical protein, conserved	3.57639e+06	2.94414e+06	2.83184e+06	4.10483e+06	4.52289e+06	4.2887e+06	2.36904e+06	2.17405e+06	2.60642e+06	2.99416e+06	3.05903e+06	2.32828e+06	1	1	1	1	2	1	2	1	1	1	1	1	NA	NA	NA	NA	NA	NA	NA	NA	NA	NA	NA	NA	NA	NA
LmxM.28.2400	4	4	218.01	0.00109521	0.00197824	3.41341	0.995953	KKT3	CLK2	38875	hypothetical protein, conserved	513551	726959	963029	232038	375179	462773	770286	920260	1.08042e+06	258641	301850	251299	2	4	4	0	0	1	3	2	3	1	1	1	-1.05257	18.9133	-3.34066	0.0107232	0.0503097	-3.75714	0.363667	19.6215	1.49278	0.173146	0.408309	-6.63529	-1.39859	18.7403
LmxM.03.0560	2	1	73.45	0.00110236	0.00198623	2.91549	0.995898	KKT2	KKT3	71694	hypothetical protein	12189.3	15014.3	11748.9	12166.4	11853.6	16427.2	4399.45	5387.46	4086.33	6161.02	11118.2	11346.6	1	1	0	1	1	1	0	0	0	1	1	0	NA	NA	NA	NA	NA	NA	NA	NA	NA	NA	NA	NA	NA	NA
LmxM.19.1060	23	15	1172.22	0.00110279	0.00198623	1.97727	0.995894	KKT3	KKT2	131001	hypothetical protein, conserved	6.98128e+06	6.50415e+06	5.44738e+06	3.62525e+06	3.14914e+06	3.60837e+06	8.02679e+06	6.72605e+06	5.77665e+06	4.66037e+06	3.53935e+06	4.841e+06	8	14	8	6	8	9	11	9	17	8	9	13	-0.862009	22.1507	-7.10478	0.000119451	0.00254153	1.10889	0.111468	22.6374	0.768623	0.46372	0.688632	-7.41932	-0.543727	22.3098
LmxM.24.1290	5	3	168.17	0.0011103	0.00199684	5.35314	0.995836	KKT2	KKT3	154705	hypothetical protein, conserved	52988	61440.9	45984.2	76901	73063.7	36345.5	6280.97	18820.5	9702.38	61846.9	74903.3	45531.1	1	1	0	2	0	1	0	0	0	1	1	0	0.149311	15.771	0.346702	0.738054	0.838213	-7.57692	-2.34274	14.525	-3.88142	0.00446647	0.0525097	-2.96009	0.16486	15.7788
LmxM.29.2990	11	4	220.55	0.00111186	0.00199684	1.45263	0.995823	CLK2	KKT3	45855	hypothetical protein, conserved	991399	1.09063e+06	1.10603e+06	1.30241e+06	1.47177e+06	1.29132e+06	1.06894e+06	891494	1.01106e+06	1.5123e+06	1.51272e+06	1.29146e+06	1	1	1	1	3	1	1	1	2	1	3	2	0.349829	20.1925	2.86964	0.0215775	0.0807763	-4.48816	-0.103914	19.9656	-0.76943	0.463267	0.68861	-7.41867	0.434931	20.2351
LmxM.36.2530	19	11	532.32	0.00111832	0.00200559	1.29785	0.995773	CLK2	KKT2	78380	DEAD/DEAH box helicase, putative,RNA helicase, putative	2.0474e+06	2.12269e+06	1.99757e+06	1.80764e+06	1.87853e+06	2.10927e+06	2.64872e+06	2.39183e+06	2.4038e+06	2.51191e+06	2.36712e+06	2.64261e+06	6	7	6	8	7	7	9	6	9	8	8	9	-0.0924919	20.9246	-0.851309	0.420161	0.577031	-7.25389	0.270265	21.106	2.55981	0.0330548	0.167318	-5.04483	0.285316	21.1135
LmxM.29.1625	3	2	154.84	0.00112462	0.00200932	1.61938	0.995723	KKT2	KKT3	17080	hypothetical protein, conserved	581014	605420	661887	813619	909191	704310	425643	525025	548124	795793	808053	751912	2	1	3	2	3	2	2	2	2	3	2	3	0.387352	19.4243	2.56216	0.0344496	0.11004	-4.96857	-0.308853	19.0762	-1.87492	0.0968391	0.303352	-6.1015	0.351439	19.4064
LmxM.08.0360	3	1	62.4	0.00112465	0.00200932	3.36943	0.995723	KKT3	CLK2	75001	hypothetical protein, conserved	65987.8	63616.8	38539.1	73073.6	68444.3	67151.8	117998	171279	123992	53868.3	30759	38024.9	1	1	1	1	1	1	1	1	1	1	1	1	NA	NA	NA	NA	NA	NA	NA	NA	NA	NA	NA	NA	NA	NA
LmxM.13.1110	5	4	232.86	0.0011254	0.00200932	1.75561	0.995717	KKT2	CLK2	60148	hypothetical protein, conserved	465004	481366	407281	475655	548089	490540	298310	387533	400816	320717	274464	267360	2	1	4	4	2	1	4	4	3	3	2	2	0.162764	18.8612	1.05015	0.325339	0.489112	-7.06341	-0.325444	18.6171	-1.73206	0.120658	0.341616	-6.3078	-0.651234	18.4542
LmxM.26.0005	1	1	23.08	0.00112678	0.00200932	3.44516	0.995706	KKT3	KKT2	10074	Lsm7p protein, putative	65598.9	74275.6	62568	21503.7	27130.5	20394.6	59238	83168.2	95409.3	33894.8	12023.2	24208.9	0	0	1	0	0	0	1	0	1	0	0	0	NA	NA	NA	NA	NA	NA	NA	NA	NA	NA	NA	NA	NA	NA
LmxM.15.0810	13	10	369.14	0.00113677	0.00202425	1.40887	0.995626	CLK2	KKT3	61212	hypothetical protein, conserved	3.38773e+06	3.877e+06	4.16187e+06	4.12793e+06	4.57402e+06	4.26883e+06	2.88539e+06	3.21413e+06	3.25016e+06	4.26733e+06	4.61372e+06	4.29142e+06	4	10	4	7	4	6	4	6	3	7	5	6	0.186743	21.9491	1.71765	0.125464	0.260141	-6.23664	-0.286261	21.7126	-2.48368	0.0372616	0.178534	-5.16567	0.20941	21.9604
LmxM.10.0270	5	2	160.97	0.00114816	0.00204165	5.28199	0.995535	KKT3	KKT2	99320	hypothetical protein, conserved	126888	102152	101053	39303.6	21617.2	11963.3	132505	172170	80298.6	45842.1	30544.9	30883.2	3	2	2	0	0	1	2	2	2	2	1	1	-2.33657	15.5711	-4.55395	0.00203098	0.016273	-1.97789	0.161315	16.8201	0.465147	0.653954	0.825885	-7.61918	-1.64024	15.9193
LmxM.05.1050	15	14	573.72	0.00115506	0.00205049	2.51696	0.995479	BDF5	KKT2	51153	hypothetical protein, unknown function	1.30512e+07	1.05175e+07	9.80742e+06	4.37973e+06	3.38491e+06	5.49583e+06	6.25539e+06	5.11606e+06	6.08986e+06	4.61807e+06	3.75285e+06	5.86772e+06	11	6	11	6	4	5	6	8	7	6	4	6	-1.3488	22.7221	-7.23236	0.000105785	0.00247444	1.24176	-0.929387	22.9318	-7.0293	9.8001e-05	0.00368837	1.16971	-1.24221	22.7754
LmxM.34.3340	22	19	965.16	0.00115639	0.00205049	1.30436	0.995469	KKT2	KKT3	52591	6-phosphogluconate dehydrogenase, decarboxylating, putative	3.82926e+07	3.74013e+07	3.52784e+07	4.62874e+07	4.08575e+07	4.50483e+07	3.4594e+07	3.12737e+07	3.54798e+07	4.07027e+07	4.09163e+07	4.05517e+07	11	20	15	17	16	14	15	15	12	15	16	14	0.25125	25.2654	3.07067	0.0159618	0.0649327	-4.17467	-0.132158	25.0737	-1.57731	0.152533	0.385272	-6.5225	0.13954	25.2096
LmxM.32.2880	9	7	375.92	0.001159	0.00205224	3.71016	0.995447	KKT3	CLK2	44434	hypothetical protein, conserved	376120	621502	429499	458882	443831	255647	1.35958e+06	1.27552e+06	1.12221e+06	421563	365264	225882	2	4	2	4	6	2	10	6	8	6	2	1	-0.315774	18.6683	-1.08921	0.308819	0.472899	-7.02242	1.42559	19.539	6.91096	0.000110588	0.00408307	1.03797	-0.509784	18.5713
LmxM.31.2540	11	9	309.42	0.00116633	0.00206016	2.74138	0.995388	KKT3	CLK2	75668	hypothetical protein, conserved	997478	871291	796465	394882	402875	664799	973337	876643	1.45747e+06	364150	438434	403905	5	4	5	2	0	0	3	3	4	1	1	0	-0.90346	19.3029	-3.96472	0.00443656	0.0277543	-2.81873	0.281757	19.8955	1.35488	0.211673	0.459424	-6.8114	-1.14138	19.184
LmxM.31.2920	19	14	677.01	0.00116675	0.00206016	1.41468	0.995385	CLK2	KKT3	80858	hypothetical protein, conserved	3.56101e+06	3.70926e+06	4.18763e+06	3.82147e+06	4.6049e+06	4.0653e+06	3.77642e+06	3.68279e+06	3.69454e+06	5.11142e+06	5.61843e+06	5.04914e+06	7	7	6	5	8	9	9	5	8	9	9	6	0.123702	21.9233	1.09548	0.306228	0.470764	-7.01573	-0.0354456	21.8437	-0.34959	0.735473	0.87265	-7.67083	0.463459	22.0931
LmxM.17.0733	9	5	267.6	0.00117307	0.00206843	2.22287	0.995333	KKT2	KKT3	46889	hypothetical protein, conserved	903002	1.15404e+06	1.27042e+06	1.6401e+06	1.87434e+06	1.33477e+06	638336	754059	789114	813743	1.01682e+06	773340	1	4	5	4	5	4	2	3	3	1	4	2	0.543987	20.3385	3.00765	0.0175358	0.0698097	-4.27277	-0.600452	19.7663	-3.47461	0.00809654	0.0745026	-3.58965	-0.349639	19.8917
LmxM.01.0720	23	13	686.05	0.00117692	0.0020723	1.84929	0.995301	CLK2	KKT2	165058	hypothetical protein, conserved	433176	376028	422140	291900	390424	353413	403798	472348	375268	608258	582644	724477	5	5	2	5	4	2	3	5	2	4	2	4	-0.257213	18.5155	-1.42405	0.193483	0.348332	-6.62978	0.019298	18.6538	0.111423	0.913966	0.964256	-7.73183	0.633575	18.9609
LmxM.22.0580	4	3	178.12	0.00118406	0.00208197	1.39632	0.995243	CLK2	KKT3	21238	rer1 family-like protein	1.20059e+07	1.03239e+07	1.17598e+07	1.47537e+07	1.36842e+07	1.49777e+07	1.05104e+07	1.05557e+07	1.12098e+07	1.42326e+07	1.6967e+07	1.38679e+07	3	3	3	1	3	3	2	3	4	2	2	2	0.350938	23.6102	3.87242	0.00503755	0.0301612	-2.95466	-0.0763342	23.3965	-0.842344	0.423529	0.654247	-7.35771	0.400028	23.6347
LmxM.29.2300	5	2	92.37	0.00119878	0.00210332	2.52164	0.995121	KKT2	BDF5	141222	hypothetical protein, conserved	129052	152959	119536	347775	374074	290706	114767	177584	127381	157911	195431	116006	0	0	0	0	0	0	0	0	0	0	1	0	1.33417	17.6896	6.12038	0.000323666	0.00499559	0.0193049	0.0459407	17.0455	0.163867	0.873811	0.944539	-7.72376	0.200475	17.1227
LmxM.28.2880	43	17	1048.88	0.00119955	0.00210332	1.66388	0.995115	KKT2	CLK2	477742	dynein heavy chain, putative	1.28092e+06	1.44402e+06	1.48261e+06	2.13467e+06	2.08106e+06	2.39937e+06	2.04341e+06	1.59087e+06	1.59314e+06	1.48402e+06	1.26283e+06	1.22885e+06	5	4	10	9	14	13	6	7	7	5	6	4	0.652857	20.7431	5.52658	0.000624443	0.00741846	-0.697575	0.305752	20.5696	2.13205	0.064822	0.240431	-5.715	-0.0839785	20.3747
LmxM.01.0500	15	11	717.98	0.00120487	0.00210971	1.64495	0.99507	KKT2	BDF5	79271	fatty acyl CoA synthetase 2, putative	4.74513e+06	4.63082e+06	5.20892e+06	6.92207e+06	8.7943e+06	8.27507e+06	4.89555e+06	5.5577e+06	6.26136e+06	7.44439e+06	8.8056e+06	7.04017e+06	9	9	17	13	17	19	8	13	13	11	15	11	0.712615	22.5674	6.28298	0.00027244	0.00440348	0.207504	0.191246	22.3068	1.65886	0.134882	0.363461	-6.4106	0.670496	22.5464
LmxM.21.1555	29	25	1319.59	0.00121379	0.00212239	1.39502	0.994996	BDF5	KKT2	46773	hypothetical protein, conserved	9.25945e+07	8.81632e+07	8.02175e+07	5.94326e+07	6.08933e+07	6.67507e+07	7.70831e+07	6.79297e+07	6.96954e+07	7.73661e+07	7.28433e+07	7.9208e+07	21	22	23	22	20	25	27	27	24	24	22	20	-0.479567	26.1321	-5.46545	0.000669883	0.00783472	-0.774089	-0.281166	26.2313	-3.13342	0.0135537	0.0996941	-4.12912	-0.184292	26.2797
LmxM.04.0810	4	4	103.41	0.00122063	0.00213139	1.97725	0.994938	KKT3	KKT2	77645	hypothetical protein, conserved	638302	605934	700434	584951	443933	396115	971118	1.04773e+06	798732	531243	494795	404539	1	2	2	0	1	4	4	4	2	0	1	0	-0.46569	19.0707	-2.52785	0.0363091	0.113431	-5.02201	0.528301	19.5677	3.36431	0.00954945	0.0808162	-3.76313	-0.449722	19.0787
LmxM.16.0290	4	3	162.07	0.00122623	0.0021382	1.55105	0.994891	KKT3	CLK2	28152	proteasome 26S non-ATPase subunit 9, putative	1.08449e+06	1.07555e+06	888948	1.00396e+06	906308	1.11235e+06	1.40155e+06	1.46062e+06	1.43048e+06	977203	836011	954361	3	1	2	4	2	3	3	3	2	0	1	1	-0.0116256	19.9432	-0.0801688	0.938138	0.962677	-7.6405	0.499278	20.1986	3.78294	0.00514755	0.0559341	-3.11086	-0.137113	19.8804
LmxM.08_29.0850	18	13	644.08	0.00124126	0.00216063	1.72676	0.994764	KKT3	CLK2	33736	high mobility group protein homolog tdp-1, putative	1.2464e+07	1.25969e+07	1.29311e+07	9.30627e+06	1.15427e+07	1.10108e+07	1.53601e+07	1.70999e+07	1.81505e+07	1.04987e+07	1.08186e+07	7.99235e+06	11	13	8	9	10	7	11	10	9	10	9	10	-0.259832	23.4641	-2.62552	0.0312665	0.103215	-4.86971	0.410503	23.7993	4.63106	0.00158794	0.0264385	-1.85309	-0.387091	23.4005
LmxM.36.4820	10	5	255.28	0.00124253	0.00216063	3.72894	0.994753	KKT3	CLK2	55238	hypothetical protein, conserved	515502	615997	535702	261289	301620	623893	1.1012e+06	1.10188e+06	1.07757e+06	363592	282100	234087	2	2	2	0	1	1	3	4	3	0	1	1	-0.596885	18.7813	-1.87629	0.0987106	0.220489	-6.01032	0.980757	19.5701	7.07715	9.33682e-05	0.00358222	1.22252	-0.941585	18.609
LmxM.33.0250	4	3	135.29	0.00124436	0.00216084	1.63528	0.994737	KKT3	KKT2	43013	hypothetical protein, conserved	277459	286823	238886	254261	222277	254928	372839	449605	373706	284286	229199	226414	1	3	3	2	0	0	2	2	1	2	2	2	-0.133332	17.9592	-0.699502	0.504719	0.652514	-7.37685	0.573452	18.3126	3.07861	0.0147411	0.105954	-4.21644	-0.12195	17.9649
LmxM.07.0580	10	6	244.18	0.00125702	0.00217938	4.37455	0.994629	KKT3	KKT2	129005	hypothetical protein, conserved	347515	361706	358231	137851	161567	112965	773099	754092	276801	148790	148312	117159	3	1	3	0	1	1	4	6	3	0	0	2	-1.38722	17.747	-6.44632	0.000229868	0.00404524	0.393179	0.613819	18.7475	1.61477	0.146328	0.379003	-6.47273	-1.37413	17.7535
LmxM.22.0140	7	5	222.15	0.0012585	0.00217938	1.54089	0.994616	KKT2	CLK2	48919	hypothetical protein, conserved	548265	419324	441391	468060	527369	506396	324489	387504	351547	308876	347978	317795	1	3	4	4	4	4	5	3	4	4	5	3	0.100259	18.8814	0.603025	0.563744	0.698605	-7.44394	-0.399631	18.6315	-2.19378	0.0588286	0.228636	-5.61996	-0.523623	18.5695
LmxM.31.2990	3	1	69.26	0.00127239	0.0022004	2.56656	0.994496	BDF5	KKT2	86140	hypothetical protein, conserved	243245	157646	197053	84871	63526.7	84577	167692	102557	140077	66145.2	88193.2	87402.1	1	1	1	1	1	1	1	1	1	1	1	1	NA	NA	NA	NA	NA	NA	NA	NA	NA	NA	NA	NA	NA	NA
LmxM.33.4070	6	4	193.02	0.00130063	0.00224615	1.33296	0.99425	KKT2	KKT3	79970	hypothetical protein, conserved	846144	778837	941324	909219	918874	890286	648656	720565	670139	640709	703437	738205	4	2	4	3	4	4	1	3	3	2	3	4	0.0872826	19.7456	0.66943	0.52269	0.666593	-7.39872	-0.328624	19.5376	-2.30122	0.0496724	0.209481	-5.45292	-0.299601	19.5521
LmxM.28.2260	6	5	268.29	0.00130529	0.00225111	1.47519	0.994209	CLK2	KKT3	24525	glycosomal membrane protein, putative	1.03803e+07	1.01717e+07	1.08668e+07	1.13621e+07	1.20025e+07	1.17186e+07	8.04751e+06	7.67971e+06	9.65677e+06	1.19398e+07	1.377e+07	1.17363e+07	2	3	3	5	4	4	4	5	5	5	4	4	0.159343	23.3993	2.09316	0.0708457	0.17866	-5.68949	-0.314329	23.1624	-2.99194	0.0168453	0.113977	-4.35476	0.249985	23.4446
LmxM.36.3100	11	10	488.36	0.00130787	0.00225248	1.68878	0.994186	CLK2	KKT3	25413	ATP synthase, putative	4.16742e+07	4.16052e+07	4.95308e+07	4.1387e+07	4.44075e+07	4.58794e+07	3.36971e+07	3.18238e+07	3.7078e+07	5.12615e+07	6.6657e+07	5.53486e+07	8	10	9	8	7	7	6	5	5	6	6	10	-0.00880391	25.3905	-0.0922874	0.928814	0.956237	-7.63932	-0.370316	25.2098	-3.64794	0.00626665	0.0632389	-3.31928	0.379646	25.5847
LmxM.09.1510	15	13	542.89	0.00131498	0.00225798	1.78147	0.994123	KKT2	KKT3	175677	hypothetical protein, conserved	619754	554196	585178	941600	964972	1.21727e+06	522578	633480	597465	837590	835982	626947	4	2	3	7	8	9	4	6	4	2	11	2	0.820071	19.57	5.41832	0.000707412	0.00807307	-0.833449	-0.00772303	19.1561	-0.0507265	0.96076	0.985609	-7.73733	0.375698	19.3478
LmxM.04.0590	5	3	242.01	0.00131619	0.00225798	1.77894	0.994112	KKT2	KKT3	25559	hypothetical protein	576912	781276	674920	981842	1.09356e+06	977112	565956	543904	606058	805698	1.04732e+06	789896	0	2	2	2	3	2	3	2	1	4	3	1	0.595358	19.657	3.85704	0.00514597	0.0306482	-2.97742	-0.235134	19.2417	-1.43076	0.189554	0.429538	-6.71575	0.377212	19.5479
LmxM.28.1240	19	17	603.81	0.00131645	0.00225798	1.25308	0.99411	BDF5	KKT3	73373	p450 reductase, putative	4.26718e+06	4.56789e+06	4.1616e+06	3.37867e+06	3.51226e+06	3.5105e+06	3.27337e+06	3.38065e+06	3.71779e+06	3.80857e+06	4.22913e+06	3.92561e+06	10	14	10	7	11	9	11	9	10	10	12	8	-0.320473	21.8853	-3.57252	0.00767673	0.0401156	-3.40349	-0.326476	21.8823	-3.26604	0.011076	0.088561	-3.91848	-0.119808	21.9856
LmxM.09.0105	5	4	214.28	0.00131924	0.00225969	1.95098	0.994085	KKT2	KKT3	25310	hypothetical protein, conserved	4.2556e+06	3.88541e+06	3.99681e+06	5.85461e+06	5.76351e+06	7.40409e+06	2.73421e+06	3.40233e+06	3.61352e+06	5.68031e+06	4.668e+06	4.23475e+06	3	3	3	5	3	4	3	3	3	3	4	5	0.639522	22.2668	5.36364	0.000753873	0.00852578	-0.902696	-0.325075	21.7845	-2.57158	0.0324487	0.16555	-5.02611	0.254923	22.0745
LmxM.11.0820	10	7	622.19	0.00132357	0.00226403	1.81143	0.994047	BDF5	KKT2	37423	hypothetical protein, conserved	3.72692e+06	2.95472e+06	2.75137e+06	1.77418e+06	1.57515e+06	1.85817e+06	3.52171e+06	3.01006e+06	2.57481e+06	2.13662e+06	1.57073e+06	1.86193e+06	8	6	7	7	6	6	10	8	5	6	5	5	-0.848211	21.1478	-5.96901	0.000381072	0.00537498	-0.158968	-0.0502078	21.5468	-0.315237	0.760471	0.884024	-7.68345	-0.759198	21.1924
LmxM.03.0670	10	10	423.5	0.00133569	0.00228166	1.83822	0.993939	BDF5	KKT3	57686	hypothetical protein, conserved	2.62785e+06	2.24202e+06	1.98898e+06	1.69116e+06	1.56575e+06	2.01731e+06	1.13514e+06	1.15816e+06	1.43794e+06	2.33321e+06	1.98211e+06	2.51311e+06	10	8	5	5	5	4	4	7	6	9	5	7	-0.377804	20.9262	-2.53538	0.0358925	0.112636	-5.01029	-0.877333	20.6765	-5.71894	0.000409071	0.0102024	-0.385863	-0.00396139	21.1132
LmxM.25.1400	5	4	162.11	0.00136105	0.00232184	4.01616	0.99371	KKT3	CLK2	43671	hypothetical protein, conserved	457812	393819	238285	277846	162756	181129	856981	500684	610955	196355	165216	128604	1	2	1	1	0	1	3	2	3	1	1	0	-0.796987	18.0195	-2.51571	0.0369918	0.114565	-5.04092	0.869751	18.8528	2.96249	0.0177019	0.116398	-4.40406	-1.12141	17.8573
LmxM.34.4880	19	18	836.67	0.00137175	0.00233692	1.5555	0.993613	KKT2	BDF5	42583	hypothetical protein, conserved	5.91388e+07	5.26613e+07	5.53117e+07	7.61048e+07	8.12365e+07	1.02601e+08	6.6378e+07	5.86376e+07	5.90792e+07	7.72045e+07	8.46686e+07	7.71329e+07	15	17	18	17	18	13	15	18	14	19	18	17	0.626887	26.0431	5.2018	0.000912234	0.00969558	-1.11012	0.138917	25.7991	1.59442	0.148663	0.381703	-6.49926	0.516476	25.9879
LmxM.21.0530	9	4	256.23	0.00137959	0.00234447	1.97585	0.993542	KKT2	BDF5	122236	hypothetical protein, conserved	311794	384256	298470	663895	734155	566974	298436	375011	372616	378223	383901	272788	1	3	2	3	5	1	2	3	1	3	2	3	0.983358	18.8214	5.47839	0.000659968	0.007767	-0.757849	0.0739325	18.3667	0.375477	0.716852	0.860314	-7.66049	0.0491678	18.3543
LmxM.36.4930	13	7	396.35	0.00137991	0.00234447	1.27356	0.993539	KKT2	CLK2	40720	translation initiation factor 2 subunit, putative	3.19176e+06	3.19437e+06	2.99284e+06	3.58297e+06	3.32565e+06	3.85628e+06	2.85875e+06	2.94778e+06	2.81033e+06	2.98134e+06	2.7598e+06	2.71147e+06	2	4	4	4	3	4	2	3	3	3	4	4	0.196868	21.6738	1.97788	0.0845397	0.200995	-5.86145	-0.121882	21.5144	-1.26625	0.240279	0.490987	-6.91887	-0.150602	21.5001
LmxM.04.0680	3	3	173.58	0.00138214	0.00234511	1.59946	0.993518	KKT2	KKT3	17210	ubiquitin-conjugating enzyme e2, putative	3.45273e+06	3.32752e+06	3.56489e+06	5.09001e+06	4.61064e+06	5.27591e+06	3.22145e+06	2.59527e+06	3.54682e+06	3.51319e+06	3.891e+06	3.84311e+06	3	2	3	4	3	3	2	2	3	2	3	4	0.532004	21.9829	5.59816	0.000575494	0.00710593	-0.608624	-0.155308	21.6393	-1.17847	0.27174	0.525262	-7.02045	0.119717	21.7768
LmxM.10.0670	5	5	230.7	0.00138612	0.00234869	2.00351	0.993482	CLK2	KKT3	36835	hypothetical protein, conserved	1.18532e+06	1.11742e+06	1.40988e+06	1.55075e+06	1.6284e+06	1.43836e+06	916322	870905	970756	1.47922e+06	2.30818e+06	1.73823e+06	2	3	1	3	4	3	5	1	3	3	3	4	0.319941	20.3919	2.41504	0.043177	0.125855	-5.19724	-0.42311	20.0204	-3.0078	0.0164379	0.113172	-4.32942	0.556065	20.5099
LmxM.17.0940	3	2	98.11	0.00139136	0.0023544	2.71183	0.993434	KKT3	CLK2	115676	hypothetical protein, conserved	132936	95030.7	94695.8	71204.8	81138.1	92605.9	122348	153171	206344	61251.2	66296.6	50141.6	0	0	1	0	1	2	2	2	2	0	4	0	-0.386967	16.5023	-1.27086	0.240651	0.402992	-6.81796	0.564204	16.9779	1.83935	0.102317	0.312764	-6.15352	-0.851559	16.2701
LmxM.33.2540	5	4	139.11	0.00139523	0.00235778	2.57844	0.993398	KKT2	BDF5	100597	hypothetical protein, conserved	65519.5	49518.6	69663.6	134344	192389	149508	71483.3	108808	95292.8	71060.1	91802.3	70965.8	0	2	2	2	3	0	0	2	1	2	2	3	1.36523	16.5771	4.46048	0.00229111	0.0175908	-2.10805	0.57113	16.18	1.64411	0.137929	0.367664	-6.43105	0.344798	16.0669
LmxM.05.0970	3	2	99.84	0.00140658	0.00236999	1.7066	0.993293	BDF5	KKT2	40695	mercaptopyruvate sulfurtransferase	446522	432348	493586	287307	275585	241312	321280	240245	272753	338276	384458	460063	2	1	0	1	0	0	1	2	0	2	1	0	-0.772745	18.4147	-4.56564	0.00200079	0.0161695	-1.9617	-0.726098	18.438	-3.89461	0.00438289	0.0522341	-2.94	-0.223788	18.6892
LmxM.31.0520	4	4	241.43	0.00140804	0.00236999	1.63058	0.99328	KKT2	KKT3	16483	profilin, putative	5.65886e+06	5.82449e+06	6.20494e+06	8.09382e+06	8.98916e+06	7.48535e+06	4.37439e+06	5.0432e+06	5.64968e+06	7.34989e+06	7.65149e+06	6.25683e+06	6	5	7	8	7	6	6	7	7	8	9	7	0.471005	22.7258	4.81934	0.00145257	0.0133099	-1.61513	-0.238157	22.3712	-2.08415	0.0698819	0.252567	-5.78823	0.260945	22.6207
LmxM.32.1590	16	14	870.82	0.00140811	0.00236999	1.77299	0.993279	BDF5	KKT3	36460	hypothetical protein, conserved	1.91386e+07	1.80638e+07	1.62063e+07	1.67928e+07	1.83369e+07	1.65079e+07	7.98942e+06	1.14792e+07	1.06548e+07	1.17643e+07	1.29755e+07	9.48414e+06	8	10	10	10	13	8	11	9	8	9	7	8	-0.0467942	24.0588	-0.508598	0.625214	0.751774	-7.50078	-0.839814	23.6623	-5.90333	0.000335096	0.0090356	-0.164976	-0.65078	23.7568
LmxM.17.1240	19	18	886.52	0.00141027	0.00237014	1.69041	0.993259	KKT2	KKT3	108320	hypothetical protein, conserved	6.69405e+06	6.86732e+06	6.67335e+06	9.39087e+06	1.00239e+07	8.0153e+06	5.54808e+06	6.16278e+06	4.51598e+06	7.57446e+06	8.30838e+06	7.40402e+06	10	11	9	11	16	11	8	11	7	12	10	13	0.43278	22.9016	4.24996	0.00301981	0.021297	-2.4057	-0.330143	22.5202	-2.6915	0.0268827	0.147597	-4.83498	0.200993	22.7857
LmxM.23.1220	29	25	1191.89	0.00141196	0.00237014	1.97691	0.993244	CLK2	BDF5	60877	T-complex protein 1, gamma subunit, putative	8.7942e+06	1.00161e+07	9.72435e+06	1.7618e+07	1.65523e+07	1.43305e+07	1.84786e+07	1.67585e+07	1.18591e+07	1.82421e+07	1.81674e+07	2.00009e+07	10	10	10	7	12	14	14	20	14	17	17	15	0.762185	23.5601	7.3696	9.29945e-05	0.00227414	1.38268	0.700045	23.5291	4.37348	0.00231824	0.0339707	-2.24814	0.984024	23.671
LmxM.01.0550	5	3	203.69	0.00142107	0.00238225	7.45279	0.993159	KKT3	CLK2	39359	hypothetical protein, conserved	46108	50844.6	31363.2	23259.8	32443.2	74582	89265.5	84350.6	149691	17029.8	14169.3	12181.6	1	1	1	0	1	2	1	3	2	1	1	1	-0.128534	15.2902	-0.231517	0.822918	0.889647	-7.61403	1.31274	16.0108	3.28347	0.0107875	0.0871797	-3.89087	-1.54822	14.5803
LmxM.01.0050	67	55	4418.7	0.00143264	0.00239846	1.3464	0.993051	CLK2	KKT3	74860	carboxylase, putative	2652709641	2245130313	2572129826	2735650291	2694770408	3039458887	2142312743	2033871554	2186476329	2892786847	2696066734	2977800958	84	96	91	92	95	96	88	86	82	104	100	97	0.182877	31.3012	2.06164	0.0743581	0.183817	-5.73679	-0.228408	31.0956	-2.771	0.0237399	0.137545	-4.70797	0.200111	31.3098
LmxM.06.1250	2	2	77.63	0.0014369	0.0024024	1.80341	0.993011	CLK2	BDF5	27821	hypothetical protein, conserved	764911	681798	798502	1.08765e+06	1.0683e+06	1.05117e+06	962283	1.00511e+06	858445	1.63255e+06	1.29636e+06	1.12012e+06	0	0	0	0	1	1	3	3	1	3	1	2	0.517457	19.769	4.08429	0.00377033	0.0246084	-2.64427	0.331843	19.6762	2.33999	0.0467288	0.204618	-5.39222	0.836365	19.9285
LmxM.20.0180	8	2	155.55	0.00144542	0.00241344	2.26476	0.992931	CLK2	BDF5	85857	hypothetical protein, conserved	66839	51767.7	80931	109848	146336	162440	115279	96224.5	105735	128571	157013	166321	0	0	0	1	1	1	0	1	0	1	1	0	1.07369	16.5344	3.32585	0.0109573	0.0510075	-3.77991	0.6888	16.3419	2.12655	0.0653845	0.241647	-5.72344	1.19459	16.5948
LmxM.07.1100	4	2	72.28	0.00144754	0.00241377	5.37691	0.992911	KKT3	CLK2	34045	hypothetical protein, conserved	43467.4	112830	101220	34407.4	39993.1	65696.2	127398	144263	131180	24993.5	31089.3	18837.8	0	0	1	0	0	0	1	0	1	0	0	0	-0.819051	15.8633	-1.64652	0.139553	0.279998	-6.33526	0.759983	16.6528	1.87397	0.0969825	0.303352	-6.1029	-1.69461	15.4256
LmxM.31.0170	2	2	76.51	0.00145021	0.00241503	2.19651	0.992886	KKT3	CLK2	34901	U2 small nuclear ribonucleoprotein 40K, putative	815761	747551	593021	582378	396314	383439	926997	776534	896498	464057	392221	327432	2	2	0	1	0	2	0	1	3	1	0	0	-0.676936	19.104	-3.14028	0.0143941	0.0609009	-4.06655	0.278504	19.5817	1.65495	0.135683	0.364727	-6.41603	-0.86708	19.0089
LmxM.27.2090	8	8	351.06	0.0014566	0.00242247	1.38036	0.992825	BDF5	KKT3	17644	hypothetical protein, conserved	1.83284e+07	1.69834e+07	1.62127e+07	1.36886e+07	1.34401e+07	1.43264e+07	1.32779e+07	1.26597e+07	1.13891e+07	1.34215e+07	1.31681e+07	1.49209e+07	5	7	8	6	9	7	8	9	8	8	9	8	-0.312381	23.8758	-3.84386	0.00524087	0.0310332	-2.99694	-0.466134	23.7989	-4.99708	0.000987481	0.0196765	-1.34075	-0.312136	23.8759
LmxM.27.0700	8	7	466.85	0.00146427	0.00242919	1.44702	0.992753	KKT3	CLK2	49137	hypothetical protein, conserved	2.80536e+06	2.51752e+06	2.08542e+06	2.40405e+06	2.24012e+06	2.30842e+06	2.52245e+06	2.5652e+06	2.45809e+06	1.70212e+06	1.77167e+06	1.74088e+06	9	10	7	10	8	8	8	9	10	8	8	6	-0.0815259	21.1843	-0.625343	0.549739	0.688621	-7.42922	0.0369706	21.2436	0.282706	0.784422	0.89764	-7.69423	-0.496089	20.977
LmxM.09.1380	7	5	167.81	0.00146523	0.00242919	2.02757	0.992744	BDF5	KKT2	62902	hypothetical protein, conserved	572641	471725	438394	238060	285558	207682	470888	530357	350605	243148	302470	287625	1	4	1	1	1	0	1	2	1	0	1	0	-1.02277	18.3942	-5.1009	0.00102928	0.0105048	-1.24132	-0.145204	18.833	-0.697122	0.505046	0.721822	-7.47439	-0.828329	18.4914
LmxM.04.1230	22	17	1307.92	0.00146791	0.00242919	1.41749	0.992718	KKT2	BDF5	42350	actin	3.10822e+07	3.08883e+07	3.14644e+07	4.66763e+07	4.12644e+07	4.45024e+07	3.29349e+07	2.91818e+07	3.4729e+07	3.4797e+07	3.36924e+07	4.02818e+07	13	16	19	18	15	13	13	17	16	15	15	17	0.501534	25.1432	6.50884	0.000215571	0.00386591	0.463363	0.0479845	24.9164	0.548036	0.598295	0.790589	-7.57358	0.214882	24.9999
LmxM.13.0010	8	6	172.31	0.00146836	0.00242919	2.28365	0.992714	KKT2	BDF5	71832	hypothetical protein, conserved	309389	243098	200169	588502	581865	548438	305736	239984	391092	305875	289272	251610	2	1	0	3	3	2	1	1	1	0	0	0	1.21363	18.5205	6.04732	0.000350082	0.00519058	-0.0663664	0.310185	18.0688	1.1939	0.265976	0.517411	-7.00297	0.188127	18.0078
LmxM.36.5050	5	5	235.37	0.00147766	0.00244136	1.70446	0.992626	KKT2	BDF5	31134	hypothetical protein, conserved	1.11138e+06	1.2313e+06	1.15865e+06	1.78075e+06	1.93877e+06	2.24836e+06	1.27165e+06	1.15263e+06	1.60627e+06	1.76306e+06	2.0821e+06	1.73641e+06	4	1	3	2	4	3	3	6	3	3	2	2	0.763841	20.5351	5.9738	0.00037909	0.00536712	-0.153275	0.190123	20.2483	1.23991	0.249385	0.500898	-6.94988	0.669084	20.4878
LmxM.13.1020	9	3	206.9	0.00148823	0.00245561	2.3083	0.992525	KKT2	KKT3	135130	hypothetical protein, unknown function	439637	255106	337027	621680	591780	588550	287369	244310	248986	370960	428778	317993	5	1	1	3	5	2	1	2	0	2	3	1	0.839375	18.7761	3.8758	0.00501404	0.0301162	-2.94966	-0.370865	18.171	-1.5483	0.1593	0.389814	-6.56159	0.140071	18.4264
LmxM.17.0430	11	9	384.66	0.00149785	0.00246825	2.88061	0.992432	KKT3	BDF5	139228	hypothetical protein, conserved	1.12884e+06	773396	537062	2.49127e+06	1.86268e+06	2.24064e+06	1.79565e+06	2.04314e+06	3.18789e+06	995694	1.06135e+06	893907	0	0	3	6	3	5	4	10	4	1	1	5	1.4903	20.3125	5.69612	0.000515231	0.00659986	-0.488041	1.54687	20.3408	5.03083	0.00116239	0.0212504	-1.45034	0.336861	19.7358
LmxM.05.0570	15	13	688.46	0.00152	0.00250147	1.56383	0.992219	BDF5	KKT2	46741	hypothetical protein, conserved	1.08802e+07	1.0046e+07	8.85985e+06	6.50658e+06	6.10352e+06	6.43678e+06	8.01542e+06	7.82107e+06	6.94295e+06	8.81219e+06	7.40396e+06	9.0561e+06	6	7	10	6	6	6	6	9	8	6	6	8	-0.640527	22.9178	-6.47411	0.000223386	0.00397089	0.424441	-0.38459	23.0458	-3.59671	0.00675684	0.0664216	-3.39889	-0.237592	23.1193
LmxM.08_29.0210	9	9	343.67	0.00156985	0.00257935	1.67472	0.991731	CLK2	KKT3	30465	hypothetical protein, conserved	2.2866e+07	2.40665e+07	2.2887e+07	2.55945e+07	2.89016e+07	2.07023e+07	1.84472e+07	1.85366e+07	1.53725e+07	2.89473e+07	2.93432e+07	2.93914e+07	6	5	6	6	4	5	6	2	4	4	4	5	0.0940078	24.5188	0.763647	0.46772	0.619351	-7.32742	-0.42021	24.2616	-4.35781	0.00229298	0.0339225	-2.24787	0.32903	24.6363
LmxM.15.1470	5	3	159.37	0.00157142	0.00257935	2.0674	0.991715	KKT3	KKT2	13564	ribosomal protein S6, putative,NPH2/RS6-like protein	6.33126e+06	4.81173e+06	5.83636e+06	3.16073e+06	2.96899e+06	4.85952e+06	8.32967e+06	6.70592e+06	7.68356e+06	3.95861e+06	3.33403e+06	3.78474e+06	4	3	3	2	1	2	3	3	2	2	1	2	-0.654358	22.0958	-3.28857	0.0115706	0.0528514	-3.83728	0.423784	22.6348	3.23931	0.011534	0.0904941	-3.96084	-0.610554	22.1177
LmxM.25.2420	5	5	154.35	0.00157524	0.00258225	1.45482	0.991678	CLK2	KKT3	30575	hypothetical protein, conserved	4.02701e+06	3.79152e+06	3.68948e+06	4.42742e+06	4.24078e+06	3.90888e+06	3.34795e+06	3.7067e+06	3.08044e+06	5.36326e+06	4.83667e+06	4.54479e+06	4	2	1	5	3	1	4	5	4	2	2	2	0.127216	21.9338	1.3335	0.220286	0.377777	-6.74263	-0.18645	21.777	-1.73457	0.120195	0.341616	-6.30423	0.355146	22.0478
LmxM.25.1850	5	2	166.91	0.00159908	0.00261792	2.8815	0.991441	KKT3	KKT2	56379	hypothetical protein, conserved	118991	166749	91276.8	107445	117958	109713	435810	298902	230923	137347	120797	124646	1	1	0	0	0	0	1	0	2	0	0	0	-0.127083	16.8317	-0.416595	0.68829	0.803503	-7.54743	1.35131	17.5709	4.14269	0.00308586	0.0413571	-2.56584	0.0637966	16.9272
LmxM.36.1920	5	5	174.03	0.0016081	0.00262927	1.46037	0.991351	KKT2	KKT3	56735	hypothetical protein, conserved	1.18875e+06	1.11523e+06	1.32932e+06	1.61271e+06	1.76716e+06	1.87114e+06	1.25046e+06	1.2647e+06	1.08053e+06	1.41611e+06	1.23218e+06	1.402e+06	2	2	2	2	3	1	3	2	2	4	2	2	0.532454	20.4703	4.27953	0.00290378	0.0205172	-2.36353	-0.0148306	20.1966	-0.109674	0.91531	0.965022	-7.73204	0.157718	20.2829
LmxM.25.1930	3	2	102.31	0.00161293	0.00263375	2.09362	0.991302	BDF5	KKT2	23435	hypothetical protein, conserved	2.83358e+06	1.85646e+06	2.1907e+06	1.29332e+06	1.00991e+06	983287	2.07773e+06	1.87374e+06	2.57684e+06	1.42239e+06	994846	1.24523e+06	0	0	3	0	1	0	2	0	1	0	2	1	-1.05519	20.5795	-5.66243	0.00053513	0.00675135	-0.529358	-0.0666813	21.0738	-0.360751	0.727421	0.867592	-7.66646	-0.9031	20.6555
LmxM.22.1280	9	6	447.05	0.00161502	0.00263375	1.37739	0.991281	KKT2	BDF5	40526	hypothetical protein, unknown function	774701	882687	845864	1.07693e+06	1.24059e+06	1.13043e+06	1.10413e+06	1.11596e+06	1.13883e+06	868617	1.05704e+06	953407	5	7	5	6	10	6	8	7	6	6	8	5	0.461548	19.8991	3.60693	0.00730973	0.0386634	-3.35146	0.426187	19.8814	3.35744	0.00964852	0.0813363	-3.77395	0.199267	19.7679
LmxM.25.2095	4	1	70.81	0.00161847	0.00263498	8.4515	0.991247	KKT3	CLK2	31875	hypothetical protein, conserved	14711.8	24598.1	9233.8	11303.5	17702.7	12303.5	24460.7	61624	43329.3	7254.09	4591.34	3467.11	0	0	0	0	0	0	1	1	1	0	0	0	NA	NA	NA	NA	NA	NA	NA	NA	NA	NA	NA	NA	NA	NA
LmxM.14.1200	11	6	335.68	0.00161996	0.00263498	1.61997	0.991232	KKT2	BDF5	60765	phosphatidylserine synthase, putative	6.28882e+06	6.3833e+06	4.99025e+06	8.78318e+06	9.78662e+06	1.00427e+07	5.88571e+06	6.4154e+06	7.46981e+06	9.76862e+06	9.04822e+06	8.01867e+06	3	4	4	7	6	4	3	5	4	7	6	6	0.702478	22.8315	5.88343	0.000418449	0.00577245	-0.261086	0.164541	22.5626	1.23274	0.251913	0.503825	-6.95825	0.60765	22.7841
LmxM.25.0870	3	3	96.97	0.00162641	0.00263916	1.9699	0.991167	BDF5	CLK2	31787	protein kinase, putative	319076	282015	316734	160806	208139	249821	255649	329543	264618	170559	159171	136194	0	0	4	0	0	1	1	2	1	0	1	0	-0.589728	17.9258	-2.62176	0.0314468	0.103612	-4.87558	-0.118136	18.1616	-0.607764	0.559829	0.765308	-7.53644	-0.982142	17.7296
LmxM.31.3790	2	1	55.09	0.00162673	0.00263916	1.76541	0.991164	KKT2	BDF5	11881	cyclin-dependent kinase regulatory subunit	586942	610496	501175	987592	926607	1.08456e+06	666491	797657	911666	730182	621869	723978	2	1	0	1	1	1	1	2	1	1	1	1	NA	NA	NA	NA	NA	NA	NA	NA	NA	NA	NA	NA	NA	NA
LmxM.10.0700	9	4	219.91	0.00163385	0.00264502	3.80158	0.991092	KKT3	CLK2	87579	hypothetical protein, conserved	277215	392193	411846	151698	274159	352013	472883	571715	690989	155859	163719	136965	2	2	2	2	2	0	3	5	3	0	0	0	-0.53761	18.1691	-1.61305	0.146676	0.289941	-6.38098	0.686923	18.7813	3.07203	0.0148909	0.10621	-4.22693	-1.22647	17.8246
LmxM.30.2790	15	13	806.15	0.00163454	0.00264502	1.78007	0.991085	KKT2	KKT3	20230	ADP-ribosylation factor, putative	4.0874e+07	4.25466e+07	3.59111e+07	5.59255e+07	5.2041e+07	5.27231e+07	2.46175e+07	2.9732e+07	3.5922e+07	4.1328e+07	4.49131e+07	3.84765e+07	11	8	12	12	13	12	10	9	7	14	10	10	0.432311	25.4579	4.88074	0.00134614	0.0126426	-1.53264	-0.416029	25.0337	-2.96254	0.0177005	0.116398	-4.40398	0.0645258	25.274
LmxM.25.0750	19	16	909.19	0.00163917	0.00264911	1.31028	0.991038	KKT2	BDF5	45867	protein phosphatase, putative	1.69725e+07	1.72954e+07	1.61156e+07	2.2004e+07	2.24869e+07	2.15257e+07	1.83829e+07	1.69931e+07	2.0028e+07	2.23344e+07	2.23845e+07	1.96066e+07	11	19	10	16	18	13	15	17	14	16	16	15	0.390285	24.196	5.32672	0.000787143	0.00879638	-0.949695	0.134428	24.0681	1.50675	0.169464	0.403671	-6.61688	0.350352	24.176
LmxM.31.3830	6	5	307.56	0.00164514	0.00265535	1.56391	0.990978	KKT2	KKT3	21154	hypothetical protein, conserved	8.66962e+06	8.57546e+06	8.40461e+06	1.16222e+07	1.17703e+07	1.34428e+07	6.93885e+06	8.61804e+06	7.99642e+06	1.02845e+07	9.54444e+06	8.13669e+06	5	5	3	5	4	4	3	4	2	4	3	3	0.519098	23.2869	5.94885	0.000389532	0.0054738	-0.182935	-0.128651	22.963	-1.28201	0.234966	0.483542	-6.90012	0.118044	23.0864
LmxM.33.2530	8	1	157.31	0.00164862	0.00265755	1.50662	0.990943	BDF5	CLK2	252779	hypothetical protein, unknown function	1.13815e+06	995972	920351	958064	885499	1.02875e+06	821053	750521	907676	683160	637372	706832	1	1	1	1	1	0	1	1	0	1	1	0	NA	NA	NA	NA	NA	NA	NA	NA	NA	NA	NA	NA	NA	NA
LmxM.36.0370	12	10	448.22	0.00165457	0.00266285	1.4797	0.990882	KKT2	KKT3	51434	phosphatidylinositol-4-phosphate 5-kinase-like protein	2.70147e+06	2.43075e+06	2.74654e+06	3.29534e+06	2.94531e+06	3.07576e+06	2.04186e+06	1.88203e+06	2.37225e+06	2.85982e+06	3.28436e+06	2.83886e+06	4	3	7	5	6	10	3	3	5	4	7	5	0.242342	21.4437	2.35166	0.0475983	0.135185	-5.29522	-0.328112	21.1584	-2.6171	0.0302095	0.160013	-4.95365	0.188028	21.4165
LmxM.25.2110	7	7	251.34	0.00165613	0.00266285	1.67895	0.990866	KKT2	KKT3	69856	hypothetical protein, conserved	1.52746e+06	1.2796e+06	1.5268e+06	2.08372e+06	2.17094e+06	2.03207e+06	1.41785e+06	1.21452e+06	1.11208e+06	1.52666e+06	1.60895e+06	1.2563e+06	5	5	7	8	7	6	4	10	6	7	6	3	0.541033	20.7279	4.58943	0.00194083	0.0157986	-1.92881	-0.213326	20.3507	-1.47265	0.178235	0.414597	-6.66162	0.0161167	20.4654
LmxM.15.0820	12	7	429.53	0.00166588	0.0026751	1.29536	0.990767	CLK2	KKT3	114085	hypothetical protein, conserved	1.50317e+06	1.44158e+06	1.38747e+06	1.89937e+06	1.76874e+06	1.71039e+06	1.33354e+06	1.3171e+06	1.53533e+06	1.66384e+06	1.85274e+06	1.90575e+06	3	3	2	6	5	6	7	5	4	7	5	4	0.311485	20.6167	2.87623	0.0213638	0.0803758	-4.47786	-0.0523155	20.4348	-0.427451	0.680077	0.841428	-7.63757	0.32214	20.622
LmxM.15.0540	10	7	392.39	0.00167323	0.00268349	1.8089	0.990692	KKT2	KKT3	75832	hypothetical protein, conserved	326822	339976	341765	529294	630755	561365	320103	383267	248265	341769	409232	352856	1	2	3	6	3	3	3	2	2	4	3	3	0.767715	18.7425	5.01928	0.00113604	0.0113183	-1.34851	-0.106058	18.3056	-0.505603	0.626471	0.808252	-7.5978	0.126026	18.4216
LmxM.36.5750	6	4	138.31	0.00167859	0.00268866	3.0922	0.990638	KKT3	CLK2	75207	hypothetical protein, conserved	409490	382872	295004	202852	145628	102021	416977	570449	315432	187459	116591	117288	1	1	3	0	0	1	0	5	1	0	0	2	-1.31328	17.7968	-4.4578	0.00229907	0.0175908	-2.1118	0.232659	18.5698	0.917434	0.385156	0.625485	-7.29012	-1.39111	17.7579
LmxM.23.1580	3	3	163.39	0.0016842	0.00269422	1.82056	0.99058	KKT3	BDF5	17008	hypothetical protein, conserved	5.38069e+06	4.33677e+06	4.85812e+06	6.34036e+06	5.59078e+06	6.92572e+06	9.16928e+06	8.17262e+06	9.19379e+06	6.95569e+06	6.86515e+06	9.45669e+06	1	1	5	4	3	3	5	6	5	2	3	4	0.371589	22.3923	3.08485	0.0156285	0.0642542	-4.15262	0.867818	22.6404	7.99698	3.85123e-05	0.00181297	2.18837	0.66467	22.5388
LmxM.36.2970	5	5	132.12	0.00169119	0.00270196	1.66078	0.990508	CLK2	KKT3	19759	hypothetical protein, conserved	1.08258e+06	1.11909e+06	1.32391e+06	1.25895e+06	1.4131e+06	1.46375e+06	986449	983466	871122	1.37793e+06	1.80976e+06	1.53064e+06	1	0	4	1	2	2	2	2	0	2	1	3	0.233044	20.2753	1.74913	0.119665	0.250783	-6.1924	-0.308133	20.0047	-2.20287	0.0579935	0.226795	-5.60591	0.416942	20.3672
LmxM.26.2290	2	2	40.5	0.00170261	0.00271676	1.5126	0.990391	CLK2	KKT2	47484	hypothetical protein, conserved	662135	585282	579923	440910	489023	456806	668193	618575	574519	648084	655889	793603	0	0	0	1	0	1	0	1	0	0	1	2	-0.396717	19.0153	-2.74114	0.0262147	0.0926991	-4.68905	0.0264832	19.2269	0.178175	0.862918	0.940661	-7.72103	0.195311	19.3113
LmxM.06.0950	19	13	936.31	0.00171506	0.00273316	1.72131	0.990262	KKT2	KKT3	74114	glucosamine-fructose-6-phosphate aminotransferase, putative	6.97364e+06	6.82573e+06	7.73185e+06	1.19513e+07	1.36662e+07	1.06199e+07	5.87602e+06	7.2764e+06	7.89984e+06	9.95825e+06	1.0947e+07	8.46502e+06	11	11	11	13	12	10	11	9	11	13	11	11	0.745543	23.1456	6.63804	0.000189045	0.00347289	0.606901	-0.041273	22.7522	-0.330881	0.749048	0.880328	-7.67787	0.442055	22.9938
LmxM.30.2350	21	13	1012.93	0.00172605	0.0027472	1.79935	0.990148	BDF5	KKT2	175911	hypothetical protein, conserved	3.22494e+06	2.85958e+06	3.16621e+06	1.62184e+06	1.65105e+06	1.86825e+06	2.38318e+06	2.23721e+06	2.79416e+06	1.3497e+06	1.97979e+06	1.98217e+06	13	8	9	5	5	8	8	12	7	8	4	4	-0.848375	21.13	-7.67006	7.05854e-05	0.00190535	1.68416	-0.32361	21.3924	-2.66192	0.0281581	0.152361	-4.88219	-0.820919	21.1437
LmxM.20.1310;LmxM.20.1300	6	5	323.56	0.00173627	0.00275734	1.33845	0.990042	CLK2	KKT3	15167	calpain-like cysteine peptidase, putative,calpain-like cysteine peptidase, Clan CA, family C2	3.22223e+07	3.03917e+07	3.31084e+07	3.52236e+07	3.22699e+07	3.48334e+07	2.66609e+07	2.52505e+07	2.8738e+07	3.28498e+07	3.75833e+07	3.75118e+07	5	8	10	11	11	7	6	8	7	7	6	7	0.0960894	24.9745	1.23664	0.252437	0.417147	-6.85812	-0.248313	24.8023	-2.95728	0.0177719	0.116398	-4.41013	0.171461	25.0122
LmxM.13.1670	9	9	454.55	0.0017368	0.00275734	1.91079	0.990037	BDF5	CLK2	12518	60S ribosomal protein L44, putative	4.43833e+06	4.76685e+06	4.93966e+06	3.48788e+06	3.4974e+06	2.20514e+06	4.05619e+06	4.51835e+06	4.87945e+06	2.29653e+06	2.42523e+06	2.68086e+06	7	8	7	8	7	5	9	7	4	8	6	6	-0.652655	21.8411	-3.56757	0.00773103	0.0402141	-3.41097	-0.0749425	22.1299	-0.710711	0.497017	0.715506	-7.46429	-0.935731	21.6995
LmxM.34.1350	7	6	325.74	0.00173909	0.0027575	1.44693	0.990013	BDF5	KKT2	23605	hypothetical protein, conserved	2.07613e+06	2.19468e+06	2.13524e+06	1.45334e+06	1.33949e+06	1.6345e+06	1.60409e+06	1.74211e+06	1.63154e+06	1.58674e+06	1.40683e+06	1.73524e+06	4	1	6	2	3	4	4	3	6	3	5	4	-0.537461	20.7569	-4.62001	0.0018666	0.0155438	-1.88665	-0.364492	20.8434	-3.4092	0.00892741	0.0783698	-3.6924	-0.442884	20.8042
LmxM.08_29.2410	9	7	273.25	0.00174251	0.00275945	1.41954	0.989977	KKT2	KKT3	47514	hypothetical protein, conserved	1.5967e+06	1.82056e+06	1.66859e+06	1.92054e+06	2.01507e+06	2.14915e+06	1.28803e+06	1.49835e+06	1.50005e+06	1.8628e+06	1.81223e+06	1.65999e+06	1	2	3	4	3	4	1	1	3	2	2	1	0.259335	20.8206	2.34738	0.0479132	0.135568	-5.30183	-0.248186	20.5668	-1.98778	0.0812529	0.27767	-5.93396	0.0694368	20.7257
LmxM.13.0810	10	2	235.21	0.00174892	0.00276612	1.59473	0.98991	KKT2	KKT3	276661	hypothetical protein, conserved	423547	404699	494818	698163	653132	746552	442384	393600	479500	540536	461034	408518	0	1	0	1	1	0	0	0	1	0	0	0	0.668305	19.0792	4.3947	0.00249584	0.0185211	-2.20039	-0.00756896	18.7413	-0.0440375	0.96593	0.987016	-7.73769	0.0877982	18.789
LmxM.30.3170	2	1	46.47	0.00175744	0.00277611	1.86655	0.989821	CLK2	BDF5	70403	hypothetical protein, unknown function	2.06358e+06	1.93372e+06	1.75791e+06	3.21762e+06	2.63973e+06	2.83088e+06	2.44993e+06	2.33622e+06	1.61945e+06	3.30095e+06	3.55801e+06	3.88341e+06	0	0	0	1	0	0	0	0	0	1	0	0	NA	NA	NA	NA	NA	NA	NA	NA	NA	NA	NA	NA	NA	NA
LmxM.23.1360	2	1	82.92	0.00176655	0.002787	1.86755	0.989726	KKT3	BDF5	47244	hypothetical protein, conserved	145903	171432	128685	209408	185832	182640	314730	236655	281579	266825	226318	325972	2	2	2	1	2	1	1	1	1	1	1	2	NA	NA	NA	NA	NA	NA	NA	NA	NA	NA	NA	NA	NA	NA
LmxM.19.0320	15	7	457.89	0.00177369	0.00279476	1.66912	0.989651	KKT2	CLK2	73739	intraflagellar transport protein component, putative	1.19725e+06	921239	961654	1.29066e+06	947954	1.06381e+06	893483	902145	862020	646136	671698	660706	5	5	4	5	4	5	5	2	3	2	3	1	0.0984277	20.0091	0.585752	0.574724	0.708604	-7.455	-0.203406	19.8582	-1.38589	0.202377	0.447009	-6.7727	-0.629028	19.6454
LmxM.01.0470	23	14	810.34	0.00178863	0.00281477	1.39229	0.989493	CLK2	KKT3	78467	fatty acyl CoA syntetase 1, putative	7.32532e+06	8.93502e+06	8.52176e+06	9.30031e+06	9.58505e+06	1.05717e+07	8.00395e+06	7.56356e+06	8.94831e+06	1.11957e+07	1.15213e+07	1.14162e+07	8	11	12	10	13	10	10	7	6	10	11	11	0.252229	23.0989	2.42479	0.0425344	0.124754	-5.18213	-0.0140412	22.9657	-0.128141	0.901131	0.95623	-7.72959	0.466867	23.2062
LmxM.08_29.0620	12	6	318.32	0.00179175	0.00281617	2.08584	0.98946	BDF5	KKT3	208833	ABC transporter, putative	1.12091e+06	1.12859e+06	1.16857e+06	605064	528369	819520	660505	534851	443346	703877	761379	753344	3	7	3	2	3	4	2	2	0	3	3	5	-0.832104	19.7035	-4.63863	0.00182293	0.0152559	-1.86104	-1.07953	19.5798	-6.256	0.000222116	0.00682935	0.278197	-0.624159	19.8075
LmxM.33.0570	10	7	302.53	0.00180785	0.00283793	1.43901	0.98929	CLK2	BDF5	91015	GTP-binding protein, putative	478734	491289	532408	448492	496203	576009	667848	595625	646811	713728	665550	782743	2	2	2	2	2	1	3	2	3	0	4	3	0.0112572	18.938	0.0707026	0.945427	0.967027	-7.6413	0.346313	19.1056	2.36615	0.0448416	0.199293	-5.35115	0.523377	19.1941
LmxM.04.0690	4	2	123.79	0.00181304	0.00284254	2.87261	0.989235	KKT2	KKT3	81007	hypothetical protein	224248	171051	122545	394600	382758	434734	104187	143398	174362	187318	182503	125716	0	0	0	1	2	0	0	0	0	0	0	0	1.26804	17.9879	4.98598	0.00118305	0.0116676	-1.39252	-0.283848	17.212	-0.878999	0.404473	0.640816	-7.32531	-0.0430846	17.3324
LmxM.30.1680	2	2	95.35	0.00181691	0.00284364	1.65393	0.989194	KKT2	CLK2	30663	hypothetical protein, conserved	889869	696813	869590	881323	907940	972692	463789	654362	553641	495514	619346	555079	5	2	6	4	4	2	1	3	1	2	4	2	0.176517	19.7228	1.21107	0.261557	0.426356	-6.88766	-0.560731	19.3542	-3.05508	0.0152839	0.108136	-4.25397	-0.554113	19.3575
LmxM.14.1360	11	8	349.05	0.00181826	0.00284364	1.9257	0.989179	KKT2	BDF5	58781	myo-inositol-1-phosphate synthase	3.26653e+06	2.17652e+06	2.86628e+06	5.12209e+06	4.82894e+06	6.0502e+06	3.65215e+06	3.65925e+06	4.12562e+06	3.56578e+06	3.42797e+06	3.969e+06	6	3	5	7	8	8	7	6	7	4	4	7	0.958821	21.8606	5.79344	0.00046218	0.00614309	-0.369535	0.47865	21.6205	3.05482	0.01529	0.108136	-4.25438	0.417131	21.5898
LmxM.16.0340	2	1	40.4	0.00182732	0.00285425	1.51743	0.989083	KKT2	KKT3	19568	hypothetical protein, conserved	863823	883118	859802	1.14218e+06	1.22491e+06	1.13545e+06	675642	791604	840969	987258	1.00724e+06	815786	1	1	0	1	0	0	1	1	0	1	0	0	NA	NA	NA	NA	NA	NA	NA	NA	NA	NA	NA	NA	NA	NA
LmxM.30.0680	9	7	252	0.00183189	0.00285784	1.97373	0.989034	BDF5	CLK2	32634	hypothetical protein, conserved	2.42181e+06	2.55536e+06	2.49583e+06	1.60132e+06	1.52275e+06	2.17152e+06	1.76644e+06	2.09403e+06	2.53166e+06	1.17158e+06	1.22345e+06	1.3912e+06	3	3	7	2	1	1	3	4	4	1	1	1	-0.514826	20.9905	-3.43523	0.0093486	0.045902	-3.61227	-0.240638	21.1276	-1.6652	0.133592	0.362341	-6.40179	-0.984461	20.7557
LmxM.16.0890;LmxM.16.0890a	8	6	287.62	0.00183913	0.00286559	2.22552	0.988957	KKT3	CLK2	74359	hypothetical protein, conserved	305426	233810	407192	321204	320949	286153	538455	590525	701564	232029	282257	308238	1	0	4	0	1	3	3	3	5	0	1	1	0.00691621	18.2337	0.0293304	0.977343	0.988101	-7.64363	0.979842	18.7202	4.1826	0.00291896	0.0397209	-2.50639	-0.175504	18.1425
LmxM.24.0590	5	5	162.94	0.00184901	0.00287691	1.54585	0.988851	KKT2	KKT3	77769	hypothetical protein, unknown function	448887	545830	587466	663136	764323	748973	462280	437233	508403	555209	538548	547353	1	2	2	2	4	4	1	2	0	1	3	3	0.466364	19.2326	2.91722	0.0200843	0.0770239	-4.41384	-0.162056	18.9184	-0.947079	0.370723	0.612881	-7.26215	0.0617564	19.0303
LmxM.23.1630	10	9	355.23	0.00185096	0.00287691	2.35245	0.98883	BDF5	KKT2	65813	hypothetical protein, conserved	3.51106e+06	3.63359e+06	2.45135e+06	1.48649e+06	1.20807e+06	1.38458e+06	1.95776e+06	1.52222e+06	1.87868e+06	1.9352e+06	1.3805e+06	1.96162e+06	5	9	11	5	4	5	5	6	5	6	7	8	-1.2176	20.9784	-7.02552	0.000128925	0.0026825	1.02542	-0.82726	21.1736	-4.63871	0.00157194	0.0263107	-1.84219	-0.859054	21.1577
LmxM.08_29.0060	17	10	541.19	0.00186013	0.00288759	1.29581	0.988731	BDF5	KKT3	45492	tryptophanyl-tRNA synthetase, putative	5.58632e+06	5.53312e+06	6.22886e+06	4.95773e+06	5.24517e+06	5.34273e+06	4.15212e+06	4.50698e+06	4.72891e+06	4.98563e+06	5.11859e+06	5.04835e+06	6	7	8	6	9	9	7	7	3	9	5	7	-0.156905	22.3828	-1.72294	0.124471	0.258839	-6.22922	-0.373815	22.2743	-3.76785	0.00526134	0.0564508	-3.13406	-0.19321	22.3646
LmxM.03.0600	11	7	311.13	0.00188407	0.00292115	1.51798	0.988473	BDF5	KKT3	43826	arginine N-methyltransferase, putative	2.97017e+06	2.77363e+06	2.60393e+06	2.34374e+06	2.06724e+06	1.94996e+06	1.96984e+06	1.61242e+06	1.91697e+06	2.32e+06	2.10281e+06	2.13109e+06	3	6	5	4	3	4	5	3	2	6	3	5	-0.394349	21.2087	-3.44092	0.00927211	0.0457651	-3.60358	-0.605625	21.1031	-4.91454	0.00109727	0.0209763	-1.45462	-0.348326	21.2317
LmxM.08.0080	10	5	251.73	0.00190101	0.00294036	2.28917	0.98829	KKT3	KKT2	75703	ATP-dependent DEAD/H RNA helicase, putative	380671	428294	373255	180557	184394	258106	437034	489650	499602	298239	191787	147379	0	2	2	0	1	0	3	2	7	0	1	1	-0.941364	18.1147	-4.45874	0.00229628	0.0175908	-2.11049	0.27099	18.7209	1.67125	0.13237	0.359672	-6.39335	-0.9506	18.1101
LmxM.28.2120	7	3	196.6	0.00190113	0.00294036	1.59412	0.988288	KKT2	CLK2	81136	cullin 2, putative	445717	372034	435844	537620	566948	471112	424322	384930	433116	304697	314323	369412	0	0	2	0	0	1	0	0	1	1	1	1	0.330167	18.8332	2.03866	0.0770263	0.188364	-5.77115	-0.0102885	18.663	-0.0615719	0.952381	0.980816	-7.73665	-0.343507	18.4963
LmxM.17.1460	16	9	469.89	0.00190458	0.00294209	1.68987	0.988251	KKT2	KKT3	42764	ferrochelatase-like protein	1.7894e+06	2.15976e+06	2.07742e+06	2.75645e+06	3.16126e+06	2.90667e+06	1.6612e+06	1.64058e+06	1.92016e+06	2.06226e+06	2.59963e+06	2.83631e+06	3	6	5	6	9	6	2	3	1	3	7	4	0.552514	21.2095	4.72738	0.00162957	0.0143053	-1.73969	-0.205827	20.8304	-1.60205	0.146968	0.379358	-6.48887	0.307135	21.0868
LmxM.16.1360	15	13	765.2	0.00190916	0.00294416	1.40046	0.988201	KKT2	KKT3	67037	hypothetical protein, conserved	1.23664e+07	1.13809e+07	1.1554e+07	1.46721e+07	1.37707e+07	1.52231e+07	1.03118e+07	9.52082e+06	1.13471e+07	1.17839e+07	1.35559e+07	1.19735e+07	10	12	12	14	15	9	6	10	8	14	11	9	0.306503	23.6406	3.7781	0.00574325	0.0329162	-3.09467	-0.181882	23.3964	-1.94067	0.0874422	0.288108	-6.00434	0.0780471	23.5263
LmxM.28.2470	11	9	500.49	0.0019106	0.00294416	1.49839	0.988185	KKT3	KKT2	31698	MRP protein-like protein	3.59936e+06	3.45837e+06	2.85983e+06	2.95528e+06	2.51875e+06	2.66144e+06	4.24273e+06	4.08078e+06	3.86663e+06	3.82443e+06	3.46483e+06	3.4917e+06	7	7	7	5	4	6	6	8	5	8	8	5	-0.281851	21.5086	-2.26067	0.0547548	0.147746	-5.43512	0.303717	21.8013	2.58899	0.0315729	0.164273	-4.99841	0.126064	21.7125
LmxM.31.0840	7	5	228.88	0.00191474	0.00294693	1.5904	0.98814	BDF5	KKT2	56994	hypothetical protein, conserved	2.76038e+06	2.53479e+06	2.73844e+06	1.47734e+06	1.70221e+06	1.87176e+06	2.7469e+06	2.52095e+06	2.11404e+06	1.8172e+06	1.97459e+06	2.14601e+06	5	4	7	4	4	4	5	6	7	4	3	6	-0.675093	21.0141	-5.55091	0.000607305	0.00734922	-0.667255	-0.129439	21.2869	-1.02378	0.33525	0.580403	-7.18649	-0.438388	21.1324
LmxM.19.1520	5	3	118.84	0.00192011	0.00295158	1.94664	0.988082	KKT3	BDF5	88408	hypothetical protein, conserved	64138.3	101115	99744.8	144922	130113	162899	165916	182415	167525	147556	151655	144484	0	0	0	2	3	2	2	2	0	1	1	0	0.749153	16.7747	2.4947	0.0382037	0.117162	-5.0736	0.990163	16.8952	3.40504	0.00898325	0.078494	-3.69895	0.7738	16.7871
LmxM.27.1560	5	4	101.44	0.00192427	0.00295288	1.72319	0.988036	KKT2	KKT3	176416	diacylglycerol acyltransferase, putative	342946	309796	261273	488050	473153	535605	283979	305218	279429	385407	428345	303408	1	1	1	1	2	2	2	2	3	1	2	0	0.718549	18.5672	4.11925	0.00359656	0.0238043	-2.59361	-0.0655831	18.1751	-0.342446	0.740645	0.876302	-7.67356	0.283854	18.3499
LmxM.24.0850	14	9	533.34	0.00192979	0.00295288	1.30434	0.987976	BDF5	KKT2	27265	triosephosphate isomerase	7.55124e+06	7.46786e+06	7.90719e+06	5.93999e+06	5.4608e+06	6.17614e+06	6.08107e+06	6.3989e+06	7.03163e+06	6.19929e+06	5.87754e+06	6.42607e+06	8	9	10	7	12	10	8	9	10	10	10	8	-0.384766	22.6727	-4.42986	0.00238402	0.0179564	-2.15095	-0.234855	22.7477	-2.57845	0.0321002	0.165375	-5.01518	-0.309774	22.7102
LmxM.19.0200	25	22	1201.78	0.00192983	0.00295288	1.48036	0.987976	CLK2	KKT3	35520	ADP,ATP carrier protein 1, mitochondrial precursor, putative	5.39711e+08	4.8134e+08	5.21657e+08	4.58283e+08	4.61562e+08	5.34956e+08	3.59521e+08	3.75938e+08	4.36049e+08	5.39173e+08	5.83976e+08	6.11102e+08	26	28	28	26	30	30	28	32	24	31	26	35	-0.0867224	28.8928	-0.977885	0.35771	0.521337	-7.13626	-0.400429	28.736	-4.27989	0.0025514	0.0363961	-2.36233	0.168574	29.0205
LmxM.31.3020	5	3	145.74	0.00193033	0.00295288	2.36764	0.98797	KKT3	BDF5	86021	hypothetical protein, conserved	49082.5	25951.1	39670.4	73035.2	76997.8	80030.9	97889.9	92358.9	81329.2	101005	90180.8	67646.8	0	1	2	1	2	1	2	2	2	2	1	3	1.05163	15.6999	2.63864	0.0306463	0.101776	-4.84923	1.2877	15.8179	3.26749	0.0110516	0.0885539	-3.91617	1.20271	15.7754
LmxM.08_29.1050	4	2	89.77	0.00195279	0.0029836	2.96334	0.987724	BDF5	CLK2	102122	KU70 protein, putative	286603	253591	335068	98372.5	105855	172689	185173	209418	259015	66386.4	110417	118560	0	0	0	1	2	0	0	0	0	0	0	0	-1.25314	17.5184	-4.43004	0.00238347	0.0179564	-2.1507	-0.425908	17.932	-1.90704	0.0921336	0.295047	-6.05419	-1.60282	17.3436
LmxM.16.0020	1	1	49.81	0.00196814	0.00300131	1.89578	0.987555	KKT3	CLK2	23329	hypothetical protein, conserved	321964	338552	324499	356428	357220	490041	388639	421272	450235	232078	174442	258191	1	3	0	1	1	1	1	1	1	1	0	1	NA	NA	NA	NA	NA	NA	NA	NA	NA	NA	NA	NA	NA	NA
LmxM.05.0890	40	29	1772.63	0.00196962	0.00300131	1.69919	0.987539	BDF5	KKT2	209961	hypothetical protein, conserved	3.08924e+07	2.75872e+07	24728427	1.86291e+07	1.74426e+07	1.28974e+07	2.14152e+07	2.04059e+07	2.17467e+07	1.60201e+07	1.80918e+07	1.51924e+07	23	25	21	9	16	10	21	25	21	20	13	19	-0.776723	24.3309	-5.13243	0.00099103	0.0102533	-1.20018	-0.383	24.5278	-3.90318	0.00432944	0.0519258	-2.92694	-0.752948	24.3428
LmxM.17.1320	10	7	290.44	0.00197213	0.00300131	2.55436	0.987511	KKT2	BDF5	62701	hypothetical protein, conserved	2.42252e+06	2.93853e+06	2.89462e+06	7.17461e+06	7.37135e+06	6.54202e+06	3.69152e+06	3.99587e+06	4.59167e+06	6.09843e+06	8.2676e+06	3.99328e+06	4	1	4	2	4	3	3	4	1	3	3	6	1.35653	22.0648	12.2531	2.42768e-06	0.000222991	5.34465	0.572254	21.6727	4.48832	0.00192128	0.0298989	-2.05802	1.09617	21.9346
LmxM.34.0710	16	12	695.82	0.00197391	0.00300131	1.37997	0.987492	CLK2	BDF5	60507	hypothetical protein, conserved	5.26912e+06	5.0131e+06	6.03078e+06	7.00608e+06	7.43934e+06	6.40897e+06	5.99805e+06	6.01073e+06	5.48937e+06	7.58587e+06	7.90055e+06	7.02497e+06	9	8	9	8	13	3	6	12	7	12	10	9	0.356088	22.5481	3.35692	0.0104725	0.0496279	-3.73218	0.104355	22.4223	1.01109	0.340933	0.586281	-7.19933	0.467383	22.6038
LmxM.23.0690	32	28	2260.2	0.00198534	0.00301213	1.66818	0.987365	BDF5	KKT2	47855	3-ketoacyl-CoA thiolase-like protein	2.20781e+08	2.06703e+08	1.7427e+08	1.24287e+08	1.01977e+08	1.3446e+08	1.51311e+08	1.50793e+08	1.68829e+08	1.33448e+08	1.17522e+08	1.41144e+08	61	55	51	49	49	56	40	48	51	43	32	34	-0.740801	27.2022	-5.70677	0.000509108	0.00654368	-0.475005	-0.34862	27.3983	-3.33987	0.00990718	0.0830818	-3.8017	-0.615042	27.2651
LmxM.25.2070	2	1	38.33	0.00198582	0.00301213	2.36324	0.98736	BDF5	KKT2	59249	hypothetical protein, conserved	185686	155119	140393	74829	86825.7	41963.3	161943	135718	174381	80678.8	71002.5	89879.3	0	0	0	0	1	0	0	0	0	0	0	0	NA	NA	NA	NA	NA	NA	NA	NA	NA	NA	NA	NA	NA	NA
LmxM.06.0600	16	12	665.77	0.00200427	0.00303647	3.57236	0.987155	KKT3	CLK2	150133	hypothetical protein, conserved	1.80737e+06	3.71095e+06	2.93598e+06	4.40315e+06	4.56442e+06	2.83424e+06	7.45078e+06	8.05394e+06	6.34669e+06	2.24472e+06	2.39067e+06	1.48141e+06	0	1	1	8	9	6	9	9	13	0	1	2	0.510803	21.6201	1.76874	0.117552	0.24824	-6.16663	1.42452	22.077	5.7655	0.000498836	0.0120145	-0.526537	-0.4362	21.1466
LmxM.21.0290	13	8	543.73	0.00201023	0.00304184	2.88125	0.987089	KKT3	CLK2	122292	hypothetical protein, conserved	1.49671e+06	1.12025e+06	854563	699552	644025	485525	1.22765e+06	1.69801e+06	1.03315e+06	524031	509282	340677	5	4	6	2	1	3	8	4	8	3	1	1	-0.903853	19.6526	-3.83762	0.00528641	0.0311559	-3.00619	0.195974	20.2025	0.789134	0.452583	0.679941	-7.40233	-1.32604	19.4415
LmxM.06.0030	19	14	924.19	0.00201362	0.00304331	1.28391	0.987052	KKT2	CLK2	75520	hypothetical protein, conserved	9.1184e+06	7.75263e+06	8.68459e+06	1.05527e+07	1.09651e+07	1.11121e+07	8.59009e+06	8.35803e+06	9.54313e+06	8.31879e+06	8.73719e+06	8.35845e+06	11	9	13	10	10	13	7	9	14	9	10	13	0.35551	23.1966	3.97154	0.0043953	0.027624	-2.80872	0.0527912	23.0453	0.533055	0.608164	0.796773	-7.58234	-0.0050485	23.0164
LmxM.28.1530	19	17	647.96	0.00201758	0.00304564	1.52835	0.987007	KKT3	CLK2	44296	DEAD box RNA helicase, putative	8.46541e+06	7.99616e+06	7.15281e+06	7.18964e+06	7.04734e+06	7.67728e+06	8.22402e+06	9.8142e+06	1.04643e+07	6.34787e+06	5.80389e+06	6.49742e+06	13	10	11	10	10	10	9	12	12	11	13	8	-0.105268	22.8521	-1.11324	0.298988	0.464331	-6.99665	0.267575	23.0385	2.29684	0.0500168	0.210227	-5.45978	-0.338745	22.7353
LmxM.15.0160	4	1	77.03	0.00203063	0.00306166	1.47463	0.986862	KKT2	BDF5	86057	hypothetical protein, conserved	163239	166754	160745	208711	252269	262675	214938	241115	243288	219039	208109	183199	0	0	0	0	0	1	0	0	2	0	0	0	NA	NA	NA	NA	NA	NA	NA	NA	NA	NA	NA	NA	NA	NA
LmxM.29.0080	14	7	339.79	0.00203312	0.00306175	1.28913	0.986834	CLK2	BDF5	47625	mitotic cyclin, putative	3.22443e+06	3.48504e+06	3.42601e+06	3.74334e+06	3.95797e+06	4.02961e+06	4.0404e+06	3.45473e+06	3.67607e+06	4.35066e+06	4.20929e+06	4.50598e+06	3	4	6	3	9	5	4	4	3	3	2	5	0.210992	21.7926	2.3105	0.0507117	0.141153	-5.35863	0.138162	21.7562	1.3367	0.217291	0.464689	-6.83383	0.366634	21.8705
LmxM.08_29.1900	7	4	235.66	0.00204952	0.00308276	3.47068	0.986651	KKT3	CLK2	49716	hypothetical protein, conserved	587554	641915	577668	300624	196115	456590	691408	712134	692071	301111	137488	165206	2	5	3	4	4	2	4	4	5	3	3	3	-1.0056	18.696	-3.43002	0.00941928	0.0461888	-3.62023	0.215086	19.3063	1.56293	0.155854	0.387625	-6.54193	-1.66449	18.3665
LmxM.33.1090	22	17	899.84	0.00205267	0.00308382	1.5383	0.986615	CLK2	KKT3	155618	dihydroxyacetonephosphate acetyltransferase	2.75465e+06	3.30081e+06	2.80268e+06	3.76846e+06	4.06297e+06	3.42882e+06	2.51409e+06	2.81535e+06	2.56606e+06	4.17388e+06	4.48718e+06	3.48457e+06	14	14	8	11	12	9	10	10	6	9	14	8	0.347575	21.6625	2.9773	0.0183511	0.071915	-4.32007	-0.162864	21.4073	-1.40275	0.197472	0.440553	-6.75142	0.452228	21.7148
LmxM.21.0883	5	4	212.39	0.00206108	0.00309276	1.24936	0.986521	CLK2	KKT3	22807	hypothetical protein, conserved	3.31931e+06	3.19741e+06	2.99058e+06	3.65334e+06	3.70652e+06	3.72526e+06	2.80886e+06	3.04596e+06	3.29463e+06	3.618e+06	3.82471e+06	3.98828e+06	2	4	4	5	2	2	1	3	3	3	2	6	0.222804	21.7057	2.42849	0.0422936	0.124715	-5.1764	-0.0570694	21.5658	-0.530582	0.609802	0.796773	-7.58376	0.266032	21.7273
LmxM.28.0510	15	13	748.71	0.00206673	0.00309732	1.24796	0.986458	CLK2	BDF5	44570	hypothetical protein, conserved	1.29552e+07	1.40138e+07	1.42684e+07	1.5903e+07	1.57987e+07	1.58774e+07	1.47575e+07	1.4179e+07	1.27492e+07	1.78135e+07	1.74622e+07	1.61868e+07	9	7	9	12	11	9	12	8	10	9	13	12	0.207625	23.815	2.72147	0.0270107	0.0941872	-4.71979	0.0141349	23.7183	0.156379	0.879524	0.946205	-7.7251	0.319606	23.871
LmxM.25.2050	6	4	207.04	0.00206904	0.00309732	3.27827	0.986432	KKT3	BDF5	114944	helicase-like protein, putative	141959	236215	355567	220229	224082	349785	799029	678904	927466	231575	225584	299502	1	2	2	2	2	0	3	2	2	2	1	2	0.177935	17.8905	0.488861	0.638493	0.763597	-7.51153	1.79968	18.7014	5.59779	0.000486065	0.0118098	-0.564246	0.130672	17.8669
LmxM.13.1590	6	4	174.24	0.00207691	0.00310482	2.25739	0.986343	BDF5	CLK2	83769	hypothetical protein, conserved	255877	188539	207406	145027	194160	238471	136790	176996	141492	88361.2	91192.1	109197	2	1	0	1	1	1	1	2	2	0	1	0	-0.191798	17.6213	-0.733706	0.484762	0.636402	-7.35096	-0.51546	17.4595	-2.13164	0.0648639	0.240431	-5.71563	-1.16912	17.1327
LmxM.04.1160	9	7	301.4	0.00207898	0.00310482	1.77408	0.98632	KKT2	KKT3	35393	fructose-1,6-bisphosphatase, cytosolic, putative	1.98179e+06	2.12e+06	2.3157e+06	3.56756e+06	3.67255e+06	3.40179e+06	1.74701e+06	1.86305e+06	2.38848e+06	2.40066e+06	3.17026e+06	2.32458e+06	3	2	3	5	3	5	3	5	3	4	7	5	0.731898	21.3916	7.06623	0.000123958	0.00260797	1.06838	-0.107888	20.9717	-0.736877	0.481787	0.704078	-7.44435	0.287563	21.1695
LmxM.17.0270	7	6	203.15	0.00208896	0.00311417	1.86761	0.986207	CLK2	KKT2	30576	NADH-ubiquinone oxidoreductase, mitochondrial, putative	1.25846e+06	1.15528e+06	1.11137e+06	665976	705005	554506	938935	956090	999310	1.00988e+06	1.0375e+06	1.54868e+06	4	4	6	3	6	4	4	4	2	4	5	4	-0.877907	19.7234	-6.07553	0.000339609	0.00509549	-0.0332035	-0.282974	20.0208	-2.26902	0.0522573	0.213962	-5.50318	0.00203126	20.1633
LmxM.22.0230	5	3	141.53	0.00209019	0.00311417	3.33207	0.986193	BDF5	KKT3	54333	amino acid permease, putative	1.13613e+07	9.52309e+06	8.39497e+06	5.61075e+06	4.87995e+06	3.82123e+06	1.98882e+06	2.87013e+06	3.92819e+06	5.2962e+06	5.41345e+06	3.41328e+06	3	2	2	1	2	1	1	1	1	1	2	2	-1.03931	22.6876	-6.2536	0.000280987	0.00450297	0.173756	-1.78004	22.3172	-7.46282	9.08504e-05	0.00352724	1.3418	-1.07145	22.6715
LmxM.03.0080	12	9	351.3	0.00209733	0.00312111	1.74131	0.986113	CLK2	KKT3	63494	glycerol-3-phosphate acyl transferase	4.54098e+06	3.58399e+06	3.4047e+06	4.44729e+06	4.33805e+06	4.7882e+06	2.44747e+06	2.19996e+06	3.15922e+06	4.13192e+06	4.80611e+06	4.65573e+06	4	4	2	6	6	7	2	2	6	2	3	1	0.245787	21.9852	1.92741	0.0913152	0.211269	-5.93575	-0.567922	21.5783	-3.38406	0.00927034	0.0795265	-3.73199	0.246197	21.9854
LmxM.27.1100	12	7	524.68	0.00210524	0.00312919	1.70914	0.986023	KKT3	CLK2	69751	hypothetical protein, conserved	3.12329e+06	2.77693e+06	2.63005e+06	2.10724e+06	1.66671e+06	2.06612e+06	3.24043e+06	2.87679e+06	2.58308e+06	1.70703e+06	1.38681e+06	1.99661e+06	5	4	6	5	3	3	6	4	5	3	5	4	-0.550787	21.1601	-4.18004	0.00331477	0.0226284	-2.50594	0.0260304	21.4485	0.207484	0.840702	0.929834	-7.71473	-0.756947	21.057
LmxM.29.0780	22	19	904.43	0.00211924	0.00314627	1.45931	0.985864	KKT3	KKT2	75526	mitochondrial oligo_U binding protein TBRGG1, putative	9.31926e+06	9.24359e+06	7.84878e+06	7.72468e+06	6.74487e+06	7.65484e+06	1.14674e+07	1.04117e+07	1.04072e+07	9.11769e+06	8.12016e+06	9.13685e+06	11	13	14	13	15	6	16	22	10	14	19	10	-0.253834	22.9384	-2.42802	0.0423241	0.124715	-5.17713	0.292656	23.2116	2.94498	0.0181135	0.118224	-4.4298	0.000245518	23.0654
LmxM.11.0930	2	1	54.95	0.00212499	0.00314629	2.69949	0.985799	KKT3	KKT2	42664	hypothetical protein, conserved	179480	157579	231801	61398.3	60089.7	104509	224595	164248	221235	58154	72635.8	113755	1	1	1	0	1	1	1	0	1	0	1	1	NA	NA	NA	NA	NA	NA	NA	NA	NA	NA	NA	NA	NA	NA
LmxM.17.1290	29	24	1289.17	0.00212629	0.00314629	1.25491	0.985784	KKT2	CLK2	81180	translation initiation factor, putative	1.67333e+07	1.56578e+07	1.5266e+07	1.84675e+07	1.69521e+07	1.76927e+07	1.43646e+07	1.49172e+07	1.359e+07	1.50005e+07	1.41913e+07	1.31319e+07	15	19	16	15	12	17	18	19	15	20	10	11	0.156561	23.9984	1.97954	0.0843249	0.200738	-5.85899	-0.152629	23.8438	-1.85086	0.100512	0.309279	-6.13672	-0.172278	23.834
LmxM.14.0740	7	3	321.69	0.00212674	0.00314629	1.42745	0.985779	CLK2	KKT3	34824	fatty acid elongase, putative	3.31018e+06	3.11105e+06	3.83038e+06	4.11485e+06	4.59927e+06	4.03239e+06	3.36884e+06	3.07074e+06	3.06426e+06	4.18911e+06	4.99129e+06	4.38583e+06	1	1	3	3	5	3	5	4	2	3	4	3	0.31736	21.8575	2.78587	0.0244931	0.0882691	-4.6191	-0.10514	21.6463	-0.917583	0.385083	0.625485	-7.28998	0.405703	21.9017
LmxM.19.0770	9	7	337.71	0.00212971	0.00314698	1.36923	0.985745	BDF5	KKT3	26012	SNARE protein, putative	809328	765260	819156	677838	767520	728488	562584	561982	623670	716433	763620	641364	6	4	4	6	4	1	3	6	2	5	3	4	-0.140255	19.5351	-1.08723	0.309639	0.473425	-7.02452	-0.454479	19.378	-3.29998	0.0105215	0.0857665	-3.86474	-0.177328	19.5166
LmxM.09.1230	6	4	215.74	0.00213437	0.00315016	1.71659	0.985692	KKT2	KKT3	47981	hypothetical protein, conserved	732619	593889	600243	911855	955629	881290	523077	491163	587058	621593	856848	722018	1	3	4	1	4	1	4	1	1	1	3	5	0.518689	19.5453	3.63819	0.00699263	0.0375132	-3.30432	-0.264025	19.1539	-1.62645	0.141661	0.371965	-6.45542	0.18608	19.3789
LmxM.36.2380;LmxM.36.2390	19	15	1039.59	0.00214362	0.00316012	1.32679	0.985587	BDF5	KKT3	40299	sterol 24-c-methyltransferase, putative	7.71195e+07	7.29691e+07	6.89214e+07	6.70929e+07	6.2932e+07	6.45557e+07	5.46188e+07	5.42185e+07	5.62298e+07	6.06838e+07	5.67729e+07	4.84329e+07	23	24	23	25	21	23	22	26	17	24	20	14	-0.169611	26.0351	-2.196	0.0604855	0.15993	-5.53387	-0.406605	25.9166	-5.25664	0.000713345	0.0155287	-0.988967	-0.405611	25.9171
LmxM.32.1920	8	7	348.54	0.0021495	0.00316508	1.39513	0.98552	CLK2	KKT3	21748	hypothetical protein, conserved	5.60201e+06	5.81577e+06	5.12422e+06	5.20999e+06	5.41922e+06	5.42371e+06	3.82077e+06	4.20937e+06	4.58196e+06	5.92808e+06	6.33249e+06	5.33492e+06	4	6	5	5	4	5	9	5	3	7	3	4	-0.0415335	22.3719	-0.466721	0.653558	0.775456	-7.5231	-0.393271	22.196	-3.7007	0.00580124	0.0603521	-3.2376	0.0875195	22.4364
LmxM.34.3540	9	9	352.27	0.00216311	0.0031814	1.32686	0.985364	KKT3	CLK2	24601	hypothetical protein, conserved	1.81582e+06	1.48903e+06	1.56807e+06	1.41652e+06	1.49124e+06	1.4265e+06	1.77831e+06	1.65482e+06	1.68087e+06	1.21418e+06	1.33232e+06	1.30772e+06	3	4	3	5	5	4	6	4	3	6	7	4	-0.164211	20.5441	-1.36604	0.210305	0.366501	-6.7026	0.0741365	20.6633	0.60116	0.564011	0.768197	-7.54072	-0.334335	20.4591
LmxM.33.1060	11	8	367.07	0.00218016	0.00320191	1.38737	0.985169	BDF5	KKT2	69712	mitochondrial ATP-dependent zinc metallopeptidase, putative,metallo-peptidase, Clan MA(E), Family M41	2.04879e+06	1.99174e+06	1.92704e+06	1.57299e+06	1.30203e+06	1.42636e+06	1.71153e+06	1.59518e+06	1.44001e+06	1.79929e+06	1.66451e+06	1.73614e+06	3	5	4	3	4	2	4	5	3	3	5	2	-0.476198	20.6852	-4.1074	0.00365448	0.0241029	-2.61077	-0.333372	20.7566	-2.84953	0.0210053	0.128419	-4.58241	-0.19893	20.8238
LmxM.10.0820	11	10	307.39	0.00218214	0.00320191	1.50123	0.985146	KKT3	KKT2	45969	hypothetical protein, conserved	3.60707e+06	3.764e+06	2.99675e+06	2.66435e+06	2.57383e+06	2.90886e+06	4.08739e+06	3.61176e+06	4.53145e+06	3.98587e+06	3.81152e+06	4.09906e+06	6	5	1	8	4	2	3	7	4	6	4	3	-0.34278	21.5423	-2.85725	0.0219848	0.0819751	-4.50752	0.239119	21.8333	1.82398	0.104773	0.317693	-6.17586	0.204687	21.8161
LmxM.05.0940	8	1	179.84	0.00218984	0.00320615	2.23505	0.985058	BDF5	KKT3	134226	hypothetical protein, conserved	56193.8	53301.9	58177.8	39283.6	36068.4	39906.1	29833.4	21801.5	23385	17675.8	33555.5	28171.9	1	1	1	1	1	0	0	0	0	0	1	0	NA	NA	NA	NA	NA	NA	NA	NA	NA	NA	NA	NA	NA	NA
LmxM.31.0760	4	1	102.13	0.0021905	0.00320615	5.01606	0.98505	BDF5	CLK2	33459	cyclin 9, putative	160689	83210.9	200549	49582.7	30931.1	63457.3	49456.6	30341.6	48743	26921.3	33517.2	28166.4	0	0	2	0	0	0	0	0	2	0	0	0	NA	NA	NA	NA	NA	NA	NA	NA	NA	NA	NA	NA	NA	NA
LmxM.32.1530	3	2	145.68	0.00219607	0.00320615	1.34399	0.984986	CLK2	KKT3	20645	hypothetical protein, conserved	5.94927e+06	5.82892e+06	5.45531e+06	5.8763e+06	5.17762e+06	5.21963e+06	4.50469e+06	4.27422e+06	4.79386e+06	5.77104e+06	6.60219e+06	5.86844e+06	1	3	2	1	2	2	2	2	2	2	2	2	-0.0841529	22.4107	-0.902688	0.393923	0.554793	-7.20772	-0.34511	22.2802	-3.69741	0.00582913	0.0604356	-3.24268	0.0803821	22.493
LmxM.20.0260	27	13	714.17	0.00219683	0.00320615	2.38301	0.984977	BDF5	CLK2	539163	hypothetical protein, conserved	2.4794e+06	1.6618e+06	1.4555e+06	1.2401e+06	1.0132e+06	1.07345e+06	1.2523e+06	1.26764e+06	1.44117e+06	820008	884293	644283	7	6	8	5	4	4	5	5	5	3	4	2	-0.71754	20.4342	-3.49193	0.00861533	0.0432079	-3.52581	-0.463428	20.5613	-2.3281	0.0476125	0.206122	-5.41086	-1.22739	20.1793
LmxM.08_29.1570	1	1	46.33	0.00219777	0.00320615	4.44616	0.984967	KKT2	BDF5	44377	glutamamyl carboxypeptidase, putative,metallo-peptidase, Clan MH, Family M18	53054	32859.2	49226.5	187624	212133	201096	52399.2	68683.5	117777	137996	184400	81412.4	0	0	0	0	1	0	0	0	0	0	0	0	NA	NA	NA	NA	NA	NA	NA	NA	NA	NA	NA	NA	NA	NA
LmxM.36.4520	7	3	224.49	0.00221162	0.00322262	1.8338	0.984807	KKT2	CLK2	114823	hypothetical protein, conserved	293606	224276	241030	400081	361610	320080	233360	233033	239804	176266	238481	175159	1	1	1	2	2	2	2	1	1	1	2	0	0.51493	18.1966	2.62791	0.0311528	0.103004	-4.86598	-0.0944739	17.8919	-0.467122	0.652598	0.825558	-7.61817	-0.369359	17.7544
LmxM.13.1450	4	1	118.96	0.0022173	0.00322413	2.07412	0.984742	BDF5	CLK2	24489	EF hand-like protein	364418	399089	312910	260422	263452	252853	192638	307459	293349	169856	184445	164674	1	0	2	2	1	0	0	0	0	0	0	0	NA	NA	NA	NA	NA	NA	NA	NA	NA	NA	NA	NA	NA	NA
LmxM.20.0340	7	2	129.39	0.00221777	0.00322413	4.28311	0.984736	BDF5	CLK2	42504	hypothetical protein, conserved	161876	91628.2	49474.4	20160.4	27601	28352.6	69689.7	92874.3	59357.9	24183.2	27817.4	18737.4	1	1	0	0	0	0	1	2	0	0	0	0	-1.84652	15.5375	-3.53917	0.00805116	0.0411407	-3.45402	-0.311208	16.3052	-0.65808	0.528562	0.742403	-7.50244	-1.95446	15.4836
LmxM.25.1370	5	4	187.81	0.00222925	0.00323707	1.81758	0.984604	KKT2	BDF5	53229	hypothetical protein, conserved	233791	337094	310031	458930	582451	559755	597431	499569	481653	399213	457134	488596	1	0	2	1	3	3	3	3	1	4	1	1	0.871475	18.5823	4.30274	0.00281609	0.020086	-2.33051	0.852223	18.5727	4.19439	0.00287152	0.0393242	-2.48886	0.622545	18.4578
LmxM.31.2960	13	7	276	0.00225799	0.00327502	2.33642	0.984271	KKT3	CLK2	81270	minichromosome maintenance (MCM) complex subunit, putative	634699	1.02802e+06	920956	869718	1.02262e+06	895596	1.10468e+06	1.45022e+06	1.04609e+06	570639	535589	435013	1	0	6	0	3	2	1	2	2	0	0	1	0.135534	19.7544	0.684507	0.51363	0.659956	-7.38786	0.493229	19.9333	2.29194	0.050404	0.211001	-5.46742	-0.725411	19.3239
LmxM.24.0380	9	2	164.56	0.0022704	0.00328924	4.78388	0.984126	KKT3	CLK2	105916	ppg3-related protein-like protein	49432.5	82909.5	40523.5	42935.6	35164.1	18904	112996	159188	132643	18098.4	41480.5	25044.3	0	0	0	0	0	0	1	0	0	1	0	0	-0.84693	15.3228	-1.63874	0.14118	0.28206	-6.34593	1.28153	16.3871	3.43599	0.00857669	0.0765559	-3.65027	-1.04766	15.2225
LmxM.32.0680	7	5	187.79	0.00227362	0.00329012	1.56294	0.984089	CLK2	BDF5	59159	sterol C-24 reductase, putative	2.16325e+06	2.40465e+06	2.98166e+06	2.76926e+06	2.86983e+06	3.13962e+06	2.37113e+06	2.5938e+06	2.86543e+06	3.86092e+06	3.8521e+06	4.08648e+06	1	0	6	1	3	4	0	3	3	3	2	4	0.22864	21.3643	1.65208	0.138401	0.27828	-6.32762	0.0614198	21.2807	0.420692	0.684811	0.845045	-7.64071	0.656771	21.5783
LmxM.34.0190	3	3	126.54	0.00228968	0.00330956	1.49343	0.983902	CLK2	KKT3	27523	hypothetical protein, conserved	2.79349e+06	2.33628e+06	3.00366e+06	3.07608e+06	3.32169e+06	3.18282e+06	2.182e+06	2.21523e+06	2.59139e+06	3.23364e+06	3.65083e+06	3.55257e+06	2	3	2	0	3	6	0	0	3	1	3	1	0.243437	21.4843	2.03275	0.0777273	0.189832	-5.77997	-0.21539	21.2549	-1.60441	0.146446	0.379047	-6.48563	0.365747	21.5454
LmxM.27.1895	48	41	2113.19	0.0022943	0.00331243	1.30585	0.983848	KKT3	KKT2	132969	hypothetical protein, conserved	2.35769e+07	2.21217e+07	2.27932e+07	2.08633e+07	1.91684e+07	2.16634e+07	2.83483e+07	2.58692e+07	2.63473e+07	2.52562e+07	2.45121e+07	2.89613e+07	25	22	24	24	21	26	26	27	33	28	29	27	-0.152161	24.3679	-1.897	0.0956472	0.21664	-5.98019	0.23357	24.5608	2.97028	0.0174183	0.1161	-4.38936	0.197607	24.5428
LmxM.24.1030	6	4	149.85	0.00231479	0.00333819	1.34031	0.983608	KKT2	CLK2	24166	dynein light chain, putative	2.2343e+06	2.20017e+06	2.41475e+06	2.66582e+06	2.84585e+06	2.93267e+06	2.05288e+06	2.28956e+06	2.30858e+06	1.91508e+06	2.12334e+06	2.26189e+06	4	2	2	3	3	2	2	2	2	2	2	2	0.302113	21.2724	3.019	0.0172408	0.0688534	-4.25509	-0.0431933	21.0997	-0.393855	0.703752	0.855504	-7.65271	-0.122682	21.06
LmxM.32.0210	7	5	242.4	0.0023259	0.00335037	3.24178	0.983478	KKT2	BDF5	101034	hypothetical protein, unknown function	65055.4	91169.4	70286.2	228281	311683	194335	91761.6	144294	88513.2	172086	263753	137096	2	4	1	6	4	2	2	4	1	2	1	2	1.68392	17.0308	5.79134	0.00046326	0.00614309	-0.37208	0.497088	16.4374	1.45884	0.181898	0.418873	-6.67956	1.29994	16.8388
LmxM.23.0020	13	11	539.35	0.00233335	0.00335405	1.50554	0.98339	BDF5	KKT3	43310	hypothetical protein, conserved	9.19087e+06	7.46869e+06	6.82641e+06	7.49588e+06	6.87795e+06	6.7708e+06	5.53984e+06	5.23745e+06	4.82239e+06	5.65131e+06	6.05791e+06	5.78541e+06	7	7	9	10	10	11	8	9	12	7	9	6	-0.141594	22.8182	-1.15446	0.282716	0.447356	-6.9515	-0.581241	22.5983	-4.60949	0.00163401	0.0268278	-1.88387	-0.41412	22.6819
LmxM.33.3030	5	4	258.64	0.00233378	0.00335405	1.27842	0.983385	KKT2	KKT3	38715	hypothetical protein, conserved	2.6754e+06	2.2269e+06	2.35659e+06	3.05812e+06	3.09904e+06	2.87923e+06	2.27025e+06	2.35658e+06	2.44155e+06	2.6996e+06	2.5943e+06	2.70994e+06	6	4	2	5	6	4	3	6	4	4	5	4	0.319553	21.3618	2.94327	0.0193127	0.0748269	-4.37317	-0.0347143	21.1847	-0.305409	0.76768	0.887652	-7.68683	0.144952	21.2745
LmxM.16.0950	14	12	711.26	0.00233961	0.00335859	1.45903	0.983317	KKT2	KKT3	53018	sucrose-phosphate synthase-like protein	1.92126e+07	1.53047e+07	1.82164e+07	2.28079e+07	1.98977e+07	2.28564e+07	1.43131e+07	1.41605e+07	1.64618e+07	1.59335e+07	1.5416e+07	1.56807e+07	13	12	9	9	9	12	9	10	8	11	6	6	0.317825	24.2195	2.89579	0.0207431	0.0787738	-4.44731	-0.227642	23.9468	-2.04025	0.0748565	0.264704	-5.8549	-0.158595	23.9813
LmxM.11.0140	10	7	410.56	0.00234246	0.00335885	1.27621	0.983283	KKT2	KKT3	33169	hypothetical protein, conserved	4.32927e+06	3.97965e+06	4.43716e+06	5.28577e+06	4.91641e+06	5.43498e+06	3.89245e+06	4.14735e+06	4.21298e+06	4.502e+06	4.51044e+06	4.05318e+06	4	8	4	5	5	5	7	7	4	6	5	6	0.295197	22.1646	3.16956	0.0137838	0.0593253	-4.02115	-0.0562305	21.9889	-0.586829	0.573148	0.775315	-7.54986	0.0354956	22.0348
LmxM.30.0030	10	8	285.1	0.0023619	0.00338287	1.51646	0.983055	KKT2	KKT3	117441	hypothetical protein, conserved	1.51831e+06	1.64615e+06	1.48865e+06	2.27256e+06	2.42713e+06	2.18088e+06	1.26758e+06	1.54445e+06	1.72521e+06	2.11644e+06	2.64701e+06	2.0071e+06	3	3	6	6	3	5	3	5	4	4	5	9	0.564302	20.8456	5.27379	0.000837683	0.00913054	-1.0174	-0.0465424	20.5402	-0.322716	0.755002	0.881655	-7.68082	0.531849	20.8293
LmxM.36.6290;LmxM.36.6300;LmxM.36.6280	6	4	294.35	0.00237531	0.00339822	1.81822	0.982896	CLK2	BDF5	62275	glucose transporter, lmgt2	3.6763e+06	4.53605e+06	5.44257e+06	8.4643e+06	8.45553e+06	6.84405e+06	5.55282e+06	6.26743e+06	5.3479e+06	7.3671e+06	9.63504e+06	7.82552e+06	6	8	5	8	5	7	4	5	4	6	6	4	0.810719	22.5049	5.10629	0.00102262	0.0104937	-1.23428	0.345363	22.2722	2.3119	0.0488434	0.207847	-5.43622	0.871199	22.5352
LmxM.30.0080	5	5	232.72	0.00241004	0.00344399	2.09408	0.982485	BDF5	CLK2	27045	hypothetical protein, conserved	2.73021e+06	1.83642e+06	2.42316e+06	1.3e+06	1.54395e+06	1.27553e+06	1.55133e+06	1.3049e+06	1.29575e+06	890199	1.23161e+06	1.21607e+06	4	3	5	1	3	2	2	3	2	3	3	3	-0.748853	20.7581	-4.43751	0.00236044	0.0179222	-2.14023	-0.737191	20.7639	-4.37832	0.00222975	0.0331907	-2.21788	-1.06261	20.6012
LmxM.32.2700	7	4	202.62	0.00241966	0.00345381	3.00574	0.982371	KKT3	CLK2	94501	minichromosome maintenance (MCM) complex subunit, putative	98713.1	121201	183132	75256.6	98264.5	53492.6	157878	153396	203424	54509.6	69736.2	46992.7	1	3	1	1	1	0	1	1	2	1	1	1	-0.823183	16.5752	-2.21157	0.0590533	0.156726	-5.51015	0.389657	17.1817	1.27779	0.236377	0.485432	-6.90515	-1.20551	16.3841
LmxM.28.1800	32	19	1456.52	0.00244407	0.00348198	1.44592	0.982081	KKT3	KKT2	272899	hypothetical protein, conserved	3.48688e+06	3.33602e+06	2.95711e+06	2.47866e+06	2.69258e+06	2.36995e+06	3.88955e+06	3.61231e+06	3.40212e+06	3.77003e+06	3.13055e+06	3.8416e+06	11	13	20	11	16	10	16	16	17	15	15	17	-0.373616	21.4462	-3.41029	0.00969192	0.0469752	-3.6504	0.158236	21.7121	1.4382	0.1875	0.427437	-6.70621	0.132817	21.6994
LmxM.31.3900	18	15	676.1	0.00244634	0.00348198	1.51134	0.982054	BDF5	CLK2	28597	60S ribosomal protein L2, putative	4.45028e+07	3.87e+07	4.14652e+07	3.31179e+07	2.91192e+07	3.32657e+07	2.90209e+07	3.36246e+07	3.52577e+07	3.04783e+07	2.60793e+07	2.59306e+07	9	12	10	10	7	6	8	5	9	7	9	10	-0.384837	25.1138	-4.21803	0.00315082	0.0218929	-2.4514	-0.351193	25.1306	-3.5046	0.00774336	0.0734546	-3.54268	-0.597593	25.0074
LmxM.23.0830	17	13	593.14	0.00244769	0.00348198	1.50035	0.982038	CLK2	KKT3	167118	Na/H antiporter-like protein	3.59977e+06	3.78597e+06	4.24927e+06	4.0094e+06	4.37923e+06	5.10094e+06	2.99345e+06	2.94345e+06	3.205e+06	4.09837e+06	4.5953e+06	5.0224e+06	11	12	12	17	14	12	10	11	11	9	16	13	0.209682	21.9883	1.72574	0.123949	0.258038	-6.2253	-0.345379	21.7108	-3.25523	0.0112589	0.0891507	-3.93561	0.235935	22.0015
LmxM.32.0040	10	5	522.5	0.00248449	0.00353035	1.30799	0.981598	CLK2	KKT2	56440	hypothetical protein, conserved	1.78812e+06	1.98245e+06	1.64129e+06	1.5986e+06	1.56536e+06	1.78552e+06	2.02105e+06	2.13148e+06	2.12741e+06	2.09091e+06	2.13572e+06	2.24721e+06	5	6	6	5	4	6	4	7	4	5	6	7	-0.126971	20.7149	-1.04368	0.328141	0.491559	-7.0701	0.218501	20.8877	1.86516	0.0983137	0.305738	-6.11581	0.262145	20.9095
LmxM.23.1590	4	2	139.86	0.00249857	0.00354634	1.85451	0.981429	BDF5	CLK2	50607	oxidoreductase-like protein	240904	278871	252035	197736	167189	189208	173268	153875	112691	127194	127452	161534	0	2	2	2	2	0	0	3	0	2	1	1	-0.478884	17.7308	-2.40431	0.0438952	0.127259	-5.21385	-0.831515	17.5544	-3.39776	0.00908184	0.078807	-3.71042	-0.897618	17.5214
LmxM.36.5130	25	22	1468.34	0.00250585	0.00355267	1.50749	0.981342	KKT2	KKT3	30491	hypothetical protein, conserved	2.24491e+08	2.37348e+08	2.03959e+08	3.09659e+08	2.68929e+08	308412719	1.89272e+08	1.71372e+08	2.27753e+08	2.76329e+08	2.56206e+08	2.67319e+08	38	36	36	46	33	31	36	30	32	40	44	34	0.41361	27.9295	4.4901	0.00220493	0.0172226	-2.06666	-0.185627	27.6299	-1.60123	0.14715	0.379566	-6.48999	0.266772	27.8561
LmxM.28.2960	1	1	42.99	0.00251793	0.00356238	2.01727	0.981197	BDF5	CLK2	34068	hypothetical protein, conserved	492497	349611	272718	240298	218358	246258	329907	318853	351110	175445	179222	197974	1	1	1	0	0	0	0	0	0	0	0	0	NA	NA	NA	NA	NA	NA	NA	NA	NA	NA	NA	NA	NA	NA
LmxM.33.3460	2	2	171.16	0.00251835	0.00356238	2.67606	0.981192	KKT3	CLK2	54525	hypothetical protein, conserved	668658	666908	415342	340094	440143	381965	488918	722665	541043	298791	180983	175155	2	3	1	3	2	2	3	3	2	2	1	1	-0.565238	18.838	-2.4696	0.0397046	0.120006	-5.11261	0.0152021	19.1283	0.0628727	0.951377	0.980412	-7.73656	-1.42981	18.4058
LmxM.34.2260	9	7	248.51	0.00252896	0.00356946	1.46945	0.981064	BDF5	CLK2	57653	hypothetical protein, conserved	1.42085e+06	1.46031e+06	1.46142e+06	1.03133e+06	1.12238e+06	812534	963275	1.05622e+06	1.01914e+06	924107	961783	1.06935e+06	3	4	5	2	2	0	2	1	2	0	2	1	-0.562945	20.1836	-3.80737	0.00551357	0.0320434	-3.05111	-0.516039	20.207	-4.39858	0.00216915	0.0325459	-2.18832	-0.557918	20.1861
LmxM.18.1580	8	5	375.43	0.00252903	0.00356946	1.47453	0.981063	BDF5	CLK2	34454	nonspecific nucleoside hydrolase	1.52324e+07	1.53584e+07	1.62954e+07	1.10795e+07	1.05346e+07	1.26286e+07	1.09658e+07	1.06165e+07	1.04278e+07	9.52923e+06	9.70587e+06	1.25622e+07	6	6	8	6	7	10	5	5	5	6	7	10	-0.456973	23.6686	-4.93652	0.00125683	0.0120695	-1.45818	-0.550294	23.6219	-7.0687	9.41689e-05	0.00358222	1.21321	-0.571396	23.6113
LmxM.25.1540	10	9	414.25	0.00255597	0.00359887	1.29342	0.980739	KKT3	KKT2	81222	hypothetical protein, conserved	2.63464e+06	2.62102e+06	2.88185e+06	2.33232e+06	2.31037e+06	2.39607e+06	3.25654e+06	2.79722e+06	3.05029e+06	2.51969e+06	2.45839e+06	2.70898e+06	3	4	10	2	5	4	6	5	10	5	3	11	-0.208057	21.2658	-2.14234	0.0656895	0.169211	-5.61531	0.160518	21.4501	1.4844	0.175167	0.410758	-6.64626	-0.082007	21.3288
LmxM.34.4700	14	10	458.55	0.00255691	0.00359887	1.44155	0.980727	KKT2	CLK2	53810	MCAK-like kinesin, putative	3.45948e+06	3.39699e+06	3.69267e+06	4.26647e+06	5.27941e+06	4.99949e+06	4.2698e+06	4.00829e+06	4.88442e+06	3.13233e+06	3.30253e+06	3.65521e+06	7	4	12	5	12	11	8	6	10	8	9	11	0.458574	21.974	4.19392	0.00325382	0.0223204	-2.48599	0.315289	21.9024	2.90454	0.0192847	0.12244	-4.49444	-0.0662383	21.7116
LmxM.24.2070	13	12	785.13	0.00255845	0.00359887	1.58139	0.980709	KKT3	CLK2	24729	40S ribosomal protein S8, putative	1.29435e+08	1.02904e+08	1.15435e+08	9.99041e+07	9.66393e+07	1.06597e+08	1.1412e+08	1.25029e+08	1.17757e+08	8.81505e+07	7.45385e+07	6.30028e+07	12	12	11	11	10	12	11	11	10	12	10	8	-0.193048	26.6858	-1.935	0.0902641	0.209707	-5.92462	0.0426741	26.8036	0.431222	0.677442	0.840332	-7.6358	-0.631007	26.4668
LmxM.27.2390	12	11	481.46	0.0025693	0.00361011	1.32578	0.980578	KKT3	BDF5	54638	TPR-repeat protein, putative	2.51168e+06	2.06853e+06	2.27286e+06	2.6706e+06	2.79469e+06	2.62338e+06	3.17082e+06	2.79873e+06	3.11614e+06	2.46017e+06	2.37335e+06	2.46597e+06	6	8	8	8	9	5	6	7	8	9	10	8	0.24317	21.2404	2.2105	0.0591499	0.156872	-5.51177	0.409206	21.3234	3.47885	0.00804558	0.0743595	-3.583	0.095356	21.1665
LmxM.08_29.0200	11	2	247.78	0.00259422	0.00364106	2.17829	0.980276	BDF5	KKT2	175543	hypothetical protein, conserved	90258.8	57512	52227.8	30884.6	32308	28622.1	57324.1	68023.7	64619.6	36013.6	43551.3	26859.3	1	2	0	0	0	0	1	1	0	0	0	0	-1.08228	15.4408	-2.59793	0.032614	0.106341	-4.91278	-0.0351991	15.9644	-0.0946489	0.92687	0.969291	-7.73376	-0.895356	15.5343
LmxM.10.0800	16	9	508.48	0.0026192	0.00367203	1.48149	0.979973	KKT3	KKT2	116165	hypothetical protein, conserved	1.08179e+06	1.42101e+06	1.11803e+06	1.05698e+06	1.09689e+06	1.05542e+06	1.68627e+06	1.54719e+06	1.52108e+06	1.41528e+06	1.35516e+06	1.58479e+06	4	4	6	7	7	2	6	5	6	6	4	5	-0.163374	20.1103	-1.1518	0.283746	0.44816	-6.95446	0.402426	20.3932	2.79723	0.022788	0.135149	-4.66604	0.274177	20.3291
LmxM.11.0070	9	6	358.46	0.00262466	0.00367237	1.41466	0.979907	KKT2	BDF5	175665	hypothetical protein, conserved	1.23609e+06	1.22194e+06	1.26613e+06	1.84565e+06	1.68166e+06	1.74113e+06	1.41773e+06	1.1162e+06	1.44177e+06	1.5076e+06	1.73297e+06	1.66271e+06	4	4	4	5	6	3	5	5	5	4	4	4	0.499549	20.4931	4.66633	0.00176001	0.0149621	-1.82304	0.0848769	20.2858	0.605397	0.561326	0.766243	-7.53798	0.394549	20.4406
LmxM.06.1100	13	13	654.18	0.00262528	0.00367237	1.47292	0.979899	KKT2	KKT3	32443	hypothetical protein, conserved	7.96612e+06	7.63787e+06	6.90709e+06	8.96268e+06	8.6381e+06	8.78094e+06	5.34574e+06	6.50115e+06	6.06431e+06	7.58093e+06	7.64817e+06	6.36868e+06	5	9	9	10	8	9	8	7	8	7	7	7	0.231298	22.9523	2.66429	0.0294694	0.0994009	-4.80916	-0.331899	22.6707	-3.10725	0.0141077	0.102765	-4.17079	-0.0622143	22.8055
LmxM.36.5380	33	25	1745.53	0.00264856	0.00370082	1.25133	0.979616	KKT3	BDF5	57757	NADH dehydrogenase, putative	4.15613e+07	3.93799e+07	3.75706e+07	4.62108e+07	4.52443e+07	4.11332e+07	4.65438e+07	4.86406e+07	5.31134e+07	4.82768e+07	4.89319e+07	5.09351e+07	19	16	15	19	23	23	14	17	25	29	19	20	0.161322	25.3149	1.9559	0.0874285	0.205016	-5.89388	0.322508	25.3955	3.78785	0.00511109	0.0558545	-3.10332	0.32282	25.3957
LmxM.23.0550	16	9	556.72	0.00267555	0.00373439	1.53104	0.979287	BDF5	CLK2	116096	ubiquitin-activating enzyme e1, putative	2.31086e+06	1.97884e+06	1.83893e+06	1.73136e+06	1.42989e+06	1.59236e+06	1.39767e+06	1.23231e+06	1.53685e+06	1.39762e+06	1.33518e+06	1.27011e+06	8	4	3	5	3	4	6	4	3	5	4	4	-0.364321	20.7734	-2.7314	0.0266058	0.0935552	-4.70427	-0.555858	20.6776	-3.9448	0.00407958	0.0503728	-2.86367	-0.608993	20.6511
LmxM.20.0375	24	14	764.89	0.00268031	0.0037369	1.47071	0.979229	CLK2	KKT3	156990	hypothetical protein, conserved	2.36218e+06	2.56348e+06	2.31885e+06	3.0449e+06	3.49309e+06	2.92398e+06	1.85819e+06	2.37825e+06	2.33248e+06	2.91463e+06	3.47876e+06	3.26761e+06	3	5	4	6	4	4	6	5	5	7	4	6	0.382402	21.3933	3.47086	0.0088804	0.0442961	-3.5579	-0.148654	21.1278	-1.14032	0.286425	0.539609	-7.06299	0.412832	21.4085
LmxM.07.0650	15	2	561.18	0.00268608	0.00374079	1.59431	0.979158	KKT2	BDF5	124595	vacuolar-type Ca2 -ATPase, putative	623618	698818	550254	940731	1.13345e+06	911478	818667	956736	785299	913714	876824	845023	1	0	1	0	3	2	0	2	2	3	3	2	0.672986	19.5814	4.2887	0.00286879	0.0203463	-2.35048	0.452988	19.4714	2.85018	0.0209841	0.128419	-4.58137	0.499115	19.4944
LmxM.31.3950	6	5	252.91	0.00270329	0.00376061	1.63315	0.978948	KKT3	CLK2	113072	hypothetical protein, conserved	1.51716e+06	1.25785e+06	1.16047e+06	936780	1.01443e+06	888469	1.50152e+06	1.35878e+06	1.11037e+06	800175	908792	722333	3	3	3	4	3	2	6	4	4	2	2	1	-0.463732	20.0821	-3.23932	0.0124372	0.0554845	-3.91325	0.0109095	20.3194	0.0665413	0.948544	0.979139	-7.7363	-0.691966	19.9679
LmxM.34.4550	18	15	689.32	0.00271235	0.00376841	1.7494	0.978837	KKT2	BDF5	164659	hypothetical protein, conserved	3.9041e+06	3.49182e+06	2.7366e+06	6.0367e+06	5.30527e+06	6.38384e+06	3.67133e+06	3.48055e+06	4.06065e+06	3.91998e+06	3.4674e+06	4.4273e+06	7	7	10	8	13	13	5	4	7	8	13	13	0.818088	22.0811	5.54598	0.000610735	0.00734922	-0.673391	0.158659	21.7513	1.08724	0.307914	0.558307	-7.12047	0.229927	21.787
LmxM.08_29.0280	13	6	397.64	0.00271489	0.00376841	1.36007	0.978806	CLK2	KKT2	54397	unspecified product	2.65023e+06	2.82123e+06	2.98835e+06	1.97956e+06	2.18269e+06	2.23338e+06	2.65476e+06	2.91162e+06	2.64624e+06	2.81638e+06	3.2241e+06	2.65804e+06	6	4	3	2	3	2	3	6	3	6	3	3	-0.40376	21.2236	-3.82475	0.00538179	0.0316191	-3.02529	-0.0424807	21.4043	-0.403253	0.697094	0.851782	-7.6486	0.0371043	21.4441
LmxM.08.0440	31	15	972.49	0.00273729	0.00379532	2.39847	0.978531	KKT3	CLK2	257823	hypothetical protein, conserved	624363	1.14907e+06	957908	569385	479397	435327	1.07184e+06	1.34223e+06	848850	488159	487473	384786	4	7	5	4	1	2	5	12	7	2	2	1	-0.843981	19.3292	-3.51247	0.00836501	0.0423992	-3.49457	0.276472	19.8894	1.07736	0.312301	0.562487	-7.13073	-0.969313	19.2665
LmxM.24.1300	4	3	125.55	0.002749	0.00380736	3.67733	0.978387	CLK2	KKT3	89191	DNAJ-domain protein, putative	329756	401293	364585	255369	321464	112620	146555	141782	102028	480133	474416	480951	4	3	2	3	3	2	2	2	1	2	2	2	-0.794534	18.0765	-2.11424	0.0685891	0.174436	-5.65776	-1.50275	17.7224	-6.4423	0.000181223	0.00578379	0.499743	0.394388	18.6709
LmxM.20.1130	20	11	829.46	0.00276168	0.00382073	1.30409	0.978231	KKT2	KKT3	74702	DNAj-like protein	5.79515e+06	5.14414e+06	5.60876e+06	6.2103e+06	6.72713e+06	5.74408e+06	4.56893e+06	4.76092e+06	4.99543e+06	5.58118e+06	5.66863e+06	5.81314e+06	10	4	7	11	10	10	7	12	8	8	5	8	0.173756	22.4803	1.76921	0.116096	0.247155	-6.16399	-0.207252	22.2898	-2.20408	0.0578826	0.226795	-5.60402	0.0458092	22.4163
LmxM.27.0630	36	26	1639.13	0.00278502	0.00384879	1.32272	0.977943	KKT3	BDF5	99922	hypothetical protein, conserved	1.43367e+07	1.37019e+07	1.30761e+07	1.58775e+07	1.37018e+07	1.66841e+07	1.78101e+07	1.75396e+07	1.90336e+07	1.86124e+07	1.67296e+07	1.90373e+07	14	22	15	16	20	15	22	20	16	20	20	23	0.166267	23.7903	1.7144	0.126078	0.260884	-6.24118	0.403614	23.909	4.95711	0.00103908	0.0203812	-1.39577	0.402158	23.9083
LmxM.36.0340	6	6	154.82	0.00280461	0.0038716	1.56831	0.977702	KKT3	KKT2	7537	nuclear protein family a (nop10p), putative	859745	896611	1.12848e+06	540387	594565	733168	913735	1.00555e+06	1.0105e+06	645523	747020	697645	2	2	1	3	2	1	2	3	3	1	3	2	-0.628243	19.5504	-3.56167	0.00779638	0.0404105	-3.41991	0.0313276	19.8802	0.207032	0.841044	0.929939	-7.71483	-0.456864	19.6361
LmxM.33.3190	12	10	417.67	0.00281192	0.00387369	1.44388	0.977611	CLK2	BDF5	56069	hypothetical protein, conserved	4.37116e+06	4.66369e+06	5.21034e+06	5.20825e+06	5.66417e+06	6.24503e+06	4.85129e+06	4.80651e+06	4.84058e+06	6.18204e+06	6.61411e+06	7.77213e+06	5	3	7	8	8	8	8	6	5	7	7	7	0.264835	22.3076	2.40734	0.0436913	0.126863	-5.20917	0.0292241	22.1898	0.295939	0.774648	0.892694	-7.68999	0.527025	22.4387
LmxM.04.0990	11	9	333.44	0.00281228	0.00387369	1.43254	0.977607	KKT3	CLK2	31890	hypothetical protein, conserved	4.84124e+06	4.22289e+06	3.8096e+06	3.73959e+06	3.91291e+06	4.28126e+06	4.40657e+06	4.53597e+06	4.36758e+06	3.04245e+06	3.39965e+06	2.84919e+06	6	5	5	4	4	2	6	6	8	5	3	3	-0.104696	21.9736	-0.89263	0.398964	0.55855	-7.21694	0.0548842	22.0534	0.493261	0.634793	0.813693	-7.6045	-0.467358	21.7923
LmxM.28.1610	7	4	276.66	0.00282102	0.00388149	1.75053	0.977499	BDF5	KKT2	36088	hypothetical protein, conserved	967535	919439	731108	484675	415489	595430	830570	796404	738989	631642	477378	545032	2	2	2	0	3	3	4	4	1	4	3	3	-0.81313	19.3181	-4.3051	0.00280733	0.020086	-2.32715	-0.137332	19.656	-0.878347	0.404806	0.640816	-7.3259	-0.661524	19.3939
LmxM.03.0520	11	8	331.1	0.00282477	0.00388241	1.79316	0.977453	BDF5	KKT3	91005	hypothetical protein, conserved	7.98461e+06	7.4311e+06	6.51841e+06	3.63242e+06	3.84553e+06	4.90751e+06	4.09188e+06	3.43769e+06	4.7025e+06	4.03921e+06	5.06556e+06	3.78227e+06	6	2	7	4	2	0	2	2	3	2	2	1	-0.832071	22.3806	-6.01204	0.000363684	0.00530789	-0.107984	-0.849228	22.3721	-6.21412	0.000232646	0.00700916	0.227781	-0.773757	22.4098
LmxM.33.3980	6	4	321.69	0.00285523	0.00391999	1.50053	0.977075	KKT3	CLK2	16793	nucleolar protein family a member-like protein	2.85903e+06	2.71716e+06	2.49142e+06	2.2412e+06	2.15577e+06	2.24741e+06	2.51567e+06	2.85238e+06	2.97168e+06	2.05774e+06	1.96671e+06	1.53341e+06	3	3	2	2	2	2	3	2	3	4	3	2	-0.277951	21.2175	-2.73559	0.0264367	0.0933089	-4.69772	0.0465981	21.3797	0.406546	0.694767	0.850472	-7.64713	-0.547002	21.0829
LmxM.17.0010	39	36	1803.76	0.00286556	0.00392988	1.17511	0.976947	KKT2	KKT3	88600	hypothetical protein, conserved	5.67368e+07	5.34394e+07	5.1774e+07	5.73436e+07	5.71516e+07	5.45333e+07	4.88233e+07	4.82857e+07	4.6731e+07	5.32359e+07	5.3932e+07	5.02804e+07	29	29	37	33	29	30	30	30	28	30	33	32	0.0623831	25.7162	0.83765	0.427341	0.583315	-7.26579	-0.170289	25.5998	-2.24847	0.0539761	0.218262	-5.53516	-0.040292	25.6648
LmxM.16.0090	2	1	31.86	0.0028822	0.0039484	2.68934	0.976741	KKT3	CLK2	36927	hypothetical protein, conserved	112555	134734	93258.3	91466	114396	76512.4	85029.7	167025	131643	46473.7	50023.7	46176.3	0	0	0	0	0	0	0	1	0	0	0	0	NA	NA	NA	NA	NA	NA	NA	NA	NA	NA	NA	NA	NA	NA
LmxM.08_29.2080	6	3	247.91	0.0029337	0.00401459	2.75729	0.9761	KKT2	BDF5	51130	hypothetical protein, conserved	148383	127282	126419	343039	363204	402423	115220	258262	150431	252223	190338	221594	3	1	2	3	2	2	1	2	2	1	1	2	1.46409	17.7602	7.35233	9.45053e-05	0.00229617	1.36506	0.302249	17.1793	0.905489	0.391087	0.631033	-7.30119	0.718534	17.3874
LmxM.26.0070	2	1	68.53	0.00293736	0.00401485	1.49488	0.976054	KKT2	CLK2	40761	hypothetical protein, conserved	262271	226507	225721	323676	341628	264013	211362	214912	218789	220550	214189	186927	1	1	1	1	1	1	1	1	1	1	1	1	NA	NA	NA	NA	NA	NA	NA	NA	NA	NA	NA	NA	NA	NA
LmxM.27.0070	6	4	198.48	0.00294027	0.00401485	1.54181	0.976018	BDF5	CLK2	33983	hypothetical protein, conserved	1.39418e+06	1.21128e+06	1.07461e+06	999210	928980	906404	877334	928742	783435	816525	859492	710837	2	1	2	2	2	1	2	1	0	2	1	0	-0.369656	20.0333	-2.65848	0.0297318	0.0997949	-4.81823	-0.502447	19.9669	-3.35706	0.00965409	0.0813363	-3.77456	-0.62102	19.9077
LmxM.30.2900	6	6	182.69	0.00296528	0.00404461	1.5484	0.975705	KKT3	KKT2	47354	nucleoporin (NUP54/57), putative	714180	688818	656739	480805	472569	511905	791624	678141	799070	672053	699241	522749	5	4	3	2	1	2	3	4	6	3	2	3	-0.491291	19.1426	-3.62462	0.00712844	0.038079	-3.32477	0.136332	19.4564	0.956671	0.366139	0.609584	-7.25294	-0.131749	19.3223
LmxM.04.0540	4	3	127.89	0.00297639	0.00405331	2.21581	0.975567	KKT2	KKT3	64825	hypothetical protein, conserved	703383	633599	486765	1.00231e+06	1.01349e+06	741837	400330	514841	329359	448457	534056	496877	3	2	2	2	3	3	3	3	4	3	3	4	0.598838	19.4961	3.02714	0.0170323	0.0682338	-4.2424	-0.55871	18.9173	-2.49934	0.036354	0.176429	-5.14084	-0.288753	19.0523
LmxM.14.1340	8	7	246.31	0.00298007	0.00405331	1.51543	0.97552	KKT2	KKT3	48594	delta-6 fatty acid desaturase, putative	4.19494e+06	3.63963e+06	4.20265e+06	4.72367e+06	5.98287e+06	5.85657e+06	3.71732e+06	3.24378e+06	3.96856e+06	4.77798e+06	5.74625e+06	5.90552e+06	3	5	5	6	4	3	8	5	3	8	7	6	0.455686	22.1607	3.70565	0.00635733	0.0349553	-3.20296	-0.141063	21.8623	-1.20681	0.261231	0.511941	-6.98821	0.445782	22.1557
LmxM.08_29.1400	3	3	121.51	0.00298132	0.00405331	3.2702	0.975505	KKT3	KKT2	33857	hypothetical protein, conserved	204045	183188	171700	87716.8	76985.3	28371.9	249408	216298	165685	77642.2	78205.6	63562.3	1	3	3	3	1	0	2	4	2	2	1	1	-1.68866	16.6593	-3.72406	0.00619484	0.0344097	-3.17537	0.159291	17.5833	0.662676	0.52576	0.740745	-7.49921	-1.35187	16.8277
LmxM.31.3940	6	2	148.71	0.00300026	0.00407467	1.67414	0.975268	CLK2	BDF5	62773	hypothetical protein, conserved	546211	503833	614683	568536	612365	602313	730746	864835	775150	1.1329e+06	757151	896943	1	3	2	3	1	2	2	3	1	3	2	3	0.103303	19.1287	0.707332	0.500105	0.648552	-7.37102	0.511341	19.3327	3.33851	0.00992745	0.0830818	-3.80384	0.728432	19.4413
LmxM.23.1530	2	2	115.51	0.00301316	0.00408779	2.49152	0.975106	KKT3	CLK2	71396	hypothetical protein, conserved	176104	259274	232615	224701	289331	180045	396651	507549	563405	224756	217499	146786	2	1	1	1	2	0	2	1	3	0	1	0	0.0467486	17.7693	0.178396	0.862994	0.915888	-7.62623	1.13891	18.3154	4.99256	0.000993181	0.0196859	-1.34696	-0.188589	17.6516
LmxM.04.1190	4	3	130.83	0.00303991	0.00411963	1.35172	0.974771	KKT2	BDF5	58979	tRNA nucleotidyltransferase, putative	349782	358474	337270	496063	446787	470405	332873	321005	407016	394830	400274	423731	3	3	2	1	2	2	2	3	1	3	2	2	0.433928	18.6273	2.87326	0.0214597	0.0805754	-4.48249	0.0134754	18.4171	0.0752496	0.941823	0.97595	-7.7356	0.221046	18.5209
LmxM.26.2600	6	4	230.64	0.00307919	0.00416433	2.19417	0.974277	KKT3	KKT2	74288	hypothetical protein, conserved	367974	435956	376378	222940	210255	257955	563349	575289	377860	416443	308788	291203	1	2	1	0	0	0	2	2	2	1	1	0	-0.773353	18.195	-4.1951	0.00324869	0.0223204	-2.48429	0.340066	18.7517	1.61714	0.143665	0.374151	-6.46821	-0.229737	18.4668
LmxM.27.1690	2	2	86.51	0.00308179	0.00416433	2.62405	0.974244	KKT3	CLK2	67763	hypothetical protein, conserved	301776	331822	340785	238568	294976	319078	323602	471397	564851	127665	207720	182842	2	2	1	1	1	0	1	1	0	0	0	1	-0.201281	18.2066	-1.0553	0.32312	0.486359	-7.05807	0.44543	18.5299	1.9243	0.0896963	0.291707	-6.02864	-0.938386	17.838
LmxM.36.0535	2	1	35.81	0.00308282	0.00416433	2.49502	0.974231	BDF5	KKT2	15940	small nuclear ribonucleaoprotein, putative	37616.8	31205.8	45970.7	12278.3	21872.5	11858.1	33666.3	42198.6	38799.5	23448.8	21663.1	32499.1	0	0	1	0	0	0	0	0	1	0	0	0	NA	NA	NA	NA	NA	NA	NA	NA	NA	NA	NA	NA	NA	NA
LmxM.28.1280	25	16	1151.2	0.00309778	0.00418006	1.47524	0.974043	CLK2	BDF5	51881	phenylalanine-4-hydroxylase, putative	1.78034e+07	1.71615e+07	1.60835e+07	2.25619e+07	1.99932e+07	1.97994e+07	2.16072e+07	1.97579e+07	1.84393e+07	2.38112e+07	23070485	2.84269e+07	14	13	9	16	15	13	13	15	10	12	11	15	0.287318	24.1628	3.30101	0.011362	0.0523738	-3.81812	0.226608	24.1324	2.49749	0.0364603	0.176691	-5.14378	0.556014	24.2971
LmxM.16.1230	49	43	2158.02	0.00312257	0.004209	1.34744	0.97373	KKT3	KKT2	201046	hypothetical protein, conserved	2.03753e+07	1.84039e+07	1.79004e+07	1.69316e+07	1.54265e+07	1.69829e+07	2.24105e+07	2.14495e+07	2.26237e+07	2.14122e+07	1.95708e+07	2.44049e+07	29	28	34	27	33	28	33	37	36	36	34	37	-0.199207	24.0695	-2.29985	0.0515495	0.142537	-5.375	0.232045	24.2851	2.77554	0.0235723	0.137365	-4.70071	0.202492	24.2704
LmxM.12.0660	21	17	701.93	0.00314811	0.00423888	1.24819	0.973408	KKT2	KKT3	110982	serine/threonine protein phosphatase-like protein	7.55888e+06	6.70917e+06	6.9434e+06	6.99879e+06	7.19755e+06	7.13788e+06	5.51675e+06	5.49459e+06	6.08079e+06	6.50603e+06	7.51597e+06	6.99066e+06	9	7	14	7	7	11	7	9	11	6	11	8	0.0100529	22.7566	0.11917	0.908177	0.943762	-7.63613	-0.311286	22.5959	-3.32612	0.0101145	0.084087	-3.82341	-0.0142603	22.7444
LmxM.34.3060	34	24	1592.43	0.00315782	0.00424731	1.29272	0.973285	KKT2	BDF5	127523	ubiquitin-activating enzyme e1, putative	8.66035e+06	8.56807e+06	8.89316e+06	1.17341e+07	1.09321e+07	1.11018e+07	9.52195e+06	8.97068e+06	1.08997e+07	1.0491e+07	1.00081e+07	1.02408e+07	15	19	22	15	21	18	16	23	14	27	22	16	0.36992	23.2386	4.83104	0.00143161	0.0132143	-1.59938	0.165535	23.1364	1.72507	0.121954	0.343	-6.31771	0.234778	23.171
LmxM.34.5360	4	2	149.99	0.00316112	0.00424731	1.58619	0.973244	CLK2	BDF5	45498	amino acid permease, putative	1.58472e+06	1.42746e+06	1.51308e+06	1.85514e+06	1.80145e+06	2.30775e+06	1.79503e+06	1.55642e+06	1.62084e+06	2.61327e+06	2.04557e+06	2.51909e+06	1	1	2	3	0	2	1	0	2	0	1	2	0.390668	20.7186	2.96673	0.0186443	0.072988	-4.33656	0.134601	20.5906	1.13161	0.289868	0.542836	-7.07256	0.658696	20.8526
LmxM.14.0540	16	13	718.92	0.00316732	0.00425111	1.62397	0.973165	CLK2	KKT3	61765	ion transport protein-like protein	1.17317e+07	9.74593e+06	1.24143e+07	1.13623e+07	1.31506e+07	1.50178e+07	8.07204e+06	8.06023e+06	9.72007e+06	1.30991e+07	1.47499e+07	1.41343e+07	11	8	9	13	10	10	8	7	7	10	10	9	0.220255	23.5321	1.6531	0.13819	0.278225	-6.32622	-0.388786	23.2275	-3.17552	0.0127097	0.096403	-4.06215	0.314693	23.5793
LmxM.32.0950	8	1	151.23	0.00317709	0.00425968	2.76756	0.973042	CLK2	BDF5	167871	hypothetical protein, conserved	18422	13053.8	13986.5	43966	30351.7	41319.5	28711.6	16593.4	29923	36776.8	53793.1	35249.7	0	0	0	0	0	1	0	0	0	0	0	0	NA	NA	NA	NA	NA	NA	NA	NA	NA	NA	NA	NA	NA	NA
LmxM.22.0090	15	6	349.53	0.00320042	0.00428329	3.19159	0.972746	BDF5	CLK2	117114	methyltransferase, putative,mRNA cap methyltransferase-like protein	851875	966079	592223	330914	349131	242284	352759	841178	690203	235075	268585	251506	2	4	1	0	1	0	2	3	1	2	1	0	-1.374	18.8989	-5.80489	0.000456343	0.00609428	-0.35567	-0.416936	19.3775	-1.23495	0.253056	0.504504	-6.9544	-1.64661	18.7626
LmxM.36.3390	6	6	225.18	0.0032015	0.00428329	1.34916	0.972733	BDF5	KKT3	7972	ribosomal protein L29, putative	1.38736e+07	1.38732e+07	1.49176e+07	9.63838e+06	1.09619e+07	1.12858e+07	1.11557e+07	1.10653e+07	9.402e+06	1.24542e+07	1.11436e+07	1.2066e+07	6	7	7	4	4	7	4	6	5	4	5	4	-0.422592	23.5494	-4.67546	0.0017398	0.0148558	-1.81054	-0.435597	23.5429	-4.54869	0.00177187	0.0281556	-1.971	-0.259287	23.6311
LmxM.30.1500	6	3	180.62	0.00323241	0.00432004	1.46117	0.972341	KKT2	BDF5	120884	hypothetical protein, conserved	371458	409643	342835	570126	593042	479088	511486	420606	485440	370059	411227	369266	1	1	2	2	3	1	2	1	4	1	1	2	0.544875	18.7838	3.29088	0.0115316	0.0527681	-3.83373	0.333793	18.6782	1.95035	0.0861344	0.285651	-5.98992	0.0357578	18.5292
LmxM.13.0090	24	20	1232.3	0.00324232	0.00432527	1.54347	0.972215	KKT2	KKT3	57670	carboxypeptidase, putative,metallo-peptidase, Clan MA(E), family 32	3.29889e+07	2.78263e+07	2.7578e+07	3.78869e+07	3.57792e+07	4.60616e+07	2.64773e+07	2.46473e+07	2.64461e+07	2.97881e+07	2.55115e+07	2.98474e+07	20	21	18	27	24	18	15	18	18	23	15	15	0.434145	25.0246	3.60812	0.00729736	0.0386634	-3.34966	-0.184238	24.7154	-1.93981	0.0875588	0.28824	-6.00561	-0.0528189	24.7811
LmxM.10.0360	17	9	624.77	0.00324318	0.00432527	1.90539	0.972204	CLK2	BDF5	73014	pteridine transporter ft6, putative	1.44922e+06	1.97283e+06	2.20161e+06	2.46432e+06	2.61128e+06	2.98141e+06	2.63284e+06	2.84178e+06	3.36312e+06	3.19615e+06	3.90417e+06	3.61493e+06	4	7	3	6	4	7	6	7	5	6	7	2	0.535947	21.0842	3.14717	0.014248	0.0604376	-4.05587	0.666373	21.1495	3.79444	0.0050626	0.0555853	-3.0932	0.947072	21.2898
LmxM.34.0240	7	6	444.53	0.00325573	0.00433741	1.42323	0.972045	BDF5	KKT3	11603	60S ribosomal protein L30	2.95367e+07	2.55263e+07	2.54381e+07	1.91604e+07	1.92368e+07	2.14728e+07	1.75575e+07	1.98814e+07	1.91233e+07	2.13286e+07	2.05188e+07	1.72366e+07	9	8	7	5	7	6	6	6	6	7	7	5	-0.425658	24.4612	-4.5528	0.00203397	0.016273	-1.97948	-0.507549	24.4202	-5.3716	0.000619528	0.0138056	-0.836206	-0.448758	24.4496
LmxM.16.0460	14	14	788.48	0.00326151	0.00434051	1.29724	0.971972	BDF5	KKT3	18098	60S ribosomal protein L21, putative	1.02141e+08	9.80215e+07	1.03167e+08	7.16129e+07	7.75057e+07	8.87814e+07	7.82501e+07	7.55513e+07	8.00252e+07	8.13527e+07	7.69183e+07	8.56197e+07	13	14	15	12	15	13	16	16	15	11	13	14	-0.355905	26.413	-3.77247	0.00578865	0.0330574	-3.10307	-0.375497	26.4032	-5.19015	0.00077461	0.0164813	-1.07817	-0.315678	26.4332
LmxM.22.0280	16	11	496.84	0.00329018	0.00437404	1.45801	0.971607	KKT3	KKT2	94512	hypothetical protein, conserved	2.57848e+06	2.70808e+06	2.14984e+06	1.91723e+06	1.81663e+06	1.90413e+06	2.65088e+06	2.51413e+06	3.05526e+06	2.66846e+06	2.4611e+06	2.88702e+06	5	10	11	8	9	5	9	10	9	8	6	8	-0.392863	21.0378	-3.26713	0.0119398	0.0538505	-3.87033	0.146604	21.3075	1.10523	0.300495	0.551791	-7.10122	0.112292	21.2904
LmxM.24.2130	1	1	22.07	0.00329758	0.00437926	3.49313	0.971513	KKT2	CLK2	17116	ubiquitin-conjugating enzyme e2, putative	24787.8	24939.9	26933.9	65244.2	67302.8	58453.2	27355.3	59676.4	70583.3	12478.8	17606.6	24593.4	0	0	0	0	1	0	0	0	0	0	0	0	NA	NA	NA	NA	NA	NA	NA	NA	NA	NA	NA	NA	NA	NA
LmxM.03.0410	6	2	155.44	0.00330195	0.00437993	2.07674	0.971458	BDF5	KKT3	72394	unspecified product	713477	1.01817e+06	868436	718343	835539	812465	348537	368230	535233	655477	802446	580443	2	2	2	1	2	2	1	2	1	1	2	1	-0.123836	19.6481	-0.741793	0.480119	0.632434	-7.34468	-1.06637	19.1769	-4.87221	0.00115868	0.0212504	-1.5134	-0.34903	19.5355
LmxM.21.0090	2	1	72.22	0.00330505	0.00437993	1.46461	0.971418	KKT2	KKT3	21013	hypothetical protein, conserved	632290	541652	512776	626467	659760	556384	424480	436137	397473	607629	508532	553320	0	1	1	1	1	1	1	1	1	1	1	1	NA	NA	NA	NA	NA	NA	NA	NA	NA	NA	NA	NA	NA	NA
LmxM.36.6050	12	11	556.11	0.00330939	0.00438107	1.44218	0.971363	CLK2	KKT2	38662	hypothetical protein, conserved	1.09829e+07	9.5931e+06	8.88034e+06	8.96918e+06	8.61684e+06	9.01977e+06	1.29712e+07	1.25689e+07	1.17569e+07	1.33505e+07	1.08401e+07	1.41797e+07	9	7	9	8	5	8	8	7	8	8	7	12	-0.141524	23.1507	-1.43851	0.18948	0.343895	-6.61136	0.344889	23.3939	3.4013	0.00903373	0.0785705	-3.70484	0.377696	23.4103
LmxM.14.0130	6	5	281.54	0.00331372	0.0043822	1.3664	0.971308	KKT3	KKT2	39682	nucleoside hydrolase-like protein	1.64586e+06	1.97805e+06	1.77652e+06	1.74853e+06	1.59201e+06	1.56688e+06	2.36076e+06	2.06278e+06	2.28198e+06	1.91808e+06	1.82832e+06	1.99071e+06	4	4	1	4	4	2	3	4	7	5	4	2	-0.135694	20.7077	-1.14096	0.287964	0.452818	-6.96642	0.314053	20.9326	2.58118	0.031963	0.164894	-5.01085	0.0904967	20.8208
LmxM.31.0280	1	1	58.54	0.00331826	0.0043836	2.93481	0.97125	KKT2	BDF5	25722	hypothetical protein, conserved	127688	73707	165391	361492	410478	304479	198780	157521	161110	266911	267123	188573	1	0	3	1	3	2	1	2	3	3	3	1	NA	NA	NA	NA	NA	NA	NA	NA	NA	NA	NA	NA	NA	NA
LmxM.28.2360	2	2	110.42	0.0033399	0.00440756	1.27101	0.970974	KKT3	KKT2	28635	hypothetical protein, conserved	3.86783e+06	4.0949e+06	3.31425e+06	3.83677e+06	3.52664e+06	3.74713e+06	4.53701e+06	4.61049e+06	4.97412e+06	4.63547e+06	4.40435e+06	4.86888e+06	2	2	2	2	3	3	3	2	3	2	2	2	-0.0166882	21.8279	-0.151605	0.883377	0.930312	-7.63119	0.329023	22.0008	2.96229	0.0176348	0.116398	-4.40213	0.307066	21.9898
LmxM.09.1490	7	7	403.44	0.00336585	0.00443716	1.28739	0.970644	KKT2	KKT3	12970	cytochrome b5-like protein, putative	3.46921e+07	3.19385e+07	3.09029e+07	3.44703e+07	33285526	3.06822e+07	2.59738e+07	2.37565e+07	2.67329e+07	3.26175e+07	3.25677e+07	2.89618e+07	5	4	6	10	5	5	8	6	5	10	7	6	0.0133321	24.9594	0.158327	0.878253	0.92647	-7.63002	-0.351218	24.7771	-4.06487	0.00344162	0.0443875	-2.68238	-0.0514706	24.927
LmxM.19.0400	7	5	514.15	0.00337299	0.00443988	1.21568	0.970552	KKT2	BDF5	31162	synaptobrevin-type transport protein, putative	5.9154e+06	5.99715e+06	6.26848e+06	7.35909e+06	7.80427e+06	6.93905e+06	6.2865e+06	6.28369e+06	5.6635e+06	7.64008e+06	7.65396e+06	6.72878e+06	5	4	2	4	4	2	0	3	1	4	2	4	0.280553	22.6708	3.26914	0.0119046	0.0538206	-3.86722	0.00289839	22.532	0.0324075	0.974924	0.989896	-7.73819	0.274424	22.6677
LmxM.31.3810	8	5	286.65	0.00337818	0.00443988	2.23321	0.970486	BDF5	CLK2	63530	hypothetical protein, conserved	1.67853e+06	1.41173e+06	1.48066e+06	939387	937878	1.47959e+06	1.16953e+06	1.41292e+06	1.83372e+06	688357	781931	576506	3	4	4	4	5	4	6	6	6	5	4	4	-0.476149	20.2971	-2.41446	0.0432156	0.12587	-5.19814	-0.070509	20.4999	-0.395892	0.702307	0.855397	-7.65183	-1.16639	19.952
LmxM.22.1410	2	1	37.94	0.0033785	0.00443988	1.74386	0.970482	BDF5	CLK2	16437	centrin, putative,Ca2 -binding EF-hand protein	285144	309248	283106	292725	296134	281388	174714	246785	269701	178651	183968	140574	1	0	1	0	1	0	0	1	1	0	0	0	NA	NA	NA	NA	NA	NA	NA	NA	NA	NA	NA	NA	NA	NA
LmxM.36.1950	6	4	164.24	0.00338837	0.00444822	2.10872	0.970356	KKT3	KKT2	112470	mismatch repair protein MSH8, putative	97201.5	72518.8	71268.8	30904.4	42199	43268.9	75067.2	106344	63984.7	39968.3	45330	54196	2	1	1	0	0	0	4	2	1	0	0	0	-1.05142	15.7529	-2.81106	0.0235756	0.0859184	-4.57971	0.00799147	16.2826	0.0229368	0.98225	0.991464	-7.73848	-0.785032	15.8861
LmxM.33.0930	4	4	178.97	0.00339892	0.00445742	1.39057	0.970221	CLK2	BDF5	12635	hypothetical protein, conserved	5.05832e+06	5.75774e+06	5.56136e+06	7.51453e+06	7.29416e+06	7.26161e+06	5.6666e+06	5.00027e+06	6.66588e+06	7.0148e+06	8.16025e+06	7.59888e+06	3	2	2	7	2	5	4	2	4	4	4	3	0.432372	22.5943	4.94959	0.00123685	0.0119692	-1.44079	0.0738958	22.415	0.59886	0.565472	0.76845	-7.5422	0.475068	22.6156
LmxM.26.1220	10	8	326.13	0.0034044	0.00445811	1.56757	0.970151	KKT2	KKT3	73973	hypothetical protein, conserved	382885	322004	421319	557986	552099	495124	390137	317455	316421	368971	412565	353525	1	4	2	4	3	2	2	1	2	2	1	0	0.518013	18.7683	3.07865	0.0157732	0.0644947	-4.16225	-0.13551	18.4415	-0.703775	0.501105	0.718919	-7.46946	0.0170125	18.5178
LmxM.16.0510	5	4	210.77	0.00340653	0.00445811	4.73684	0.970124	KKT3	KKT2	129565	hypothetical protein, conserved	85398.8	194365	215486	27925.9	40550.8	67967.1	229729	194414	222169	53922.8	48741.6	101256	1	5	1	0	2	0	1	2	2	1	1	3	-1.84609	16.2995	-3.7182	0.00624607	0.0345922	-3.18415	0.490691	17.4679	1.34433	0.214918	0.463688	-6.82444	-1.24949	16.5978
LmxM.20.1650	9	9	332.23	0.00342692	0.00448013	1.48947	0.969864	BDF5	CLK2	16487	ribosomal protein S11 homolog	5.11941e+07	4.80654e+07	4.93961e+07	3.85481e+07	40485395	4.5072e+07	3.37036e+07	3.82987e+07	4.49394e+07	3.47348e+07	3.33027e+07	3.17668e+07	7	7	7	7	7	10	8	11	6	9	6	10	-0.263026	25.4304	-3.10951	0.0150661	0.0629033	-4.1143	-0.355732	25.3841	-3.21545	0.0119599	0.092868	-3.99871	-0.575279	25.2743
LmxM.21.0490	27	22	1339.96	0.00343621	0.00448762	1.39123	0.969745	KKT2	KKT3	50091	DnaJ protein, putative	2.58965e+07	2.46402e+07	2.89717e+07	2.74766e+07	3.27003e+07	3.18212e+07	2.01359e+07	2.32842e+07	2.27069e+07	2.3442e+07	2.38622e+07	2.14805e+07	20	16	23	19	22	25	23	20	23	25	23	20	0.209694	24.7611	2.07838	0.0724726	0.18135	-5.7117	-0.265386	24.5236	-2.73224	0.0252222	0.142064	-4.76991	-0.207187	24.5527
LmxM.12.0867	10	9	461.21	0.00346834	0.00452489	1.70399	0.969334	CLK2	KKT2	50843	hypothetical protein, conserved	4.07903e+06	4.09441e+06	3.66182e+06	3.8867e+06	3.42484e+06	2.73805e+06	3.82053e+06	4.10639e+06	3.77603e+06	5.89368e+06	6.37475e+06	4.85592e+06	5	4	5	5	6	2	8	5	5	9	8	9	-0.248903	21.7853	-1.76205	0.117357	0.248035	-6.17414	-0.0153099	21.9021	-0.155151	0.880461	0.946565	-7.72531	0.525614	22.1725
LmxM.17.0120	10	9	465.59	0.00347421	0.00452786	1.2682	0.969259	KKT2	BDF5	36487	hypothetical protein, conserved	1.03712e+07	9.60395e+06	9.93633e+06	1.29893e+07	1.20057e+07	1.29388e+07	1.11474e+07	9.36882e+06	1.03077e+07	1.16734e+07	1.20309e+07	1.09357e+07	8	7	6	7	7	7	7	7	6	5	7	7	0.342563	23.4198	4.30321	0.00281433	0.020086	-2.32983	0.0404314	23.2687	0.434338	0.675269	0.838553	-7.63432	0.211315	23.3542
LmxM.34.3000	8	5	217.22	0.00347911	0.00452954	1.58197	0.969196	CLK2	BDF5	51495	hypothetical protein, conserved	677561	561945	609427	951611	838293	995585	685032	698241	725854	1.19093e+06	895572	838452	4	5	3	2	3	4	3	3	3	2	4	4	0.591712	19.5249	4.09927	0.0036948	0.0242838	-2.62255	0.19378	19.3259	1.34003	0.21625	0.464309	-6.82973	0.648775	19.5534
LmxM.30.1210	86	62	3252.74	0.00348475	0.0045322	1.21383	0.969124	BDF5	CLK2	554791	hypothetical protein, conserved	1.73752e+07	1.63585e+07	1.60315e+07	1.34353e+07	1.48803e+07	1.49494e+07	1.59345e+07	1.55723e+07	1.67939e+07	1.30039e+07	1.3649e+07	1.43458e+07	34	45	34	41	41	34	48	43	38	44	32	38	-0.202824	23.8814	-2.46425	0.0400318	0.120801	-5.12091	-0.0429711	23.9613	-0.539024	0.604221	0.794517	-7.57888	-0.279874	23.8429
LmxM.08_29.1170	11	9	435.84	0.0034986	0.00454447	1.46654	0.968946	KKT2	BDF5	39528	hypothetical protein, conserved	5.76437e+06	4.93894e+06	6.04011e+06	8.07993e+06	9.09551e+06	7.37946e+06	6.94052e+06	6.54564e+06	6.37131e+06	5.5704e+06	6.26707e+06	6.43313e+06	5	4	6	8	8	7	6	7	5	4	5	5	0.552357	22.6831	4.71835	0.00164818	0.0143682	-1.75199	0.250409	22.5321	2.40141	0.0424177	0.192464	-5.29566	0.128384	22.4711
LmxM.15.1330	5	1	109.76	0.0035037	0.00454447	3.06433	0.968881	KKT2	BDF5	47536	actin-like protein, putative	49966.2	34366.8	50213.1	137523	103438	171333	98436.8	67844.7	109196	93308.3	80762.8	137621	0	0	2	0	1	0	0	0	0	1	1	1	NA	NA	NA	NA	NA	NA	NA	NA	NA	NA	NA	NA	NA	NA
LmxM.36.6660	3	2	81.73	0.00350573	0.00454447	2.63459	0.968855	KKT3	CLK2	45614	methyltransferase, putative,ensangp00000010174-like protein	113560	177861	101852	83591.5	103986	73897.2	157818	254664	184593	67359.9	91160.6	68108	1	0	2	0	1	0	0	1	1	0	0	0	-0.559758	16.6767	-1.70727	0.127435	0.26297	-6.25115	0.616836	17.265	1.96517	0.0841682	0.283448	-5.96781	-0.766117	16.5735
LmxM.13.1630	27	19	978.83	0.00350862	0.00454447	1.28331	0.968818	KKT2	KKT3	178348	mitochondrial DNA polymerase I protein D, putative	6.53798e+06	5.98953e+06	6.03365e+06	6.94054e+06	7.2508e+06	7.85889e+06	5.69649e+06	5.42395e+06	6.06186e+06	6.45242e+06	5.82056e+06	6.30061e+06	13	13	18	16	17	16	14	11	9	11	7	15	0.247732	22.6835	2.76044	0.025457	0.0908556	-4.65886	-0.111713	22.5038	-1.22184	0.255796	0.508472	-6.9709	0.000724013	22.56
LmxM.27.0310	22	16	697.12	0.00352039	0.00455503	1.64456	0.968667	KKT2	KKT3	135566	hypothetical protein, conserved	4.91157e+06	3.53822e+06	3.81225e+06	4.66886e+06	5.14736e+06	5.3908e+06	2.8257e+06	3.08898e+06	3.33219e+06	4.26012e+06	4.08799e+06	3.73299e+06	12	8	13	11	18	14	5	8	10	8	8	7	0.322518	22.1094	2.32937	0.0492598	0.138339	-5.32959	-0.395879	21.7502	-2.77475	0.0236014	0.137365	-4.70197	-0.00907564	21.9436
LmxM.24.0150	6	5	239.95	0.00352699	0.00455889	1.45467	0.968582	CLK2	KKT3	24122	glycosomal membrane like protein	5.34121e+06	5.41241e+06	5.06226e+06	6.87948e+06	6.86356e+06	5.55899e+06	4.77225e+06	4.37033e+06	4.72196e+06	6.13648e+06	7.68768e+06	6.34422e+06	3	4	5	4	6	4	4	3	5	3	5	5	0.280954	22.4698	2.57708	0.0336715	0.108567	-4.94531	-0.190473	22.2341	-2.10474	0.067662	0.24596	-5.75682	0.344062	22.5013
LmxM.34.1130	36	14	2136.29	0.00353426	0.0045636	1.42807	0.968489	CLK2	KKT3	97087	oligosaccharyl transferase-like protein	1.29166e+07	1.2457e+07	1.23853e+07	1.10214e+07	1.23714e+07	1.39606e+07	9.54813e+06	8.9979e+06	1.07348e+07	1.30872e+07	1.411e+07	1.46177e+07	5	9	6	7	11	7	6	7	6	6	9	12	-0.0220545	23.5741	-0.218455	0.832726	0.895757	-7.61732	-0.370528	23.3998	-4.0402	0.00356337	0.0453366	-2.71947	0.145925	23.6581
LmxM.08_29.0300	1	1	14.35	0.00354782	0.00457641	2.51201	0.968315	KKT3	KKT2	37056	unspecified product	28472.7	26540.6	31207.1	17799.2	20112.2	11642.4	39204.9	33551.3	51723.7	16114.9	16592.9	25059.7	0	0	0	0	0	0	1	0	0	0	0	0	NA	NA	NA	NA	NA	NA	NA	NA	NA	NA	NA	NA	NA	NA
LmxM.03.0130	5	4	155.26	0.00355908	0.00458623	1.64485	0.96817	KKT2	KKT3	21774	acetyltransferase, putative	568648	591514	688044	874425	716568	642952	438792	450146	469207	622353	669163	546930	3	2	7	7	2	3	5	2	0	2	6	1	0.266567	19.3611	1.59019	0.151732	0.296535	-6.41194	-0.440098	19.0077	-2.85341	0.0208786	0.128355	-4.57619	-0.00766575	19.224
LmxM.28.1310	6	2	123.27	0.00356725	0.00459207	4.45288	0.968065	KKT3	CLK2	99950	ATP-dependent RNA helicase, putative	15361.9	23177.3	41673.4	46542.9	57183.4	56669.4	48635.1	100016	77793.9	16409.9	23184.7	11259.1	0	1	1	1	1	1	2	1	1	0	1	1	1.11518	15.1424	2.16311	0.063624	0.165933	-5.58383	1.55754	15.3635	2.92327	0.0187329	0.12049	-4.4645	-0.597456	14.286
LmxM.06.0690	41	31	1798.01	0.00361479	0.0046485	1.36219	0.967455	CLK2	KKT2	276942	hypothetical protein, conserved	1.00247e+07	8.51846e+06	8.21754e+06	7.55318e+06	6.88747e+06	7.91274e+06	1.05661e+07	9.7844e+06	9.85598e+06	1.01562e+07	9.39339e+06	1.08999e+07	28	26	22	21	19	19	24	29	26	28	29	31	-0.256519	22.9549	-2.41333	0.0432903	0.12599	-5.19988	0.179356	23.1728	1.7859	0.1111	0.327027	-6.23089	0.189129	23.1777
LmxM.19.0690	11	3	520.86	0.00366185	0.00470422	2.09998	0.966849	KKT3	BDF5	117493	kinesin, putative	143987	221404	173637	258776	263120	301289	367332	482297	282320	189242	174174	205580	1	1	1	2	0	2	3	3	1	1	1	1	0.629958	17.7475	2.71593	0.0272394	0.0945451	-4.72846	1.05855	17.9618	3.91629	0.00424898	0.0515517	-2.90698	0.0972551	17.4812
LmxM.15.1300	25	22	895.64	0.00370127	0.00475002	1.30516	0.966341	KKT2	BDF5	156600	ubiquitin hydrolase, putative,cysteine peptidase, Clan CA, family C19, putative	3.69369e+06	4.0433e+06	4.02896e+06	5.03257e+06	5.13403e+06	5.1898e+06	4.22395e+06	4.06434e+06	4.69108e+06	4.16056e+06	4.51511e+06	4.82518e+06	11	17	16	17	15	12	10	15	15	18	19	13	0.385353	22.0946	4.39382	0.00249868	0.0185211	-2.20162	0.140177	21.972	1.38279	0.203289	0.448362	-6.77659	0.197039	22.0004
LmxM.20.0240	14	10	455.3	0.00375119	0.00480918	1.43818	0.965698	KKT2	KKT3	29144	hypothetical protein, conserved	4.79071e+06	5.43278e+06	5.3821e+06	6.74816e+06	6.87711e+06	5.54575e+06	4.24229e+06	4.51029e+06	4.57747e+06	6.1943e+06	6.73004e+06	5.50276e+06	5	5	6	8	6	5	6	5	9	7	6	4	0.292527	22.4545	2.57176	0.0339467	0.109081	-4.9536	-0.225828	22.1954	-2.34501	0.0463606	0.203253	-5.38435	0.237204	22.4269
LmxM.33.3500	32	23	1581.71	0.00376183	0.00481792	1.26358	0.96556	KKT3	CLK2	50466	ruvb-like 1 DNA helicase, putative	3.26535e+07	3.12374e+07	3.00752e+07	3.30181e+07	3.08618e+07	3.429e+07	3.33929e+07	3.5906e+07	3.84405e+07	27440173	2.84612e+07	2.93638e+07	21	23	22	21	22	19	23	22	25	21	20	23	0.0625935	24.9312	0.796803	0.44932	0.602777	-7.3004	0.19577	24.9977	2.31104	0.0489101	0.207895	-5.43757	-0.13992	24.8299
LmxM.31.3270	30	22	1285.93	0.00379892	0.00486047	1.38892	0.965082	CLK2	BDF5	59552	chaperonin alpha subunit, putative	2.12582e+07	1.86573e+07	1.83742e+07	2.75968e+07	2.2615e+07	2.49675e+07	2.73561e+07	2.39457e+07	2.48054e+07	2.73038e+07	2.53555e+07	2.83006e+07	18	21	13	20	21	11	21	20	18	24	20	14	0.365465	24.3914	3.56494	0.00776012	0.0403098	-3.41496	0.385616	24.4015	4.09007	0.00332182	0.0435909	-2.64456	0.475598	24.4464
LmxM.26.0180	21	19	1173.36	0.00382535	0.00488932	1.48755	0.96474	BDF5	CLK2	33207	60S ribosomal protein L7, putative	3.4629e+08	312107844	3.34943e+08	2.38947e+08	259417107	3.26249e+08	2.30899e+08	2.43906e+08	2.59091e+08	2.29674e+08	215055307	2.23039e+08	37	32	33	26	24	33	25	25	25	27	28	26	-0.28	28.1614	-2.3357	0.0487823	0.137144	-5.31984	-0.436965	28.0829	-5.48485	0.000540141	0.0126346	-0.687532	-0.572117	28.0153
LmxM.33.4060	13	11	444.42	0.00383068	0.00489117	1.16466	0.964671	KKT2	BDF5	103277	ubiquitin hydrolase, putative,cysteine peptidase, Clan CA, family C19, putative	6.98487e+06	7.67481e+06	7.91547e+06	8.95226e+06	8.92951e+06	8.41065e+06	7.76137e+06	7.63428e+06	7.55714e+06	8.29925e+06	8.22404e+06	8.18587e+06	3	3	6	5	10	8	4	4	3	6	3	5	0.221337	22.9519	2.56304	0.0344031	0.11004	-4.96719	0.0258676	22.8542	0.29847	0.772783	0.891559	-7.68915	0.132308	22.9074
LmxM.32.0840	6	4	289.31	0.00385099	0.00491212	1.61061	0.964409	CLK2	KKT2	79119	hypothetical protein, conserved	931000	828328	906267	609270	628555	772005	967834	923575	992691	1.05741e+06	917186	1.26247e+06	2	6	3	5	6	3	4	5	5	4	5	5	-0.413729	19.5524	-2.79219	0.0242596	0.0877635	-4.60922	0.114805	19.8167	0.891438	0.398147	0.635447	-7.31406	0.269643	19.8941
LmxM.21.1820	5	5	167.52	0.00389771	0.00496267	1.36394	0.963805	BDF5	KKT3	10535	60S ribosomal protein L37a, putative	36474918	3.13232e+07	3.21722e+07	2.71674e+07	2.74352e+07	2.85876e+07	2.6919e+07	2.3213e+07	2.31634e+07	3.00051e+07	2.76098e+07	2.65107e+07	7	8	5	5	7	6	4	7	5	5	5	4	-0.262217	24.8557	-3.09324	0.0154346	0.0637356	-4.13958	-0.448181	24.7627	-4.54149	0.00178902	0.0283085	-1.98136	-0.247663	24.863
LmxM.31.3230	14	12	552.85	0.00390064	0.00496267	1.43432	0.963767	KKT2	KKT3	47160	dynein light intermediate chain, putative	2.65314e+06	2.4555e+06	2.77552e+06	3.26126e+06	3.4573e+06	3.58287e+06	2.01676e+06	2.52462e+06	2.64072e+06	2.88412e+06	3.09407e+06	2.87022e+06	7	5	7	8	9	10	7	6	9	6	9	7	0.386571	21.517	3.87885	0.00499296	0.0300856	-2.94515	-0.142482	21.2525	-1.07224	0.314211	0.563753	-7.13635	0.167442	21.4074
LmxM.29.0490	7	2	128.05	0.00390245	0.00496267	3.62923	0.963744	BDF5	CLK2	75181	hypothetical protein, conserved	67656.8	116712	42446.3	36304.9	33969.2	28953.8	35058.6	36765.4	36830.9	23575	18326.6	20595	0	1	0	0	1	1	1	0	0	0	0	0	-1.07687	15.5455	-2.24852	0.055788	0.149429	-5.45371	-0.939905	15.614	-2.00882	0.0786262	0.272156	-5.90233	-1.74509	15.2114
LmxM.11.1370	13	12	484.69	0.0039108	0.00496828	1.31787	0.963636	CLK2	BDF5	68966	hypothetical protein, conserved	4.70469e+06	4.1889e+06	3.98917e+06	4.2177e+06	4.15301e+06	4.7362e+06	4.81061e+06	4.27643e+06	4.95237e+06	5.76759e+06	5.55891e+06	5.65126e+06	6	11	10	12	9	12	6	10	9	11	11	12	0.0258604	22.0434	0.244608	0.813121	0.884682	-7.61054	0.124661	22.0928	1.15009	0.282604	0.534759	-7.05219	0.401527	22.2313
LmxM.16.1440	11	10	403.1	0.0039215	0.00497684	1.51428	0.963497	CLK2	KKT2	158541	hypothetical protein, conserved	1.76022e+06	1.76383e+06	1.94702e+06	1.59625e+06	1.4737e+06	1.64494e+06	2.14397e+06	1.81143e+06	2.02951e+06	2.23517e+06	2.12953e+06	2.77497e+06	3	3	4	2	4	5	5	6	6	5	7	8	-0.214525	20.6896	-1.93954	0.0896402	0.208386	-5.91795	0.127603	20.8606	1.07451	0.313252	0.56339	-7.13396	0.375885	20.9848
LmxM.34.4630	22	16	1029.46	0.00393915	0.00499421	1.31358	0.963269	KKT2	KKT3	56178	hypothetical protein, conserved	1.49227e+07	1.37142e+07	1.25722e+07	1.45713e+07	1.49926e+07	1.44026e+07	1.07076e+07	1.14063e+07	1.13568e+07	1.22388e+07	1.3531e+07	1.13803e+07	16	15	13	14	15	11	15	16	13	14	9	12	0.0967645	23.7564	1.10367	0.302872	0.467466	-7.00696	-0.29713	23.5594	-3.25666	0.0112345	0.0891507	-3.93333	-0.149714	23.6331
LmxM.19.0710	11	9	379.35	0.00395901	0.00501434	1.34866	0.963012	BDF5	CLK2	33934	glycosomal malate dehydrogenase	4.70615e+06	4.36837e+06	5.1065e+06	4.25424e+06	4.25923e+06	3.85667e+06	3.40914e+06	3.67038e+06	3.69088e+06	3.33365e+06	3.93723e+06	3.24404e+06	3	2	6	5	6	7	3	4	5	3	3	6	-0.195709	22.0717	-1.95177	0.0879814	0.2058	-5.89996	-0.394892	21.9721	-3.89999	0.0043492	0.0519972	-2.93179	-0.433967	21.9526
LmxM.08_29.2600	5	5	159.37	0.00400366	0.00506579	2.19578	0.962434	KKT3	CLK2	56002	poly(A) polymerase, putative	382809	264407	302915	253084	293533	222350	484341	449684	300173	181815	196215	184047	1	1	1	1	2	1	5	4	0	1	0	0	-0.297442	18.107	-1.36067	0.211923	0.368128	-6.70924	0.364144	18.4378	1.48282	0.175576	0.411206	-6.64833	-0.741105	17.8852
LmxM.19.0260	19	13	680.78	0.00401133	0.00506762	1.25157	0.962335	KKT2	KKT3	94465	C-terminal motor kinesin, putative	2.82865e+06	2.68315e+06	2.71067e+06	2.91935e+06	2.83805e+06	2.84018e+06	2.19052e+06	2.23592e+06	2.443e+06	2.28661e+06	2.71654e+06	2.4715e+06	6	10	7	7	9	5	4	7	5	1	7	3	0.064613	21.4181	0.708289	0.499543	0.648046	-7.37031	-0.26063	21.2555	-2.52186	0.0350882	0.174547	-5.10513	-0.140775	21.3154
LmxM.36.5820	9	8	333.23	0.00401316	0.00506762	1.63679	0.962311	KKT3	CLK2	56437	mkiaa0324 protein-like protein	1.99342e+06	1.82804e+06	2.00434e+06	2.05563e+06	1.83766e+06	2.37089e+06	2.48933e+06	2.2575e+06	2.01083e+06	1.39791e+06	1.14964e+06	1.58106e+06	4	3	4	5	4	6	4	5	2	3	4	3	0.098069	20.9368	0.777104	0.460192	0.612733	-7.31657	0.209867	20.9927	1.72336	0.122272	0.343383	-6.32013	-0.507774	20.6339
LmxM.30.1050	8	5	273.19	0.00402664	0.00507955	1.31736	0.962136	BDF5	CLK2	39536	hypothetical protein, unknown function	1.26277e+06	1.11202e+06	1.35406e+06	1.03065e+06	986132	864787	1.15118e+06	1.10439e+06	1.20091e+06	938985	911867	979692	6	2	4	2	3	5	3	5	5	1	2	3	-0.371079	20.055	-2.70717	0.0276052	0.0953771	-4.74215	-0.105524	20.1878	-0.809091	0.441351	0.67	-7.3861	-0.393531	20.0438
LmxM.14.0440	16	12	622.42	0.00405853	0.00511466	1.30552	0.961723	BDF5	KKT2	62504	hypothetical protein, conserved	2.78039e+06	3.08042e+06	2.67428e+06	2.2709e+06	2.09051e+06	2.1763e+06	2.64661e+06	2.54486e+06	2.54124e+06	2.96924e+06	2.49477e+06	2.64547e+06	9	7	10	5	7	6	8	7	11	4	10	11	-0.382857	21.246	-3.67464	0.00664133	0.0363536	-3.24949	-0.140098	21.3674	-1.33809	0.216857	0.464552	-6.83212	-0.075013	21.3999
LmxM.21.1760	18	13	792.58	0.00407025	0.00512429	1.50434	0.961571	BDF5	CLK2	48926	centromere/microtubule binding protein cbf5, putative	5.71794e+06	5.65286e+06	6.89928e+06	4.15619e+06	5.08925e+06	5.00344e+06	5.52348e+06	6.06316e+06	6.14288e+06	3.52966e+06	4.51783e+06	4.09741e+06	6	7	8	6	6	6	7	10	6	5	3	3	-0.35843	22.3527	-2.90163	0.0205613	0.0782949	-4.43818	-0.0387869	22.5125	-0.355915	0.730906	0.869697	-7.66837	-0.59035	22.2367
LmxM.34.2640	7	4	239.92	0.00409528	0.00514966	1.3604	0.961247	CLK2	KKT2	68832	hypothetical protein, conserved	621421	651165	566357	535717	606327	538591	758118	724856	701839	745657	684175	856498	1	3	2	1	2	1	2	1	2	2	1	1	-0.129849	19.1582	-0.905501	0.392522	0.553232	-7.20513	0.250317	19.3482	1.78294	0.111606	0.327854	-6.23514	0.31034	19.3782
LmxM.04.1080	6	3	265.7	0.00409858	0.00514966	1.52203	0.961204	KKT2	BDF5	96202	hypothetical protein, conserved	417945	369724	372176	530515	544705	690096	405352	379249	453590	490792	432726	436132	1	1	1	1	3	2	1	3	1	3	1	2	0.597972	18.8572	3.54211	0.00801743	0.041024	-3.44957	0.0926541	18.6045	0.550478	0.596695	0.789962	-7.57213	0.229194	18.6728
LmxM.08_29.2860	10	10	589.91	0.00411348	0.00516323	1.47595	0.961011	BDF5	KKT3	18313	40S ribosomal protein S19-like protein	1.08395e+08	9.23815e+07	9.7579e+07	7.31874e+07	8.00086e+07	9.20624e+07	6.21334e+07	6.71969e+07	7.28142e+07	7.89121e+07	7.35642e+07	6.67469e+07	13	10	9	15	12	14	12	16	12	12	11	12	-0.286014	26.4213	-2.65972	0.0296757	0.0997847	-4.8163	-0.561473	26.2836	-5.88729	0.000336467	0.0090356	-0.173566	-0.444817	26.3419
LmxM.11.0260	33	27	1326.91	0.00412427	0.00517162	1.34363	0.960871	CLK2	KKT2	66431	hypothetical protein, conserved	2.82076e+07	2.98108e+07	2.60991e+07	2.26022e+07	2.02902e+07	2.53799e+07	2.66402e+07	2.6772e+07	2.81454e+07	3.0841e+07	2.97015e+07	3.119e+07	23	23	18	19	16	17	19	19	17	16	16	19	-0.304997	24.5863	-2.94881	0.0191526	0.074513	-4.36452	-0.0428983	24.7174	-0.51943	0.617215	0.801804	-7.59011	0.12685	24.8022
LmxM.06.0410	14	14	580.69	0.00413906	0.005185	1.87484	0.960679	BDF5	CLK2	28242	60S ribosomal protein L19, putative	9.21643e+07	7.60919e+07	1.2288e+08	5.80266e+07	5.94265e+07	6.78499e+07	8.68543e+07	6.82949e+07	8.39192e+07	4.92441e+07	5.10762e+07	5.49658e+07	13	14	20	12	19	19	17	16	23	13	16	15	-0.626988	26.1904	-3.75674	0.00591739	0.0335111	-3.12653	-0.263918	26.3719	-1.48715	0.176743	0.412656	-6.64278	-0.879998	26.0639
LmxM.23.0070	6	5	209.44	0.00417331	0.00522271	1.79509	0.960235	BDF5	KKT3	37025	agmatinase-like protein	3.61495e+06	3.70712e+06	3.53436e+06	1.81058e+06	2.39222e+06	1.95342e+06	1.95594e+06	2.05995e+06	2.03196e+06	2.15098e+06	2.21651e+06	3.40778e+06	6	6	5	4	3	3	2	3	3	3	3	2	-0.828306	21.3727	-6.613	0.000193889	0.00354459	0.579241	-0.844127	21.3647	-8.69832	2.06669e-05	0.00114458	2.867	-0.514536	21.5295
LmxM.18.1090	11	7	256.77	0.00421929	0.00527501	1.58739	0.959639	KKT2	BDF5	71449	phosphodiesterase, putative	1.9659e+06	2.12256e+06	2.26158e+06	2.816e+06	3.65553e+06	3.60848e+06	2.42769e+06	2.276e+06	2.71852e+06	2.44748e+06	2.61987e+06	2.92547e+06	2	2	2	5	6	7	1	3	4	2	6	4	0.658932	21.3405	4.96162	0.00121878	0.0119219	-1.42482	0.223528	21.1228	1.88435	0.0954352	0.301013	-6.08765	0.330379	21.1762
LmxM.16.0310	8	7	374.2	0.00425126	0.0053097	1.92785	0.959224	KKT3	KKT2	74585	hypothetical protein, conserved	542489	1.06811e+06	940974	390246	478754	483539	812101	851543	943853	452704	424443	484862	1	4	3	1	0	1	2	4	4	0	0	0	-0.864478	19.2076	-3.30435	0.0113067	0.0522667	-3.81298	0.0865223	19.6831	0.348398	0.736368	0.872886	-7.67127	-0.849674	19.215
LmxM.24.0640	8	7	301.24	0.00426847	0.00531857	1.36884	0.959001	BDF5	CLK2	63771	MCAK-like kinesin, putative	2.1049e+06	2.11016e+06	2.0302e+06	1.70268e+06	1.79621e+06	1.95854e+06	1.32908e+06	1.54073e+06	1.76376e+06	1.46478e+06	1.5243e+06	1.57336e+06	4	7	4	4	6	4	4	6	5	3	5	2	-0.196731	20.8908	-1.85835	0.101439	0.223685	-6.03631	-0.440009	20.7691	-3.30551	0.0104341	0.0854586	-3.856	-0.45335	20.7625
LmxM.22.1080	10	6	678.67	0.00427064	0.00531857	1.44393	0.958972	BDF5	KKT3	27814	hypothetical protein, conserved	3.82621e+06	2.97422e+06	3.24096e+06	2.69528e+06	2.40258e+06	2.68265e+06	2.52509e+06	2.16833e+06	2.26079e+06	2.53785e+06	2.66103e+06	2.44281e+06	5	3	7	5	6	7	7	4	4	6	6	6	-0.362057	21.4855	-2.9358	0.0195309	0.0755167	-4.38483	-0.525034	21.404	-4.0827	0.00335637	0.0437373	-2.6556	-0.386905	21.4731
LmxM.36.6950	5	4	130.83	0.00427103	0.00531857	1.36918	0.958967	BDF5	KKT3	46193	delta-6 fatty acid desaturase	943450	928289	1.00645e+06	946539	945333	972874	700560	661848	739715	734960	976296	878953	2	2	2	3	2	2	0	1	2	2	2	2	-0.00599389	19.8679	-0.0509701	0.96064	0.976984	-7.64266	-0.453914	19.6439	-3.43722	0.008561	0.0765559	-3.64834	-0.160983	19.7904
LmxM.36.4070	4	4	196.21	0.00427681	0.0053205	1.54787	0.958892	KKT3	BDF5	39082	phosphoglycerate mutase-like protein	403392	320874	404020	406513	419473	443720	509429	616506	620512	423031	397188	478556	1	4	4	3	3	2	5	2	4	5	2	3	0.177637	18.6013	1.04696	0.326715	0.490203	-7.0667	0.632612	18.8288	3.54847	0.00725565	0.0700635	-3.47408	0.206884	18.616
LmxM.08_29.1500	7	5	336.68	0.00429814	0.00534176	1.73404	0.958616	CLK2	BDF5	74098	hypothetical protein, conserved	1.09848e+06	1.19413e+06	1.41209e+06	2.05656e+06	1.91992e+06	2.0982e+06	2.40505e+06	1.57141e+06	2.44578e+06	2.18107e+06	2.01386e+06	2.22915e+06	3	3	4	3	5	4	5	3	4	3	4	6	0.720375	20.5882	5.54685	0.000610129	0.00734922	-0.67231	0.773039	20.6145	3.95705	0.00400906	0.0499938	-2.8451	0.800731	20.6284
LmxM.14.0370	2	1	29.7	0.00430687	0.00534733	2.4165	0.958502	CLK2	KKT2	280214	hypothetical protein, conserved	284622	208468	263595	169742	137122	158861	389461	265260	229404	435009	289266	401150	0	0	0	0	0	0	0	0	0	0	0	0	NA	NA	NA	NA	NA	NA	NA	NA	NA	NA	NA	NA	NA	NA
LmxM.18.1400	8	8	435.26	0.0043216	0.00536034	1.50253	0.958311	KKT3	CLK2	19368	60S ribosomal protein L34, putative	4.19047e+07	3.75368e+07	5.09881e+07	3.0862e+07	3.98375e+07	3.41056e+07	4.59033e+07	4.7664e+07	4.51918e+07	2.9642e+07	3.16685e+07	3.10395e+07	6	5	9	9	8	5	6	9	6	4	8	8	-0.31187	25.2061	-2.25766	0.055009	0.148096	-5.43973	0.10066	25.4124	0.873958	0.407057	0.64195	-7.32984	-0.486927	25.1186
LmxM.33.3760	3	2	89.62	0.00432929	0.00536458	1.60413	0.958211	KKT2	BDF5	45913	actin-like protein, putative	98637	93247.5	91146.4	151997	153678	148343	154157	105143	149945	90363	114207	91559.7	1	2	1	1	1	2	1	1	1	1	2	1	0.682432	16.8661	2.81066	0.0235899	0.0859184	-4.58034	0.511862	16.7808	1.79535	0.109496	0.324389	-6.21727	0.057549	16.5536
LmxM.29.0570	5	3	208.78	0.00434196	0.00537499	5.79745	0.958047	BDF5	CLK2	51412	spliceosome-associated protein, putative	1.39267e+06	419640	324265	194211	128006	110155	523227	466021	555786	167676	121248	79614.1	1	0	0	0	0	1	0	1	2	0	0	0	-2.03758	18.1129	-3.82638	0.00572105	0.0328437	-3.065	-0.161249	19.0511	-0.320125	0.757981	0.883501	-7.68092	-2.29046	17.9864
LmxM.23.0760	28	20	1476.98	0.00435749	0.00538892	1.46929	0.957845	BDF5	KKT2	39910	mitochondrial RNA binding protein, putative	8.83132e+07	7.82563e+07	7.29931e+07	5.71429e+07	4.75407e+07	5.83632e+07	6.07387e+07	5.78645e+07	6.6221e+07	6.28617e+07	5.99292e+07	6.80571e+07	24	24	30	21	23	23	22	22	21	19	21	19	-0.556601	25.9681	-5.00566	0.00115502	0.0114469	-1.3665	-0.372005	26.0604	-3.81683	0.00490144	0.0550605	-3.05885	-0.32547	26.0836
LmxM.36.5100	42	35	2261.97	0.004365	0.00539147	1.22782	0.957748	BDF5	KKT2	106275	hypothetical protein, conserved	8.53446e+07	7.59089e+07	7.43284e+07	6.4495e+07	6.31154e+07	6.42604e+07	6.72022e+07	6.74065e+07	7.17695e+07	6.69248e+07	7.13489e+07	6.61129e+07	31	31	33	35	29	35	35	33	29	32	33	33	-0.293458	26.0773	-3.64238	0.00695121	0.0374191	-3.298	-0.188904	26.1295	-2.24172	0.0545531	0.218545	-5.54566	-0.203039	26.1225
LmxM.14.1270	3	2	153.26	0.00436812	0.00539147	1.3858	0.957707	BDF5	KKT3	17244	ubiquitin/ribosomal protein S27a, putative	541570	644887	620446	607418	601616	533999	403806	464499	435560	482099	546492	455292	1	2	2	2	1	1	1	1	1	1	1	1	-0.0503772	19.171	-0.341391	0.741894	0.839538	-7.57895	-0.469096	18.9616	-2.97361	0.0173288	0.11571	-4.38404	-0.284393	19.0539
LmxM.32.1150	14	11	761.57	0.00437786	0.0053982	1.37676	0.957581	BDF5	CLK2	92908	pumilio protein, putative	5.30789e+06	5.47551e+06	4.80771e+06	4.35623e+06	4.27452e+06	4.21111e+06	4.53738e+06	4.28084e+06	5.346e+06	3.98718e+06	3.81848e+06	3.51883e+06	7	8	5	7	8	5	9	9	9	4	4	2	-0.277813	22.1682	-3.04991	0.0164633	0.0664946	-4.20697	-0.142756	22.2357	-1.24985	0.245913	0.497908	-6.93823	-0.461006	22.0766
LmxM.04.0470	8	8	266.59	0.00439447	0.00540528	1.31132	0.957365	BDF5	CLK2	21947	60S ribosomal protein L11 (L5, L16)	1.43173e+07	1.49574e+07	1.55367e+07	1.27923e+07	1.3619e+07	1.18883e+07	1.13231e+07	1.31052e+07	1.18033e+07	1.17078e+07	1.19238e+07	1.0541e+07	6	9	4	6	5	5	6	4	4	3	5	3	-0.227955	23.7176	-2.69053	0.0283137	0.0968477	-4.76815	-0.308569	23.6773	-3.48367	0.00798804	0.0743595	-3.57545	-0.392321	23.6354
LmxM.23.0950	8	6	306.44	0.00439506	0.00540528	2.10964	0.957358	KKT3	CLK2	60609	cytosolic leucyl aminopeptidase,metallo-peptidase, Clan MF, Family M17	2.68506e+06	2.39238e+06	1.68988e+06	2.24197e+06	1.88881e+06	2.2556e+06	3.20154e+06	3.38191e+06	3.13072e+06	1.70851e+06	1.17954e+06	1.71661e+06	3	4	6	3	3	5	7	4	9	2	5	3	-0.0615238	21.0476	-0.337163	0.744957	0.840353	-7.58055	0.54759	21.3521	3.20176	0.0122116	0.0940467	-4.02045	-0.549933	20.8034
LmxM.34.4820	11	9	505.01	0.00439647	0.00540528	1.24253	0.957339	BDF5	KKT3	36606	hypothetical protein, conserved	4.24105e+06	3.88197e+06	3.77907e+06	3.89967e+06	4.07738e+06	3.89598e+06	3.02313e+06	3.03949e+06	3.51632e+06	3.71418e+06	4.02265e+06	3.84155e+06	7	4	6	6	7	5	6	5	4	9	4	4	-0.0020877	21.9169	-0.0226097	0.982534	0.989629	-7.64383	-0.315101	21.7604	-2.9098	0.0191281	0.122303	-4.48603	-0.0387884	21.8986
LmxM.14.0660	13	11	584.06	0.00443443	0.00544663	1.6529	0.956847	KKT2	KKT3	32705	fatty acid elongase, putative	6.06089e+07	6.2586e+07	5.22993e+07	7.82234e+07	8.25379e+07	7.44459e+07	3.89802e+07	5.0917e+07	5.24022e+07	7.26309e+07	7.99746e+07	5.98251e+07	13	9	9	14	10	9	9	11	8	14	14	8	0.425562	26.0103	4.56084	0.00201311	0.0162342	-1.96834	-0.310549	25.6423	-2.38455	0.0435599	0.195875	-5.32221	0.269571	25.9323
LmxM.13.1220	31	31	1440.39	0.00445878	0.0054712	1.28492	0.956531	BDF5	CLK2	48291	40S ribosomal protein S4, putative	2.41058e+08	2.06845e+08	2.39658e+08	1.75152e+08	1.74634e+08	2.04197e+08	1.77621e+08	180446103	1.8629e+08	1.81144e+08	1.75098e+08	1.7886e+08	34	36	35	35	29	25	32	34	24	25	30	31	-0.312	27.6124	-3.168	0.0138156	0.0593943	-4.02357	-0.333662	27.6016	-3.94951	0.0040523	0.0502006	-2.85653	-0.358261	27.5893
LmxM.27.1010	3	1	74.64	0.00448377	0.00549649	Inf	0.956207	KKT2	KKT3	106292	hypothetical protein, conserved	0	0	2113.39	1476.97	3343.53	10011.7	0	0	0	3481.18	4491.24	3028.55	0	0	0	0	0	1	0	0	0	0	0	0	NA	NA	NA	NA	NA	NA	NA	NA	NA	NA	NA	NA	NA	NA
LmxM.28.1010	11	11	427.78	0.00449383	0.00550005	1.21989	0.956076	BDF5	KKT2	13060	ribosomal protein S20, putative	3.12505e+07	3.12411e+07	3.18354e+07	2.35971e+07	2.63386e+07	2.73884e+07	2.58545e+07	2.76594e+07	2.50878e+07	2.64063e+07	2.69147e+07	2.44013e+07	9	7	8	10	6	10	7	8	6	4	6	8	-0.289535	24.7614	-3.52403	0.00822761	0.0418719	-3.47701	-0.26426	24.774	-3.45085	0.00838854	0.0763074	-3.62694	-0.280575	24.7659
LmxM.20.0020	6	3	140.01	0.0044954	0.00550005	3.64012	0.956056	KKT3	CLK2	46259	hypothetical protein, conserved	951658	919006	717941	740422	544301	946023	1.02424e+06	1.02862e+06	2.21826e+06	433799	394664	344883	2	2	1	1	3	0	1	2	1	1	1	0	-0.239919	19.5878	-1.06798	0.317713	0.481491	-7.04483	0.632029	20.0238	2.07354	0.0732246	0.26114	-5.81356	-1.13688	19.1393
LmxM.28.2170	31	24	1568.65	0.00450757	0.00550463	1.23518	0.955898	KKT2	KKT3	71862	hypothetical protein, conserved	3.15089e+07	2.89186e+07	2.94009e+07	3.30299e+07	3.19779e+07	3.43942e+07	2.74088e+07	2.45385e+07	2.85284e+07	2.87326e+07	2.89481e+07	2.84966e+07	20	18	22	18	23	20	23	23	20	21	27	24	0.146465	24.9079	1.92884	0.0911163	0.211038	-5.93365	-0.160513	24.7544	-1.82319	0.1049	0.317772	-6.177	-0.0588928	24.8053
LmxM.19.1150	5	1	82.32	0.00450789	0.00550463	1.88434	0.955894	CLK2	BDF5	289454	hypothetical protein, conserved	177410	137734	157405	236771	201246	278032	237181	166796	167470	330670	277306	282468	0	0	0	1	0	0	0	0	0	0	0	0	NA	NA	NA	NA	NA	NA	NA	NA	NA	NA	NA	NA	NA	NA
LmxM.09.1200	6	1	101.88	0.00451549	0.00550857	1.78423	0.955795	KKT2	CLK2	163805	hypothetical protein, conserved	409547	568863	567830	638099	708045	563019	495302	578580	490659	333584	404705	331732	0	1	0	0	0	0	0	0	1	0	0	0	NA	NA	NA	NA	NA	NA	NA	NA	NA	NA	NA	NA	NA	NA
LmxM.08.1190	9	4	254.16	0.00452185	0.00551098	1.6893	0.955712	KKT2	CLK2	140583	hypothetical protein, conserved	302552	310665	331141	378497	424952	420466	182167	287892	276213	225285	257417	241807	1	2	2	3	4	1	1	2	2	2	2	3	0.373195	18.4496	2.32451	0.0496294	0.139	-5.33706	-0.367808	18.0791	-1.59106	0.149417	0.381753	-6.50384	-0.383423	18.0713
LmxM.14.0030	10	7	306.63	0.00453172	0.00551403	1.53459	0.955584	CLK2	KKT2	29909	hypothetical protein, conserved	907662	948591	879050	885109	938435	720347	1.01413e+06	951021	831561	1.21025e+06	1.21637e+06	1.47721e+06	3	4	2	4	2	1	3	6	1	3	3	3	-0.113028	19.7411	-0.777389	0.460034	0.612733	-7.31634	0.0278626	19.8115	0.202872	0.844189	0.932401	-7.71578	0.507551	20.0514
LmxM.27.1110	11	11	417.99	0.00453311	0.00551403	1.31739	0.955566	KKT3	KKT2	26598	mitochondrial RNA binding protein 1,gBP21, MRP1	1.12423e+07	1.2279e+07	1.12829e+07	9.24249e+06	9.43712e+06	1.02256e+07	1.23648e+07	1.29124e+07	1.28022e+07	1.19417e+07	9.79659e+06	1.12607e+07	6	8	7	8	6	9	7	8	5	6	8	10	-0.2681	23.3325	-3.18756	0.0134222	0.0581012	-3.99328	0.130708	23.5319	1.62782	0.141367	0.371521	-6.45353	-0.0805348	23.4263
LmxM.30.0851	3	1	49.23	0.00454553	0.0055238	3.15228	0.955405	KKT2	BDF5	46545	hypothetical protein	9010.95	16570.5	13797.8	28471.3	48315.3	47347.9	15791.2	27570.2	28192.1	33448.4	35155.5	28940.2	0	0	0	0	0	0	0	0	0	0	0	0	NA	NA	NA	NA	NA	NA	NA	NA	NA	NA	NA	NA	NA	NA
LmxM.21.1780	22	17	925.48	0.00456397	0.00554086	1.23678	0.955166	BDF5	CLK2	28302	40S ribosomal protein S6, putative	1.09517e+08	9.84217e+07	1.00996e+08	9.11754e+07	9.19622e+07	99223701	9.34283e+07	9.23623e+07	9.67492e+07	8.67043e+07	8.52821e+07	7.78039e+07	20	18	18	14	15	13	19	17	16	15	18	21	-0.129305	26.5516	-1.63371	0.142241	0.283334	-6.35282	-0.127624	26.5524	-1.6591	0.134833	0.363461	-6.41027	-0.306698	26.4629
LmxM.32.3110	14	6	380.57	0.00458882	0.00556246	1.44381	0.954844	KKT2	KKT3	103441	hypothetical protein, conserved	595727	620799	634117	719282	746144	603182	424873	523509	484357	527894	570781	480512	2	4	5	3	4	3	3	1	2	4	2	2	0.155026	19.3117	1.06894	0.317307	0.481215	-7.04383	-0.37407	19.0471	-2.42658	0.0407678	0.188935	-5.25595	-0.231922	19.1182
LmxM.29.3100	16	11	606.25	0.0045906	0.00556246	1.45403	0.954821	CLK2	KKT2	70281	hypothetical protein, conserved	1.0699e+06	1.13186e+06	1.14579e+06	994357	979367	1.20387e+06	1.34285e+06	1.14869e+06	1.34396e+06	1.48979e+06	1.40589e+06	1.72463e+06	5	7	3	6	4	4	5	7	6	9	6	6	-0.0810248	20.0486	-0.612858	0.557548	0.692834	-7.43751	0.193091	20.1856	1.51383	0.167691	0.400714	-6.60751	0.460124	20.3191
LmxM.08_29.1910	2	1	61.66	0.00462742	0.0055978	7.49094	0.954343	BDF5	CLK2	49266	hypothetical protein, conserved	101331	32558.6	24325.8	20209.4	21042.1	25747.8	32715.5	64031.6	57451.2	12577.8	3934.87	4608.28	0	1	1	0	1	0	1	2	2	1	0	0	NA	NA	NA	NA	NA	NA	NA	NA	NA	NA	NA	NA	NA	NA
LmxM.20.0480	5	4	138.38	0.00462866	0.0055978	1.67851	0.954327	CLK2	BDF5	60754	hypothetical protein, conserved	325239	301557	282373	424605	322054	371724	367027	404098	302992	484332	469955	571766	0	1	0	1	1	1	1	2	1	2	1	3	0.292041	18.3528	1.59767	0.150059	0.293876	-6.40182	0.232778	18.3232	1.21998	0.256461	0.509406	-6.97304	0.744137	18.5789
LmxM.22.0900	4	3	143.02	0.00467291	0.0056459	2.46051	0.953753	KKT2	CLK2	100291	hypothetical protein, conserved	157883	159275	119559	231902	204241	236877	101124	181279	102426	109563	77861.9	86103.8	1	2	0	2	0	1	0	1	0	0	0	0	0.633275	17.4556	2.75666	0.0256037	0.091095	-4.66478	-0.226392	17.0258	-0.705573	0.500043	0.718364	-7.46813	-0.677736	16.8001
LmxM.23.0320	3	3	68.28	0.00470486	0.00567906	3.79492	0.953339	KKT3	CLK2	29345	hypothetical protein, conserved	140733	147340	170845	53031.9	54868.7	91587.3	128154	188243	393630	50834.5	59398.8	76866.2	1	0	0	0	0	0	1	0	2	0	0	0	-1.2442	16.5958	-3.81976	0.00541926	0.0317402	-3.03269	0.474172	17.455	1.19405	0.26604	0.517411	-7.0027	-1.31066	16.5626
LmxM.26.1560	3	2	52.12	0.00474349	0.00571427	2.80908	0.952838	KKT2	CLK2	206894	hypothetical protein, conserved	288138	382717	304458	472554	475465	310286	303937	373701	278079	216724	133332	97887.6	0	0	0	0	0	0	0	0	1	1	0	0	0.351379	18.4751	1.52885	0.166094	0.313178	-6.49388	-0.0293769	18.2847	-0.140977	0.891297	0.951665	-7.72766	-1.18974	17.7045
LmxM.23.1410	11	11	408.41	0.00474641	0.00571427	2.0634	0.9528	KKT3	BDF5	27627	hypothetical protein, conserved	6.45639e+06	7.51475e+06	8.17004e+06	1.1103e+07	1.008e+07	1.18297e+07	1.48093e+07	1.12766e+07	1.96002e+07	1.2754e+07	1.27437e+07	1.7157e+07	6	5	8	7	9	5	6	7	5	11	11	12	0.579952	23.0985	5.12851	0.000995692	0.0102734	-1.20528	1.01523	23.3161	5.20166	0.000948337	0.0192013	-1.22859	0.938172	23.2776
LmxM.04.0240	5	4	211.34	0.0047493	0.00571427	1.53182	0.952763	KKT2	KKT3	32118	hypothetical protein, conserved	5.25403e+06	4.92317e+06	5.62165e+06	7.17183e+06	7.26127e+06	8.64759e+06	4.55236e+06	4.55068e+06	5.96442e+06	5.20046e+06	5.54747e+06	6.07553e+06	7	4	3	5	4	3	4	5	3	4	3	4	0.543618	22.598	5.09247	0.00103978	0.0105833	-1.25235	-0.0783086	22.2871	-0.607075	0.560264	0.765308	-7.53689	0.0898246	22.3711
LmxM.07.0940	23	18	731.43	0.00475219	0.00571427	1.50549	0.952725	CLK2	BDF5	263898	hypothetical protein, conserved	1.071e+06	1.01669e+06	1.17456e+06	1.35426e+06	1.67333e+06	1.6949e+06	1.27607e+06	1.20813e+06	1.34727e+06	1.3997e+06	1.84504e+06	1.66656e+06	5	7	7	8	8	9	11	11	9	8	13	11	0.528817	20.3143	3.85592	0.00515395	0.0306482	-2.97907	0.233188	20.1665	1.84622	0.101235	0.310719	-6.14349	0.58356	20.3417
[truncated: 4,388 more rows]
[truncated: 4 more columns]
