# Supplementary material for: CLK1/CLK2-driven signalling at the Leishmania kinetochore is captured by spatially referenced proximity phosphoproteomics
Source: Commun Biol. 2022 Nov 28;5:1305. doi: 10.1038/s42003-022-04280-1 (PMC9701682; doi:10.1038/s42003-022-04280-1)
Supplement: Supplementary file 6 — Supplementary Data 4 [file 42003_2022_4280_MOESM6_ESM.xlsx]

## Sheet: Supplementary Data 4
	Normalised label free protein intensities																																								Log2 fold changes and p-values from Limma analysis
	BDF5::mT 0hrs					BDF5::mT 4hrs					BDF5::mT 8hrs					KKT3::mT 0hrs					KKT3::mT 4hrs					KKT3::mT 8hrs					KKT3::mT 4hrs + AB1					KKT3::mT 8hrs +AB1					KKT3::mT/BDF5::mT 0hrs		KKT3::mT/BDF5::mT 4hrs		KKT3::mT/BDF5::mT 8hrs		KKT3::mT + AB1/BDF5::mT 4hrs		KKT3::mT + AB1/BDF5::mT 8hrs
Accession	BDF5_0_A	BDF5_0_B	BDF5_0_C	BDF5_0_D	BDF5_0_E	BDF5_4_A	BDF5_4_B	BDF5_4_C	BDF5_4_D	BDF5_4_E	BDF5_8_A	BDF5_8_B	BDF5_8_C	BDF5_8_D	BDF5_8_E	KKT3_0_A	KKT3_0_B	KKT3_0_C	KKT3_0_D	KKT3_0_E	KKT3_4_A	KKT3_4_B	KKT3_4_C	KKT3_4_D	KKT3_4_E	KKT3_8_A	KKT3_8_B	KKT3_8_C	KKT3_8_D	KKT3_8_E	KKT3_ABI_4_A	KKT3_ABI_4_B	KKT3_ABI_4_C	KKT3_ABI_4_D	KKT3_ABI_4_E	KKT3_ABI_8_A	KKT3_ABI_8_B	KKT3_ABI_8_C	KKT3_ABI_8_D	KKT3_ABI_8_E	logFC.0hr	P.Value.0hr (1% FDR = p-values <= 0.00280400)	logFC.4hr	P.Value.4hr (1% FDR = p-values <= 0.001802582)	logFC.8hr	P.Value.8hr (1% FDR = p-values <= 0.000724)	logFC.4hrAB1	P.Value.4hrAB1 (1% FDR = p-values <= 0.003208239)	logFC.8hrAB1
LmxM.01.0050	1.17859e+09	9.84997e+08	9.30831e+08	1.0043e+09	9.28658e+08	1.30131e+09	9.92346e+08	9.87112e+08	8.90277e+08	9.24854e+08	1.03273e+09	8.631e+08	8.01759e+08	7.75855e+08	9.06856e+08	8.55599e+08	8.09143e+08	7.9304e+08	7.49172e+08	8.75804e+08	8.78203e+08	7.33333e+08	7.70271e+08	7.88837e+08	7.28365e+08	8.47703e+08	7.74988e+08	7.57848e+08	7.22604e+08	7.27734e+08	9.32139e+08	7.78257e+08	7.34625e+08	8.35714e+08	8.73308e+08	6.93292e+08	6.994e+08	7.17353e+08	7.28198e+08	7.23085e+08	-0.296854	0.00104933	-0.376131	0.00226975	-0.188298	0.0349924	-0.286426	0.0163733	-0.291397
LmxM.01.0060	2.92656e+06	2.28442e+06	2.10978e+06	1.8586e+06	2.11467e+06	2.48191e+06	2.02318e+06	2.16283e+06	2.12983e+06	1.73335e+06	2.08576e+06	1.78892e+06	1.76303e+06	1.84442e+06	2.00865e+06	2.04283e+06	1.7383e+06	1.64509e+06	1.73709e+06	1.62961e+06	1.91388e+06	1.62019e+06	1.75839e+06	1.66842e+06	1.95622e+06	1.72513e+06	1.69309e+06	1.5428e+06	1.59461e+06	1.96286e+06	2.15731e+06	1.4954e+06	1.84277e+06	1.57766e+06	1.82692e+06	1.52087e+06	1.65785e+06	1.44316e+06	1.53571e+06	1.56447e+06	-0.349032	0.00887724	-0.234366	0.0535313	-0.157808	0.0979873	-0.245291	0.0601158	-0.295818
LmxM.01.0240	61419	97518.8	61298.7	76054.4	43399.6	112629	95311.6	98801.7	71876	52451.1	61760.6	60392.6	72931	74997.9	92861.7	33402.4	32517.7	35117.8	32577.7	30043.7	25160.7	49533	54688.2	27718.4	17588.8	38070.7	42358.6	41684.4	36392.2	21801.5	48139.5	33710.9	30238.3	32954.4	34458.8	28273.3	39864.6	27101.1	26023.8	11645.2	-1.00412	0.000985384	-1.38218	0.00147113	-1.03012	0.00107318	-1.233	0.000387017	-1.53541
LmxM.01.0320	62523.6	105698	60218.7	22643.5	67944.9	55728.8	65675.2	49485.4	38636.7	34548.6	20006.3	27840.3	17202	19760.1	25534.4	29900.7	21372.4	34713	19729.4	28061.1	21768.1	17069.2	8707.35	11442	3063.54	18833.1	12468.1	12942.7	24034.7	13363.4	34153.6	32314	19931.2	1764.45	15363	17039.4	12238.4	18134.9	8069.76	11217.5	-1.12792	0.00966274	-2.21157	0.000642878	-0.461635	0.202103	-1.73268	0.0294191	-0.763967
LmxM.01.0330	311741	298436	285046	303033	302957	360754	269100	358509	356155	246875	415198	387212	412996	452177	302136	548916	511658	417459	406633	333533	513674	486417	424661	450300	283736	415087	400108	421130	540241	580774	483502	542488	620445	393312	448769	756331	633031	591588	650315	642212	0.541479	0.00116573	0.429467	0.0354409	0.254902	0.100042	0.646121	0.00136335	0.740987
LmxM.01.0340	1.25326e+06	1.16558e+06	1.22528e+06	1.20609e+06	1.15922e+06	1.57476e+06	1.47463e+06	1.73057e+06	1.80226e+06	1.66487e+06	2.01843e+06	1.9434e+06	2.01991e+06	2.07527e+06	1.78463e+06	1.67691e+06	1.58016e+06	1.48765e+06	1.90424e+06	1.59182e+06	1.9475e+06	1.69758e+06	2.16895e+06	2.28097e+06	1.73635e+06	1.96796e+06	2.33564e+06	2.20667e+06	2.33068e+06	3.56416e+06	1.87955e+06	1.79695e+06	1.9002e+06	2.30089e+06	2.14781e+06	2.17433e+06	2.24017e+06	2.46112e+06	2.54882e+06	2.62713e+06	0.45109	6.02446e-05	0.247172	0.0440439	0.304333	0.0432064	0.279041	0.00981725	0.290357
LmxM.01.0410	1.44222e+08	1.27089e+08	1.34882e+08	1.58461e+08	1.46998e+08	1.65981e+08	1.50454e+08	1.43296e+08	1.64045e+08	1.57115e+08	1.72708e+08	1.61445e+08	1.78395e+08	1.54348e+08	1.58341e+08	1.61401e+08	1.40749e+08	1.61859e+08	1.68358e+08	1.80747e+08	1.65517e+08	1.57251e+08	1.59534e+08	2.03823e+08	1.75693e+08	1.6159e+08	1.84412e+08	1.87746e+08	1.71851e+08	1.74242e+08	2.00818e+08	1.82171e+08	1.82443e+08	2.05606e+08	2.21614e+08	2.12843e+08	1.9437e+08	2.11452e+08	2.03328e+08	2.18642e+08	0.191655	0.0247207	0.137808	0.12818	0.0925254	0.166045	0.344263	0.000386308	0.335527
LmxM.01.0460	3.89007e+06	3.64486e+06	3.35194e+06	4.12237e+06	3.92085e+06	4.29097e+06	3.91552e+06	3.65615e+06	4.25317e+06	4.86282e+06	4.7625e+06	4.52275e+06	4.49664e+06	5.03825e+06	5.02263e+06	4.06524e+06	3.87976e+06	3.8309e+06	4.25785e+06	3.96838e+06	4.20292e+06	3.90853e+06	4.56377e+06	4.55303e+06	4.43814e+06	4.67264e+06	4.48326e+06	5.08851e+06	5.27944e+06	6.10215e+06	4.37133e+06	4.3643e+06	5.09124e+06	4.92923e+06	4.981e+06	5.0109e+06	4.83531e+06	5.22899e+06	5.07691e+06	6.23783e+06	0.0820743	0.261193	0.0507725	0.609146	0.0973192	0.289361	0.181694	0.0610795	0.142214
LmxM.01.0470	1.18017e+07	1.16896e+07	1.1269e+07	1.34297e+07	1.16726e+07	1.31171e+07	1.22083e+07	1.27999e+07	1.29882e+07	1.27177e+07	1.64821e+07	1.61815e+07	1.59011e+07	1.581e+07	1.44029e+07	1.23593e+07	1.32737e+07	1.27368e+07	1.40464e+07	1.23994e+07	1.46046e+07	1.46638e+07	1.48238e+07	1.47438e+07	1.09356e+07	1.57617e+07	1.68738e+07	1.7768e+07	1.7915e+07	1.72661e+07	1.43656e+07	1.85e+07	1.6118e+07	1.50812e+07	1.48215e+07	2.03367e+07	1.76777e+07	1.77824e+07	1.72376e+07	1.79855e+07	0.115704	0.096034	0.119251	0.234967	0.119605	0.0823755	0.299953	0.00158939	0.207458
LmxM.01.0490	3.11961e+06	2.75606e+06	2.72827e+06	2.91273e+06	2.50392e+06	3.14757e+06	2.93003e+06	3.30606e+06	3.28657e+06	3.58832e+06	4.04792e+06	4.13291e+06	3.60178e+06	4.00756e+06	3.7668e+06	3.42153e+06	3.13679e+06	3.25804e+06	3.48183e+06	2.90717e+06	4.05602e+06	3.77973e+06	4.04206e+06	3.7753e+06	2.7084e+06	4.20323e+06	4.26378e+06	4.23594e+06	4.44369e+06	4.31459e+06	4.07814e+06	4.07545e+06	4.6703e+06	3.82417e+06	3.69284e+06	5.23977e+06	4.4051e+06	4.44391e+06	4.41308e+06	4.85349e+06	0.209777	0.0180549	0.163462	0.188936	0.135636	0.0568035	0.32162	0.00215826	0.25444
LmxM.01.0520	2.37518e+07	2.35454e+07	2.26531e+07	2.39876e+07	2.35845e+07	2.37665e+07	2.55504e+07	2.47508e+07	2.56781e+07	2.72157e+07	2.60172e+07	2.97612e+07	2.59523e+07	2.58622e+07	2.82509e+07	2.54958e+07	2.84405e+07	2.89822e+07	3.11443e+07	2.72485e+07	2.87164e+07	3.18141e+07	2.89508e+07	3.09729e+07	2.6144e+07	2.74112e+07	3.06018e+07	2.88429e+07	2.87538e+07	3.16022e+07	2.97396e+07	3.69675e+07	3.24743e+07	3.27716e+07	3.00424e+07	3.48982e+07	3.06882e+07	3.07542e+07	3.09715e+07	3.38267e+07	0.263038	0.000709777	0.205579	0.0220765	0.116497	0.100878	0.348532	0.00036882	0.246566
LmxM.01.0570	1.08391e+06	1.15133e+06	1.23797e+06	1.23858e+06	1.07633e+06	1.31308e+06	1.05508e+06	1.27509e+06	1.29841e+06	1.53378e+06	1.5954e+06	1.57501e+06	1.38674e+06	1.67651e+06	1.1871e+06	1.49586e+06	1.49984e+06	1.45161e+06	969261	1.26582e+06	1.42765e+06	1.48449e+06	1.42634e+06	1.54914e+06	786154	1.6306e+06	1.79205e+06	1.6713e+06	1.96053e+06	2.12432e+06	1.72852e+06	1.51025e+06	2.12254e+06	1.46005e+06	1.92132e+06	2.11301e+06	2.10803e+06	1.60461e+06	1.70003e+06	1.6489e+06	0.191229	0.128072	0.0131042	0.942048	0.310469	0.0166967	0.428696	0.00505512	0.306121
LmxM.01.0610	875401	853750	877863	902235	766950	1.31942e+06	1.03478e+06	1.16908e+06	1.04105e+06	999309	1.69462e+06	1.49415e+06	1.30626e+06	1.15188e+06	1.37018e+06	1.13125e+06	981078	938422	974999	889444	1.49093e+06	1.29458e+06	1.33857e+06	1.20333e+06	963219	1.88654e+06	1.84549e+06	1.47152e+06	1.79211e+06	1.7075e+06	1.39679e+06	1.26169e+06	1.39758e+06	1.14129e+06	1.24134e+06	1.87727e+06	1.64221e+06	1.56376e+06	1.73402e+06	1.76382e+06	0.198473	0.0328216	0.170144	0.219297	0.317304	0.0143479	0.214266	0.0516077	0.299606
LmxM.01.0660	5502.68	9763.39	7523.41	6561.08	4215.95	4375.63	9330.61	5103.56	6679.6	6400.5	2804.09	2937.53	1791.29	2619.43	4736.86	65908.2	52322.5	61210.2	73955.1	57017.1	58221.3	57808.3	71559.6	58480.1	63493.2	46493.9	42981.7	40666	50136.7	46921.1	52447.7	55952.4	57563.7	49297.5	46618.6	17386.8	27970.1	26964.2	30530	20200.6	3.25613	2.72276e-07	3.32305	2.85516e-07	3.9988	3.30282e-07	3.08228	1.04281e-06	3.08617
LmxM.01.0690	386667	294591	322409	433156	335144	426490	308782	404254	431431	344106	467514	399280	519267	554730	391420	651891	594929	471867	569117	451882	639053	598406	625760	611467	397720	582093	525188	555492	695198	757071	595302	573293	808598	595775	664081	794995	663292	652041	678566	786546	0.628407	0.000475236	0.57607	0.00314358	0.417262	0.00968336	0.757619	8.87092e-05	0.624837
LmxM.01.0720	1.16526e+07	1.29857e+07	1.06413e+07	1.43371e+07	1.25862e+07	1.14472e+07	8.60252e+06	1.18629e+07	1.1406e+07	9.21251e+06	1.17621e+07	9.53875e+06	1.29943e+07	1.4446e+07	1.01354e+07	1.24447e+07	1.02885e+07	9.90208e+06	1.16221e+07	1.01406e+07	1.21783e+07	1.1176e+07	1.24629e+07	1.25643e+07	1.09038e+07	1.0847e+07	1.05178e+07	1.30792e+07	1.42916e+07	1.41775e+07	1.12424e+07	9.32345e+06	1.17087e+07	1.26967e+07	1.26671e+07	1.81305e+07	1.43826e+07	1.42623e+07	1.43764e+07	1.48993e+07	-0.19189	0.0540535	0.184159	0.103512	0.100445	0.446078	0.137055	0.25128	0.379987
LmxM.01.0730	2.73923e+06	2.82107e+06	2.49719e+06	3.0614e+06	3.36429e+06	2.43569e+06	2.69907e+06	3.16006e+06	3.07823e+06	3.55947e+06	3.44089e+06	3.13525e+06	5.18269e+06	4.43369e+06	3.92433e+06	4.16152e+06	3.49196e+06	3.71367e+06	4.28533e+06	4.95096e+06	3.9771e+06	4.87962e+06	5.03726e+06	7.06267e+06	5.27347e+06	3.95633e+06	5.31342e+06	6.68813e+06	5.96536e+06	6.54616e+06	4.54329e+06	4.22709e+06	5.22975e+06	7.35286e+06	7.18688e+06	7.42041e+06	6.03405e+06	6.50536e+06	7.16313e+06	7.5569e+06	0.505261	0.00037284	0.799916	8.90619e-05	0.499329	0.0096336	0.908661	0.000135215	0.803724
LmxM.01.0770	2.34743e+07	1.96609e+07	2.12645e+07	2.17778e+07	1.83344e+07	1.93183e+07	1.51788e+07	1.70945e+07	1.70542e+07	1.59036e+07	1.77826e+07	1.58385e+07	1.82956e+07	2.01937e+07	1.65422e+07	1.83174e+07	1.94325e+07	1.77052e+07	1.6582e+07	1.76252e+07	1.977e+07	1.82729e+07	2.17991e+07	1.77075e+07	1.44853e+07	2.71369e+07	2.31709e+07	2.02585e+07	2.23937e+07	2.51753e+07	2.05421e+07	1.59275e+07	1.8196e+07	1.97831e+07	1.83889e+07	2.38926e+07	2.04559e+07	1.98534e+07	1.96945e+07	2.24365e+07	-0.217828	0.010761	0.114239	0.319256	0.412149	0.000609352	0.134356	0.142757	0.26333
LmxM.01.0810	883864	843441	767484	982652	847701	667876	638488	696728	782286	848347	887654	944140	1.47357e+06	1.47592e+06	1.27953e+06	1.08643e+06	868805	1.08156e+06	798077	850925	1.22166e+06	1.25349e+06	948754	1.22472e+06	1.43283e+06	1.29404e+06	1.41706e+06	1.95104e+06	1.68437e+06	2.03169e+06	1.12835e+06	886121	1.0877e+06	1.62333e+06	1.65653e+06	1.90636e+06	1.77999e+06	1.71283e+06	1.83305e+06	2.11831e+06	0.108134	0.328794	0.738533	6.65645e-05	0.478449	0.0177362	0.778131	0.000616825	0.654909
LmxM.02.0040	874522	635128	727183	797683	738070	936088	697031	647584	754084	847185	728920	644907	664701	675155	752029	498285	609724	565102	562817	589966	579845	564567	570153	494344	347943	522339	557206	601370	570953	588500	693745	790076	689514	401206	604909	380703	503498	447284	633559	758556	-0.4121	0.00107927	-0.614362	0.00209771	-0.28634	0.00562694	-0.31146	0.0972727	-0.388998
LmxM.02.0090	189237	246788	293782	332076	336087	158391	165120	237532	274276	231254	203263	222815	377000	384905	342756	305093	345509	334442	397421	379399	277987	438362	458268	458923	315513	418530	386721	493689	408252	474901	412700	307177	240318	517989	537291	574880	479504	479111	568400	424045	0.359111	0.0414847	0.871811	0.000803739	0.556374	0.0109248	0.885501	0.00299113	0.764169
LmxM.02.0120	1.15947e+06	1.01324e+06	1.12124e+06	1.27143e+06	1.16937e+06	876807	739397	730800	770204	767050	899028	812941	794167	804222	1.04699e+06	818169	991560	908911	826334	752554	701146	834347	936009	815679	711890	833176	1.01186e+06	872088	1.16292e+06	761248	915570	772076	736961	688285	828675	855716	925941	898728	891588	801104	-0.418922	0.000564186	0.0367789	0.757336	0.0826691	0.525172	0.0172337	0.863209	0.0115143
LmxM.02.0130	81355.6	58661.6	59282.8	55619.3	70241.8	17984.5	51318.9	64696.5	79007.1	93529.8	94227	107139	163882	214198	124284	112865	92343.1	83333.7	73690.4	48229.9	126829	98070.9	101214	162572	117487	137915	108446	214260	206097	278873	122993	77692	141623	155896	157473	278878	268181	229007	215870	247697	0.29633	0.222579	1.15361	0.00878898	0.412822	0.166111	1.24689	0.00890998	0.875606
LmxM.02.0140	51933.8	48151	124220	118979	90351.1	72910.8	126118	84564	120511	120252	87897.3	106406	136471	113174	106922	74318.2	61441.6	113266	118833	143672	52115.6	79146.5	137082	144245	129206	71942.6	124294	97182.8	110864	105781	79912.6	112817	130738	123458	102912	86915.1	113897	128589	121335	120628	0.280581	0.400414	-0.0193422	0.948682	-0.11997	0.521016	0.0820512	0.699024	0.0541145
LmxM.02.0150	985390	1.22595e+06	780452	1.15572e+06	933979	964314	982737	1.23813e+06	833186	1.02685e+06	1.39851e+06	1.13072e+06	1.55649e+06	1.65926e+06	985952	1.18295e+06	1.04099e+06	835230	826906	754638	1.09901e+06	1.2466e+06	1.26617e+06	1.25425e+06	638431	1.17475e+06	1.08181e+06	1.49231e+06	1.66553e+06	1.6352e+06	1.33729e+06	916211	1.15027e+06	1.26579e+06	1.27563e+06	2.28922e+06	1.56833e+06	1.55645e+06	1.5444e+06	1.46458e+06	-0.133012	0.380439	0.0937093	0.619632	0.0718456	0.672821	0.236147	0.0883031	0.33006
LmxM.02.0160	346302	436230	317203	379137	365372	234132	226775	342070	330102	322218	374275	382465	566389	645876	439684	387049	322572	307995	327450	269951	429462	392263	321702	386537	249061	434574	453104	578833	608853	444555	340075	251355	354509	396766	359285	810977	499671	538694	450097	587171	-0.193117	0.132954	0.286672	0.143995	0.0844205	0.626862	0.232199	0.182296	0.265035
LmxM.02.0170	346302	436230	317203	379137	365372	234132	226775	342070	330102	322218	374275	382465	566389	645876	439684	387049	322572	307995	327450	269951	429462	392263	321702	386537	249061	434574	453104	578833	608853	444555	340075	251355	354509	396766	359285	810977	499671	538694	450097	587171	-0.193117	0.132954	0.286672	0.143995	0.0844205	0.626862	0.232199	0.182296	0.265035
LmxM.02.0250	5.71468e+08	4.41972e+08	4.27551e+08	5.09122e+08	4.31344e+08	6.80918e+08	5.02137e+08	4.10498e+08	4.83583e+08	4.89061e+08	4.73996e+08	3.96014e+08	3.50222e+08	3.57879e+08	3.84602e+08	4.15876e+08	4.24693e+08	4.19304e+08	3.86438e+08	4.31213e+08	3.95463e+08	3.75841e+08	3.50032e+08	3.7694e+08	3.32804e+08	3.94091e+08	3.89921e+08	4.24156e+08	3.90453e+08	3.6454e+08	4.60565e+08	4.73544e+08	4.43646e+08	3.53711e+08	3.80315e+08	3.23882e+08	3.3077e+08	3.69217e+08	3.30908e+08	3.50059e+08	-0.188474	0.0329967	-0.469312	0.00103841	0.00720052	0.930349	-0.270128	0.0531453	-0.196347
LmxM.02.0360	7.13789e+06	6.29641e+06	5.95601e+06	7.70724e+06	6.47397e+06	7.89942e+06	7.07331e+06	7.93692e+06	8.24058e+06	8.99767e+06	9.90472e+06	8.80925e+06	9.11161e+06	1.06878e+07	9.25762e+06	6.91673e+06	6.10196e+06	6.77046e+06	6.97906e+06	6.85622e+06	8.16316e+06	7.37771e+06	7.8239e+06	7.86928e+06	6.52393e+06	7.67693e+06	7.5737e+06	8.235e+06	9.47934e+06	1.01762e+07	8.2592e+06	9.15369e+06	9.18046e+06	8.43432e+06	9.03189e+06	1.04734e+07	9.38762e+06	1.00673e+07	1.01e+07	1.21048e+07	0.00676503	0.9322	-0.0885696	0.36264	-0.153632	0.129811	0.137043	0.0881631	0.124286
LmxM.02.0440	211827	149835	121141	157091	154438	193953	140614	145867	94989.1	98610.5	145204	105299	124504	105206	108269	158020	94525.7	98269.2	113589	112683	125286	99237.5	101686	106846	105271	75179.6	67353.8	72810.5	86428.1	80880.6	139473	100046	103853	73990	110485	61618.7	77468.4	85464.6	117920	63192.4	-0.462359	0.0252803	-0.277964	0.214585	-0.614542	0.00179133	-0.330659	0.176701	-0.566893
LmxM.02.0450	9.21744e+06	9.49594e+06	8.41476e+06	8.2582e+06	8.55329e+06	8.1613e+06	7.94259e+06	7.62318e+06	7.77411e+06	7.0542e+06	9.67215e+06	8.48137e+06	9.7566e+06	9.98223e+06	9.54571e+06	1.16672e+07	9.85468e+06	9.65533e+06	1.04287e+07	8.85723e+06	1.13208e+07	9.81735e+06	9.93298e+06	1.03966e+07	1.07826e+07	1.08447e+07	1.12121e+07	1.15398e+07	1.05569e+07	1.09036e+07	1.11379e+07	1.03581e+07	9.89516e+06	1.06935e+07	1.12007e+07	1.51028e+07	1.14263e+07	1.16789e+07	1.10952e+07	1.16426e+07	0.195793	0.0259151	0.438238	0.000105101	0.216514	0.00540976	0.467007	1.12202e-05	0.354268
LmxM.02.0460	3.55784e+07	3.43946e+07	3.56437e+07	3.60951e+07	3.46052e+07	3.21695e+07	2.90891e+07	3.51182e+07	2.82757e+07	2.96417e+07	3.89489e+07	3.41007e+07	3.80833e+07	3.92495e+07	3.10969e+07	3.97752e+07	3.79753e+07	3.69408e+07	3.82678e+07	3.26649e+07	3.69757e+07	3.95368e+07	4.33231e+07	3.77459e+07	3.12126e+07	3.79327e+07	3.55419e+07	3.54011e+07	3.91073e+07	5.01493e+07	3.9458e+07	3.68425e+07	3.50713e+07	3.90787e+07	4.15223e+07	5.25366e+07	4.408e+07	4.12476e+07	4.32224e+07	4.79044e+07	0.0712792	0.245634	0.287556	0.0111263	0.120087	0.263766	0.317335	0.00112175	0.335942
LmxM.02.0550	145970	83521.9	148707	70280.2	97961.4	80377.2	108843	176914	59413	165642	101165	122028	78487.1	69862.9	60786.2	246584	260879	204698	194376	149577	113454	193608	286838	118387	99715	104578	83873.8	49794.2	60136.7	54922.1	232047	210745	204516	175307	306972	143398	145655	129991	111033	142349	0.987771	0.000981621	0.457562	0.211784	-0.302432	0.266071	1.02861	0.0039182	0.67651
LmxM.02.0560	734880	875962	789971	918720	919078	776963	872254	881056	867937	992025	650268	640893	762747	635599	658146	503644	487209	513457	527334	695815	459269	529819	515202	668491	522892	396115	466537	448208	426134	465365	399934	435029	465601	515332	526644	346516	429818	396740	443602	357595	-0.643076	7.06487e-05	-0.71048	6.38484e-05	-0.60342	2.40139e-05	-0.9095	1.5994e-06	-0.765284
LmxM.02.0570	320190	252314	209093	235882	193947	309011	189201	251947	234009	210021	308549	281692	222723	230872	264670	260256	180943	160945	164700	121851	176323	174718	186161	161445	140966	73054.1	192394	218707	166897	162579	274974	207426	198276	169599	183334	172923	200932	199887	178709	110145	-0.469005	0.0334251	-0.494321	0.00995072	-0.765192	0.0102596	-0.208359	0.238434	-0.622624
LmxM.02.0580	143935	37146.1	84547.7	107128	79956.5	112605	23220.3	49666	216384	200736	112955	40418.7	92372.4	77786.5	120020	126690	64133.3	94161.7	163073	210803	62942.1	97187.2	113194	138953	47733.6	72190.2	59232.7	111807	129331	176984	50190	14967.1	137495	222631	257736	117510	105299	189646	95374	182460	0.552784	0.171526	-0.0593094	0.920146	0.294961	0.412472	0.0142633	0.986795	0.67492
LmxM.02.0650	1.05764e+06	1.01915e+06	973410	1.04413e+06	884689	1.0379e+06	882200	1.15849e+06	964333	1.0036e+06	1.4452e+06	1.39753e+06	1.55091e+06	1.62379e+06	1.37255e+06	1.46557e+06	1.47761e+06	1.13896e+06	1.34339e+06	1.14531e+06	1.22164e+06	1.6237e+06	1.69746e+06	1.52463e+06	1.03198e+06	1.56954e+06	1.55479e+06	1.72582e+06	2.08202e+06	1.69201e+06	1.75746e+06	1.54432e+06	1.67104e+06	1.51912e+06	1.70077e+06	2.345e+06	1.80364e+06	1.93608e+06	1.9483e+06	2.21181e+06	0.393834	0.00130998	0.473493	0.00582393	0.217515	0.0422864	0.702549	4.25427e-06	0.467517
LmxM.02.0670	575468	509859	553209	725905	669185	589115	526646	493149	676832	575043	647860	719979	733488	711735	723468	654766	672790	703390	637242	598038	523473	497937	589032	652821	366709	703496	899378	740675	666352	563838	642944	515887	494450	642009	752103	647143	858890	865768	683208	739827	0.116539	0.283282	-0.139226	0.398019	-0.000160125	0.998923	0.0822449	0.548986	0.093075
LmxM.02.0690	5.39628e+06	3.49957e+06	4.29453e+06	5.68884e+06	2.60918e+06	3.19166e+06	3.97664e+06	2.9372e+06	2.25046e+06	2.05033e+06	992920	1.91829e+06	1.44449e+06	1.48114e+06	1.1459e+06	2.24924e+06	2.39535e+06	3.51041e+06	1.1185e+06	2.32954e+06	1.70858e+06	1.7128e+06	991563	644001	1.5822e+06	2.91833e+06	894206	1.2425e+06	324003	994425	971200	392598	538915	2.16534e+06	1.14495e+06	355058	1.10268e+06	704846	1.26027e+06	1.40925e+06	-0.922092	0.0142062	-1.17248	0.00133745	-0.43205	0.394366	-1.67988	0.00136262	-0.65043
LmxM.03.0010	430005	309358	305276	269452	336636	429898	248186	293892	217246	237046	281349	175078	154217	157381	153976	222106	179939	153626	132013	158049	187461	153164	141536	128868	52658.5	119475	141640	132998	128124	150339	135645	116938	88496.2	138370	146731	59217.4	86571.7	68255	95467.2	59532.4	-0.969147	5.24205e-05	-1.17434	0.00188037	-0.41724	0.0342812	-1.16485	9.87115e-05	-1.30648
LmxM.03.0030	1.1576e+06	1.04179e+06	1.18851e+06	1.23519e+06	1.07189e+06	980453	981567	1.18599e+06	1.19082e+06	964637	1.28347e+06	1.24209e+06	1.21233e+06	1.47629e+06	1.36048e+06	1.42573e+06	1.44969e+06	1.38678e+06	1.42465e+06	1.29717e+06	1.39799e+06	1.37648e+06	1.64315e+06	1.38319e+06	1.04082e+06	1.54889e+06	1.46555e+06	1.38558e+06	1.6196e+06	1.71834e+06	1.34414e+06	1.3366e+06	1.6036e+06	1.41564e+06	1.50661e+06	1.62925e+06	1.62116e+06	1.64001e+06	1.65196e+06	1.68185e+06	0.296185	0.00133188	0.359146	0.0163221	0.234624	0.0209371	0.445709	0.000520092	0.326496
LmxM.03.0080	918187	1.04053e+06	928699	1.20255e+06	1.06688e+06	918297	868944	1.01817e+06	1.30256e+06	814025	1.20645e+06	1.17996e+06	1.50301e+06	1.52971e+06	997407	1.52822e+06	1.29982e+06	1.19853e+06	1.34663e+06	1.04131e+06	1.27819e+06	1.39547e+06	1.15375e+06	1.29034e+06	780127	1.26981e+06	1.37172e+06	1.20863e+06	1.54453e+06	1.63613e+06	1.2536e+06	1.19262e+06	1.63184e+06	1.12036e+06	1.46989e+06	1.85694e+06	1.53882e+06	1.4883e+06	1.7458e+06	1.65787e+06	0.310445	0.0147523	0.253177	0.161243	0.14091	0.306127	0.444311	0.00878187	0.382953
LmxM.03.0090	448509	343319	335198	395946	319490	511310	431149	365323	429427	420950	463466	380105	397816	368106	401913	240399	231291	206624	224653	197314	250696	224146	254007	237363	204487	301016	268033	228288	231198	230296	276870	170891	181891	228908	238567	194438	241293	258228	229255	222131	-0.736087	3.72927e-05	-0.878654	1.62742e-05	-0.680449	6.81351e-05	-0.990621	2.54172e-05	-0.814173
LmxM.03.0110	761689	653905	491670	783613	827148	890467	595128	822657	938900	1.09983e+06	904402	680323	720568	840280	845573	679605	548746	599898	760794	691738	693229	582378	461242	756172	409011	594851	418461	668506	924650	1.17142e+06	699059	740175	757911	708590	756883	756108	692772	774891	823530	1.01517e+06	-0.0861951	0.555536	-0.593314	0.00936278	-0.161093	0.494647	-0.219581	0.141439	0.0214645
LmxM.03.0160	3.52775e+06	2.62544e+06	2.88357e+06	3.15243e+06	2.80647e+06	3.6743e+06	3.31004e+06	3.64183e+06	2.88784e+06	2.8674e+06	4.60665e+06	4.02989e+06	3.90493e+06	3.27934e+06	3.99447e+06	4.41605e+06	3.68124e+06	3.39442e+06	3.96622e+06	3.13801e+06	5.23584e+06	3.87765e+06	3.9284e+06	3.65806e+06	3.82498e+06	4.07861e+06	3.80616e+06	3.49766e+06	3.9307e+06	3.73336e+06	4.36455e+06	3.93513e+06	4.18901e+06	4.02747e+06	4.34351e+06	4.1953e+06	4.34237e+06	4.17733e+06	4.40184e+06	4.00377e+06	0.307869	0.0117613	0.321072	0.0179368	-0.0506209	0.582464	0.355774	0.00157769	0.0996273
LmxM.03.0170	1.52545e+07	8.70411e+06	9.72483e+06	1.16617e+07	9.43198e+06	1.40428e+07	1.20583e+07	9.61204e+06	7.8399e+06	8.84038e+06	7.09721e+06	6.03097e+06	4.2428e+06	4.04238e+06	5.93875e+06	6.24474e+06	8.35296e+06	7.80059e+06	5.77646e+06	7.74032e+06	7.58457e+06	6.25889e+06	5.2263e+06	4.17847e+06	6.21145e+06	8.7923e+06	3.70905e+06	2.542e+06	3.33152e+06	2.87905e+06	6.36554e+06	6.0908e+06	4.91519e+06	4.21602e+06	5.8495e+06	2.25988e+06	3.20254e+06	2.46808e+06	3.56062e+06	3.72109e+06	-0.592944	0.00212382	-0.826167	0.000372469	-0.490999	0.143986	-0.917029	0.000114819	-0.840663
LmxM.03.0190	1.35879e+06	1.14938e+06	1.53688e+06	1.31087e+06	1.15851e+06	1.46525e+06	1.41652e+06	1.63422e+06	1.18637e+06	1.14259e+06	1.2733e+06	1.09155e+06	809059	758458	899177	910667	1.06271e+06	1.04521e+06	991114	939816	959947	855188	1.24929e+06	867382	541183	879894	717338	637297	669342	631325	902522	957799	741679	816030	740588	514605	726596	621404	648609	592369	-0.390371	0.00105035	-0.651116	0.00410927	-0.434731	0.0125807	-0.713765	6.29953e-05	-0.620547
LmxM.03.0200	2.16937e+06	1.84762e+06	1.8972e+06	2.2577e+06	2.0118e+06	1.64816e+06	1.58977e+06	1.86064e+06	1.62882e+06	1.89512e+06	1.73231e+06	1.77229e+06	1.76062e+06	1.55162e+06	2.245e+06	2.00778e+06	2.17983e+06	1.92884e+06	2.18709e+06	1.97207e+06	2.09113e+06	2.20351e+06	2.19561e+06	1.98653e+06	1.98266e+06	2.61489e+06	2.11017e+06	1.82133e+06	2.38975e+06	2.11456e+06	2.40693e+06	2.00123e+06	2.19708e+06	2.08953e+06	2.46645e+06	2.07016e+06	2.11207e+06	2.02787e+06	2.22849e+06	2.33551e+06	0.0152231	0.845194	0.280961	0.0100003	0.286288	0.0307004	0.371537	0.00109671	0.258657
LmxM.03.0220	3.20644e+06	3.17386e+06	2.89616e+06	3.4689e+06	3.21069e+06	3.46032e+06	3.19043e+06	3.07354e+06	3.38939e+06	3.84164e+06	2.52257e+06	2.5708e+06	2.64398e+06	2.71166e+06	3.11105e+06	2.51678e+06	2.61135e+06	2.40835e+06	2.45833e+06	2.75037e+06	2.50325e+06	2.55963e+06	2.31477e+06	2.60929e+06	2.41807e+06	2.49932e+06	2.24155e+06	2.4239e+06	2.48621e+06	2.47667e+06	2.6061e+06	2.5789e+06	2.76318e+06	2.66862e+06	2.86839e+06	2.08928e+06	2.05689e+06	2.27565e+06	2.43292e+06	2.35724e+06	-0.323398	0.000420651	-0.447836	0.000240512	-0.158137	0.0615803	-0.327198	0.00101017	-0.273372
LmxM.03.0230	1.59193e+07	1.43082e+07	1.39549e+07	1.59655e+07	1.45711e+07	1.66489e+07	1.31022e+07	1.50054e+07	1.58578e+07	1.69143e+07	1.79226e+07	1.52778e+07	1.60267e+07	1.77297e+07	1.5675e+07	1.96085e+07	1.58574e+07	1.70909e+07	1.85936e+07	1.63634e+07	2.01892e+07	1.90106e+07	1.86329e+07	1.85848e+07	1.55408e+07	2.10596e+07	1.82082e+07	1.99055e+07	2.39306e+07	2.459e+07	2.00572e+07	1.94459e+07	2.09343e+07	1.95816e+07	2.07029e+07	2.35166e+07	2.15714e+07	2.08821e+07	2.30456e+07	2.62547e+07	0.225735	0.00815501	0.246853	0.0243368	0.376166	0.00123754	0.382926	0.000258745	0.478761
LmxM.03.0310	329088	316144	385307	324748	403374	119245	181421	187218	168147	131487	43788.4	110533	109816	116630	122197	139327	165398	272348	122768	210911	131579	97111.6	83078	75673.2	53603.2	260590	106832	149057	73573.8	88672.9	47870.5	34556.5	45780.8	95858.8	83309.3	63821.4	114401	122364	86731.1	97088.4	-1.00281	0.000219053	-0.875641	0.00297072	0.3675	0.333906	-1.44201	0.00025925	-0.00199076
LmxM.03.0320	198042	302054	538587	482020	460129	230567	366546	380720	682733	401211	227955	662738	639742	653977	589062	176589	444752	335481	312359	377672	198254	524247	588882	456405	297446	374572	721702	542594	659293	775934	260963	376497	535659	510867	528524	374725	604954	581897	665527	701904	-0.240191	0.447688	-0.0170147	0.958041	0.202208	0.516912	0.137823	0.625722	0.145372
LmxM.03.0330	178286	127673	96661.5	111816	90352	175195	99170.5	103814	88069.1	118281	111061	59357.1	62667.3	75413.3	95445.8	183069	88883.4	73737	104758	137091	118571	83168.2	56611.5	90454.4	78411.8	99542.2	60718.5	62616.3	79588.1	67134	109051	54781.6	84278.6	116817	122670	75351	47978.7	69247.1	54180.1	79858	-0.0734781	0.780808	-0.449289	0.0879102	-0.111267	0.630456	-0.276166	0.303126	-0.291389
LmxM.03.0340	8.18405e+06	6.78145e+06	7.56818e+06	9.18007e+06	7.95499e+06	1.10576e+07	9.35077e+06	7.15894e+06	1.09421e+07	1.01597e+07	1.23962e+07	1.12904e+07	1.12401e+07	1.19899e+07	1.04847e+07	1.04215e+07	1.0261e+07	7.65217e+06	1.09141e+07	9.42766e+06	1.10044e+07	1.0723e+07	1.05624e+07	1.55572e+07	1.00425e+07	9.71066e+06	1.42982e+07	1.3933e+07	1.34339e+07	9.99683e+06	1.28529e+07	1.3122e+07	1.40639e+07	1.08124e+07	1.4619e+07	1.5743e+07	1.28646e+07	1.59825e+07	1.34232e+07	1.65333e+07	0.29135	0.0154271	0.248534	0.10291	0.0787313	0.50913	0.437573	0.00390785	0.372192
LmxM.03.0370	124679	128997	97486.4	64600	87474.7	119596	119351	93273.3	91890.3	81888.4	98668.6	69664.4	67667.1	74586.6	70442.8	105063	88506.8	76356.6	74199.2	58761.4	100074	93872.5	47044.7	74416.5	76977	77892.7	73743.3	69957.6	48315.3	63223.3	77131.4	77738.3	50992	56693.5	59779.7	67351.3	60910.2	51953	51038.9	2805.98	-0.303403	0.200368	-0.396897	0.115842	-0.198683	0.325395	-0.654643	0.00565213	-1.26461
LmxM.03.0410	14660.1	37726.9	37315.1	26395	27842.2	19708	38419.3	34770.2	27846.2	32914.2	3998.89	30447.9	31504.1	21792.1	27763.8	1288.63	54674	53060.3	61899.3	56117.9	68941.1	58038.8	48295.7	51325	77329	56618.5	59546.2	65612.3	44124.1	59243.5	62066.6	66057.4	47102.6	66319.4	55048.8	95652.9	56548.9	60842.8	49394.9	26566.5	-0.044801	0.964182	0.998058	0.00309761	1.59218	0.00842025	0.973766	0.00224043	1.50796
LmxM.03.0480	1.57409e+06	1.73918e+06	1.54144e+06	1.64933e+06	1.42241e+06	1.97551e+06	1.79258e+06	1.79411e+06	1.55215e+06	1.68878e+06	1.98927e+06	2.24477e+06	2.15923e+06	1.96202e+06	1.80772e+06	2.09985e+06	1.85178e+06	2.01371e+06	2.08896e+06	1.53994e+06	2.37943e+06	2.13902e+06	2.11433e+06	1.80131e+06	1.9383e+06	2.08047e+06	2.25077e+06	2.29754e+06	2.34656e+06	2.16439e+06	2.17544e+06	2.42536e+06	2.45018e+06	2.24267e+06	2.02323e+06	2.97198e+06	2.77676e+06	2.54751e+06	2.43525e+06	2.70881e+06	0.26946	0.0145705	0.234763	0.0440674	0.135217	0.113807	0.363297	0.00120282	0.403961
LmxM.03.0520	763793	708928	633992	714859	621933	903795	662298	752471	624437	676907	790817	673429	711593	821069	784881	526667	512703	456777	496104	366610	613537	575846	533410	535629	423549	595571	528330	526792	690645	545750	611453	503209	503677	430906	564658	589544	552982	498945	562828	539184	-0.553262	0.000272773	-0.430957	0.00848591	-0.393354	0.00232931	-0.467195	0.00310875	-0.461343
LmxM.03.0550	16942.9	37675.3	29713.6	27445	16484.4	19835.8	34275.7	96748.6	84687.6	82828.1	20925	40826.3	45746.5	71931.7	8889.06	21683.9	22574.2	15536.2	43679	20111.4	23483.5	51925.9	57621	83060.2	136897	33626.3	46394.6	67782.4	91896.6	287742	28345	74807.4	108024	25937.4	21087.1	50530.4	82718.1	113142	91044.2	62180.3	-0.0722361	0.848724	0.158414	0.760804	1.36121	0.0552115	-0.376171	0.514334	1.34867
LmxM.03.0620	134858	148478	112948	113445	96973.6	121866	119306	119758	110002	114191	123143	138409	107407	103354	135638	118986	117492	128071	127401	99116.9	120183	110896	120385	99225.1	105003	93568.5	100642	97380.9	92954.7	102053	112541	119174	114114	120997	96205	102465	101415	104953	87609	90250.5	-0.0276272	0.858844	-0.0775505	0.629314	-0.312147	0.0453706	-0.0591838	0.659226	-0.314679
LmxM.03.0630	1.00786e+06	914098	874555	933969	750304	828169	787881	866471	643158	716553	706023	711738	730438	813386	647402	778470	742970	681418	613958	559756	772791	749889	687380	490428	393781	794749	754314	627194	766307	792847	768812	636610	608875	667013	671148	688787	672839	625949	609788	654845	-0.411909	0.002507	-0.352001	0.0783306	0.0482228	0.629359	-0.193154	0.0908964	-0.147721
LmxM.03.0690	2.81414e+06	2.77997e+06	3.11898e+06	3.26012e+06	2.95878e+06	3.36684e+06	3.24285e+06	3.5613e+06	3.44906e+06	3.60389e+06	3.82572e+06	3.61398e+06	3.67691e+06	3.92796e+06	4.00699e+06	4.06825e+06	3.90714e+06	3.93107e+06	4.04968e+06	4.37791e+06	4.3966e+06	4.31189e+06	4.54775e+06	4.66048e+06	3.9084e+06	4.59507e+06	4.9138e+06	4.65693e+06	5.03423e+06	5.38637e+06	4.31528e+06	4.68301e+06	4.85815e+06	5.11483e+06	5.66591e+06	5.1416e+06	5.37164e+06	5.08424e+06	5.47319e+06	5.73869e+06	0.446945	1.87099e-05	0.34002	0.00136079	0.366655	0.000160696	0.511494	3.37577e-05	0.49252
LmxM.03.0710	257098	191921	141472	132487	174358	188125	161414	275113	206359	246586	220961	216128	295022	323540	349709	401228	256893	322143	284819	302120	433813	279072	315165	337277	592337	237931	291973	351630	387144	331735	299577	289618	403930	368278	413913	237940	329370	324302	336498	385647	0.829442	0.000650396	0.832887	0.00180258	0.195348	0.28227	0.730315	0.000950573	0.209783
LmxM.03.0750	39014.2	46875.3	75964.8	66296.5	59898.2	35830	53277.9	52033.6	62550.1	59977.4	39468.9	47423.7	70199.9	39446.1	41717.4	59699.2	74154.8	77354.8	90711.7	110881	44768.4	64261	91095.6	116713	83250.2	54094.4	87259.3	86567.3	54458.7	71078.9	74566.7	63254.1	83104.3	83461.9	82913.7	57915.2	70639.9	75419.2	94832.4	76457.6	0.528474	0.0418508	0.554514	0.0709767	0.574173	0.0338491	0.572752	0.0168483	0.674214
LmxM.03.0760	2.73095e+06	2.12907e+06	2.23155e+06	2.53327e+06	2.31086e+06	2.62446e+06	2.03733e+06	2.14319e+06	2.20578e+06	2.50748e+06	1.87568e+06	1.7779e+06	1.77059e+06	1.92903e+06	1.89667e+06	1.91204e+06	1.71628e+06	1.80446e+06	1.8167e+06	1.75998e+06	2.0819e+06	1.79933e+06	1.90484e+06	1.72054e+06	976109	1.69079e+06	1.66075e+06	1.71372e+06	1.80855e+06	1.90478e+06	1.98173e+06	1.68717e+06	1.77303e+06	1.7552e+06	1.80823e+06	1.32407e+06	1.64628e+06	1.36238e+06	1.66183e+06	1.79858e+06	-0.40085	0.000213203	-0.480596	0.0170172	-0.0764075	0.312215	-0.350437	0.00176244	-0.256641
LmxM.03.0830	215730	172482	208260	264857	234083	270498	210487	221283	215756	218123	237467	184285	195706	190904	232270	198569	218669	201748	245021	219992	203005	167340	184827	213832	174601	185018	186013	185954	184624	193387	182684	166626	168899	221686	221926	150739	166286	186921	156677	188129	-0.00499944	0.969927	-0.267753	0.0845164	-0.146583	0.225778	-0.245812	0.0907012	-0.291867
LmxM.03.0870	323293	240899	205108	233410	186012	333138	205004	189009	122927	144209	326903	351977	349586	459152	304941	360343	283541	214338	238032	168804	320803	387765	282150	281015	154630	319574	399882	331375	461506	289301	420458	330348	275938	218952	282683	607948	491808	426325	370353	400509	0.0686795	0.741001	0.547321	0.0734944	0.00112513	0.994182	0.674781	0.0216346	0.349449
LmxM.03.0880	2.7177e+06	1.66434e+06	2.41646e+06	3.01706e+06	1.96224e+06	3.00381e+06	2.37788e+06	1.95435e+06	2.21186e+06	2.20483e+06	1.83612e+06	1.80972e+06	1.12219e+06	1.19315e+06	1.23528e+06	1.81838e+06	2.01984e+06	2.19245e+06	2.20485e+06	3.14982e+06	1.44952e+06	1.35808e+06	1.23796e+06	1.80026e+06	1.12887e+06	1.49799e+06	919325	1.04771e+06	1.02428e+06	710719	1.695e+06	1.96347e+06	1.32841e+06	870833	1.29239e+06	614961	1.14931e+06	1.07164e+06	918999	1.13266e+06	-0.042096	0.814889	-0.756179	0.000128893	-0.477498	0.0338884	-0.754836	0.00226239	-0.56027
LmxM.03.0980	1.42483e+06	1.70889e+06	1.85744e+06	1.84677e+06	1.84372e+06	1.0882e+06	1.49404e+06	1.84398e+06	1.30657e+06	1.05703e+06	1.34154e+06	1.77168e+06	1.80861e+06	1.94686e+06	1.81859e+06	1.19803e+06	2.17783e+06	2.39402e+06	2e+06	2.11645e+06	1.53358e+06	1.7221e+06	2.20811e+06	1.90136e+06	819831	1.94853e+06	2.09231e+06	2.14458e+06	1.5818e+06	1.30086e+06	1.40978e+06	1.58838e+06	1.06491e+06	1.96748e+06	1.7375e+06	1.86966e+06	2.04322e+06	2.10158e+06	2.10936e+06	1.98188e+06	0.155969	0.359461	0.226907	0.359853	0.0482709	0.749002	0.195468	0.309027	0.228183
LmxM.04.0060	532381	498580	499880	583441	554798	751458	617927	718015	760430	767902	728997	601003	668406	681701	552480	435707	374994	364401	494954	345657	525192	508138	543335	551047	491620	465838	554966	544627	575266	638264	445886	521131	562716	470918	519615	394726	486725	397465	497479	427594	-0.415206	0.00250361	-0.461851	0.000988156	-0.218638	0.0706698	-0.521046	0.000211382	-0.552681
LmxM.04.0090	396427	273161	258227	386353	327761	170353	195619	172352	500843	394076	163271	221416	262211	268242	271490	220170	170991	183814	250350	242805	184976	170131	156886	218267	248508	209220	185421	215318	193717	109498	186424	137492	166177	192724	224489	178392	193054	187773	167881	162029	-0.614696	0.00204669	-0.416335	0.179461	-0.392406	0.0796388	-0.524184	0.107287	-0.394488
LmxM.04.0270	4.68873e+06	3.71767e+06	3.42564e+06	4.1881e+06	3.59484e+06	3.35468e+06	2.86702e+06	3.29542e+06	3.29932e+06	3.70325e+06	2.59108e+06	2.38309e+06	2.59736e+06	3.10555e+06	2.89706e+06	3.03283e+06	2.82009e+06	2.92202e+06	2.92587e+06	2.93758e+06	2.80215e+06	2.58254e+06	2.72099e+06	2.61397e+06	2.27298e+06	2.81272e+06	2.20807e+06	2.35965e+06	2.67064e+06	2.69806e+06	2.84591e+06	2.36968e+06	2.61833e+06	2.6301e+06	2.87651e+06	1.96819e+06	2.32042e+06	2.12209e+06	2.34367e+06	2.2903e+06	-0.413066	0.000346032	-0.345375	0.00338524	-0.0900885	0.36533	-0.307096	0.00353034	-0.294368
LmxM.04.0280	400142	381250	359255	405874	423356	441658	429372	422069	360678	368208	468678	397962	479210	391217	423088	667991	577337	553167	611136	815989	536003	476854	501734	641748	631891	439220	401050	388855	328304	544012	553616	549459	597720	661534	612055	584015	600712	608742	556990	601295	0.699568	3.13906e-05	0.458104	0.00390393	-0.0548361	0.688972	0.558395	0.000115446	0.454685
LmxM.04.0310	1.14469e+06	945489	1.16762e+06	1.54086e+06	1.36846e+06	1.04324e+06	875893	1.00414e+06	1.47319e+06	1.36515e+06	1.16339e+06	1.26375e+06	1.52961e+06	1.61835e+06	1.11661e+06	1.21153e+06	1.3273e+06	1.06235e+06	1.32794e+06	1.12204e+06	1.00559e+06	1.51568e+06	1.21182e+06	1.55271e+06	878136	1.06794e+06	1.46408e+06	1.6593e+06	1.79092e+06	1.78245e+06	1.35944e+06	1.32624e+06	1.59289e+06	1.17315e+06	1.55753e+06	1.68756e+06	1.66484e+06	1.71485e+06	1.59479e+06	2.04763e+06	-0.01321	0.916426	0.0897273	0.637708	0.20542	0.209192	0.301561	0.0630733	0.390574
LmxM.04.0350	2.7811e+06	2.56207e+06	2.53775e+06	3.43724e+06	3.03766e+06	2.97143e+06	2.97475e+06	2.63162e+06	3.07554e+06	3.40327e+06	3.06239e+06	2.9987e+06	2.77808e+06	3.28174e+06	2.92615e+06	3.3733e+06	3.36341e+06	2.98158e+06	3.60512e+06	3.44727e+06	3.18633e+06	2.73924e+06	2.84145e+06	3.922e+06	3.61385e+06	2.71543e+06	2.73926e+06	3.10195e+06	3.14513e+06	3.49924e+06	2.99355e+06	2.97692e+06	3.39423e+06	3.85247e+06	4.13271e+06	2.64901e+06	3.20852e+06	3.44293e+06	3.68485e+06	4.00294e+06	0.230986	0.0260796	0.105957	0.380182	0.0103498	0.906084	0.1968	0.0916865	0.163422
LmxM.04.0410	4.65716e+06	4.06127e+06	4.2632e+06	4.50827e+06	4.03153e+06	5.59969e+06	4.07603e+06	4.97153e+06	5.82853e+06	6.31612e+06	6.21271e+06	6.0777e+06	6.46713e+06	6.39846e+06	5.32645e+06	4.65018e+06	4.82258e+06	4.54737e+06	4.14662e+06	4.04145e+06	5.3767e+06	5.63902e+06	5.16691e+06	5.08758e+06	4.19099e+06	5.65431e+06	4.92323e+06	5.66542e+06	5.72561e+06	7.67292e+06	6.41118e+06	5.57744e+06	6.57223e+06	5.74019e+06	6.4724e+06	7.18667e+06	7.17522e+06	6.46826e+06	6.18137e+06	8.64663e+06	0.0443421	0.552109	-0.064527	0.613609	-0.0528851	0.633393	0.21272	0.0811808	0.219804
LmxM.04.0420	571478	454738	512152	490864	450401	582007	499530	539215	568137	550372	604380	573667	584527	692019	640729	632841	702744	680854	714952	716032	716096	661817	654335	713464	282991	578691	674455	637129	624550	704411	685680	693768	751708	645388	623744	731820	752884	654991	728481	772014	0.479445	0.000124532	0.07062	0.756116	0.0567735	0.548827	0.310834	0.00407888	0.235089
LmxM.04.0430	2.82041e+06	2.34422e+06	1.65221e+06	3.00016e+06	2.64148e+06	3.06666e+06	3.39249e+06	1.91742e+06	1.84988e+06	2.0495e+06	1.44356e+06	1.15679e+06	1.11415e+06	844245	1.10943e+06	2.6162e+06	2.2604e+06	3.46066e+06	2.63118e+06	4.10891e+06	2.15687e+06	2.03235e+06	885139	1.91084e+06	1.52017e+06	1.79272e+06	1.5388e+06	1.2535e+06	1.00448e+06	1.02775e+06	1.84046e+06	1.87655e+06	1.93653e+06	1.56056e+06	1.81781e+06	747190	1.04057e+06	1.19362e+06	1.18555e+06	1.32184e+06	0.270757	0.179322	-0.549278	0.0449534	0.20692	0.264985	-0.398997	0.033748	-0.0521771
LmxM.04.0480	850697	733913	803457	858386	762338	747462	660486	710251	934890	857514	801291	736698	870479	937498	683569	760386	762309	716026	900506	733654	767596	731954	899325	882548	861073	847891	880787	854631	885451	961536	876618	743784	777688	1.04417e+06	850524	1.1359e+06	1.01381e+06	1.12425e+06	1.02135e+06	1.10405e+06	-0.0519149	0.553445	0.0899876	0.48417	0.144523	0.169868	0.135968	0.289014	0.429679
LmxM.04.0500	83.8538	20.4026	25829.8	27570.5	31315.8	829.106	81.4514	35523.9	21580.1	20064.5	16540.1	25499.7	56654.1	64295.5	33645.9	51623.1	27190.5	32930.9	30890.5	29599.5	20063.9	31612.2	13539	42114.1	24977.4	3636.84	42429.5	55573.5	40912.7	31081.9	31.1265	36655.6	28840.3	40106.9	43937.1	23105.9	62881.7	57566.7	41480.6	2172.05	4.01584	0.0805897	2.61723	0.097768	-0.448985	0.52682	1.16056	0.623441	-0.555615
LmxM.04.0550	138167	721118	635082	449276	766389	125707	841445	648661	606447	672741	134292	604634	668099	673951	689371	150175	1.04983e+06	769230	873575	952217	142907	698353	679197	833949	950100	101022	606743	732239	672578	680574	145678	779041	801103	754098	683490	731368	500062	680270	634858	115497	0.442219	0.522562	0.188015	0.779381	-0.0589799	0.931107	0.148663	0.810921	-0.0932638
LmxM.04.0570	2.86874e+06	1.85922e+06	1.4896e+06	954528	1.47025e+06	2.25053e+06	1.8405e+06	1.43097e+06	1.46528e+06	1.25441e+06	3.25704e+06	1.66789e+06	1.8921e+06	2.06141e+06	2.148e+06	2.92875e+06	1.81679e+06	1.63859e+06	1.8038e+06	1.75051e+06	2.59393e+06	2.18476e+06	1.48853e+06	1.70203e+06	2.85193e+06	2.34657e+06	2.22161e+06	2.53042e+06	1.84425e+06	2.02789e+06	3.07699e+06	2.29882e+06	1.29896e+06	1.97749e+06	1.83022e+06	3.14584e+06	2.21385e+06	2.32466e+06	1.81104e+06	2.21798e+06	0.260799	0.348205	0.382031	0.071591	0.0232714	0.885292	0.321983	0.16359	0.102977
LmxM.04.0610	338633	277217	261536	305580	296146	322847	209237	216875	288748	294792	369670	248099	416620	377037	307508	359994	197146	239432	289467	262513	353466	245882	328815	367228	187768	301958	354022	429103	383647	295326	420311	196893	283572	289653	350151	449898	320323	445899	361660	565128	-0.156593	0.321402	0.132014	0.535083	0.0460768	0.776044	0.186505	0.37336	0.313569
LmxM.04.0750	565841	3.33412e+06	2.3618e+06	2.34563e+06	2.77148e+06	969651	3.4691e+06	2.84656e+06	3.16342e+06	3.30025e+06	3.2823e+06	3.91354e+06	2.71233e+06	3.11133e+06	2.76928e+06	3.1278e+06	3.67892e+06	3.05371e+06	4.05617e+06	3.80462e+06	3.74787e+06	2.64813e+06	3.4345e+06	3.74817e+06	4.62469e+06	3.23075e+06	3.55791e+06	3.56436e+06	2.29128e+06	3.47145e+06	1.82899e+06	4.39102e+06	3.73876e+06	5.07926e+06	3.68809e+06	3.92528e+06	2.84439e+06	3.05488e+06	3.13627e+06	4.00117e+06	0.845313	0.088522	0.512663	0.148323	0.0236947	0.865034	0.498455	0.201444	0.102349
LmxM.04.0770	707.456	1549.7	5016.83	4081.65	3673.05	5974.82	7195.02	2413.17	3145.46	3847.1	14287.6	1726.83	5014.05	5196.65	3131.21	5251.12	3130.22	1822.3	4966.86	4851.87	1526.8	1591.14	3419.71	3954.12	6358.86	3129.35	4860.82	5657.98	6953.54	3269.61	279444	4142.14	4166.05	2809.13	2032.56	2049.36	3275.17	3414.91	5125.49	3022.29	0.625984	0.466587	-0.51746	0.519944	-0.00817519	0.990853	0.891005	0.473959	-0.500634
LmxM.04.0820	390315	343604	339154	438299	420921	369367	333078	259198	443607	506407	322694	351164	267729	256604	269731	282445	249160	186855	285537	297027	217216	229559	237715	355948	307891	340027	342601	212428	205692	235095	178972	187250	272959	181708	306191	197896	273912	324024	288930	184299	-0.582312	0.0012519	-0.492647	0.0285294	-0.162254	0.366151	-0.763023	0.00354111	-0.233366
LmxM.04.0850	236792	207292	225922	311235	284114	271783	251497	301166	302258	260990	371015	311166	323218	327680	303873	326355	282316	378265	361862	384395	323492	273722	315459	372674	229684	237286	295608	325260	343408	297865	332082	421760	324489	345552	348468	434198	438784	352602	469618	497934	0.461119	0.00534309	0.111625	0.478028	-0.134187	0.284761	0.350547	0.00838915	0.415985
LmxM.04.0920	40224.1	37385.1	47504.8	55217.9	33050.2	31074.9	35038	31654.6	39352.4	37662.4	80555.5	89060.7	89952	82150	79830.3	49484.4	63517.5	69597.9	79256.3	53194.2	67223.8	97147.6	214840	68174.1	47062	94899.2	92875.3	103885	108654	202319	65396.6	77643.2	70462.1	93961.2	115747	128634	134011	127303	114781	82239.3	0.564515	0.0238371	1.29229	0.00266331	0.449941	0.0533525	1.25025	9.47365e-05	0.458236
LmxM.04.0940	4.9676e+06	4.75027e+06	4.04873e+06	5.41869e+06	4.66472e+06	5.26309e+06	4.73128e+06	4.94898e+06	5.41985e+06	5.08912e+06	4.45007e+06	4.45066e+06	4.06168e+06	4.08028e+06	3.78671e+06	4.37108e+06	4.60461e+06	4.21247e+06	4.28105e+06	4.67074e+06	4.44195e+06	3.63968e+06	3.49232e+06	3.89148e+06	2.34058e+06	3.86354e+06	3.38643e+06	3.40211e+06	3.89583e+06	4.16374e+06	4.09917e+06	4.11532e+06	4.65994e+06	3.6202e+06	3.9838e+06	3.19029e+06	3.19148e+06	3.23176e+06	3.58241e+06	3.73599e+06	-0.102082	0.217927	-0.544913	0.00196661	-0.15672	0.0782751	-0.316816	0.00150113	-0.299375
LmxM.04.0990	713015	570121	702243	663674	484729	798302	575337	830468	594258	517751	733607	594131	650739	769426	572122	523489	382631	401256	410659	285220	584118	540911	549003	365019	297244	452161	439027	440840	528005	481932	490066	477574	429117	345927	321114	490332	462067	445407	485996	312835	-0.657234	0.00113357	-0.528106	0.0234673	-0.497438	0.000573491	-0.678998	0.0015974	-0.604929
LmxM.04.1040	3.25557e+06	2.51906e+06	3.14216e+06	4.1137e+06	3.42337e+06	3.65815e+06	3.44983e+06	3.69082e+06	4.37103e+06	4.42162e+06	4.00207e+06	4.17752e+06	4.16216e+06	4.70598e+06	4.31931e+06	4.03806e+06	3.83187e+06	3.93086e+06	4.2506e+06	4.16172e+06	4.40452e+06	3.67913e+06	4.38147e+06	4.84554e+06	3.64732e+06	4.26222e+06	4.07386e+06	4.81066e+06	5.79135e+06	6.40898e+06	3.74439e+06	4.99729e+06	5.27992e+06	4.90522e+06	4.85469e+06	4.71342e+06	5.15376e+06	5.18488e+06	5.35341e+06	6.46284e+06	0.3136	0.012074	0.0958262	0.40555	0.226441	0.0816064	0.277192	0.0238494	0.324663
LmxM.04.1050	1.73984e+07	1.52931e+07	1.52843e+07	1.79227e+07	1.55306e+07	1.87872e+07	1.62245e+07	1.77781e+07	1.8076e+07	1.78448e+07	2.29742e+07	2.14338e+07	2.13205e+07	2.17163e+07	1.92481e+07	2.10229e+07	1.95048e+07	1.94429e+07	2.00301e+07	1.8373e+07	2.25787e+07	2.2029e+07	2.16881e+07	2.19127e+07	1.57187e+07	2.41601e+07	2.14125e+07	2.26735e+07	2.76556e+07	2.83012e+07	2.37497e+07	2.43219e+07	2.48497e+07	2.2613e+07	2.30987e+07	2.98099e+07	2.66058e+07	2.52154e+07	2.61112e+07	2.79123e+07	0.274803	0.00107732	0.217582	0.0560426	0.212978	0.0297783	0.42015	1.33055e-05	0.346356
LmxM.04.1090	6.14353e+06	4.76639e+06	4.58792e+06	6.04596e+06	4.99136e+06	5.81698e+06	4.50301e+06	5.04258e+06	5.8738e+06	6.61661e+06	5.53722e+06	5.10726e+06	5.49568e+06	6.46068e+06	6.73458e+06	5.20579e+06	4.27221e+06	4.54387e+06	5.0703e+06	5.20239e+06	5.13639e+06	3.99454e+06	4.34794e+06	4.52814e+06	6.78037e+06	4.82204e+06	4.08661e+06	4.75102e+06	5.08586e+06	5.73442e+06	5.13765e+06	4.15444e+06	5.28897e+06	5.21882e+06	5.59058e+06	5.05833e+06	5.05489e+06	4.81348e+06	5.16739e+06	6.45165e+06	-0.120989	0.241877	-0.181262	0.233993	-0.261672	0.0260176	-0.128048	0.277469	-0.144152
LmxM.04.1150	3.87611e+07	2.57937e+07	2.65689e+07	3.4413e+07	3.36677e+07	3.97577e+07	2.6116e+07	3.1802e+07	3.83036e+07	4.69689e+07	4.003e+07	2.58159e+07	3.83548e+07	4.89845e+07	4.72513e+07	4.32621e+07	2.83041e+07	2.54782e+07	3.13735e+07	3.60851e+07	4.13508e+07	3.17635e+07	3.04612e+07	3.57699e+07	2.7797e+07	3.51377e+07	3.00124e+07	4.10816e+07	4.76092e+07	5.96423e+07	3.66665e+07	2.74956e+07	3.73235e+07	4.33818e+07	5.06006e+07	4.20729e+07	3.30981e+07	3.88968e+07	4.20319e+07	4.97504e+07	0.0397277	0.798917	-0.115708	0.452057	0.0846431	0.685948	0.0951037	0.599368	0.0608112
LmxM.04.1160	219661	186199	215231	292843	214337	233161	263683	220400	335803	353865	265129	324917	260360	300951	205061	314649	346262	383795	386187	349238	228015	297590	343899	415688	311774	205356	258864	325369	304451	360543	293806	478080	545641	325677	344152	328548	381580	371201	409736	308522	0.670287	0.000179112	0.181874	0.355486	0.0911854	0.602636	0.483096	0.0314682	0.417502
LmxM.04.1165	4.32644e+06	3.1015e+06	3.72827e+06	3.99473e+06	3.74947e+06	5.30746e+06	3.87385e+06	3.06263e+06	3.6373e+06	4.04067e+06	3.77171e+06	3.5192e+06	2.10323e+06	2.26581e+06	2.3045e+06	3.443e+06	3.41767e+06	3.57212e+06	3.24245e+06	3.53921e+06	3.22506e+06	3.53149e+06	2.94639e+06	2.89705e+06	2.12379e+06	3.32732e+06	2.64914e+06	1.93202e+06	2.24528e+06	1.88875e+06	4.09683e+06	4.42184e+06	3.72972e+06	2.436e+06	3.15268e+06	1.5974e+06	2.32883e+06	1.92217e+06	2.4869e+06	2.7409e+06	-0.127094	0.157145	-0.432848	0.0154705	-0.202647	0.329201	-0.166942	0.354024	-0.316098
LmxM.04.1190	278425	262032	297719	277627	279294	279269	225915	274673	324536	301787	319719	301320	325356	281847	242825	270366	254175	268719	236608	229172	309311	279093	333620	262759	156743	321931	330482	325458	300049	373577	303627	257947	312797	260199	263140	347046	353099	326555	325301	353209	-0.150028	0.147762	-0.103382	0.6133	0.171089	0.157456	-0.0034027	0.978642	0.219976
LmxM.04.1220	127395	193930	181312	238748	157453	193643	315006	349310	375850	422589	342468	361692	321649	351765	298416	186466	218599	322576	337983	247734	287790	351512	491107	443006	328321	325863	401413	349928	426026	1.00009e+06	340113	526181	573051	338611	420745	396387	416945	448940	622450	249858	0.541769	0.0185782	0.218873	0.327214	0.444251	0.105066	0.422024	0.0788103	0.292839
LmxM.04.1230	109646	119136	91899.3	95887.9	46535.1	33957.1	96976.4	77561.8	139753	133225	54621.4	36177.7	38818.2	78216.9	30643.6	61085	79910.9	133426	79133.3	32558.5	53088.4	85930.6	103901	69499.2	69650.3	132050	162519	23392.5	42588	82512.7	65500.3	35951.6	54965.5	30988.1	43981.1	75322.8	164711	103880	73630.7	14374.6	-0.334909	0.364048	-0.210291	0.56198	0.652457	0.209318	-0.950522	0.0270002	0.578252
LmxM.05.0010	565652	535680	460474	653359	619726	268985	218860	279635	460439	339116	355248	295946	494925	500071	478115	512532	293169	354492	436323	403490	336837	418598	300305	390204	445287	496527	518406	640810	562465	384106	312953	189417	162594	491716	515813	483017	533509	513192	439905	492003	-0.51817	0.00410612	0.303428	0.143101	0.303651	0.108103	-0.014482	0.965796	0.240417
LmxM.05.0040	1.18014e+06	1.16094e+06	1.11674e+06	1.3119e+06	1.17327e+06	1.15744e+06	862110	1.06172e+06	1.29738e+06	1.38262e+06	1.2455e+06	1.20946e+06	1.50984e+06	1.48664e+06	1.23551e+06	1.68112e+06	1.53295e+06	1.48578e+06	1.44547e+06	1.39086e+06	1.49252e+06	1.57695e+06	1.48158e+06	1.60173e+06	1.14104e+06	1.34349e+06	1.31679e+06	1.73532e+06	1.66617e+06	2.14366e+06	1.56459e+06	1.17135e+06	1.7168e+06	1.6177e+06	1.6916e+06	2.14325e+06	1.90457e+06	1.90655e+06	1.66528e+06	2.11667e+06	0.341751	0.000586001	0.349142	0.029252	0.278432	0.0610275	0.435945	0.00991117	0.543029
LmxM.05.0110	150547	93981.8	83025.9	74989.5	82619.6	153100	58096.2	63907.5	31814.8	59029.4	97982.7	54609.8	60875.5	97948	64721.5	63689	46466.7	28997.4	34049.8	37995	26958.4	50227.2	33879.3	57046.6	62041.3	26339.3	42626.9	51218.9	37180.2	32774.7	66222	36429.3	39867.7	34906.1	33692.6	35958.9	40116.9	33955.5	31753.7	39195.4	-1.20693	0.000504357	-0.543397	0.183108	-0.976207	0.0025651	-0.647684	0.109574	-1.0164
LmxM.05.0140	959037	1.06137e+06	966936	1.30393e+06	1.08553e+06	903240	958469	1.12781e+06	1.44967e+06	806396	1.3714e+06	1.351e+06	1.82832e+06	1.83041e+06	1.11235e+06	1.44017e+06	1.37552e+06	1.22426e+06	1.34564e+06	966933	1.38261e+06	1.63594e+06	1.23118e+06	1.67211e+06	912942	1.46307e+06	1.58936e+06	1.97155e+06	2.21178e+06	2.61182e+06	1.66996e+06	1.46263e+06	2.01482e+06	1.86422e+06	1.99143e+06	2.9193e+06	2.30838e+06	2.16723e+06	2.36915e+06	2.39863e+06	0.235912	0.0701063	0.379403	0.0636794	0.388215	0.0498126	0.800123	0.00020865	0.717795
LmxM.05.0160	210571	247267	208464	228192	166107	155799	157638	145121	151169	126552	92736.8	114601	67053.6	88691	52355.5	225024	262714	232784	206729	143753	171972	165447	142206	93656.1	41143.7	116962	89013.6	56812.2	96505.2	56657.6	138184	110723	102816	51744.2	90231	105373	102026	52181.5	75807.5	51141.1	-0.00172699	0.991976	-0.425751	0.220323	-0.00661321	0.980816	-0.642939	0.0168174	-0.121097
LmxM.05.0180	1.0964e+07	9.66909e+06	9.24643e+06	1.14552e+07	1.05829e+07	1.22773e+07	1.04964e+07	1.00037e+07	1.11967e+07	1.1546e+07	9.9657e+06	8.58972e+06	9.5013e+06	9.38076e+06	1.04152e+07	8.57512e+06	7.05903e+06	8.10243e+06	7.99065e+06	9.12639e+06	8.06338e+06	7.86957e+06	7.96532e+06	8.92039e+06	8.362e+06	7.45154e+06	8.00034e+06	7.83682e+06	8.2754e+06	8.46944e+06	8.94052e+06	7.11897e+06	8.50419e+06	9.12809e+06	9.06617e+06	6.55874e+06	7.36961e+06	7.69906e+06	8.02962e+06	7.78419e+06	-0.346448	0.00111285	-0.428831	0.000187937	-0.255814	0.00304276	-0.379102	0.000847967	-0.354493
LmxM.05.0330	1.17003e+06	1.0754e+06	1.2324e+06	1.22487e+06	1.25255e+06	1.14952e+06	991912	1.17031e+06	1.07136e+06	1.43232e+06	1.35481e+06	1.34176e+06	1.894e+06	2.01471e+06	1.4517e+06	1.76179e+06	1.41069e+06	1.55978e+06	1.54877e+06	1.35653e+06	1.73928e+06	1.77061e+06	1.54409e+06	1.6197e+06	939536	1.56431e+06	1.86869e+06	2.29638e+06	2.01315e+06	2.09486e+06	1.77964e+06	1.39343e+06	1.69494e+06	1.96741e+06	2.01136e+06	2.60657e+06	2.29586e+06	2.10103e+06	2.22152e+06	2.57449e+06	0.355092	0.00105893	0.364248	0.0505917	0.298251	0.0537671	0.604386	0.000354424	0.567228
LmxM.05.0340	1.13316e+06	1.09432e+06	1.17427e+06	1.26338e+06	1.23764e+06	963143	926509	1.45343e+06	1.46974e+06	1.31765e+06	861795	943028	960100	911530	741477	817704	853793	934256	822578	962324	1.00272e+06	929671	868504	844153	386218	731092	695667	715002	782555	939828	708031	735753	963169	869015	832299	468488	645569	583419	677154	783835	-0.428141	0.000109532	-0.650064	0.0174151	-0.195907	0.0949382	-0.558204	0.00300244	-0.498674
LmxM.05.0390	486458	390450	381621	403191	349513	516218	381615	343697	335234	333067	431862	284662	309972	329128	389143	479866	401618	401547	407653	462248	470246	355176	366378	406634	345330	358755	318990	306926	271348	237339	420097	298691	309049	347497	436176	369906	367670	356965	272337	390893	0.102726	0.355214	0.0369544	0.815676	-0.221882	0.158022	-0.0726199	0.651565	0.0165227
LmxM.05.0400	869949	511164	569577	626076	635969	979270	762328	735743	694680	747276	807537	459002	560873	565525	509229	769081	567951	424692	496669	512654	586650	530280	568549	577371	574048	472723	413445	529733	506981	722624	571315	468701	466314	360015	496404	306223	308242	359759	328432	165654	-0.218863	0.214437	-0.45642	0.00187726	-0.131695	0.456253	-0.735096	0.000141109	-1.00363
LmxM.05.0410	593750	471516	543855	632712	392478	578991	521151	412763	526268	408808	302272	346811	351443	317278	285248	501274	413284	477180	378520	436948	310578	376702	320522	382672	367128	270294	310523	338561	289885	246671	354794	340821	353192	317926	351753	232248	308792	280588	321133	244384	-0.24189	0.0966215	-0.469316	0.00512364	-0.142908	0.244638	-0.497614	0.00116495	-0.215635
LmxM.05.0450	453139	448388	411806	426892	414715	461948	346866	407127	408402	538628	543216	455879	534466	591402	673605	530508	496243	475280	525612	397523	595846	529661	447015	535729	434450	693015	554041	646948	758670	730932	582399	422211	548735	613141	579566	635198	636739	661403	643942	678880	0.163915	0.11514	0.238833	0.129085	0.277084	0.0427976	0.348082	0.0279868	0.229841
LmxM.05.0500	8.98078e+07	7.49335e+07	7.36617e+07	9.14394e+07	8.23488e+07	5.89176e+07	5.58843e+07	6.27329e+07	7.54663e+07	8.21951e+07	3.85415e+07	4.32312e+07	4.59014e+07	5.59186e+07	5.74498e+07	6.5114e+07	6.47552e+07	6.55608e+07	6.35527e+07	7.00806e+07	5.92943e+07	5.40432e+07	5.49667e+07	5.65284e+07	4.6421e+07	6.33852e+07	4.66465e+07	4.47236e+07	5.39101e+07	5.7318e+07	6.29025e+07	4.48561e+07	6.35302e+07	5.51832e+07	5.84053e+07	3.48907e+07	4.19529e+07	4.1711e+07	4.61855e+07	5.12016e+07	-0.320033	0.000473731	-0.294186	0.0207766	0.146768	0.263302	-0.229811	0.0874658	-0.153397
LmxM.05.0520	5.74129e+06	4.13243e+06	4.00985e+06	4.46829e+06	4.35933e+06	4.99415e+06	3.53659e+06	3.92185e+06	5.21258e+06	5.31686e+06	3.59495e+06	2.87447e+06	2.70581e+06	3.0978e+06	3.96155e+06	3.9605e+06	3.44439e+06	3.83208e+06	3.64461e+06	3.62486e+06	3.35816e+06	2.96561e+06	2.98504e+06	3.47828e+06	4.15934e+06	3.28671e+06	3.06242e+06	2.60852e+06	2.67742e+06	2.59896e+06	3.88242e+06	3.34186e+06	4.18907e+06	3.12383e+06	3.45243e+06	2.08512e+06	2.71669e+06	2.56642e+06	2.54622e+06	2.8993e+06	-0.284799	0.0100272	-0.431645	0.00713064	-0.181862	0.137182	-0.342308	0.0202491	-0.335368
LmxM.05.0540	22952.2	23117.7	19372.2	29101.4	25007.3	20308.7	40012.9	45986.6	43686.9	43766.1	41090	46015.1	59117.3	40979.9	40407.5	26016.2	31411.4	29262.8	29876.1	23731.2	29958.2	36363.4	36380.2	41150.2	38886.7	40957	38899.3	66007.8	59565.4	42307.6	36351.1	40748.2	43723.4	49091.9	44124.2	40257.5	32807	44925.5	60789.2	50186	0.236097	0.381117	-0.0344049	0.910578	0.103574	0.66915	0.194681	0.495624	-0.00642426
LmxM.05.0590	1.99011e+06	1.32793e+06	1.17412e+06	1.57756e+06	1.41574e+06	1.49959e+06	1.24864e+06	1.38453e+06	1.48075e+06	1.75128e+06	1.68349e+06	1.34715e+06	1.53127e+06	1.80152e+06	1.81472e+06	1.62337e+06	1.41049e+06	1.4842e+06	1.42208e+06	1.41898e+06	1.63186e+06	1.37785e+06	1.3908e+06	1.52688e+06	1.14433e+06	1.8002e+06	1.37927e+06	1.89646e+06	1.7807e+06	2.01408e+06	1.64548e+06	1.52392e+06	1.65924e+06	1.50404e+06	1.64697e+06	1.75414e+06	1.69036e+06	1.70099e+06	1.65225e+06	1.83358e+06	-0.00302475	0.980487	-0.0598229	0.637487	0.114575	0.349929	0.123284	0.211039	0.0856999
LmxM.05.0610	449962	310576	404820	467136	231225	231100	324706	299386	193123	228935	110849	180200	295322	265747	161905	149331	137267	259395	60990.3	123903	162099	164231	128370	90184.5	67457.1	221302	110787	198414	75316.5	119258	119651	40331.9	79060.4	172463	86732.4	88758.4	153011	123993	151060	133558	-1.44973	0.00114918	-1.11564	0.000674388	-0.507651	0.146514	-1.48867	0.000616354	-0.580251
LmxM.05.0660	354923	273353	312966	378564	381924	439248	403451	455308	515116	494248	620019	582906	516313	654026	562030	398711	349748	416189	475774	404052	428945	453285	495345	498474	278718	442067	482380	451127	652665	642396	481657	616172	652940	425478	495731	567981	599323	518839	628013	722096	0.269122	0.044768	-0.123688	0.469321	-0.153209	0.27265	0.198505	0.157314	0.0447261
LmxM.05.0690	1.58668e+06	1.11303e+06	862555	962020	999675	1.41703e+06	984568	963698	875485	1.06126e+06	968963	685782	839625	826696	924096	1.12315e+06	750310	831146	738354	826182	1.03961e+06	758595	618175	777568	733129	816397	662647	718516	784766	762577	1.00754e+06	810481	692649	777036	916166	609714	665630	594401	696777	757375	-0.355532	0.0469405	-0.433661	0.0165677	-0.174731	0.128423	-0.32668	0.0380732	-0.348668
LmxM.05.0700	1.69526e+06	1.49907e+06	1.33662e+06	1.41514e+06	1.58624e+06	1.98347e+06	1.53583e+06	1.41819e+06	1.83634e+06	2.20569e+06	2.28992e+06	1.83045e+06	1.74632e+06	1.89845e+06	1.75268e+06	1.69655e+06	1.55317e+06	1.53986e+06	1.48153e+06	1.49097e+06	1.55168e+06	1.66544e+06	1.65691e+06	2.02079e+06	1.43367e+06	1.98368e+06	1.92012e+06	2.3455e+06	2.49613e+06	2.48536e+06	1.93494e+06	2.43686e+06	2.06723e+06	1.80483e+06	1.85382e+06	2.21603e+06	2.06012e+06	2.04861e+06	2.13854e+06	2.82564e+06	0.0466453	0.566483	-0.0992605	0.481666	0.237247	0.0452077	0.179641	0.189577	0.242874
LmxM.05.0750	1.34818e+06	1.35918e+06	1.36987e+06	1.38174e+06	1.27938e+06	1.35574e+06	1.39757e+06	1.55522e+06	1.41255e+06	1.22577e+06	1.92147e+06	1.78322e+06	2.05578e+06	1.81024e+06	1.89927e+06	1.87391e+06	1.55903e+06	1.63318e+06	1.75455e+06	1.77218e+06	1.94384e+06	1.84155e+06	1.9264e+06	1.82437e+06	1.77637e+06	1.78448e+06	1.84866e+06	1.72295e+06	1.87452e+06	1.88527e+06	1.65598e+06	1.90651e+06	1.93562e+06	1.99641e+06	1.9396e+06	2.5077e+06	2.28746e+06	2.35577e+06	2.33611e+06	2.2331e+06	0.348259	0.000263846	0.426193	0.000571766	-0.0539717	0.467753	0.442695	0.000226826	0.308291
LmxM.05.0780	453055	469766	386456	627916	591564	696567	573660	621435	944385	947260	852841	842640	572257	569778	475044	505026	714509	716803	775315	711307	420145	573059	814085	915190	627716	571921	855439	604685	874701	790496	801326	1.45611e+06	1.38764e+06	539735	689935	815103	830338	1.05662e+06	731883	616692	0.44462	0.0115086	-0.196053	0.374252	0.17558	0.360742	0.288101	0.315935	0.307182
LmxM.05.0870	3.10137e+06	2.16739e+06	2.15785e+06	2.32537e+06	2.0654e+06	2.36478e+06	1.52212e+06	1.27071e+06	2.19152e+06	1.97958e+06	1.26189e+06	1.13425e+06	1.00945e+06	1.30986e+06	1.20578e+06	1.40646e+06	1.61815e+06	1.78172e+06	1.21764e+06	1.51969e+06	1.56293e+06	1.35678e+06	1.09365e+06	1.10961e+06	641888	2.46531e+06	1.58722e+06	1.48993e+06	1.57304e+06	1.56316e+06	1.46393e+06	1.10004e+06	1.46309e+06	1.15726e+06	1.09605e+06	981267	1.06394e+06	944385	897985	1.06387e+06	-0.642957	0.000215448	-0.717303	0.00768374	0.530252	0.00206709	-0.546224	0.00736579	-0.255321
LmxM.05.0890	8.6313e+06	7.72241e+06	6.83046e+06	8.04025e+06	7.56105e+06	6.80028e+06	6.37564e+06	6.63228e+06	7.24754e+06	7.64535e+06	5.32167e+06	4.73603e+06	5.16148e+06	5.68576e+06	5.94396e+06	4.95214e+06	4.81824e+06	4.80586e+06	4.83045e+06	4.67713e+06	4.83386e+06	4.80354e+06	4.97332e+06	5.13322e+06	4.19727e+06	5.19355e+06	4.9649e+06	4.75711e+06	5.14868e+06	5.07856e+06	4.43546e+06	3.77244e+06	4.59992e+06	4.60711e+06	4.80007e+06	3.5954e+06	3.83813e+06	3.84377e+06	3.83792e+06	4.08433e+06	-0.683461	2.18927e-07	-0.535788	3.76847e-05	-0.0909858	0.240634	-0.645326	4.53796e-06	-0.480523
LmxM.05.0910	6.36318e+06	4.69714e+06	5.04227e+06	6.30392e+06	5.46884e+06	7.61828e+06	5.10477e+06	5.49724e+06	6.48143e+06	8.00743e+06	6.01481e+06	4.72792e+06	4.30775e+06	5.00106e+06	5.05291e+06	5.7001e+06	4.94442e+06	5.28273e+06	5.68896e+06	5.5264e+06	4.82892e+06	4.14736e+06	4.24208e+06	4.7603e+06	3.30075e+06	3.95628e+06	3.71944e+06	4.55352e+06	5.11998e+06	4.83624e+06	5.54242e+06	5.04247e+06	6.00606e+06	5.0224e+06	5.4825e+06	3.98145e+06	4.38539e+06	4.67191e+06	5.03759e+06	5.58937e+06	-0.0301021	0.746712	-0.611032	0.000831197	-0.179954	0.124619	-0.25268	0.0621782	-0.0861145
LmxM.05.0940	192976	136523	83744	95165	125651	159572	82416.7	100882	146623	131970	165803	118035	151598	125273	171289	212526	132069	174678	182744	197703	205630	125463	115689	179478	310830	139091	126908	144810	131180	98379.3	129653	114199	129578	161076	206523	129963	131261	135025	142772	158577	0.549449	0.026774	0.539461	0.0719213	-0.189702	0.257893	0.262778	0.256864	-0.0575579
LmxM.05.0960	635233	816449	823113	952448	991346	899349	804594	702829	980907	892243	914851	682395	865832	756109	923231	970895	766925	977044	1.21866e+06	1.27838e+06	880000	721587	1.05414e+06	1.09948e+06	758670	821986	1.02945e+06	1.00025e+06	994000	1.08198e+06	1.03717e+06	1.01979e+06	1.12364e+06	992037	1.08693e+06	1.04397e+06	898481	1.23379e+06	1.14772e+06	1.11527e+06	0.298304	0.0718712	0.0654036	0.660414	0.254108	0.0406534	0.305118	0.00912619	0.394606
LmxM.05.0970	1.07189e+06	1.05561e+06	1.06965e+06	1.18035e+06	1.12019e+06	1.03304e+06	882694	1.0558e+06	1.29651e+06	1.06512e+06	1.36288e+06	1.39078e+06	1.42395e+06	1.5576e+06	1.11996e+06	1.17261e+06	1.22454e+06	1.25116e+06	1.32026e+06	1.16513e+06	1.11029e+06	1.27374e+06	1.29867e+06	1.3665e+06	816448	1.36405e+06	1.32962e+06	1.47758e+06	1.80285e+06	1.88056e+06	1.43437e+06	1.41182e+06	1.5997e+06	1.14246e+06	1.37087e+06	1.778e+06	1.78104e+06	1.67521e+06	1.72638e+06	2.09569e+06	0.157642	0.0389672	0.124822	0.42521	0.189672	0.147398	0.386432	0.0059246	0.405452
LmxM.05.0980	69938.8	36208	59006.6	81270.5	81559	87255	53035.5	66936	104228	128217	70134.8	61780.2	47173.6	82074.4	67399.2	58693.4	49250.3	40220.6	73663	67644.5	52239.5	38175.7	59539.7	62259.2	55075.8	36446.9	55373.6	51854.8	67137.6	87101.2	55524.6	73392.6	93228	52928.9	57177.3	27449.5	48095.7	56071.5	59924.5	61906.6	-0.154736	0.56753	-0.669163	0.0270769	-0.177127	0.498023	-0.36963	0.191592	-0.408344
LmxM.05.1040	1.99254e+06	1.79406e+06	1.66296e+06	2.05257e+06	1.82841e+06	1.49536e+06	1.25406e+06	1.377e+06	1.93314e+06	1.98327e+06	1.3487e+06	1.46123e+06	1.74005e+06	1.9198e+06	1.87487e+06	1.88509e+06	1.84614e+06	1.90754e+06	1.91503e+06	1.75003e+06	1.68498e+06	1.76806e+06	1.71954e+06	1.91056e+06	1.1904e+06	2.02324e+06	1.89779e+06	1.99891e+06	2.20068e+06	2.3065e+06	1.9226e+06	1.20524e+06	1.9733e+06	1.845e+06	1.90274e+06	2.4621e+06	2.2819e+06	2.10065e+06	1.95825e+06	2.27234e+06	-0.0007998	0.991412	0.0469818	0.772752	0.331645	0.0104611	0.139446	0.414792	0.417816
LmxM.05.1050	529229	331353	275347	598815	366075	234319	110859	160368	286264	445761	269506	130467	315112	382107	532641	497412	251930	240297	366597	375549	396542	278546	269800	371238	293616	264482	172126	294714	492247	446545	313244	87785.9	123598	346946	339740	301798	254998	268232	424574	318592	-0.270456	0.293527	0.522268	0.106296	0.0774273	0.839168	-0.0816132	0.864576	0.0616547
LmxM.05.1100	55501.2	64673.3	88780.7	124128	115846	41228.1	64878.7	79963.9	149148	83068	71651.4	99164	114123	108132	77720	48733.7	112977	94530.9	68204.1	112383	49771.5	127292	108916	128090	69497.3	98622.8	112575	122186	153536	161365	68012.1	93902.7	148105	104111	98178.3	105571	123689	102905	150967	139964	-0.0399905	0.893226	0.242577	0.501993	0.460436	0.0339767	0.373455	0.259443	0.411767
LmxM.05.1110	1.00531e+07	9.69387e+06	7.91312e+06	1.00376e+07	9.78589e+06	1.27899e+07	1.04898e+07	8.65949e+06	1.03726e+07	1.16748e+07	1.14454e+07	1.055e+07	9.82221e+06	1.02441e+07	1.13758e+07	8.83798e+06	8.00675e+06	7.29948e+06	8.79177e+06	9.7317e+06	8.54898e+06	8.04212e+06	8.96277e+06	1.23704e+07	1.14151e+07	8.29358e+06	9.79466e+06	9.6698e+06	9.42726e+06	1.08006e+07	9.40246e+06	9.33365e+06	1.00676e+07	1.09741e+07	1.14274e+07	7.84298e+06	8.99455e+06	1.02223e+07	9.25334e+06	1.32754e+07	-0.155472	0.110048	-0.138638	0.330617	-0.157836	0.070026	-0.0689143	0.519601	-0.128354
LmxM.05.1140	1.12925e+07	8.62506e+06	9.59652e+06	1.21127e+07	1.09112e+07	1.15685e+07	9.83292e+06	1.12959e+07	1.28019e+07	1.2091e+07	1.26369e+07	1.07146e+07	1.21027e+07	1.31483e+07	1.29076e+07	1.16832e+07	9.76593e+06	1.10508e+07	1.17143e+07	1.1408e+07	1.34245e+07	1.07236e+07	1.19591e+07	1.29638e+07	9.55554e+06	1.20594e+07	1.26731e+07	1.33869e+07	1.35165e+07	1.41452e+07	1.34183e+07	1.30669e+07	1.36556e+07	1.35506e+07	1.52555e+07	1.45481e+07	1.41192e+07	1.35529e+07	1.50825e+07	1.68496e+07	0.0895707	0.35275	0.0201375	0.856787	0.0984235	0.207522	0.263062	0.00581414	0.269408
LmxM.05.1200	647.994	42.6857	1379.55	4010.86	16272.1	342.624	6.20947	963.222	19169.8	5998.66	1062.97	29.6878	5838.7	10492.9	10488.2	746.917	3004.8	1140.09	19365.6	10425.9	825.769	814.691	2246.67	7241.28	3298.96	885.836	856.109	2412.59	6419.61	20448.4	1350.95	1785.51	3617.71	11370.8	12756.8	2694.75	1992.75	10664.6	15852.6	4359.49	1.53932	0.347809	1.45189	0.463295	0.713235	0.670532	2.47822	0.21936	1.52174
LmxM.06.0010	7.12448e+06	7.51784e+06	7.57633e+06	8.26515e+06	6.87474e+06	6.89077e+06	6.3248e+06	7.45317e+06	6.89228e+06	7.2597e+06	6.70501e+06	5.91713e+06	6.14397e+06	5.69274e+06	4.80665e+06	5.97006e+06	6.23988e+06	5.80746e+06	5.45312e+06	4.98631e+06	5.95465e+06	6.28758e+06	6.22327e+06	5.1558e+06	3.71522e+06	6.08094e+06	5.70785e+06	5.52233e+06	6.02577e+06	6.02434e+06	5.60521e+06	5.54498e+06	6.23895e+06	5.61293e+06	5.74229e+06	6.18051e+06	5.81234e+06	5.54325e+06	5.34581e+06	6.06715e+06	-0.394145	0.000199329	-0.372918	0.0153313	0.0122009	0.890242	-0.27576	0.00150328	-0.00929198
LmxM.06.0030	1.99001e+06	2.11998e+06	2.31671e+06	2.11338e+06	2.17619e+06	2.3194e+06	2.1752e+06	2.59869e+06	2.20535e+06	2.2888e+06	3.16191e+06	2.67901e+06	2.85349e+06	3.05802e+06	2.63498e+06	2.75307e+06	2.34544e+06	2.34554e+06	2.56729e+06	2.57142e+06	2.74864e+06	2.6491e+06	2.62672e+06	2.62088e+06	2.92601e+06	2.42024e+06	2.47563e+06	2.7027e+06	2.68719e+06	2.61618e+06	2.76931e+06	2.68051e+06	2.52002e+06	2.72416e+06	2.74627e+06	2.99942e+06	2.81519e+06	2.81462e+06	2.84732e+06	3.64843e+06	0.230677	0.00632799	0.229638	0.0215126	-0.154941	0.064493	0.216095	0.0103875	0.068424
LmxM.06.0040	1.63386e+06	1.42153e+06	1.25639e+06	1.42079e+06	1.29048e+06	924913	940937	1.17709e+06	990138	1.16426e+06	750519	917804	940900	933639	1.04815e+06	974610	1.05463e+06	914084	911475	764346	966508	798148	876775	741235	625428	895519	826006	843893	823495	852882	826626	542011	755503	815304	894550	668736	733486	732323	747221	588480	-0.606201	4.73122e-05	-0.382624	0.0139438	-0.106542	0.284885	-0.45161	0.00649235	-0.401108
LmxM.06.0080	572350	666845	607769	787493	694864	744309	681727	797805	639778	649712	1.08106e+06	1.01103e+06	1.07057e+06	1.11086e+06	896935	738948	717487	642668	684855	616535	790851	912631	808751	835642	541943	836530	824461	882818	1.02848e+06	839497	977794	954518	899641	894384	949175	1.24432e+06	1.02084e+06	991056	1.15725e+06	1.19486e+06	0.036142	0.72021	0.130331	0.384967	-0.229821	0.0309175	0.416544	0.000445053	0.115657
LmxM.06.0090	572350	666845	607769	787493	694864	744309	681727	797805	639778	649712	1.08106e+06	1.01103e+06	1.07057e+06	1.11086e+06	896935	738948	717487	642668	684855	616535	790851	912631	808751	835642	541943	836530	824461	882818	1.02848e+06	839497	977794	954518	899641	894384	949175	1.24432e+06	1.02084e+06	991056	1.15725e+06	1.19486e+06	0.036142	0.72021	0.130331	0.384967	-0.229821	0.0309175	0.416544	0.000445053	0.115657
LmxM.06.0100	213140	265104	265482	327991	254453	282664	277748	308814	260359	262082	374760	364843	363331	370886	290168	327665	317392	281635	324229	265811	335626	355879	372721	306074	251079	346522	309715	306264	356254	256429	389895	385707	352199	345139	353472	513361	417840	393380	410247	493615	0.20234	0.131832	0.209648	0.164639	-0.166451	0.196246	0.393127	0.00172886	0.335268
LmxM.06.0120	8.23051e+06	9.01551e+06	1.02723e+07	1.19274e+07	1.07677e+07	1.03365e+07	9.35955e+06	1.0262e+07	1.18719e+07	1.12669e+07	1.14205e+07	1.11217e+07	1.08203e+07	1.11145e+07	9.19055e+06	1.0926e+07	1.19474e+07	1.23899e+07	1.35589e+07	1.19738e+07	1.07138e+07	1.32788e+07	1.29846e+07	1.27481e+07	8.66224e+06	1.15582e+07	1.1733e+07	1.08149e+07	1.33284e+07	1.30043e+07	1.28138e+07	1.33901e+07	1.41745e+07	1.28043e+07	1.35145e+07	1.30122e+07	1.3588e+07	1.24136e+07	1.46152e+07	1.33568e+07	0.284697	0.0123271	0.123855	0.328646	0.171316	0.058437	0.332817	0.000667057	0.321946
LmxM.06.0200	5.08292e+06	3.35885e+06	3.25933e+06	4.38467e+06	3.33091e+06	4.4905e+06	3.3071e+06	2.83038e+06	3.0135e+06	3.21789e+06	2.70623e+06	2.13827e+06	1.86667e+06	1.8308e+06	2.08506e+06	3.54391e+06	3.54035e+06	3.7734e+06	3.75297e+06	4.45288e+06	3.09403e+06	2.26061e+06	2.60051e+06	2.34834e+06	4.34981e+06	2.8263e+06	2.28088e+06	1.91375e+06	2.20525e+06	2.16723e+06	3.00776e+06	3.16089e+06	2.73041e+06	2.516e+06	2.70179e+06	1.88154e+06	2.16554e+06	1.94819e+06	2.0347e+06	2.34605e+06	-0.00774244	0.951807	-0.22668	0.219454	0.103189	0.424265	-0.241562	0.0660632	-0.0243856
LmxM.06.0260	1.03202e+06	798698	856382	954871	946996	1.04063e+06	716889	754926	919756	1.00808e+06	888037	712984	737783	892791	858783	792429	773096	643793	740408	704897	805233	728151	690640	798481	638399	699084	651667	737719	873315	1.11806e+06	750682	589827	824359	816927	921115	667076	747738	652642	806845	940399	-0.326543	0.00353456	-0.267795	0.0667668	-0.0252402	0.863021	-0.185383	0.218035	-0.107213
LmxM.06.0310	5.26445e+06	5.20085e+06	4.81282e+06	5.22472e+06	4.88186e+06	4.5614e+06	4.32928e+06	4.58579e+06	5.5882e+06	3.7789e+06	3.30529e+06	3.23194e+06	2.85465e+06	3.35738e+06	2.50307e+06	4.22917e+06	4.1749e+06	4.30235e+06	4.25495e+06	3.73535e+06	4.6174e+06	3.9153e+06	3.45275e+06	3.63081e+06	2.12624e+06	4.06417e+06	3.34646e+06	3.49947e+06	4.16344e+06	5.13681e+06	3.08666e+06	2.70469e+06	4.48972e+06	3.04652e+06	3.06244e+06	2.89748e+06	3.0257e+06	2.89582e+06	3.44707e+06	3.23918e+06	-0.295414	0.000484422	-0.397716	0.0410455	0.39797	0.00677335	-0.490229	0.00381747	0.0291024
LmxM.06.0350	7.44594e+06	7.88331e+06	6.5205e+06	8.57127e+06	8.14653e+06	8.09493e+06	7.85452e+06	7.45977e+06	8.4186e+06	9.00222e+06	9.77722e+06	1.03583e+07	1.10265e+07	1.03712e+07	1.01221e+07	9.5522e+06	8.20055e+06	8.89829e+06	1.03153e+07	9.1493e+06	1.01812e+07	9.50248e+06	1.09697e+07	1.11924e+07	9.53911e+06	1.02109e+07	1.00701e+07	1.16715e+07	1.16089e+07	1.24243e+07	1.09194e+07	1.11382e+07	1.12197e+07	1.21732e+07	1.24743e+07	1.48192e+07	1.26629e+07	1.37218e+07	1.25538e+07	1.5848e+07	0.259906	0.00926131	0.33127	0.00210471	0.112443	0.154166	0.505443	1.14033e-05	0.425523
LmxM.06.0360	256566	253666	229358	258324	212061	334086	276122	333299	304834	238805	320564	272572	287241	317296	273095	113986	106176	132174	128246	116699	125037	183041	163245	140208	118456	171040	176369	171703	237318	233377	149074	173278	172807	141916	165399	195269	191455	142629	175333	179302	-1.01881	1.24162e-06	-1.03455	3.00095e-05	-0.584484	0.000829737	-0.883387	1.97555e-05	-0.739505
LmxM.06.0370	2.75127e+07	2.82312e+07	2.3343e+07	2.37255e+07	2.12923e+07	1.81123e+07	1.48785e+07	1.41196e+07	1.94718e+07	1.92728e+07	1.67076e+07	1.4023e+07	1.50095e+07	2.04286e+07	2.13302e+07	2.4362e+07	2.28056e+07	2.15435e+07	2.2441e+07	1.62484e+07	1.92853e+07	1.90904e+07	1.84999e+07	1.86421e+07	2.23122e+07	2.70232e+07	2.36566e+07	2.23175e+07	2.09622e+07	2.1873e+07	2.08043e+07	1.28826e+07	1.74741e+07	2.19525e+07	1.93374e+07	1.82626e+07	1.95264e+07	1.9938e+07	1.74699e+07	1.71065e+07	-0.213889	0.0766146	0.197683	0.0868706	0.418782	0.00410494	0.0954905	0.521984	0.094319
LmxM.06.0410	7.58846e+07	6.52666e+07	6.74716e+07	6.93577e+07	7.11237e+07	8.02341e+07	6.82762e+07	7.55242e+07	8.78547e+07	8.39314e+07	9.40403e+07	7.15774e+07	8.20485e+07	8.30247e+07	7.16439e+07	9.59145e+07	8.39444e+07	7.85459e+07	9.23632e+07	8.37417e+07	9.45582e+07	8.513e+07	9.22648e+07	9.35564e+07	7.30675e+07	8.43583e+07	8.50117e+07	8.13382e+07	9.27822e+07	9.38499e+07	1.04321e+08	1.07493e+08	1.12452e+08	9.68705e+07	1.03015e+08	1.24238e+08	1.05135e+08	1.02424e+08	9.49496e+07	1.23137e+08	0.313833	0.000378935	0.14697	0.144254	0.125736	0.149807	0.408871	0.000144077	0.450279
LmxM.06.0430	120147	86536.8	144363	144560	95996.7	88948.2	118651	140123	150292	114358	67850.9	63925.6	72614.4	53239	61949.9	240072	220358	311408	261570	340949	201986	163749	199137	255569	189260	159282	207994	168273	147928	110854	151980	148013	111240	135860	109263	66700.8	112654	117560	96617.2	81490.5	1.22805	1.54719e-05	0.729562	0.0016377	1.29191	1.03911e-05	0.109486	0.549578	0.548632
LmxM.06.0490	1.35144e+06	981200	917271	982987	980848	1.38432e+06	801815	1.00772e+06	1.00339e+06	1.08707e+06	1.2565e+06	771406	1.04023e+06	1.42389e+06	1.398e+06	1.13245e+06	861367	973120	791490	858822	1.17077e+06	943434	881792	1.00032e+06	851866	1.033e+06	826012	970114	1.25235e+06	1.1255e+06	1.11631e+06	835075	975836	918779	1.02377e+06	1.07188e+06	1.06356e+06	970408	919534	1.08e+06	-0.172394	0.183831	-0.111164	0.45975	-0.156512	0.372725	-0.102367	0.46425	-0.17387
LmxM.06.0500	93271.5	72755.7	86222.2	95253.5	77868.9	100951	88626.5	103979	88539.7	104754	85320.4	82032.4	88939.9	90279.7	56724.4	77615.5	61215.9	73769.7	54189.4	45903.5	79459.5	75575.4	81014.6	72556.5	52949	66802.7	70070.6	78682.4	69758.1	89791.5	81337.4	67623.3	74319.7	74204.4	46566.6	71029.7	80161.5	69008.1	56889.5	60613.1	-0.463096	0.0301579	-0.441353	0.0391992	-0.0933178	0.620246	-0.522162	0.0162109	-0.246879
LmxM.06.0510	1.05e+06	893486	1.059e+06	1.10827e+06	988039	791157	701358	826032	1.15175e+06	1.09611e+06	928017	988892	1.25726e+06	1.32086e+06	831915	1.48919e+06	1.2769e+06	1.28969e+06	1.31204e+06	1.07905e+06	1.16384e+06	1.26739e+06	1.40803e+06	1.4184e+06	976800	1.14566e+06	1.27998e+06	1.64232e+06	1.58477e+06	1.9229e+06	1.33591e+06	1.10997e+06	1.57979e+06	1.32117e+06	1.39585e+06	1.82111e+06	1.57081e+06	1.61738e+06	1.58395e+06	1.87173e+06	0.334841	0.00357153	0.462818	0.0115422	0.506641	0.00858444	0.580063	0.00192414	0.687102
LmxM.06.0560	1.10802e+06	974959	839597	988557	904449	1.06782e+06	868722	725559	881348	808205	880796	845754	774093	863253	807699	875781	898882	936878	922439	789340	835513	668347	829151	844467	636624	795069	925922	936503	709548	871310	787634	859269	781267	940832	797312	753021	734782	870593	658798	717196	-0.118929	0.200598	-0.189127	0.183492	0.0168374	0.863918	-0.0546957	0.625495	-0.164189
LmxM.06.0650	1.21903e+06	1.08126e+06	1.09584e+06	1.41519e+06	1.14798e+06	1.59074e+06	1.4182e+06	1.38103e+06	1.26587e+06	1.43575e+06	1.85303e+06	1.64802e+06	1.83902e+06	1.90189e+06	1.48216e+06	2.03238e+06	1.58202e+06	1.58222e+06	1.75345e+06	1.42325e+06	1.74914e+06	1.41038e+06	1.70474e+06	1.79165e+06	1.8041e+06	1.4727e+06	1.46717e+06	1.6702e+06	1.79833e+06	2.0231e+06	1.98692e+06	1.99238e+06	1.97008e+06	1.61255e+06	1.72345e+06	2.39886e+06	1.98642e+06	2.27552e+06	2.14437e+06	2.33146e+06	0.487136	0.000546889	0.252682	0.0324815	-0.0539909	0.630982	0.387299	0.00111419	0.35516
LmxM.06.0670	3.23407e+06	3.35444e+06	3.09535e+06	3.30526e+06	2.38336e+06	3.51739e+06	3.34295e+06	3.3352e+06	2.54411e+06	2.86987e+06	4.02273e+06	4.60402e+06	4.07171e+06	3.92511e+06	4.09329e+06	3.12666e+06	2.81132e+06	3.15822e+06	3.3988e+06	1.95278e+06	2.85662e+06	4.0336e+06	3.72039e+06	3.35071e+06	4.75291e+06	4.37763e+06	4.23701e+06	5.50827e+06	5.50302e+06	4.02784e+06	3.96116e+06	4.53705e+06	4.3632e+06	4.0912e+06	4.41688e+06	4.44415e+06	4.43085e+06	5.29727e+06	4.90766e+06	4.39522e+06	-0.104349	0.487925	0.250712	0.0919016	0.180466	0.0977281	0.461413	0.00038115	0.178603
LmxM.06.0680	373.455	2577.97	3787.18	4678.97	6527.37	1954.95	6440.5	7104.85	8125.58	9139.93	636.089	998.104	1848.99	4142.3	4402.81	179.209	26.6689	2373.82	3724.94	5948.16	863.746	6860.24	4950.37	2904.89	867.128	1570.38	3034.12	1625.04	1873.13	2449.67	6253.99	3657.39	5196.29	3537.53	2327.76	464.107	3018.8	1518.1	3014.86	6862.71	-1.75823	0.305004	-1.2981	0.162083	0.14615	0.876292	-0.5526	0.423318	0.207897
LmxM.06.0700	104876	84670.4	56561.2	56010.4	63226.2	116346	81676.4	77969.9	98932.6	95351.4	138321	87445.3	99954.2	104211	135281	129537	107529	94310.4	94702.4	115833	148632	120761	87591.1	149154	116776	105031	124967	143470	121869	113790	135684	111390	117498	152234	154815	136063	138371	132239	136901	113170	0.603648	0.0116963	0.394014	0.074149	0.123105	0.475086	0.516422	0.00934106	0.235662
LmxM.06.0740	1.24877e+07	1.02406e+07	8.14101e+06	7.43829e+06	8.49027e+06	1.5364e+07	1.36146e+07	1.02403e+07	8.32081e+06	9.15629e+06	1.76888e+07	1.63745e+07	1.20256e+07	1.36456e+07	1.8575e+07	9.1349e+06	8.63315e+06	8.25674e+06	8.31749e+06	7.20916e+06	1.13146e+07	1.13654e+07	1.14625e+07	9.42569e+06	1.53517e+07	1.40537e+07	1.49143e+07	1.52607e+07	1.04643e+07	1.09846e+07	1.29042e+07	1.40415e+07	1.24094e+07	1.42578e+07	1.11847e+07	1.10617e+07	1.02377e+07	1.14808e+07	1.05523e+07	1.16281e+07	-0.150364	0.254911	0.0772466	0.657576	-0.252751	0.100045	0.227132	0.171433	-0.49367
LmxM.06.0810	8.8334e+07	6.01231e+07	8.12402e+07	8.32108e+07	7.9491e+07	8.57248e+07	6.0921e+07	5.62947e+07	6.00925e+07	5.13042e+07	7.30854e+07	6.71942e+07	6.05308e+07	5.01232e+07	6.39578e+07	6.42549e+07	6.26562e+07	5.10743e+07	5.94448e+07	5.80794e+07	4.68805e+07	6.37963e+07	6.93457e+07	4.93027e+07	4.36856e+07	4.77187e+07	6.0957e+07	5.75726e+07	6.83798e+07	5.11091e+07	6.61349e+07	6.73329e+07	5.49792e+07	4.21138e+07	6.01216e+07	5.15346e+07	5.49062e+07	5.24542e+07	5.41686e+07	5.71055e+07	-0.401441	0.00144242	-0.204164	0.201701	-0.140662	0.239541	-0.109626	0.484609	-0.210707
LmxM.06.0830	268622	182744	230821	326830	294072	310653	190921	415752	413351	375069	322453	230901	318069	312624	314846	199568	225951	216196	305788	340545	224653	150719	505562	285911	179862	202392	217766	395189	330546	352542	274276	223105	595209	271435	250818	167635	135451	232533	243389	205953	-0.0202552	0.916378	-0.423724	0.188346	-0.0399315	0.839667	-0.124906	0.666989	-0.627735
LmxM.06.0850	1.08468e+06	947791	1.03327e+06	1.06821e+06	1.2654e+06	1.08036e+06	871504	1.11085e+06	1.26431e+06	1.17671e+06	1.54117e+06	1.29539e+06	1.67249e+06	1.90163e+06	1.516e+06	1.15138e+06	1.00678e+06	1.02971e+06	1.1238e+06	1.06241e+06	957870	1.15264e+06	1.224e+06	1.40714e+06	1.1214e+06	997293	1.35002e+06	1.96938e+06	1.9933e+06	2.21156e+06	1.27904e+06	908656	1.35039e+06	1.22227e+06	1.67031e+06	1.67635e+06	1.53777e+06	1.66271e+06	1.75694e+06	1.71979e+06	-0.00216625	0.980152	0.0909301	0.502156	0.0560214	0.784203	0.208409	0.193543	0.085615
LmxM.06.0860	5.6529e+06	5.46397e+06	6.28139e+06	7.13348e+06	6.97745e+06	6.82582e+06	6.58491e+06	6.92765e+06	8.61568e+06	8.97763e+06	8.3337e+06	8.97579e+06	8.35088e+06	9.07801e+06	8.65941e+06	6.38363e+06	7.22685e+06	6.89004e+06	8.45453e+06	8.06779e+06	5.95745e+06	7.30159e+06	9.44216e+06	1.06306e+07	7.48038e+06	7.13776e+06	8.69246e+06	8.82427e+06	8.97613e+06	1.0194e+07	7.4805e+06	8.75153e+06	1.05969e+07	9.23514e+06	9.85224e+06	8.0972e+06	9.22154e+06	9.99705e+06	9.93151e+06	9.90466e+06	0.233364	0.0351615	0.0878899	0.571113	0.00577839	0.948236	0.278	0.0328938	0.116097
LmxM.06.0870	125884	107511	112685	119870	166447	161527	142078	130479	153893	150318	216648	203549	196056	215580	242678	114421	127382	100073	169700	158236	122289	156915	162608	260120	206653	184073	189809	208644	234181	222686	189453	168840	200022	227470	211829	217870	185886	226482	189518	221892	0.0728494	0.694266	0.255168	0.221625	-0.0501514	0.675181	0.430803	0.00522044	-0.0459588
LmxM.06.0880	9.25913e+06	7.70209e+06	5.35678e+06	7.57784e+06	6.47215e+06	7.90605e+06	5.65395e+06	6.1926e+06	6.27762e+06	7.64743e+06	6.27943e+06	5.0211e+06	5.47423e+06	6.32605e+06	6.16739e+06	7.66657e+06	5.47304e+06	6.0749e+06	6.24027e+06	6.28367e+06	7.14054e+06	6.12738e+06	5.57945e+06	6.34764e+06	6.30887e+06	7.19771e+06	5.68865e+06	6.91173e+06	7.16533e+06	7.46637e+06	6.61761e+06	5.98891e+06	6.387e+06	6.2209e+06	6.70893e+06	5.83024e+06	4.92027e+06	6.23813e+06	5.71176e+06	7.16759e+06	-0.181305	0.198882	-0.0885859	0.437597	0.23377	0.0280482	-0.0662016	0.503611	0.0243135
LmxM.06.0890	6.16671e+06	5.26446e+06	5.26922e+06	6.37644e+06	5.78275e+06	7.49907e+06	5.83552e+06	6.30232e+06	5.85948e+06	5.25848e+06	8.83507e+06	7.65868e+06	7.83931e+06	8.34806e+06	7.84108e+06	6.47799e+06	6.00445e+06	5.72508e+06	6.53344e+06	5.96473e+06	6.74454e+06	6.07952e+06	7.15157e+06	7.12764e+06	6.82271e+06	6.48092e+06	6.94972e+06	7.25849e+06	8.41811e+06	7.11012e+06	7.6783e+06	7.05665e+06	6.30584e+06	6.16586e+06	7.31211e+06	7.77976e+06	7.46278e+06	7.65275e+06	7.28611e+06	7.81795e+06	0.0920579	0.235001	0.149366	0.168001	-0.165472	0.0574781	0.171635	0.11339	-0.0912401
LmxM.06.0960	474286	427771	422281	515615	392142	492263	422042	461484	515211	602118	417186	507695	536616	585916	538435	432190	527455	535055	542782	547284	527029	527194	613321	640656	424399	582215	513283	568349	661545	694204	546274	606867	566173	623709	577377	690704	590377	683177	623493	802678	0.212919	0.0611579	0.127905	0.39444	0.224255	0.0815598	0.236866	0.0456857	0.391829
LmxM.06.0980	589145	643727	665158	702585	621855	642455	540730	743042	574798	528104	846243	770593	822355	703153	798706	722910	691052	686221	809775	620531	780087	746848	779832	751895	454435	794353	802086	737753	919908	829383	770287	734362	843346	737815	808463	1.09896e+06	968260	846619	960691	856996	0.128858	0.169767	0.197278	0.256106	0.0503793	0.5851	0.372126	0.00467912	0.260047
LmxM.06.0990	142055	141701	174272	222360	222014	152512	137410	175366	177485	173446	179488	151987	181642	216740	179842	148492	195121	216437	254711	212286	140142	138658	247501	223695	191996	182400	183520	221129	281104	214992	201859	167510	221791	182285	255158	155203	252061	264147	282353	217001	0.193876	0.305275	0.1737	0.384996	0.242339	0.127223	0.324885	0.0454012	0.342569
LmxM.06.1000	633452	626586	680529	450132	462493	569137	700165	633687	387743	341893	555332	638881	509301	295388	355500	465014	526108	497489	471558	426023	524658	541352	490836	442739	185503	550527	583219	380483	273708	151491	418546	411509	307254	300867	362188	399306	439069	337331	380405	194547	-0.240304	0.0842273	-0.309561	0.310659	-0.381065	0.307159	-0.507455	0.0265998	-0.423223
LmxM.06.1010	433965	381024	307604	457429	403333	430117	279537	316997	327515	397967	279864	257436	280958	216076	279741	235921	237402	302655	180865	276651	277583	325810	266428	256155	225053	252258	232494	181371	265084	294337	281305	258800	267941	233183	298428	162264	235644	190227	223437	173097	-0.693553	0.000595071	-0.367694	0.0362075	-0.111994	0.450212	-0.374342	0.0175406	-0.424161
LmxM.06.1030	1.37993e+06	1.3327e+06	1.2918e+06	1.43355e+06	1.17093e+06	1.01425e+06	958015	992756	1.01172e+06	847555	765726	881883	946368	1.00696e+06	793259	1.15042e+06	1.12318e+06	1.12512e+06	735516	971145	1.20977e+06	1.24442e+06	842959	821723	497455	1.04625e+06	1.12954e+06	1.14478e+06	1.19414e+06	864897	889636	711092	798360	813803	994544	808248	842136	856061	987232	861544	-0.388231	0.00681829	-0.134629	0.529313	0.290541	0.0234783	-0.203376	0.0700039	-0.00853249
LmxM.06.1050	259487	307387	272897	316165	282312	239275	278411	304458	246041	260388	300324	355854	307447	361846	219350	303747	397836	324035	318563	308655	315893	389942	376977	331397	262813	368891	334398	321269	421784	448760	346204	407974	379253	331456	353860	466801	332528	360665	416172	414729	0.197345	0.0925928	0.327615	0.0434533	0.304846	0.0696614	0.454713	0.00133932	0.377906
LmxM.06.1100	3.10718e+06	3.11003e+06	3.22363e+06	3.88523e+06	3.32113e+06	3.30627e+06	3.23488e+06	2.87199e+06	3.2554e+06	3.07616e+06	3.55911e+06	3.16735e+06	4.42813e+06	3.78749e+06	3.6262e+06	3.50491e+06	2.61447e+06	3.5226e+06	3.28012e+06	3.94888e+06	3.35188e+06	2.79388e+06	3.81962e+06	4.03003e+06	4.2248e+06	3.86054e+06	3.92996e+06	4.28953e+06	3.68711e+06	4.40775e+06	3.74229e+06	3.22763e+06	3.46625e+06	4.41054e+06	4.19497e+06	4.19113e+06	4.13689e+06	4.59078e+06	4.66494e+06	5.01507e+06	0.0113668	0.916308	0.197082	0.110823	0.125097	0.202424	0.266491	0.0143964	0.288313
LmxM.06.1140	540478	496504	587954	687521	577259	618289	530545	671342	742436	777295	751002	741396	722217	829459	772188	718097	624918	680231	671993	597931	756115	693517	603333	720262	506122	636446	727301	788165	883397	958871	792694	757930	879398	682969	830328	806432	754220	831431	893244	938560	0.193986	0.0699927	-0.028007	0.851614	0.0525744	0.648936	0.247463	0.0577638	0.143805
LmxM.06.1230	696201	491948	386480	468264	366794	596960	440137	348444	264869	334195	231009	209923	109116	98890.8	181470	391615	426136	419343	288831	347341	432685	203137	205308	161311	159659	360587	152382	58492.9	129229	74441.9	283869	228893	231671	154991	197172	73801.1	108386	70623.9	134323	92867.7	-0.339047	0.0706026	-0.824818	0.0104588	-0.323764	0.484175	-0.827774	0.0026437	-0.750444
LmxM.06.1260	683.097	14300.6	15509.1	10040.9	6487.72	60097.1	72299.6	78751.4	59440.3	55889.8	49184.9	66378.7	50467.8	59832.4	10105.2	2602.96	13873	76.7485	8217.32	9974.16	66908.5	65318.5	84681.3	76095.2	91872.4	60832	65916.8	35578.1	56209.7	52636.1	45152.4	102067	69871.5	95105.9	82220.9	114462	66865.2	75731	65930.1	90004.3	-1.08825	0.454803	0.237309	0.272044	0.416605	0.381015	0.229476	0.358785	1.02191
LmxM.07.0010	69071.7	55942.8	76468.2	88235.5	75009.7	81116	67180.2	88052.1	74205.9	74940	102248	107932	119555	92637.3	104443	84673.8	76800.2	72334.5	86010.6	63495.8	82192.5	89363	92167.8	92689.1	79774.3	80035.1	92228.6	88338.4	102718	86266	81461	94925.1	102098	83469.8	100814	127118	122444	112375	123578	94345	0.0787088	0.661883	0.181524	0.331015	-0.228717	0.135696	0.263202	0.121639	0.135164
LmxM.07.0030	35191.1	54897.6	68358.2	62913.2	63124.7	57167.9	78690.5	74516.8	58386.6	52561.6	45897.5	65382.6	60685.5	36161.3	33312.1	37145.2	65871.5	47676.9	54347.1	100578	42063.2	49131.6	68958	85122.1	42206.8	33474.1	53727	39504.8	47422.6	41525.6	42053.6	72966.3	68497.4	56798.4	39234.9	36616.6	46344	53438.5	41455.5	42336.1	0.0563879	0.845911	-0.201334	0.458089	-0.129775	0.627441	-0.227023	0.363285	-0.0925917
LmxM.07.0070	1.13685e+06	975720	846898	1.04275e+06	959915	1.09859e+06	1.03936e+06	887550	887286	999684	801643	782175	701445	670941	844210	902661	749578	772337	725251	905230	722859	636871	692643	752842	752289	759941	734796	673171	631600	509137	703308	641049	719611	704692	758427	485040	552345	546270	605377	611924	-0.29092	0.0118951	-0.463088	0.000905334	-0.20866	0.106549	-0.474818	0.000209395	-0.440019
LmxM.07.0090	854254	642495	615808	693268	678894	924016	829595	762234	839864	953994	1.1774e+06	995131	1.10863e+06	1.14445e+06	1.32903e+06	1.01508e+06	969216	930071	1.04139e+06	1.02015e+06	1.02983e+06	910554	1.12363e+06	1.04942e+06	917312	954638	867180	985387	981146	998716	980062	1.06626e+06	1.0836e+06	1.21997e+06	1.1415e+06	1.1605e+06	1.1442e+06	1.12499e+06	1.22496e+06	1.38827e+06	0.52228	9.33231e-05	0.223083	0.0645733	-0.261101	0.0143856	0.350412	0.00251516	0.0725306
LmxM.07.0100	183859	177079	178764	204743	174183	153224	128198	147165	165184	85381.4	95482.7	122793	131262	119749	147191	82570.4	107243	143085	123483	152358	100977	110370	118261	111413	60527.6	126858	129055	137858	105401	69712.9	87549	83837.1	53229.4	114138	110077	78516.8	103314	112715	110503	33496.8	-0.624449	0.00263334	-0.439517	0.0888749	-0.141981	0.495666	-0.610821	0.0281909	-0.600543
LmxM.07.0110	552690	607794	615294	645195	526305	383355	541041	545725	501220	539769	399769	525924	437332	404995	559049	437415	573358	593218	565988	437891	406254	496413	491282	418041	333522	361428	509174	346672	508925	455981	382586	455707	474478	448089	462668	423409	475367	440876	457697	335651	-0.185723	0.123971	-0.229696	0.152865	-0.0983522	0.51734	-0.167278	0.186533	-0.122161
LmxM.07.0160	7.24711e+06	5.25434e+06	5.20774e+06	6.43092e+06	5.28085e+06	7.63792e+06	5.78597e+06	4.8367e+06	5.66895e+06	6.3659e+06	5.95466e+06	4.26034e+06	3.84779e+06	4.67553e+06	4.31815e+06	5.90608e+06	5.15435e+06	5.60858e+06	5.86156e+06	5.64285e+06	5.64253e+06	4.66951e+06	4.9953e+06	5.058e+06	5.04312e+06	5.69717e+06	4.53123e+06	4.79439e+06	5.0474e+06	5.40573e+06	5.81106e+06	5.78682e+06	5.65903e+06	4.77321e+06	4.52429e+06	3.75132e+06	4.75406e+06	4.51251e+06	4.31756e+06	4.91118e+06	-0.0508066	0.607877	-0.240028	0.0571539	0.155393	0.190048	-0.181686	0.15835	-0.0415571
LmxM.07.0180	2.98427e+06	2.39605e+06	2.50814e+06	2.97117e+06	2.817e+06	3.99142e+06	2.79102e+06	2.96701e+06	2.91201e+06	3.60699e+06	3.23183e+06	2.70486e+06	2.58847e+06	2.98824e+06	3.34172e+06	1.95822e+06	1.95557e+06	1.98502e+06	1.9916e+06	2.30349e+06	2.19904e+06	2.02775e+06	1.79905e+06	2.24758e+06	1.64662e+06	2.09335e+06	2.15814e+06	1.99001e+06	2.551e+06	2.84159e+06	2.62913e+06	2.26419e+06	2.48008e+06	2.25368e+06	2.5525e+06	1.62371e+06	1.97892e+06	1.98391e+06	2.05916e+06	2.30007e+06	-0.42116	0.000236185	-0.709528	7.73125e-05	-0.35875	0.00762645	-0.406271	0.00240581	-0.580761
LmxM.07.0190	720322	600437	609640	679799	618320	1.07486e+06	766925	810159	860822	924888	1.40325e+06	1.07892e+06	1.09481e+06	1.22097e+06	787502	662532	701793	661822	651489	575205	1.03699e+06	921878	849088	700417	482373	1.08566e+06	1.00942e+06	1.06352e+06	1.22646e+06	1.22922e+06	1.04872e+06	872962	995567	783463	769093	1.43109e+06	1.05297e+06	1.11846e+06	1.0536e+06	1.34896e+06	0.0114445	0.895883	-0.191034	0.323072	0.0281535	0.84094	0.00933244	0.939878	0.117571
LmxM.07.0200	845663	896156	962544	989202	951756	1.01546e+06	798264	1.07755e+06	979890	881108	1.19943e+06	1.05469e+06	1.23822e+06	1.14289e+06	948924	1.12207e+06	1.1402e+06	1.1301e+06	1.0304e+06	903162	1.32969e+06	1.23574e+06	1.28017e+06	1.25801e+06	903669	1.23522e+06	1.29207e+06	1.37755e+06	1.30898e+06	1.36485e+06	1.48897e+06	1.26662e+06	1.2704e+06	1.33112e+06	1.29758e+06	1.82345e+06	1.57295e+06	1.37788e+06	1.51767e+06	1.51166e+06	0.194052	0.0406285	0.332981	0.0248867	0.241848	0.0192172	0.491226	0.00027615	0.483219
LmxM.07.0220	3.32309e+06	2.71405e+06	2.72407e+06	2.89333e+06	2.79722e+06	2.71298e+06	2.42753e+06	2.66405e+06	2.8355e+06	2.63434e+06	3.22334e+06	3.31053e+06	3.72475e+06	3.71888e+06	3.89065e+06	3.12696e+06	2.77548e+06	2.89578e+06	2.82415e+06	2.9435e+06	3.24771e+06	2.91393e+06	3.35393e+06	3.57122e+06	3.01537e+06	3.55753e+06	3.77202e+06	3.90186e+06	3.94609e+06	3.61715e+06	3.39572e+06	3.11243e+06	3.24783e+06	3.6107e+06	3.65628e+06	4.52118e+06	3.90674e+06	3.87713e+06	3.82525e+06	4.42319e+06	0.0142673	0.846739	0.276593	0.00920676	0.0756027	0.331783	0.35797	0.000382029	0.20213
LmxM.07.0270	2.73904e+06	2.40695e+06	2.22604e+06	2.78213e+06	2.17722e+06	1.88951e+06	1.87483e+06	1.76819e+06	2.08355e+06	2.08907e+06	1.49352e+06	1.50197e+06	1.299e+06	1.61471e+06	1.7e+06	1.85123e+06	1.90681e+06	2.10846e+06	1.96256e+06	1.85286e+06	1.42529e+06	1.56628e+06	1.35699e+06	1.54413e+06	1.28863e+06	1.74045e+06	1.54739e+06	1.32352e+06	1.60193e+06	1.34331e+06	1.4939e+06	1.56533e+06	1.54133e+06	1.39163e+06	1.48744e+06	1.2204e+06	1.5997e+06	1.42358e+06	1.47276e+06	1.5161e+06	-0.343142	0.00147454	-0.435462	0.000663367	-0.0120968	0.908815	-0.373921	0.000337992	-0.0732397
LmxM.07.0280	7.37476e+06	6.21448e+06	6.45945e+06	6.71861e+06	6.03031e+06	7.1612e+06	5.61684e+06	7.20851e+06	5.46221e+06	5.16498e+06	8.69937e+06	7.26575e+06	7.90897e+06	9.2326e+06	7.32635e+06	7.45327e+06	6.002e+06	5.68446e+06	5.88085e+06	5.23581e+06	7.8605e+06	7.29263e+06	7.65888e+06	6.59915e+06	5.22612e+06	7.70719e+06	7.28622e+06	7.48991e+06	9.43426e+06	8.23824e+06	7.61064e+06	7.05312e+06	6.63661e+06	6.90702e+06	7.40646e+06	1.04501e+07	8.71942e+06	7.74646e+06	9.24152e+06	9.10725e+06	-0.123052	0.21052	0.177661	0.207867	-0.00975487	0.9182	0.231133	0.0440406	0.162603
LmxM.07.0290	1.7759e+06	1.63545e+06	1.46488e+06	1.55111e+06	1.62084e+06	1.55234e+06	1.23631e+06	1.55476e+06	1.7372e+06	1.71105e+06	1.50452e+06	1.17522e+06	1.67427e+06	1.61265e+06	1.42498e+06	1.62349e+06	1.67516e+06	1.57593e+06	1.53799e+06	1.7182e+06	1.64346e+06	1.66162e+06	1.5773e+06	1.67662e+06	1.27725e+06	1.83699e+06	1.7339e+06	1.65329e+06	1.89357e+06	2.12594e+06	1.7527e+06	1.37518e+06	1.83996e+06	1.66645e+06	1.64465e+06	1.89372e+06	1.70646e+06	1.65405e+06	1.62032e+06	2.28401e+06	0.0164929	0.819626	0.011309	0.927182	0.327954	0.0101888	0.0909192	0.427864	0.307985
LmxM.07.0335	1.55769e+06	1.32083e+06	1.33501e+06	1.5198e+06	1.51039e+06	1.50442e+06	1.65927e+06	1.72167e+06	2.06036e+06	2.10331e+06	1.80899e+06	1.81446e+06	1.91362e+06	1.98694e+06	1.8321e+06	1.4277e+06	1.20949e+06	1.34508e+06	1.57249e+06	1.78463e+06	1.41943e+06	1.71656e+06	1.8727e+06	1.77994e+06	2.39499e+06	1.58241e+06	1.45132e+06	1.76918e+06	1.88119e+06	2.07594e+06	1.63199e+06	1.64087e+06	2.01402e+06	1.86052e+06	1.77228e+06	1.52902e+06	1.67686e+06	1.76261e+06	1.86143e+06	1.85273e+06	0.00959115	0.927657	0.0125349	0.931393	-0.105417	0.306414	-0.0133291	0.903443	-0.110583
LmxM.07.0340	9.50367e+06	8.88445e+06	8.26331e+06	9.38768e+06	7.56831e+06	7.39532e+06	6.83192e+06	7.82056e+06	6.4734e+06	6.19306e+06	5.287e+06	6.11799e+06	6.18995e+06	6.94989e+06	5.83798e+06	7.76088e+06	7.93662e+06	8.58135e+06	5.89354e+06	6.78137e+06	6.82927e+06	6.45516e+06	6.34616e+06	5.67972e+06	5.26185e+06	6.96331e+06	5.91756e+06	6.50691e+06	5.67437e+06	4.86044e+06	5.99961e+06	4.70245e+06	5.43604e+06	6.57966e+06	6.56964e+06	5.46557e+06	6.33022e+06	5.75e+06	6.75643e+06	6.39767e+06	-0.246113	0.0332556	-0.184379	0.0893034	-0.0271203	0.797352	-0.251337	0.0332199	0.0164199
LmxM.07.0350	2.01631e+06	1.37457e+06	1.47964e+06	1.26381e+06	1.17456e+06	1.7457e+06	1.32047e+06	1.34061e+06	1.49229e+06	1.48346e+06	1.44303e+06	1.1678e+06	1.00672e+06	936326	917974	971591	1.28901e+06	1.27923e+06	864519	965027	1.0111e+06	1.07424e+06	947884	898011	583578	1.11963e+06	974520	988580	944606	824822	1.13741e+06	1.16674e+06	910256	525637	821023	736061	934158	757247	613934	790982	-0.437456	0.0148322	-0.732883	0.000422932	-0.159	0.249957	-0.742804	0.00215392	-0.505563
LmxM.07.0390	210536	231871	225883	212700	156566	187399	272049	194921	188369	210661	118316	169126	93848.6	92151.4	139732	194453	269056	223923	249757	161716	243253	180300	207344	129630	133722	177815	155341	86154.6	95478.5	110569	155345	262441	190085	108149	121050	113933	107913	93700.2	102297	84931.5	0.073155	0.658453	-0.264567	0.210471	0.0110239	0.964074	-0.391725	0.111416	-0.254516
LmxM.07.0410	6.77467e+07	5.93346e+07	5.47969e+07	6.91674e+07	6.04566e+07	7.72074e+07	5.66105e+07	5.9773e+07	6.37982e+07	6.28021e+07	7.66231e+07	6.02919e+07	6.56539e+07	6.64737e+07	6.44665e+07	6.94601e+07	5.86269e+07	5.93869e+07	6.75451e+07	6.76612e+07	6.54209e+07	5.40202e+07	6.0421e+07	6.17972e+07	6.29507e+07	6.7405e+07	5.67232e+07	6.25058e+07	6.24132e+07	6.73979e+07	6.91041e+07	7.0186e+07	6.37351e+07	7.03507e+07	6.66304e+07	7.15544e+07	6.38101e+07	7.29011e+07	6.73645e+07	8.2335e+07	0.0525924	0.50626	-0.066714	0.482848	-0.0741234	0.340451	0.0938313	0.26514	0.10126
LmxM.07.0460	2.2803e+06	2.52161e+06	2.24977e+06	2.85283e+06	2.58466e+06	1.84837e+06	1.77602e+06	1.91271e+06	2.83054e+06	2.58915e+06	1.81516e+06	1.9178e+06	2.65816e+06	2.72601e+06	2.57123e+06	2.09531e+06	2.11828e+06	2.36521e+06	2.46522e+06	2.24892e+06	2.13644e+06	2.31353e+06	2.17938e+06	2.97855e+06	2.14584e+06	2.94685e+06	3.4787e+06	3.26587e+06	2.72714e+06	3.39296e+06	2.28932e+06	1.96903e+06	2.60546e+06	3.00347e+06	3.1073e+06	3.02913e+06	3.10544e+06	3.38481e+06	3.08952e+06	3.27459e+06	-0.142547	0.106743	0.11626	0.449194	0.45118	0.00399022	0.250432	0.146839	0.46245
LmxM.07.0510	4.47742e+07	4.15299e+07	4.73565e+07	5.08725e+07	4.8524e+07	5.18097e+07	4.67395e+07	5.20719e+07	5.095e+07	4.64835e+07	4.78078e+07	4.47515e+07	4.18187e+07	3.67336e+07	3.17724e+07	4.57186e+07	4.74911e+07	4.64263e+07	5.43429e+07	4.71349e+07	5.10179e+07	5.06668e+07	5.50997e+07	5.16111e+07	3.95099e+07	4.37402e+07	4.09531e+07	4.0198e+07	4.5537e+07	4.50252e+07	5.40946e+07	5.95096e+07	5.47842e+07	5.22102e+07	5.63926e+07	4.84613e+07	4.86329e+07	4.65333e+07	5.43981e+07	5.31112e+07	0.0496604	0.480031	-0.00803727	0.932874	0.0999241	0.342587	0.159607	0.0224332	0.320279
LmxM.07.0530	623801	424961	600217	829415	561178	778598	607436	681814	709452	848280	1.08729e+06	785242	1.08909e+06	910384	727577	901625	460281	629500	713219	617223	932712	927230	1.20144e+06	807463	633636	439203	645619	607107	898042	1.01913e+06	987787	930343	1.05828e+06	702921	928168	1.40405e+06	1.01066e+06	1.19143e+06	1.11705e+06	1.17209e+06	0.126986	0.51654	0.290773	0.0938369	-0.393372	0.0872096	0.341826	0.0190394	0.369113
LmxM.07.0630	1.76824e+06	1.59851e+06	1.8154e+06	1.93071e+06	1.65055e+06	1.90928e+06	1.70072e+06	1.88174e+06	1.99562e+06	2.03438e+06	2.30464e+06	2.25355e+06	2.44085e+06	2.67164e+06	2.25916e+06	1.85244e+06	1.62183e+06	1.6785e+06	1.74143e+06	1.61132e+06	1.9997e+06	1.90429e+06	2.10614e+06	1.98183e+06	1.3547e+06	2.02525e+06	2.1167e+06	2.36648e+06	2.76895e+06	2.89224e+06	2.03536e+06	1.96174e+06	2.21703e+06	2.13266e+06	1.88386e+06	2.59571e+06	2.55851e+06	2.46414e+06	2.52538e+06	2.71979e+06	-0.0417341	0.582924	-0.0408453	0.747442	0.0173105	0.875314	0.103945	0.205524	0.110976
LmxM.07.0640	580.497	16.9355	828.709	738.78	527.116	725.503	62.7651	163.978	745.113	1114.32	1492.64	435.453	1306.11	914.939	917.232	783.783	50.8434	1556.75	777.163	833.727	241.92	80.1175	592.555	457.962	2268.84	17612.1	497.026	835.502	557.892	922.201	7252.82	1390.27	5.98638	1023.18	913.87	1793.67	655.967	763.302	479.193	672.319	0.73266	0.726276	0.188943	0.924285	0.480197	0.717737	0.637302	0.772847	-0.259999
LmxM.07.0650	492204	452527	464243	431304	337993	426557	378628	419846	385104	352108	526576	461908	514124	561742	630702	466035	357681	398301	408903	335831	458083	442335	579771	413169	399650	546915	551444	520535	661492	475422	509632	412126	435198	498852	477501	713001	603196	569594	579189	469399	-0.145075	0.265053	0.215411	0.133196	0.0312452	0.79024	0.248736	0.0304865	0.117617
LmxM.07.0680	7.94317e+07	8.20766e+07	8.30604e+07	8.55367e+07	8.30943e+07	8.82118e+07	8.59798e+07	9.9273e+07	7.46252e+07	8.57444e+07	9.86881e+07	9.48288e+07	9.82743e+07	7.81713e+07	8.33352e+07	8.98133e+07	9.52186e+07	8.91186e+07	9.85753e+07	8.07884e+07	1.06324e+08	9.88144e+07	1.10969e+08	9.62442e+07	5.85122e+07	8.68841e+07	9.1752e+07	8.09396e+07	1.02255e+08	9.29416e+07	1.11936e+08	1.11267e+08	1.15715e+08	9.83956e+07	1.04788e+08	1.47636e+08	1.14787e+08	1.04996e+08	1.23192e+08	1.24932e+08	0.131427	0.0418028	0.0893147	0.562791	0.00670348	0.937862	0.324997	0.00131015	0.43849
LmxM.07.0720	628090	656997	632740	433272	678733	514731	766502	734414	611172	687834	363912	866114	830257	834016	653855	358316	724659	662659	725428	703910	289282	738314	745000	777490	852122	641329	849981	934271	715198	804651	343214	876711	805051	816496	680536	1.14582e+06	728354	911564	795448	923168	0.0388874	0.846534	-0.0417015	0.871764	0.207658	0.358624	0.028814	0.903524	0.393782
LmxM.07.0740	1.10177e+08	8.87152e+07	9.59729e+07	1.00614e+08	8.52052e+07	1.16702e+08	8.33327e+07	8.15722e+07	8.24546e+07	9.34967e+07	8.14762e+07	7.31459e+07	7.02609e+07	6.76582e+07	5.7286e+07	8.13566e+07	8.06489e+07	8.1647e+07	6.84583e+07	8.15286e+07	7.18037e+07	5.7038e+07	6.2687e+07	6.68194e+07	1.11185e+08	8.11637e+07	6.52616e+07	6.88816e+07	6.98964e+07	8.18704e+07	8.36865e+07	7.60176e+07	7.26773e+07	5.84549e+07	6.15608e+07	5.14048e+07	6.05232e+07	6.86057e+07	5.55173e+07	6.42782e+07	-0.285482	0.002863	-0.336184	0.0555123	0.0726844	0.467357	-0.375611	0.00912284	-0.218268
LmxM.07.0770	376971	393663	351841	372710	416922	476152	391751	396609	427768	443933	431868	369232	323020	385302	387325	420682	320612	348036	340148	375419	365963	317146	304821	347902	197525	277098	300014	310908	313114	289406	357312	331988	325125	308857	289540	262602	297989	246162	308937	290079	-0.0873415	0.397927	-0.506145	0.00982289	-0.342915	0.00615573	-0.405247	0.001799	-0.430954
LmxM.07.0802	242728	179924	219395	194713	146494	280175	243744	220401	172477	207765	173750	206509	145423	148636	191512	115325	123060	114019	118083	80976.9	153529	124246	127399	120176	148449	122627	98583.3	179545	158348	163929	93580.8	127109	120367	131950	85206.8	60496.3	104586	98795.6	75159.1	69094.7	-0.828546	0.000317976	-0.727399	0.000730053	-0.279695	0.150719	-1.01327	8.97026e-05	-1.10318
LmxM.07.0870	1.93137e+07	1.80297e+07	1.67993e+07	1.93421e+07	1.81247e+07	1.41669e+07	1.28251e+07	1.36559e+07	1.36913e+07	1.39466e+07	1.07189e+07	9.40952e+06	8.8992e+06	9.05966e+06	8.72529e+06	1.43813e+07	1.53797e+07	1.45473e+07	1.58504e+07	1.3445e+07	1.02249e+07	1.06472e+07	1.08499e+07	1.08476e+07	9.95093e+06	8.03829e+06	8.07944e+06	8.05163e+06	8.27973e+06	7.92185e+06	1.20709e+07	1.17439e+07	1.12563e+07	1.01252e+07	1.11725e+07	8.3493e+06	8.98195e+06	8.03141e+06	8.30865e+06	7.66847e+06	-0.316108	0.000282356	-0.378735	0.000175729	-0.20974	0.00942277	-0.278424	0.000989038	-0.177331
LmxM.07.0920	37716.3	37428.8	33248.3	53973.9	42822	19315.2	28733.3	23924.1	30270.6	29855.9	19929.9	23336.7	33568.5	44112.6	43149.7	27309.7	31027.5	40702.1	58657.1	30069.2	28720.7	46821.2	39035.8	46006.5	26728.1	35945.7	38449.4	41855.5	41518.9	70566	27436.8	37506	24524.8	33704	42484.2	48089.7	44126.5	54158.4	45351.6	36898.2	-0.166914	0.546238	0.48548	0.136915	0.502352	0.129944	0.318094	0.284313	0.538818
LmxM.07.0950	1.83475e+06	1.4321e+06	1.34402e+06	1.65494e+06	1.37093e+06	1.63799e+06	1.23463e+06	1.51523e+06	1.68118e+06	1.73785e+06	1.35025e+06	1.01123e+06	1.46259e+06	1.47881e+06	1.48214e+06	2.07613e+06	1.51038e+06	1.45116e+06	1.49071e+06	1.32368e+06	2.02796e+06	1.18158e+06	1.25314e+06	1.35496e+06	1.07337e+06	1.62771e+06	1.1454e+06	1.67241e+06	1.75114e+06	1.68846e+06	1.76577e+06	1.01621e+06	1.3349e+06	1.36735e+06	1.2915e+06	1.55606e+06	1.36203e+06	1.32117e+06	1.37273e+06	1.38637e+06	0.0328717	0.797415	-0.207126	0.225147	0.21493	0.149706	-0.21633	0.150032	0.0567703
LmxM.07.1050	6.84945e+06	6.49117e+06	7.03414e+06	8.69023e+06	8.06985e+06	7.9292e+06	8.54522e+06	7.29362e+06	1.01043e+07	8.63958e+06	1.09506e+07	1.112e+07	1.30915e+07	1.21083e+07	1.07819e+07	8.53577e+06	7.77918e+06	8.73509e+06	1.10427e+07	1.06907e+07	8.61256e+06	9.22651e+06	1.08239e+07	1.35092e+07	9.60892e+06	9.47837e+06	1.20157e+07	1.19128e+07	1.19279e+07	1.03257e+07	9.29534e+06	1.11745e+07	1.12281e+07	1.26361e+07	1.29749e+07	1.44885e+07	1.43294e+07	1.545e+07	1.39539e+07	1.69923e+07	0.328498	0.0115511	0.274367	0.0493369	-0.0633338	0.481799	0.429607	0.00172173	0.373929
LmxM.07.1070	839147	798242	632694	660335	579303	1.1852e+06	738210	856694	980482	893895	823113	597468	519685	588885	495516	577892	660529	548367	451379	472539	556383	571968	494609	533093	313030	603684	568024	418642	454414	475051	838917	628816	728558	420535	388111	548435	408414	451474	295575	525619	-0.372086	0.0146131	-0.928895	0.000147722	-0.253391	0.117088	-0.677711	0.00789228	-0.449394
LmxM.07.1090	322841	351008	383336	504369	471729	281321	214131	289352	361806	227917	176533	136874	287574	220358	203881	247772	228693	250063	403978	388498	177571	42808.1	201436	235199	662825	126581	86305.2	263324	325932	163026	230515	97053.5	197331	147211	319417	242714	317910	218191	361369	192912	-0.443295	0.0361069	-0.518016	0.392331	-0.20604	0.547564	-0.558322	0.0685118	0.38212
LmxM.07.1110	2.20337e+06	1.87786e+06	1.88866e+06	2.22158e+06	1.83406e+06	2.14852e+06	1.88817e+06	2.14324e+06	2.21263e+06	1.90586e+06	2.79544e+06	2.66905e+06	3.12755e+06	3.15287e+06	2.55769e+06	2.6262e+06	2.3538e+06	2.25464e+06	2.51793e+06	2.30245e+06	2.8373e+06	2.7966e+06	2.90118e+06	3.00532e+06	2.08004e+06	2.92017e+06	3.31433e+06	3.41624e+06	3.74912e+06	3.4984e+06	2.86091e+06	2.73691e+06	2.63249e+06	2.9422e+06	3.17488e+06	4.50355e+06	3.89003e+06	3.86424e+06	3.63597e+06	3.85687e+06	0.268697	0.00529107	0.394525	0.00387716	0.240898	0.018886	0.478543	5.83164e-05	0.466972
LmxM.07.1160	1.07084e+06	1.07959e+06	1.00566e+06	992941	851128	1.46702e+06	1.42651e+06	1.59838e+06	1.43386e+06	1.4537e+06	1.49893e+06	1.52061e+06	1.42542e+06	1.20398e+06	1.41943e+06	826800	844997	907295	948633	668055	1.50196e+06	1.40489e+06	1.96695e+06	1.39458e+06	1.36946e+06	1.47535e+06	1.58397e+06	1.75231e+06	1.21872e+06	1.52023e+06	1.53785e+06	1.98226e+06	1.7511e+06	1.67514e+06	1.35958e+06	1.93102e+06	1.62105e+06	1.71209e+06	1.45616e+06	1.41355e+06	-0.258073	0.0289788	0.0370152	0.752662	0.0900848	0.413681	0.16043	0.133453	0.198091
LmxM.08.0010	2.06726e+06	1.96151e+06	1.98205e+06	2.12632e+06	2.11736e+06	2.34803e+06	2.32356e+06	2.05265e+06	2.08428e+06	2.01132e+06	1.58047e+06	1.59868e+06	1.84676e+06	1.48461e+06	1.56365e+06	1.89307e+06	1.99125e+06	2.02245e+06	2.11589e+06	2.39218e+06	1.71435e+06	1.89458e+06	2.01637e+06	2.35835e+06	1.93795e+06	1.77584e+06	1.92895e+06	1.71779e+06	1.60296e+06	1.67658e+06	1.73156e+06	1.94451e+06	1.86966e+06	1.88659e+06	1.88636e+06	1.28589e+06	1.36121e+06	1.44863e+06	1.4785e+06	1.41237e+06	0.0185588	0.805305	-0.129872	0.236409	0.109177	0.221586	-0.213466	0.013809	-0.206526
LmxM.08.0120	2.65518e+06	2.35496e+06	2.34112e+06	2.63697e+06	2.5061e+06	2.53527e+06	2.23126e+06	2.44098e+06	2.76438e+06	3.02525e+06	2.09922e+06	2.04233e+06	2.04049e+06	2.22943e+06	1.7547e+06	1.78119e+06	1.9754e+06	1.88487e+06	1.75934e+06	1.75752e+06	1.9381e+06	2.10751e+06	1.86236e+06	1.58689e+06	1.22389e+06	1.86168e+06	1.75235e+06	1.71365e+06	2.09568e+06	2.266e+06	1.95216e+06	1.8295e+06	2.27591e+06	1.79568e+06	1.99902e+06	1.5398e+06	1.58894e+06	1.61233e+06	1.83e+06	1.89667e+06	-0.447603	2.09238e-05	-0.593298	0.00113863	-0.0732719	0.472636	-0.396937	0.00160417	-0.264325
LmxM.08.0130	765611	754300	850250	1.12677e+06	956564	836973	754694	706856	1.09881e+06	1.10019e+06	1.19809e+06	1.1327e+06	1.57638e+06	1.61589e+06	1.38383e+06	1.40202e+06	1.50872e+06	1.15959e+06	1.58116e+06	1.42696e+06	1.36997e+06	1.56472e+06	1.66873e+06	2.51804e+06	1.83685e+06	1.33229e+06	1.98355e+06	2.05854e+06	2.28309e+06	1.65436e+06	1.92206e+06	1.6263e+06	1.87194e+06	1.87899e+06	2.18957e+06	3.22833e+06	2.41728e+06	2.83663e+06	2.44575e+06	2.86457e+06	0.677278	9.90311e-05	0.987589	7.0952e-05	0.420553	0.016409	1.0958	4.10114e-06	1.00377
LmxM.08.0150	1.22133e+07	1.13504e+07	1.06832e+07	1.09731e+07	1.07613e+07	1.00954e+07	8.99893e+06	1.0476e+07	8.96973e+06	9.33833e+06	1.20792e+07	1.06179e+07	1.24004e+07	1.32124e+07	1.06713e+07	1.49345e+07	1.30579e+07	1.16848e+07	1.05278e+07	9.58269e+06	1.37771e+07	1.55933e+07	1.26463e+07	1.2712e+07	8.93646e+06	1.41211e+07	1.44112e+07	1.44554e+07	1.67704e+07	1.38226e+07	1.51479e+07	1.13368e+07	1.33659e+07	1.31512e+07	1.44906e+07	1.75517e+07	1.49316e+07	1.31624e+07	1.35535e+07	1.44117e+07	0.0789055	0.467433	0.390579	0.00909892	0.320912	0.00189643	0.491201	9.28312e-05	0.317453
LmxM.08.0180	690896	815635	741798	786512	668131	731346	647758	756619	608462	677225	675973	693314	688525	594917	763250	574738	489902	464946	441491	398026	562888	550741	564676	446407	447596	528441	631310	639733	689429	621778	437344	459437	439970	496220	525215	427546	481962	465553	468715	356373	-0.651062	4.14855e-05	-0.415636	0.00505064	-0.135894	0.198884	-0.536091	0.000131419	-0.638557
LmxM.08.0190	490766	536714	489875	598223	540704	424944	452773	583238	545601	516282	661605	540255	592353	549321	618870	658335	622919	547310	676699	550289	639615	659315	756560	718581	413853	754210	706587	613974	907540	743741	673551	594963	685900	616908	694142	1.1264e+06	1.01641e+06	874573	956057	954922	0.20036	0.055234	0.317149	0.0809718	0.323484	0.0130481	0.379344	0.00414359	0.73335
LmxM.08.0200	4.15679e+06	3.71794e+06	3.74194e+06	2.34228e+06	4.719e+06	5.86474e+06	5.83105e+06	5.61721e+06	4.76306e+06	5.03969e+06	7.03744e+06	6.13763e+06	6.92867e+06	6.73689e+06	7.28671e+06	4.62342e+06	5.55769e+06	5.2002e+06	5.55843e+06	5.04976e+06	6.38857e+06	6.99423e+06	5.25427e+06	7.14526e+06	5.25603e+06	5.40564e+06	6.57201e+06	6.58031e+06	6.13054e+06	4.73808e+06	6.86361e+06	9.25536e+06	5.87936e+06	6.89684e+06	5.9381e+06	7.66736e+06	5.89279e+06	7.40265e+06	6.25161e+06	6.73446e+06	0.510552	0.00578499	0.187042	0.122721	-0.222677	0.0401651	0.345989	0.0141125	-0.0122293
LmxM.08.0230	1.14203e+06	1.03917e+06	1.11526e+06	1.3276e+06	1.11005e+06	1.18129e+06	1.0592e+06	1.10046e+06	1.1878e+06	1.09762e+06	1.5848e+06	1.53236e+06	1.64481e+06	1.75446e+06	1.38435e+06	1.26294e+06	1.27206e+06	1.34954e+06	1.35512e+06	1.20581e+06	1.47586e+06	1.36942e+06	1.56926e+06	1.46311e+06	1.22866e+06	1.85784e+06	1.76523e+06	1.77443e+06	1.94847e+06	1.56442e+06	1.52789e+06	1.53519e+06	1.51359e+06	1.82147e+06	1.58725e+06	2.33759e+06	2.15775e+06	1.89428e+06	1.89833e+06	2.10803e+06	0.1722	0.0484369	0.333443	0.00561352	0.17412	0.074249	0.503091	3.80173e-05	0.395723
LmxM.08.0240	342840	347524	264278	261726	249476	246485	309475	235257	240314	241539	237500	275998	215778	222616	280729	235892	252326	258953	250901	203531	236118	245378	232854	187770	242111	226854	254855	241109	180811	206591	202752	224173	228337	230276	180067	202554	184861	182383	181493	160835	-0.277037	0.0527474	-0.152832	0.306162	-0.152698	0.270259	-0.25507	0.0627915	-0.42973
LmxM.08.0260	706.011	1411.25	1024.45	1618	1326.98	382.515	186.561	1239.76	375.779	1936.5	1263.67	233.141	935.4	3149.63	1466.94	2321.58	1267.98	2105.12	2118.35	2151.16	1075.94	801.89	1792.94	1730.2	1328.47	1521.37	2675.33	897.728	1388.2	2973.66	1270.87	2079.08	1719.97	1606.84	1835.41	2610.59	2761.58	1713.29	2119.18	2904.42	0.737531	0.456802	1.15747	0.403537	0.71327	0.52359	1.54034	0.220479	1.17997
LmxM.08.0320	6.0407e+06	4.67873e+06	4.58293e+06	5.23947e+06	4.78449e+06	5.46371e+06	4.50518e+06	3.7021e+06	4.72143e+06	4.82948e+06	4.31388e+06	3.76879e+06	3.43294e+06	3.5694e+06	3.92161e+06	4.40624e+06	4.28736e+06	4.0804e+06	4.17888e+06	4.17082e+06	4.17179e+06	3.40681e+06	3.14193e+06	3.64319e+06	3.69584e+06	4.42777e+06	3.77398e+06	3.56921e+06	3.81439e+06	3.43543e+06	4.07257e+06	3.51887e+06	3.31203e+06	3.74668e+06	3.86729e+06	2.74127e+06	3.03557e+06	3.24039e+06	3.27723e+06	3.39112e+06	-0.254619	0.00715746	-0.357811	0.00777853	0.000110801	0.999021	-0.319038	0.00867482	-0.276489
LmxM.08.0330	575202	440107	433509	321143	435008	516901	366270	337548	369725	338603	375513	242300	296573	339793	389894	349888	307499	297503	336416	330773	335241	327727	276225	286270	571937	293972	283902	344992	287553	271536	354252	301003	242053	325119	284843	243730	264594	270399	226728	45558.7	-0.421155	0.00871069	-0.137433	0.507278	-0.133836	0.359845	-0.348585	0.0348699	-0.862175
LmxM.08.0380	6.71611e+06	5.81997e+06	6.80845e+06	4.76328e+06	7.25823e+06	7.14579e+06	6.02104e+06	6.61885e+06	6.22768e+06	6.26964e+06	8.54083e+06	6.65953e+06	9.24468e+06	8.50482e+06	8.69163e+06	7.1139e+06	5.65804e+06	7.18569e+06	7.98578e+06	7.68543e+06	7.10674e+06	5.83994e+06	6.60867e+06	7.34201e+06	9.30594e+06	5.88555e+06	6.47897e+06	9.1378e+06	7.52597e+06	8.84514e+06	7.56152e+06	7.90529e+06	6.24591e+06	8.4038e+06	8.55631e+06	9.33676e+06	9.22681e+06	9.48271e+06	8.36679e+06	8.4446e+06	0.189618	0.14409	0.150613	0.215771	-0.148956	0.273319	0.254335	0.016862	0.114086
LmxM.08.0410	53.1433	1761.62	593204	350309	714266	17.3176	26722.2	753720	343725	503868	4477.11	5.81066	456071	273549	714675	1214.4	92.7331	501063	588751	598164	692.182	136.885	504273	262178	61803.2	521.919	226854	422939	533483	500342	2071.4	8.15306	394288	357283	456799	2188.09	270929	486688	344825	130.575	0.103221	0.978753	-1.25718	0.737769	2.4985	0.509612	-1.15933	0.776087	0.497114
LmxM.08.0420	475208	305360	410909	367337	391385	528867	423910	424996	531412	507486	496649	392099	429584	487438	372554	314632	268478	297435	265140	233219	284896	307098	307670	346124	197214	293204	309279	355899	354844	421952	334474	239873	326303	285131	299925	326106	307659	311604	283599	433462	-0.49282	0.00244211	-0.761149	0.00039075	-0.330501	0.0238584	-0.704142	9.86182e-05	-0.39658
LmxM.08.0430	1.12264e+06	917756	1.07791e+06	1.17612e+06	1.21327e+06	1.38979e+06	1.29782e+06	1.37345e+06	1.33644e+06	1.25564e+06	1.08795e+06	950445	1.16645e+06	987394	1.03215e+06	719216	721166	842058	815863	1.03727e+06	800553	765033	857136	1.02786e+06	709846	693081	866991	800253	801148	758262	790671	765895	741800	838598	862352	542623	662113	684748	769454	602637	-0.420035	0.00272071	-0.688019	3.80927e-05	-0.414629	0.000630571	-0.73554	5.55355e-07	-0.685936
LmxM.08.0470	82615.9	50845.2	64086.5	51945.5	52223.3	50615.5	34474	31646.7	7695.59	52422.9	33974.5	34666	16942.7	23368	56388.5	6067.61	3753.27	10491.3	4870.88	8709.54	11080.7	10398.1	8768.12	4653.12	11658.7	8165.1	7960.32	1487.35	8663.05	5489.43	9286.11	3847.64	8716.85	5494.24	7788.5	3339.83	3555.75	2878.09	2736.73	1618.29	-3.22734	1.12217e-06	-1.73341	0.00789237	-2.49633	0.000789483	-2.14139	0.00269247	-3.48125
LmxM.08.0480	31050.1	404468	353191	221843	300801	42966.9	419261	487879	347691	432463	38031.1	405529	421550	336630	397808	43811.7	399077	408791	305800	416395	19491.2	421564	371601	402661	434839	50906	404106	448273	388288	498201	25023.2	489246	486239	289654	391319	423513	379050	297066	326803	354175	0.324093	0.722949	-0.26112	0.807693	0.206976	0.816404	-0.193962	0.837952	0.532893
LmxM.08.0510	296784	265931	162573	141265	161314	178114	202975	169421	151294	148160	185608	209331	154819	171148	201273	260500	248210	234839	238661	205553	269521	221027	166084	167351	181632	213409	184659	199600	117911	176850	233607	189383	168390	203560	146209	185417	166820	169669	132816	154051	0.26983	0.201504	0.22624	0.222108	-0.0674403	0.695591	0.13829	0.387795	-0.189678
LmxM.08.0550	4.32202e+06	4.21707e+06	4.44384e+06	4.6395e+06	4.1283e+06	4.49619e+06	4.15797e+06	4.90666e+06	5.27705e+06	3.47505e+06	5.71531e+06	5.23512e+06	5.04463e+06	5.86068e+06	4.94203e+06	5.0452e+06	5.25118e+06	4.54299e+06	4.53666e+06	4.51577e+06	5.38266e+06	5.32936e+06	5.42628e+06	4.89914e+06	3.08015e+06	5.12507e+06	5.03335e+06	4.86828e+06	5.79176e+06	7.0474e+06	5.18583e+06	5.00255e+06	6.3344e+06	5.18606e+06	5.65644e+06	5.28759e+06	5.83743e+06	5.13184e+06	5.88491e+06	6.28785e+06	0.133705	0.0698837	0.0963369	0.561455	0.0459248	0.66467	0.303778	0.0193065	0.0846067
LmxM.08.0560	2.22768e+06	2.00114e+06	1.87251e+06	2.3409e+06	1.97971e+06	1.54846e+06	1.59334e+06	1.50473e+06	2.18791e+06	2.07348e+06	1.08379e+06	1.30217e+06	1.43494e+06	1.41612e+06	1.7354e+06	1.50737e+06	1.80324e+06	1.5836e+06	1.81243e+06	1.69098e+06	1.42193e+06	1.34153e+06	1.42162e+06	1.6547e+06	1.20852e+06	1.36713e+06	1.5488e+06	1.43585e+06	1.26942e+06	1.05698e+06	1.58612e+06	1.0746e+06	1.49438e+06	1.54273e+06	1.6712e+06	1.02019e+06	1.19299e+06	1.22979e+06	1.11187e+06	1.25794e+06	-0.310414	0.00278139	-0.326981	0.0285715	-0.0573755	0.674834	-0.271757	0.0847701	-0.249864
LmxM.08.0620	142843	139638	106047	167432	121814	161969	122278	109700	124535	141182	139460	133948	149833	150285	155794	158425	163264	164593	182568	104739	156428	138541	98564.2	192083	115185	186835	89590.5	160857	199422	194883	153115	96554.1	172471	174301	170435	214611	165824	171065	145039	252135	0.183212	0.320198	0.0614144	0.769236	0.135036	0.521842	0.197527	0.317691	0.352869
LmxM.08.0860	193512	161341	104869	148719	140416	163129	86409.6	74157	115043	139370	127760	59629.9	89089.4	91795.3	109499	201234	140118	142472	157371	135186	173999	149228	139533	194915	202471	96044.2	103078	94323.2	119445	117908	160975	109565	156142	178442	147411	87114.2	88522.9	120276	86153.9	120140	0.064379	0.720252	0.61855	0.0174084	0.189385	0.36702	0.422353	0.0885751	0.0985749
LmxM.08.0900	213450	173391	217675	217150	285182	167921	80490.1	185922	288727	206645	173053	261152	346296	311993	299584	184527	139757	186373	269614	177509	325221	344698	250201	323355	197463	312616	290371	361086	475382	419254	123076	272157	197750	387056	386590	564100	338665	429904	453459	408313	-0.223389	0.232868	0.715664	0.0264137	0.431792	0.0462752	0.544958	0.169549	0.675577
LmxM.08.0910	3.28351e+06	2.39758e+06	2.68147e+06	3.07723e+06	2.7732e+06	4.27369e+06	3.15894e+06	2.54507e+06	3.36315e+06	3.73752e+06	2.77061e+06	2.40543e+06	1.71943e+06	1.98424e+06	2.04452e+06	2.02785e+06	2.19093e+06	2.31236e+06	2.00446e+06	2.50794e+06	2.17306e+06	1.88905e+06	1.80367e+06	1.74099e+06	1.26168e+06	2.48341e+06	1.47745e+06	1.12429e+06	1.7852e+06	1.87205e+06	2.30215e+06	2.65477e+06	2.61925e+06	1.65393e+06	2.03424e+06	1.01134e+06	1.42286e+06	1.20728e+06	1.69624e+06	2.13924e+06	-0.360487	0.00251143	-0.946189	3.82557e-05	-0.350724	0.0921126	-0.600684	0.00231768	-0.576503
LmxM.08.0920	581769	399115	396835	552392	461915	299518	278791	350496	488730	569477	162097	180162	198055	197298	300910	231787	366628	337298	267752	334681	248915	228004	185436	224026	239080	299819	209653	143959	180720	219529	307061	137710	256533	210729	234534	68997.5	156035	76713.2	208382	185455	-0.638857	0.00127798	-0.770619	0.00185171	0.0128339	0.951906	-0.785083	0.00733717	-0.685485
LmxM.08.0930	200469	217540	220548	195998	170416	143877	143445	186579	189216	171723	201954	220860	266173	219963	255205	215597	178081	162807	174935	119846	155362	224394	205743	189478	146943	207409	282124	234669	298613	267253	247970	171597	187162	195856	235836	318815	293190	217851	287234	206298	-0.258726	0.12135	0.134911	0.446639	0.143497	0.302298	0.311163	0.0576371	0.171282
LmxM.08.0980	4.01268e+07	2.92957e+07	2.95138e+07	3.64612e+07	3.62308e+07	5.28575e+07	3.63669e+07	3.0962e+07	3.52277e+07	4.14562e+07	3.67023e+07	3.05091e+07	2.12872e+07	2.50186e+07	3.60308e+07	2.78995e+07	2.89465e+07	2.9952e+07	3.02114e+07	3.82705e+07	2.99653e+07	2.63482e+07	2.68227e+07	2.67219e+07	2.72375e+07	3.2518e+07	2.37577e+07	1.89467e+07	2.37469e+07	2.63315e+07	3.36912e+07	3.45849e+07	3.40678e+07	2.60976e+07	3.14962e+07	1.41058e+07	2.06481e+07	1.94953e+07	2.21463e+07	2.68174e+07	-0.142522	0.202025	-0.499093	0.00116401	-0.246244	0.170236	-0.282703	0.053094	-0.534335
LmxM.08.1000	4.95607e+06	5.27606e+06	5.65832e+06	6.28304e+06	5.54216e+06	6.24356e+06	6.063e+06	5.19588e+06	5.78571e+06	5.69879e+06	4.71804e+06	4.88682e+06	4.57507e+06	4.61492e+06	5.09785e+06	4.66823e+06	4.42281e+06	4.64e+06	5.04838e+06	5.12822e+06	4.62286e+06	4.02534e+06	4.87107e+06	5.09894e+06	4.929e+06	4.3361e+06	4.69203e+06	4.30059e+06	3.97712e+06	4.50582e+06	4.58363e+06	4.49164e+06	4.81488e+06	5.11462e+06	4.60041e+06	3.33834e+06	4.01647e+06	4.00945e+06	4.13443e+06	4.06696e+06	-0.210941	0.0155246	-0.301858	0.00612396	-0.132482	0.0753018	-0.29506	0.0013138	-0.291394
LmxM.08.1070	307045	312101	313463	277024	248671	199487	201314	217109	223364	247587	334526	343397	447121	432610	324160	384293	325720	272267	300881	217326	352892	405145	321420	311342	158255	391465	435164	428767	538564	496451	352903	244605	312460	353198	357435	732103	481072	480784	468546	460802	0.0213809	0.886688	0.446275	0.0628326	0.287793	0.0471216	0.564011	0.00112033	0.468718
LmxM.08.1100	1.07363e+07	9.45005e+06	8.24523e+06	9.99992e+06	8.42153e+06	4.78344e+06	4.88115e+06	5.87585e+06	7.13498e+06	7.28248e+06	3.29475e+06	3.84102e+06	4.89575e+06	5.65991e+06	5.45525e+06	8.20811e+06	7.83723e+06	7.0306e+06	6.92221e+06	6.35933e+06	6.27429e+06	5.63455e+06	5.43058e+06	6.32629e+06	3.63922e+06	6.64024e+06	5.75696e+06	5.86926e+06	6.0845e+06	5.42002e+06	5.9814e+06	3.48959e+06	5.02351e+06	5.56624e+06	5.91399e+06	5.71736e+06	5.79714e+06	5.50587e+06	5.44808e+06	4.9493e+06	-0.364631	0.00172691	-0.137912	0.420983	0.390309	0.0150575	-0.209268	0.234961	0.272603
LmxM.08.1110	9.27405e+06	8.38096e+06	8.57422e+06	8.30286e+06	7.46403e+06	9.78219e+06	8.28255e+06	9.73226e+06	7.06252e+06	7.45661e+06	1.05848e+07	1.01181e+07	9.8338e+06	9.90154e+06	8.93089e+06	1.00232e+07	9.95247e+06	9.20769e+06	8.62731e+06	8.4848e+06	1.16914e+07	1.08487e+07	1.01726e+07	8.84983e+06	8.07372e+06	1.08248e+07	9.68725e+06	9.07594e+06	1.05893e+07	8.95844e+06	1.13345e+07	1.05285e+07	9.8965e+06	8.74437e+06	9.6625e+06	1.25891e+07	1.07378e+07	1.00194e+07	1.04628e+07	1.1069e+07	0.140615	0.0816682	0.230121	0.0910042	-0.0089612	0.908263	0.252967	0.035688	0.15042
LmxM.08.1171	2.82268e+07	2.78323e+07	2.79526e+07	2.63766e+07	2.7092e+07	2.77335e+07	2.79923e+07	2.34335e+07	2.66573e+07	2.41208e+07	2.87475e+07	2.70987e+07	2.51337e+07	2.57867e+07	2.49634e+07	3.607e+07	3.60973e+07	3.46623e+07	3.75631e+07	3.80667e+07	3.27069e+07	3.14603e+07	3.07249e+07	3.21509e+07	3.35825e+07	3.52628e+07	2.98397e+07	2.71271e+07	3.0637e+07	3.02898e+07	3.40117e+07	4.32265e+07	3.83794e+07	3.46526e+07	3.45184e+07	3.73447e+07	3.33358e+07	3.36555e+07	3.6587e+07	4.00348e+07	0.407994	1.89876e-06	0.309012	0.00158343	0.2143	0.0144332	0.505713	5.67855e-05	0.456737
LmxM.08.1228	1.49373e+06	1.87214e+06	1.97955e+06	2.37935e+06	2.26455e+06	1.91937e+06	2.64772e+06	2.17007e+06	1.92589e+06	1.87646e+06	2.0283e+06	2.48815e+06	1.58889e+06	1.69964e+06	1.68587e+06	1.57453e+06	2.65189e+06	2.02134e+06	2.03034e+06	2.14406e+06	1.79168e+06	2.21223e+06	1.75274e+06	1.93504e+06	1.75759e+06	1.86778e+06	2.06445e+06	1.43984e+06	1.98297e+06	1.18056e+06	1.95477e+06	2.98316e+06	2.16848e+06	1.49276e+06	1.9277e+06	1.45883e+06	1.61212e+06	1.36545e+06	1.76388e+06	1.97332e+06	0.0601508	0.687118	-0.150856	0.222449	-0.164392	0.348972	-0.0262541	0.874692	-0.207913
LmxM.08.1230	2.48614e+07	2.45405e+07	2.51984e+07	2.36921e+07	2.45491e+07	2.40774e+07	2.46528e+07	2.11145e+07	2.36993e+07	2.07991e+07	2.553e+07	2.45868e+07	2.22899e+07	2.35099e+07	2.26058e+07	3.2148e+07	3.22252e+07	3.0802e+07	3.41979e+07	3.37098e+07	2.92615e+07	2.88927e+07	2.73781e+07	2.85405e+07	2.99328e+07	3.11414e+07	2.6484e+07	2.3944e+07	2.7662e+07	2.67811e+07	3.0582e+07	3.97487e+07	3.37636e+07	3.109e+07	3.09053e+07	3.41052e+07	3.08084e+07	3.0214e+07	3.38821e+07	3.59976e+07	0.408108	2.16867e-06	0.335688	0.000791427	0.195262	0.0230951	0.534868	4.37361e-05	0.476106
LmxM.08_29.0020	4.03647e+06	3.16042e+06	3.21769e+06	3.64747e+06	3.18356e+06	3.90924e+06	3.10893e+06	3.64259e+06	3.05888e+06	3.27209e+06	3.12158e+06	2.65197e+06	2.71348e+06	2.78527e+06	2.58626e+06	3.26614e+06	2.77913e+06	2.65381e+06	2.6029e+06	2.42852e+06	3.17631e+06	2.74302e+06	2.85929e+06	2.53409e+06	2.43511e+06	2.66462e+06	2.48052e+06	2.5369e+06	2.95832e+06	2.72062e+06	2.79696e+06	2.59742e+06	2.53356e+06	2.32802e+06	2.61481e+06	2.33467e+06	2.33244e+06	2.16615e+06	2.38526e+06	2.31144e+06	-0.329259	0.00459264	-0.305452	0.0124245	-0.0523617	0.517123	-0.396715	0.000639128	-0.263007
LmxM.08_29.0030	5.64506e+06	4.74483e+06	4.85721e+06	5.08716e+06	4.72561e+06	5.31921e+06	4.50428e+06	4.48228e+06	4.98293e+06	4.03233e+06	4.24597e+06	3.74858e+06	4.03869e+06	3.92046e+06	3.90189e+06	4.35093e+06	3.91823e+06	3.70557e+06	3.64114e+06	3.74276e+06	3.85665e+06	3.43437e+06	3.39005e+06	3.56141e+06	2.99747e+06	3.4195e+06	3.17089e+06	3.21479e+06	3.56991e+06	3.78468e+06	4.01509e+06	3.59661e+06	3.98781e+06	3.7096e+06	3.86687e+06	2.97208e+06	3.1064e+06	3.04866e+06	3.35293e+06	3.38251e+06	-0.372224	0.000257443	-0.434092	0.000851759	-0.212413	0.0122258	-0.277051	0.00562416	-0.324623
LmxM.08_29.0060	1.53722e+06	1.50899e+06	1.57495e+06	1.71342e+06	1.71521e+06	1.75819e+06	1.99114e+06	1.60365e+06	1.74996e+06	1.65942e+06	1.29894e+06	1.26762e+06	1.50683e+06	1.15693e+06	1.2759e+06	1.43001e+06	1.58701e+06	1.59464e+06	1.77485e+06	2.11788e+06	1.37121e+06	1.46861e+06	1.68674e+06	2.09404e+06	1.5707e+06	1.15631e+06	1.57278e+06	1.36854e+06	1.29649e+06	1.33469e+06	1.32082e+06	1.65765e+06	1.58047e+06	1.5892e+06	1.51814e+06	972285	1.11839e+06	1.23828e+06	1.19558e+06	1.228e+06	0.0682841	0.506749	-0.109044	0.388515	0.046763	0.649968	-0.193103	0.0485992	-0.177909
LmxM.08_29.0110	3.60297e+06	2.98223e+06	3.00692e+06	3.46494e+06	3.08122e+06	3.65076e+06	3.07485e+06	3.55391e+06	3.40526e+06	3.75193e+06	3.88503e+06	3.82799e+06	3.98771e+06	4.27533e+06	3.88462e+06	3.71219e+06	3.46415e+06	3.57475e+06	3.37626e+06	3.25713e+06	3.96216e+06	3.81419e+06	3.91366e+06	3.96121e+06	3.25989e+06	4.06623e+06	3.95433e+06	3.94983e+06	4.8605e+06	4.39894e+06	4.13176e+06	3.60542e+06	4.40657e+06	3.80054e+06	4.27432e+06	4.46373e+06	4.60441e+06	4.39891e+06	4.63361e+06	4.77216e+06	0.110289	0.160282	0.116687	0.235799	0.0926575	0.246813	0.212993	0.0230024	0.204262
LmxM.08_29.0120	4.90414e+06	3.94955e+06	3.74721e+06	4.5445e+06	4.20097e+06	4.6292e+06	3.242e+06	3.86925e+06	5.28017e+06	5.46762e+06	3.91896e+06	3.71821e+06	4.39831e+06	5.09644e+06	5.3041e+06	4.85412e+06	4.61964e+06	4.7189e+06	4.68621e+06	4.91406e+06	5.25005e+06	4.86433e+06	4.83199e+06	5.28119e+06	3.99611e+06	5.00374e+06	4.42021e+06	4.66044e+06	5.87041e+06	6.20755e+06	5.55905e+06	3.99089e+06	5.42314e+06	5.17266e+06	5.57718e+06	5.18226e+06	4.99068e+06	5.04405e+06	5.42662e+06	6.29858e+06	0.162886	0.0546409	0.12709	0.388468	0.22329	0.0960149	0.209984	0.1805	0.272771
LmxM.08_29.0210	22149.6	124882	73628.8	53094.5	47526	5601.75	75546.5	57278.2	38943	50834.6	21291.3	104767	56637	52657.2	1634.51	145996	98599.2	98349.4	107384	50842.6	119329	91506.1	84868.3	45232.9	222537	94757.7	64249.2	61709.3	60231.7	29984.4	37749.9	102233	69532.6	60276.9	70585.3	114778	82482.7	74718.5	51715.6	49866.4	0.782155	0.0813428	1.52057	0.037276	1.19269	0.234158	0.91449	0.162565	1.47806
LmxM.08_29.0320	246414	250964	222359	137285	183887	277933	246936	204133	222905	206822	327279	239111	279240	269071	330727	327317	287132	285288	313391	243934	325765	293998	285464	293026	389857	307487	294103	326636	266663	285352	345790	308671	247589	323197	306946	381953	345800	334962	327269	220828	0.512364	0.00948199	0.454745	0.00862117	0.0417913	0.733113	0.404223	0.00953984	0.143479
LmxM.08_29.0360	954986	666490	744314	739399	720159	655702	518155	610194	796807	1.01304e+06	576251	608064	593387	731520	753353	577106	548494	720226	523298	559081	554115	580683	585507	586283	341446	611753	603213	705652	681577	800321	679078	542225	737671	656257	690501	491742	588935	556330	598536	722752	-0.383839	0.00553668	-0.429932	0.0491639	0.0619825	0.597623	-0.0886377	0.601464	-0.143446
LmxM.08_29.0430	4.21855e+06	4.29573e+06	3.96854e+06	4.15621e+06	3.87713e+06	4.57473e+06	4.43393e+06	4.08225e+06	4.12935e+06	4.15925e+06	4.07434e+06	3.93282e+06	3.41956e+06	3.52866e+06	3.79393e+06	3.76539e+06	3.41925e+06	3.28553e+06	3.4063e+06	3.57697e+06	3.58337e+06	3.23335e+06	3.23568e+06	3.24939e+06	3.31147e+06	3.18473e+06	3.01114e+06	2.92229e+06	2.76804e+06	3.0908e+06	3.45459e+06	3.47803e+06	3.35534e+06	3.82753e+06	3.75205e+06	2.79012e+06	3.04424e+06	2.81533e+06	2.89088e+06	3.09322e+06	-0.233794	0.00269751	-0.363564	0.00060598	-0.322666	0.00087707	-0.259308	0.00250144	-0.355685
LmxM.08_29.0440	956696	797861	863958	1.08492e+06	893391	578497	596605	803251	787852	683339	477494	488318	648383	663826	702171	640255	604613	796812	694405	892746	597998	506077	479668	567973	402631	617627	653184	659396	490647	468543	559405	358533	389756	692714	713390	433269	539312	606652	684625	673142	-0.34821	0.0122285	-0.43373	0.0105458	-0.0409079	0.785844	-0.389989	0.0752335	-0.0218601
LmxM.08_29.0510	85503	145682	166385	165255	143024	159684	121864	173328	183879	141135	169188	170879	182208	112751	137033	216608	181203	164051	217996	166412	233976	201574	207729	184806	179913	175115	167513	177219	209555	202796	150294	204424	202368	194616	176760	209235	210091	181541	209399	195856	0.450711	0.0325988	0.379171	0.0352077	0.288123	0.0836423	0.257784	0.113579	0.401526
LmxM.08_29.0590	9.5144e+07	8.37444e+07	7.5498e+07	8.75785e+07	8.42483e+07	1.05171e+08	8.16763e+07	8.58144e+07	9.66125e+07	1.02293e+08	8.11491e+07	7.55197e+07	6.46112e+07	7.36663e+07	6.23507e+07	7.17832e+07	7.28849e+07	6.75541e+07	6.38324e+07	6.42468e+07	7.82032e+07	6.29623e+07	6.65233e+07	6.45279e+07	5.55863e+07	6.58479e+07	5.99178e+07	5.3373e+07	6.77984e+07	7.97396e+07	7.38824e+07	7.17517e+07	8.07256e+07	6.38136e+07	7.20439e+07	5.52744e+07	5.73455e+07	5.38676e+07	5.92068e+07	7.15575e+07	-0.322909	0.000379198	-0.526486	0.000161996	-0.135168	0.228505	-0.377729	0.000890397	-0.266009
LmxM.08_29.0610	842523	996910	968290	816045	886704	790345	937231	962232	883459	815048	750905	843429	774854	845009	607183	563720	513811	574619	556137	536751	555871	633597	638362	552629	499691	653645	612853	589426	596729	641970	380278	551153	568168	518871	555659	494834	448863	410681	444525	434288	-0.713241	1.03654e-06	-0.609457	0.000137687	-0.295396	0.0139233	-0.780384	3.37164e-05	-0.767553
LmxM.08_29.0620	274088	224678	221080	258900	250684	237193	226594	219303	239854	248285	293964	242537	326321	342167	304488	291186	254446	280713	282327	290513	479145	280282	270498	347625	212478	344601	377898	385048	425331	384491	299273	325248	289826	349522	425927	457264	410576	403062	415730	454303	0.189809	0.0886649	0.386912	0.0653505	0.351655	0.00988096	0.516186	0.00123859	0.511951
LmxM.08_29.0670	306678	279441	353640	373177	394979	494278	318319	318271	430364	280316	559808	557835	503486	559623	404316	474945	534655	482242	489329	449660	500309	558716	459930	499100	269239	350653	453598	452525	551796	465582	607832	529751	519061	347857	514925	633068	606321	563151	533527	632504	0.518515	0.00044696	0.303181	0.178799	-0.188807	0.188613	0.461817	0.0277322	0.207187
LmxM.08_29.0760	2.96709e+06	2.68099e+06	2.84626e+06	2.20638e+06	2.36341e+06	3.24036e+06	2.87921e+06	3.01854e+06	3.17613e+06	2.67159e+06	3.63897e+06	2.93509e+06	3.51008e+06	3.47555e+06	3.35457e+06	3.52593e+06	2.80591e+06	2.65171e+06	3.02677e+06	2.59192e+06	4.20144e+06	3.24602e+06	3.65959e+06	3.38897e+06	3.97718e+06	4.03563e+06	3.94448e+06	4.17537e+06	3.65481e+06	4.68247e+06	4.01583e+06	3.50887e+06	3.41529e+06	3.7825e+06	3.54563e+06	4.86782e+06	3.99611e+06	4.18547e+06	3.8004e+06	8.78981e+06	0.160351	0.15259	0.298636	0.0102838	0.275958	0.00686728	0.28669	0.00306559	0.527487
LmxM.08_29.0780	854027	1.02566e+06	914309	1.04829e+06	882021	1.01584e+06	739346	799684	824598	790383	1.22185e+06	1.17413e+06	1.066e+06	1.11693e+06	1.1393e+06	1.17811e+06	954574	948451	909940	885079	853226	1.17056e+06	1.2828e+06	925353	1.81133e+06	1.0682e+06	923008	1.01901e+06	1.23204e+06	954801	1.04076e+06	995945	984778	1.2302e+06	1.27722e+06	1.58979e+06	1.36936e+06	1.20233e+06	1.28816e+06	1.5512e+06	0.0428351	0.663327	0.49115	0.0179323	-0.143898	0.14881	0.406932	0.00348846	0.285261
LmxM.08_29.0800	194815	254793	277100	320102	273162	271208	239370	255244	243364	348180	228899	218481	185996	159457	155883	32741.6	131995	140798	150368	150326	109436	94094.2	101342	92081.9	89139.8	67410	83035	117996	90467.9	66785.8	104901	104589	84702.1	91724.8	130700	73929.3	75479.5	67779.6	80411	71050.7	-1.29005	0.00641376	-1.47137	2.93298e-07	-1.17129	4.04563e-05	-1.39552	1.28273e-06	-1.34829
LmxM.08_29.0868	509751	320539	328642	361784	361277	513432	419352	492488	428444	428224	458235	477868	483078	442272	443880	393466	440254	437047	480654	373648	485024	467838	552985	505805	360083	302591	402622	477806	375757	489508	453614	594837	513869	621272	517079	628099	605621	569847	523088	455821	0.190798	0.174122	0.0464644	0.744175	-0.191141	0.169038	0.239015	0.0551806	0.263089
LmxM.08_29.0870	534252	871300	808765	849052	832078	548988	476578	622849	906508	817074	432330	497949	812260	1.02168e+06	929505	637638	590394	647460	701288	834788	805055	635961	696404	777476	1.10567e+06	1.00508e+06	899501	944597	874504	1.05812e+06	663847	404390	765450	1.08534e+06	1.05756e+06	780169	965143	1.09027e+06	896481	1.11023e+06	-0.179672	0.223875	0.268887	0.187547	0.450109	0.0601027	0.193298	0.483622	0.45976
LmxM.08_29.0880	1.72881e+07	1.87081e+07	2.04804e+07	2.37991e+07	2.32166e+07	2.1556e+07	2.04059e+07	2.24611e+07	2.45947e+07	2.26523e+07	2.44793e+07	2.477e+07	2.41711e+07	2.54321e+07	2.29144e+07	2.20985e+07	2.43889e+07	2.51143e+07	2.68697e+07	2.65817e+07	2.29138e+07	2.67055e+07	2.65345e+07	2.95859e+07	1.71267e+07	2.25409e+07	2.58435e+07	2.50373e+07	2.86434e+07	2.95424e+07	2.51988e+07	2.72207e+07	2.83723e+07	2.84891e+07	2.94557e+07	2.80277e+07	2.92624e+07	2.79065e+07	3.15345e+07	3.12249e+07	0.280269	0.0100751	0.115973	0.383637	0.106215	0.194122	0.313796	0.000584203	0.279957
LmxM.08_29.0920	335339	260228	282161	328747	275611	446881	327851	242633	392874	350889	400659	404524	464228	460786	399905	277316	350765	240803	295153	267153	395744	355382	376328	429612	410377	444034	552579	463190	456893	641387	493564	344238	435026	443417	403828	444165	435091	482350	419222	655952	-0.0545021	0.669413	0.185825	0.271736	0.252863	0.0562801	0.286673	0.101938	0.177322
LmxM.08_29.0940	1.41594e+06	1.41933e+06	1.13153e+06	1.26952e+06	977665	1.11985e+06	1.13028e+06	1.18262e+06	1.00199e+06	1.14192e+06	1.40442e+06	1.25807e+06	1.09097e+06	1.03154e+06	1.23844e+06	1.67593e+06	1.74986e+06	1.47332e+06	1.73058e+06	1.32153e+06	1.50389e+06	1.16965e+06	1.31815e+06	1.07399e+06	1.17781e+06	1.16756e+06	993469	989281	1.06396e+06	1.03511e+06	1.39442e+06	1.37928e+06	1.295e+06	1.37691e+06	1.01402e+06	1.10696e+06	1.14128e+06	1.16576e+06	1.10428e+06	1.08715e+06	0.361561	0.00929308	0.155215	0.192974	-0.19248	0.0748411	0.204352	0.066426	-0.0955831
LmxM.08_29.1070	1.61417e+07	1.76509e+07	1.50096e+07	1.42195e+07	1.42554e+07	1.54009e+07	1.80881e+07	1.6172e+07	1.53709e+07	1.68252e+07	1.89083e+07	1.90133e+07	1.5907e+07	1.29177e+07	1.59767e+07	2.08603e+07	2.27621e+07	2.04824e+07	2.28283e+07	1.78769e+07	2.14104e+07	1.91606e+07	1.82231e+07	1.78132e+07	1.75364e+07	1.57645e+07	1.68152e+07	1.62539e+07	1.34717e+07	1.4337e+07	2.20104e+07	2.48395e+07	2.1674e+07	2.02327e+07	1.88073e+07	2.28727e+07	1.84216e+07	1.80899e+07	1.64564e+07	1.50168e+07	0.438978	0.000167873	0.200628	0.0341536	-0.100822	0.366788	0.390477	0.000435522	0.134884
LmxM.08_29.1100	680733	578932	631752	654521	610740	564963	454927	544453	660176	772201	565477	498798	553062	761008	646159	646772	584912	636678	693638	601260	600100	545469	719738	725918	400533	555567	588928	711378	774652	766103	659577	575158	796351	669834	720504	686662	703209	692073	795091	795860	0.00267509	0.974084	-0.0117044	0.950536	0.169718	0.238771	0.206258	0.174002	0.29259
LmxM.08_29.1110	1.27951e+06	1.36503e+06	967774	901059	876100	1.27662e+06	1.12819e+06	986224	1.09895e+06	1.14237e+06	1.29912e+06	1.00778e+06	895101	865950	893531	702572	689724	593908	641244	485060	1.07009e+06	731084	755865	704184	910274	745201	725312	641744	606774	764424	681963	632959	663202	573633	597348	535614	544932	606991	497335	279773	-0.779564	0.000146094	-0.446811	0.00504388	-0.498932	0.00149082	-0.836836	9.58542e-07	-1.0402
LmxM.08_29.1170	1.37317e+06	1.44138e+06	1.26036e+06	1.27156e+06	1.22551e+06	1.78578e+06	1.47974e+06	1.36201e+06	1.32198e+06	1.2174e+06	1.06029e+06	949366	941978	942075	1.19644e+06	1.04435e+06	1.16659e+06	1.16239e+06	1.24181e+06	1.0349e+06	1.13244e+06	963735	956266	940438	1.08501e+06	758414	695678	709506	729722	791179	1.13937e+06	1.10016e+06	1.01935e+06	993587	1.04403e+06	699763	670777	703307	676705	396912	-0.218969	0.0161542	-0.488679	0.00127699	-0.461199	0.000284668	-0.425531	0.00150404	-0.718274
LmxM.08_29.1180	3.59563e+06	3.21376e+06	3.6731e+06	3.57799e+06	3.26363e+06	3.05455e+06	3.16332e+06	3.1799e+06	3.37669e+06	3.76292e+06	2.71039e+06	3.27646e+06	2.32796e+06	2.28082e+06	2.40853e+06	2.76353e+06	3.36664e+06	3.21786e+06	2.92129e+06	3.12856e+06	2.49748e+06	2.64327e+06	2.69396e+06	2.61263e+06	1.95021e+06	2.64612e+06	2.9178e+06	1.97238e+06	2.48989e+06	2.36982e+06	2.72108e+06	2.94245e+06	3.25385e+06	2.28741e+06	2.48372e+06	1.96382e+06	2.45143e+06	2.0805e+06	2.35886e+06	2.09475e+06	-0.17142	0.0370121	-0.421437	0.00181594	-0.0675698	0.59391	-0.279857	0.0176403	-0.239665
LmxM.08_29.1210	739467	740808	716218	668280	669959	747900	604883	745648	670105	562597	993315	977013	1.21085e+06	1.40449e+06	981869	947704	798432	684570	657058	607104	1.03523e+06	988568	987120	930364	791689	949712	1.04005e+06	1.26415e+06	1.48762e+06	1.43502e+06	954114	847763	781732	962559	1.00501e+06	2.02766e+06	1.42265e+06	1.25894e+06	1.27768e+06	1.38824e+06	0.0468518	0.688721	0.509738	0.00111093	0.143603	0.351676	0.453204	0.00146861	0.398189
LmxM.08_29.1230	6207.89	1903.52	8387.86	1473.9	4076	5955.55	6740.49	1488.98	3035.01	2780.66	10550.9	5516.88	14411.2	7129.79	9347.5	10884.1	9893.93	6506.78	6173.39	7842.59	6198.38	2214.59	4228.05	8474.31	7065.02	1180.95	9862.92	7141.52	11168.3	18473.8	8612.68	11407.5	11657.4	10214.9	11239.9	55933.7	9864.01	13476.1	16859.2	18609.7	1.16643	0.101479	0.556834	0.470972	-0.340752	0.643378	1.60523	0.0191797	1.07658
LmxM.08_29.1240	2.03173e+06	1.51308e+06	1.56185e+06	1.56302e+06	1.66774e+06	1.82017e+06	1.39486e+06	1.45139e+06	1.50172e+06	1.56053e+06	1.80222e+06	1.39318e+06	1.669e+06	1.55146e+06	1.75576e+06	2.3339e+06	1.91943e+06	2.22837e+06	2.04414e+06	2.04836e+06	2.1069e+06	1.92605e+06	1.96092e+06	2.06132e+06	1.49402e+06	2.08489e+06	1.92164e+06	1.96749e+06	1.88435e+06	1.93231e+06	2.19102e+06	1.6805e+06	1.85227e+06	2.16615e+06	2.01921e+06	2.25699e+06	2.10803e+06	1.93439e+06	2.11525e+06	2.38323e+06	0.347936	0.0023663	0.300955	0.0239974	0.266042	0.0086757	0.357684	0.00384308	0.404613
LmxM.08_29.1250	229733	343001	308349	349957	398392	345425	226670	300842	389003	428920	502813	460654	685926	908014	787381	312319	286141	261986	274600	306417	325765	433358	330327	443144	274268	722312	770437	810155	923004	1.13054e+06	471242	226809	476496	548808	544169	847976	685134	867050	681683	872242	-0.156407	0.285861	0.105638	0.596049	0.410047	0.0513784	0.390462	0.14172	0.279764
LmxM.08_29.1270	716344	611524	663994	666372	594893	631749	441037	463214	528959	541906	692358	606409	612332	694659	641035	781326	563821	634235	672370	658265	639749	616697	713371	600619	494157	709119	629881	662078	809196	608130	704618	583812	653267	722226	759580	753890	738168	681000	785706	836511	0.0201824	0.838113	0.235002	0.114091	0.06923	0.498482	0.398908	0.00536988	0.224301
LmxM.08_29.1310	1.57322e+06	1.07244e+06	1.17555e+06	1.27811e+06	1.22621e+06	1.05013e+06	799306	1.06738e+06	1.36206e+06	1.39753e+06	1.02739e+06	846195	1.16267e+06	1.25996e+06	1.27221e+06	1.00986e+06	932858	909624	932963	1.02138e+06	1.04141e+06	974561	998717	1.00635e+06	715412	1.19129e+06	927635	1.17553e+06	1.28142e+06	1.31519e+06	1.14598e+06	781803	1.1284e+06	1.01774e+06	1.11791e+06	1.03911e+06	971332	1.07232e+06	960009	1.19691e+06	-0.385705	0.00180108	-0.244931	0.155402	0.0868521	0.522565	-0.113646	0.492227	-0.0763312
LmxM.08_29.1410	823208	750675	726290	843687	780668	509335	450937	449425	648309	552125	490917	500497	589061	650995	720928	578198	566689	540240	624840	505497	502660	617158	577384	604694	861023	585042	741603	790978	863156	644461	641695	504841	575986	586119	610414	679917	668995	703345	634672	608815	-0.4805	7.21852e-05	0.267143	0.116654	0.298156	0.0521208	0.170687	0.179389	0.172768
LmxM.08_29.1450	155793	141071	205007	171021	252254	100407	145058	261978	203865	265281	257386	285050	415539	440564	461618	195786	228456	230410	291898	265322	168372	341355	384959	414699	288925	283648	334660	382847	475206	725859	182454	180208	240601	418847	557602	442335	390560	432945	498495	585761	0.407563	0.0331258	0.736665	0.027092	0.203125	0.432428	0.632485	0.106563	0.363315
LmxM.08_29.1470	5.36345e+06	4.29165e+06	4.02982e+06	4.8882e+06	4.4725e+06	5.90124e+06	4.55438e+06	5.0289e+06	5.01641e+06	5.57891e+06	6.20795e+06	5.25295e+06	5.25232e+06	6.0839e+06	5.90972e+06	6.33222e+06	5.34395e+06	5.53007e+06	5.49408e+06	5.80707e+06	6.81552e+06	5.65155e+06	5.9349e+06	6.01644e+06	5.93642e+06	5.76025e+06	5.13699e+06	5.53462e+06	6.75874e+06	6.96533e+06	6.96458e+06	6.13803e+06	7.02675e+06	6.20501e+06	6.67795e+06	5.96832e+06	5.69431e+06	5.8392e+06	6.43963e+06	7.12293e+06	0.311562	0.00287794	0.222008	0.0352101	0.0648399	0.514372	0.34367	0.00130058	0.112756
LmxM.08_29.1490	4.54938e+06	4.38661e+06	3.75872e+06	3.9429e+06	3.37043e+06	4.06038e+06	3.19708e+06	3.77238e+06	3.34548e+06	3.63648e+06	4.20435e+06	3.40389e+06	3.6117e+06	3.56282e+06	3.87104e+06	3.20605e+06	3.0889e+06	2.55869e+06	2.70785e+06	2.2154e+06	3.31391e+06	2.93882e+06	3.04638e+06	2.70221e+06	2.60156e+06	2.95473e+06	3.18324e+06	3.45298e+06	3.38094e+06	3.1159e+06	2.84798e+06	2.33833e+06	2.54056e+06	2.95633e+06	2.5702e+06	2.8497e+06	2.75124e+06	2.72867e+06	2.46733e+06	2.18889e+06	-0.542638	0.000353757	-0.302843	0.010036	-0.211809	0.0188315	-0.44247	0.000364006	-0.525049
LmxM.08_29.1530	97.2443	7452.21	31721.6	33503	25596.1	9449.54	17.1042	38282	36031.4	22507.2	26833.2	8051.04	39208.1	36772.2	17.2507	1025.1	5621.33	34964.9	41526.6	1525.23	5319.24	37687.3	43867.5	37072.3	42461.3	1500.84	39612.3	48152.3	43538.4	19460.5	3864.51	26294.7	33834.8	41691.1	24535.4	2137.64	43587.6	20381.2	30326.7	3235.57	-0.125479	0.942375	2.28597	0.271737	1.76366	0.407646	1.89061	0.340065	1.0232
LmxM.08_29.1550	7.11421e+06	8.3188e+06	7.24089e+06	8.33212e+06	8.20068e+06	6.39634e+06	6.91491e+06	6.58048e+06	7.47442e+06	8.33873e+06	3.81782e+06	4.71242e+06	4.6604e+06	5.17239e+06	5.5258e+06	226965	240823	191599	186772	184401	212761	190572	246954	212255	237441	102964	233631	204464	175257	217628	235494	179487	197855	183761	149201	185960	156074	190248	173666	125568	-5.25493	2.30604e-16	-5.01988	4.25071e-16	-4.72135	1.55243e-11	-5.24749	1.57702e-14	-4.84929
LmxM.08_29.1560	1.66986e+06	1.23357e+06	1.20665e+06	1.70618e+06	1.60327e+06	1.824e+06	1.67418e+06	1.2622e+06	1.57394e+06	1.46591e+06	1.20616e+06	1.05528e+06	1.02179e+06	885759	1.18895e+06	1.11182e+06	984595	1.35632e+06	1.17251e+06	1.62703e+06	1.10097e+06	1.00397e+06	1.15985e+06	1.32885e+06	1.45878e+06	940855	941638	967199	776255	881607	1.05256e+06	1.11019e+06	981580	996390	1.1035e+06	545490	840974	844292	949820	874071	-0.252661	0.105716	-0.36786	0.015264	-0.24477	0.0375928	-0.563585	0.000126945	-0.418142
LmxM.08_29.1620	413174	327795	261437	316465	289865	402044	282127	307357	224727	242911	322733	234850	276824	233220	271134	344488	234798	222733	255144	227325	324389	262151	198229	197142	203726	243143	181553	179419	228453	212744	278865	160576	215710	250969	279632	224008	223702	196988	183114	239219	-0.327236	0.0526669	-0.298211	0.152142	-0.35704	0.021303	-0.297852	0.150203	-0.323487
LmxM.08_29.1720	1.91806e+07	2.21701e+07	1.95228e+07	2.10589e+07	1.78697e+07	2.18289e+07	1.93555e+07	2.20525e+07	1.69178e+07	2.01919e+07	1.83642e+07	1.77873e+07	1.49848e+07	1.34043e+07	1.68653e+07	1.8374e+07	1.56026e+07	1.38513e+07	1.51196e+07	1.16288e+07	1.76447e+07	1.61821e+07	1.50303e+07	1.30679e+07	1.19104e+07	1.65037e+07	1.51512e+07	1.41272e+07	1.54218e+07	1.51736e+07	1.58525e+07	1.42499e+07	1.55807e+07	1.38692e+07	1.35383e+07	1.41847e+07	1.19827e+07	1.09119e+07	1.25933e+07	1.17786e+07	-0.432354	0.00146563	-0.450498	0.00178491	-0.0841508	0.363568	-0.453578	0.000152781	-0.401596
LmxM.08_29.1750	77172.2	179033	664515	387611	629210	89416	411502	607411	540255	621688	106867	499369	644006	692406	530535	94581.6	556203	624794	629339	696690	101422	594361	519562	703618	914266	232313	697404	740876	576649	658225	289992	569737	491934	681576	558336	632768	563017	667257	574195	95634.9	0.53723	0.502858	0.284879	0.70078	0.3703	0.502714	0.408554	0.419041	0.0096359
LmxM.08_29.1820	4.79019e+06	4.19973e+06	4.40434e+06	5.25373e+06	4.63769e+06	5.2572e+06	4.83969e+06	4.98912e+06	5.99532e+06	5.348e+06	6.01921e+06	6.43138e+06	6.15883e+06	6.92561e+06	5.77253e+06	5.59993e+06	4.9907e+06	5.58561e+06	5.90749e+06	5.72365e+06	5.60102e+06	5.42662e+06	5.91988e+06	6.52082e+06	3.77831e+06	6.19497e+06	5.97886e+06	6.21074e+06	7.37581e+06	8.44219e+06	6.38332e+06	7.0822e+06	7.87212e+06	6.35697e+06	6.69052e+06	8.3386e+06	6.6401e+06	6.69017e+06	7.62964e+06	9.21255e+06	0.257958	0.00458896	0.0246552	0.855138	0.11753	0.262718	0.378977	0.000651981	0.289953
LmxM.08_29.1830	1.3591e+06	1.25298e+06	1.14698e+06	1.58543e+06	1.14487e+06	800218	720001	714768	1.12289e+06	1.09269e+06	622662	526415	753334	965147	767479	1.02914e+06	861212	1.05603e+06	974148	869847	899772	921409	947231	974699	1.01453e+06	1.0453e+06	851830	1.11089e+06	977627	982308	871652	580400	915176	985210	945896	911145	906456	930367	895809	977665	-0.432069	0.00118679	0.123999	0.407324	0.475339	0.00686133	-0.0455708	0.800622	0.375887
LmxM.08_29.1860	16859.7	25166.9	28027.4	43033.6	50615	52.6413	13113.1	26272.4	43047.5	22295.5	23679.2	21648.1	41696.2	49686.4	42993.1	90015.9	37132.4	75889.3	129751	51177.7	93224.6	63094	65145.3	83942.2	167301	45350	71524.8	31951.1	90862.5	66575.5	13261.4	36901.9	69557.9	65174	93909	104884	107826	90847.5	123364	69373.8	1.2046	0.0077722	3.6476	0.0512137	0.755871	0.0484279	2.70941	0.117148	1.51786
LmxM.08_29.1900	1.23316e+06	1.15551e+06	1.10749e+06	1.0579e+06	876041	1.39038e+06	1.19406e+06	1.21617e+06	805573	975973	1.10484e+06	950734	801871	766316	910174	466095	545882	472997	433992	390675	590271	534443	484418	387989	407863	567660	466944	462245	526478	406252	514249	532611	467193	342750	461372	406647	524803	368950	419529	325373	-1.23268	8.23279e-08	-1.20732	5.12751e-06	-0.897315	8.54125e-06	-1.25874	4.7874e-06	-1.15448
LmxM.08_29.1980	2.89472e+06	2.47355e+06	2.83113e+06	2.66909e+06	2.92984e+06	2.54728e+06	1.96515e+06	2.35122e+06	2.97334e+06	3.01844e+06	1.82571e+06	1.72193e+06	2.20336e+06	2.19185e+06	1.95388e+06	1.68907e+06	2.06422e+06	1.84658e+06	1.65832e+06	1.80711e+06	1.80139e+06	1.87017e+06	1.75123e+06	1.82604e+06	1.54862e+06	1.61473e+06	1.82474e+06	1.94782e+06	1.89263e+06	2.17986e+06	1.9902e+06	1.68272e+06	1.96284e+06	1.67427e+06	1.8554e+06	1.40016e+06	1.619e+06	1.73023e+06	1.59868e+06	1.91513e+06	-0.607691	4.26e-06	-0.532511	0.000793767	-0.0650412	0.532613	-0.474197	0.00175806	-0.260939
LmxM.08_29.2000	16.9525	37122.9	188763	324768	377717	147064	215083	260573	297985	397763	88536.7	249835	265822	501020	501559	45409.8	27288.7	257992	258098	370455	102982	330847	398312	136495	502006	7743.39	195331	446934	449934	268064	78265.5	191128	289893	54842.1	411373	5983.16	345765	455256	413085	748024	2.20691	0.447532	-0.014233	0.974634	-0.835938	0.481213	-0.663972	0.225816	-0.468805
LmxM.08_29.2010	267880	306802	286328	297016	294615	305317	325726	300469	279978	326386	289562	274022	227060	231779	238131	258139	228192	207701	262236	227332	245339	214523	223064	203551	250495	219986	179427	210419	192792	203919	227827	209313	244206	235338	217181	160160	174783	175097	184779	178267	-0.299472	0.0129859	-0.437908	0.00472005	-0.321327	0.0171021	-0.439548	0.00101561	-0.524535
LmxM.08_29.2050	1.35395e+07	1.28113e+07	1.28475e+07	1.56155e+07	1.36234e+07	1.41394e+07	1.1013e+07	1.13465e+07	1.37034e+07	1.4635e+07	1.3617e+07	1.14684e+07	1.30441e+07	1.32744e+07	1.32492e+07	1.26991e+07	1.32383e+07	1.22169e+07	1.47975e+07	1.44315e+07	1.18119e+07	1.07887e+07	1.32334e+07	1.69488e+07	1.55785e+07	1.26042e+07	1.31395e+07	1.23691e+07	1.2114e+07	1.48484e+07	1.28932e+07	1.43968e+07	1.53047e+07	1.72241e+07	1.62239e+07	1.31107e+07	1.34568e+07	1.4755e+07	1.39317e+07	1.72548e+07	-0.0224482	0.769563	0.065912	0.626908	0.00810599	0.915805	0.232751	0.0441855	0.160928
LmxM.08_29.2060	598.909	26961.1	67705.1	54952.9	45754.7	68.6473	27065.1	32247.8	29456.1	32036.8	252.179	39373.9	62780.2	68079.5	56036.9	170.41	14611.5	43529.6	60598.7	12283	973.522	28341.3	28791.2	53101.5	26654	9360.51	76182.6	76454.4	39720	26133.4	32.7566	66364.3	68073.2	70460.6	51660.9	10560.7	67630.3	39105.2	52652.2	28816.2	-1.01811	0.581711	0.862729	0.645931	0.914548	0.55058	0.650407	0.791302	0.831074
LmxM.08_29.2090	691001	623210	505031	525326	424675	745749	624960	702415	562738	629889	871861	663041	661185	686593	787273	738301	498544	522140	543452	473262	710961	549770	583922	525338	641838	592196	494859	564981	578448	531558	681373	586111	625347	592817	530038	714124	596971	577635	534190	573789	0.00536099	0.971911	-0.118502	0.36845	-0.404172	0.00203354	-0.112876	0.302179	-0.29054
LmxM.08_29.2100	1.9525e+06	1.77813e+06	1.55725e+06	1.85579e+06	1.73481e+06	1.59758e+06	1.36255e+06	1.42977e+06	1.65359e+06	1.57042e+06	1.41609e+06	1.46415e+06	1.65888e+06	1.89698e+06	1.9233e+06	1.83427e+06	1.60819e+06	1.68544e+06	1.76981e+06	1.65624e+06	1.79448e+06	1.68651e+06	1.74623e+06	1.69081e+06	1.34208e+06	1.91898e+06	1.78082e+06	2.01118e+06	2.17062e+06	2.16985e+06	1.72931e+06	1.40425e+06	1.58273e+06	1.80386e+06	1.94906e+06	2.03923e+06	1.88443e+06	1.916e+06	2.028e+06	2.01769e+06	-0.0512422	0.510825	0.113858	0.315278	0.273431	0.0237863	0.148307	0.163962	0.252708
LmxM.08_29.2110	25216.9	14471.6	20660.2	26879.5	29508.3	18188.5	30235.5	29213.4	27598.9	30184.4	27556.7	15369	15694.5	30051.8	34345.2	35711.6	31371.6	16212	44443.4	34226.7	35935.7	38004.3	27108.1	43839.3	29894	37912.5	27830.3	54328.4	73632.5	39881.3	28161.2	32898.7	9686.25	52922.8	47900.7	40553	32746	52882.6	51825.9	57851.8	0.441581	0.218976	0.371615	0.236634	0.92337	0.021828	0.153075	0.736895	0.987943
LmxM.08_29.2160	5.82895e+07	5.33074e+07	5.85682e+07	6.85344e+07	6.20551e+07	6.55615e+07	6.40752e+07	5.63872e+07	6.8039e+07	6.64791e+07	6.66244e+07	6.43648e+07	7.78945e+07	7.22952e+07	7.07955e+07	6.51087e+07	5.54311e+07	7.00516e+07	6.71935e+07	7.78004e+07	6.31865e+07	6.52621e+07	7.46524e+07	7.96309e+07	6.7304e+07	7.7735e+07	8.37988e+07	8.39913e+07	7.88028e+07	8.74509e+07	7.25128e+07	6.13895e+07	7.54689e+07	8.29307e+07	7.8039e+07	8.06565e+07	8.4396e+07	8.70032e+07	9.13728e+07	9.78451e+07	0.154399	0.109127	0.124565	0.173267	0.22821	0.00417669	0.204193	0.0331468	0.32618
LmxM.08_29.2200	4.69765e+07	4.18147e+07	4.2527e+07	4.93878e+07	4.30493e+07	4.84278e+07	4.3634e+07	4.18018e+07	3.9398e+07	4.48925e+07	4.12513e+07	3.76615e+07	3.35118e+07	3.29764e+07	3.16581e+07	4.26633e+07	3.97868e+07	4.01974e+07	4.05249e+07	3.97053e+07	3.73202e+07	3.20093e+07	3.20314e+07	3.3663e+07	2.83806e+07	3.06603e+07	2.85095e+07	2.91869e+07	3.19684e+07	3.40393e+07	3.48402e+07	3.63223e+07	3.57497e+07	3.05295e+07	3.41674e+07	2.66771e+07	3.01498e+07	2.86209e+07	3.20144e+07	3.24377e+07	-0.138789	0.033551	-0.41909	0.000372967	-0.193845	0.037037	-0.345417	0.000429209	-0.237
LmxM.08_29.2240	6.97623e+06	6.67113e+06	6.80861e+06	7.57307e+06	6.87343e+06	7.43054e+06	6.41438e+06	7.10235e+06	7.41712e+06	7.53091e+06	8.4788e+06	7.71313e+06	7.97187e+06	8.01649e+06	7.39161e+06	7.55046e+06	7.55422e+06	7.52793e+06	8.17639e+06	7.74901e+06	7.67496e+06	7.50517e+06	8.20684e+06	8.05678e+06	7.86052e+06	7.9392e+06	7.89534e+06	8.03281e+06	8.97618e+06	9.22207e+06	8.32982e+06	8.43875e+06	8.8111e+06	8.52052e+06	9.13402e+06	1.02803e+07	9.74979e+06	9.2711e+06	9.79531e+06	1.01326e+07	0.144386	0.0276721	0.132589	0.123267	0.0864276	0.244487	0.270015	0.00142642	0.315599
LmxM.08_29.2270	2.59043e+06	2.69421e+06	2.64649e+06	2.85894e+06	2.51873e+06	3.01306e+06	2.55817e+06	2.79022e+06	3.08756e+06	3.28913e+06	3.96599e+06	3.8394e+06	3.94666e+06	3.98181e+06	3.89704e+06	3.23879e+06	3.02706e+06	3.20374e+06	3.84588e+06	2.82046e+06	3.88077e+06	3.44755e+06	3.912e+06	3.71432e+06	2.81532e+06	4.12149e+06	3.98565e+06	4.25737e+06	4.61334e+06	4.83399e+06	3.8129e+06	4.2988e+06	4.45787e+06	4.11449e+06	3.96007e+06	5.63016e+06	4.81483e+06	4.7921e+06	4.58037e+06	5.33955e+06	0.271411	0.00644771	0.265065	0.0337554	0.148394	0.0556884	0.489305	6.88154e-05	0.3537
LmxM.08_29.2280	4.55952e+06	4.35784e+06	4.45761e+06	4.94296e+06	4.45629e+06	5.76781e+06	4.55596e+06	4.96348e+06	5.70324e+06	5.9277e+06	7.2433e+06	6.49149e+06	6.78636e+06	7.4581e+06	6.79855e+06	5.766e+06	5.18276e+06	5.5093e+06	6.26743e+06	5.10768e+06	6.64832e+06	5.74986e+06	7.03523e+06	6.59755e+06	5.19647e+06	6.74615e+06	6.82682e+06	7.42703e+06	8.06345e+06	8.31176e+06	6.91291e+06	7.53815e+06	7.92509e+06	6.98674e+06	6.88615e+06	9.9361e+06	8.38214e+06	8.35062e+06	8.16148e+06	9.1519e+06	0.286743	0.00157033	0.212839	0.0752943	0.100549	0.221764	0.434373	0.000298952	0.336583
LmxM.08_29.2290	1.68402e+06	1.45808e+06	1.28532e+06	1.22275e+06	1.18629e+06	1.49143e+06	1.22772e+06	1.72399e+06	1.58371e+06	1.89795e+06	1.56112e+06	1.30641e+06	1.4106e+06	1.47234e+06	1.37863e+06	1.56178e+06	1.74346e+06	1.80796e+06	1.50981e+06	1.43292e+06	1.63037e+06	1.81173e+06	1.51329e+06	1.7212e+06	912403	1.70957e+06	1.6773e+06	1.96106e+06	2.25991e+06	2.23576e+06	1.91165e+06	1.88443e+06	2.05761e+06	1.44233e+06	1.66998e+06	2.26181e+06	2.03795e+06	1.92922e+06	1.63493e+06	1.99186e+06	0.243626	0.04001	-0.0869532	0.637166	0.456517	0.000782806	0.182393	0.181915	0.462024
LmxM.08_29.2310	8.55309e+06	7.69929e+06	6.18477e+06	8.56798e+06	8.25161e+06	7.14088e+06	6.09335e+06	6.64567e+06	7.39782e+06	8.50073e+06	6.23443e+06	5.63232e+06	5.87252e+06	7.24876e+06	7.57105e+06	6.2055e+06	5.59552e+06	6.33234e+06	6.07672e+06	6.65855e+06	6.1892e+06	5.58929e+06	5.6812e+06	6.14302e+06	5.57433e+06	6.0309e+06	5.62817e+06	6.36206e+06	6.64777e+06	7.14866e+06	5.64188e+06	5.45472e+06	6.31056e+06	6.6228e+06	6.87649e+06	4.40017e+06	5.30197e+06	5.55955e+06	5.95775e+06	6.64292e+06	-0.338893	0.00291077	-0.286816	0.0115202	-0.0282235	0.779158	-0.207975	0.0583539	-0.228111
LmxM.08_29.2320	256718	35169.6	56599.9	58715.6	45088.3	173777	39690.8	22055.4	19716.3	39326.1	47399.4	23622.6	78146.9	65117	58700.4	75713.6	13988.7	37838.4	41331.4	39706.6	14189.1	31559.4	58330.6	40986.9	47384.2	19189.7	39489.7	30588.4	76305.7	48363.1	108133	33926.9	30556.6	29519	54980.1	26502	80712.3	72132.9	57067.5	41116.6	-0.87249	0.13597	-0.243462	0.670756	-0.393428	0.349303	0.125044	0.831415	0.0228616
LmxM.08_29.2350	195622	127794	188867	113769	58973.3	171538	151584	161231	185414	212428	228296	219457	178802	221697	166711	130844	146213	180875	175640	139508	142117	183856	182477	137247	85031.5	186810	251566	218504	220598	266218	218230	243762	277071	182858	139030	245186	231037	189158	183060	214452	0.284076	0.335072	-0.313859	0.167557	0.17301	0.239694	0.236438	0.22806	0.0690828
LmxM.08_29.2410	4.7675e+06	5.15313e+06	4.12652e+06	2.99924e+06	3.59497e+06	3.55257e+06	4.39212e+06	3.80871e+06	3.88647e+06	3.7571e+06	3.72572e+06	5.36927e+06	3.28841e+06	3.33491e+06	4.27137e+06	4.16438e+06	5.43579e+06	4.87173e+06	4.89287e+06	4.458e+06	4.48662e+06	4.88056e+06	4.40464e+06	3.85744e+06	5.10714e+06	4.68516e+06	4.98364e+06	4.48625e+06	3.44069e+06	4.30887e+06	4.1892e+06	5.17478e+06	4.41228e+06	4.54136e+06	3.53872e+06	4.21131e+06	3.86011e+06	4.09372e+06	3.71427e+06	3.68304e+06	0.227584	0.11567	0.22614	0.0398056	0.145767	0.31784	0.164978	0.124895	-0.00833499
LmxM.08_29.2460	4.38119e+07	4.22902e+07	4.30996e+07	4.6019e+07	4.26075e+07	4.934e+07	4.26007e+07	4.77499e+07	4.88747e+07	3.67339e+07	5.3504e+07	4.7901e+07	4.62968e+07	4.66566e+07	4.13779e+07	5.60338e+07	5.2577e+07	5.07537e+07	5.33466e+07	4.86383e+07	5.32288e+07	5.57342e+07	5.61978e+07	4.52664e+07	4.02123e+07	4.53847e+07	4.30645e+07	4.61541e+07	5.28476e+07	5.77523e+07	5.96973e+07	6.02644e+07	6.97584e+07	5.67392e+07	6.3454e+07	6.49009e+07	6.04613e+07	5.29031e+07	6.24427e+07	6.35223e+07	0.261814	0.000297332	0.150405	0.211333	0.0530648	0.573516	0.465212	0.000247154	0.369169
LmxM.08_29.2500	1.54616e+06	1.50775e+06	1.2867e+06	1.75751e+06	1.42966e+06	1.56872e+06	1.48414e+06	1.60874e+06	2.01852e+06	2.03191e+06	1.68197e+06	1.7913e+06	1.84566e+06	1.96272e+06	1.83395e+06	1.70178e+06	1.75115e+06	1.86892e+06	1.92158e+06	1.72378e+06	1.61106e+06	1.85269e+06	1.86597e+06	1.9695e+06	2.67493e+06	1.67852e+06	1.89731e+06	2.04718e+06	1.98086e+06	2.21702e+06	1.84776e+06	1.84871e+06	2.27896e+06	1.99324e+06	2.06807e+06	2.141e+06	2.35006e+06	2.43709e+06	2.0079e+06	2.3604e+06	0.258292	0.010264	0.186724	0.214859	0.103285	0.25815	0.212558	0.0740553	0.307552
LmxM.08_29.2510	5.25579e+06	5.24901e+06	4.76779e+06	5.62102e+06	4.63872e+06	4.59916e+06	4.78736e+06	5.09539e+06	5.10945e+06	5.23744e+06	6.20937e+06	5.93858e+06	5.78331e+06	5.6733e+06	5.41678e+06	7.74205e+06	7.01358e+06	6.89612e+06	7.40942e+06	6.13674e+06	7.01342e+06	6.16659e+06	6.70752e+06	6.53263e+06	6.06668e+06	5.75335e+06	5.63892e+06	6.32137e+06	5.82397e+06	6.42533e+06	7.01556e+06	7.07567e+06	7.47791e+06	6.77196e+06	6.71354e+06	8.01036e+06	7.00709e+06	7.42118e+06	6.84872e+06	6.8526e+06	0.462331	6.40438e-05	0.387424	0.000389648	0.0455493	0.514599	0.498176	5.31031e-06	0.315347
LmxM.08_29.2540	501119	829665	1.07586e+06	1.08691e+06	1.09512e+06	1.65116e+06	1.07634e+06	1.06589e+06	938401	1.21276e+06	1.08263e+06	823930	736451	923148	1.11516e+06	916041	572720	993887	914339	1.16937e+06	1.10393e+06	918678	1.29893e+06	1.35357e+06	1.16227e+06	462181	707243	1.00276e+06	1.00754e+06	926018	906223	817399	979217	933996	967916	598552	755001	1.03646e+06	803048	1.18085e+06	0.0132853	0.956936	-0.0113871	0.943336	-0.228991	0.293472	-0.343411	0.026728	-0.121308
LmxM.08_29.2550	1.25821e+06	1.01908e+06	1.13498e+06	1.06431e+06	1.27715e+06	1.30372e+06	1.37795e+06	1.44514e+06	1.71505e+06	1.45412e+06	1.47697e+06	1.17033e+06	1.04762e+06	1.25581e+06	1.01083e+06	962452	790614	920528	857734	929452	1.01317e+06	868861	952794	825563	423730	830265	710355	790770	856596	882514	1.01702e+06	896128	1.10675e+06	805419	876697	739440	583734	514928	816395	860348	-0.364946	0.00128668	-0.892758	0.000620122	-0.540975	0.000408798	-0.63687	6.77033e-05	-0.776036
LmxM.08_29.2570	414517	321662	292574	284426	376957	347841	250465	278799	230227	254353	269134	276124	301856	430766	356713	462767	403597	341530	383427	420021	339717	276695	411407	317752	373901	408968	370833	406129	469218	407812	449007	232938	410273	462902	437166	522430	479262	405159	458734	420363	0.259278	0.0648904	0.338321	0.0506084	0.354737	0.024423	0.522002	0.0189494	0.500933
LmxM.08_29.2580	330295	264983	282274	288062	258155	374807	304392	283955	290261	227893	288766	239489	209568	203645	240157	269299	256088	244073	234993	313618	228760	211416	184754	277926	129328	192079	199725	206747	230435	151203	259541	187122	119646	144546	185745	115450	191871	193667	195399	254849	-0.113316	0.341054	-0.547636	0.0187051	-0.271776	0.0821279	-0.755976	0.00298687	-0.346052
LmxM.08_29.2600	520493	372265	435109	477490	406919	501321	341555	377682	408329	419982	424012	262278	268011	297537	285254	215985	202928	198749	196910	161319	200706	199097	218452	166749	194540	137660	142043	146658	204364	159006	213593	164156	173715	132200	186609	154140	167379	126127	147525	122117	-1.1775	3.52681e-07	-1.05829	4.40682e-06	-0.952538	6.13966e-05	-1.24114	2.61702e-06	-1.08627
LmxM.08_29.2630	807064	638489	637308	805660	747491	803084	742929	665528	769456	840899	752514	521180	545831	596777	583771	657153	724140	657589	802880	644930	638508	478105	567867	731001	648967	504434	521833	544634	525257	563864	577599	623758	673703	609409	668959	469321	519725	533376	448737	505434	-0.0575104	0.576964	-0.328689	0.0267228	-0.162528	0.155626	-0.27531	0.0109242	-0.267536
LmxM.08_29.2700	3.43688e+06	3.60729e+06	2.95556e+06	3.80052e+06	3.35528e+06	2.1826e+06	1.9776e+06	2.29023e+06	2.90572e+06	3.19318e+06	1.76534e+06	2.00633e+06	2.38147e+06	2.68023e+06	2.6717e+06	3.40038e+06	2.67837e+06	2.88727e+06	2.6255e+06	3.00678e+06	2.9765e+06	2.99847e+06	2.62966e+06	3.12828e+06	3.15576e+06	4.02866e+06	3.22847e+06	3.0915e+06	2.95351e+06	3.60215e+06	2.4804e+06	1.92807e+06	2.89611e+06	3.73792e+06	3.71098e+06	2.59095e+06	2.92112e+06	3.41453e+06	2.87071e+06	3.93863e+06	-0.2341	0.0217504	0.267378	0.061564	0.564854	0.000835447	0.213341	0.289518	0.454863
LmxM.08_29.2730	1.32822e+08	1.0644e+08	1.08214e+08	1.17386e+08	1.04744e+08	1.5456e+08	1.16209e+08	1.22881e+08	9.32037e+07	1.04499e+08	1.31506e+08	1.04948e+08	9.42929e+07	7.70366e+07	1.12466e+08	1.05554e+08	9.52208e+07	8.5421e+07	9.07273e+07	9.01382e+07	1.13912e+08	9.31549e+07	9.37248e+07	8.11138e+07	6.79008e+07	1.10038e+08	8.74451e+07	7.22112e+07	9.6667e+07	8.39159e+07	1.15538e+08	1.00402e+08	9.29803e+07	8.37524e+07	9.61606e+07	9.42799e+07	8.64172e+07	7.74082e+07	8.99734e+07	9.48751e+07	-0.284348	0.0027593	-0.394491	0.0180475	-0.200056	0.180082	-0.261449	0.0602885	-0.213298
LmxM.09.0105	718499	634538	592325	710700	659031	679430	521491	619785	551061	561484	950334	798079	1.01541e+06	926668	702083	859822	620899	731476	657852	713014	787909	699753	751931	688689	567446	895780	870947	883348	959785	816461	904688	786647	700699	850733	860769	1.35409e+06	1.02573e+06	1.01098e+06	1.01457e+06	1.14321e+06	0.106846	0.303715	0.250724	0.0689872	0.02163	0.844788	0.485214	0.000551425	0.340135
LmxM.09.0140	1.34338e+06	1.23597e+06	1.41573e+06	1.54176e+06	1.24486e+06	1.58767e+06	1.48939e+06	1.47577e+06	1.64011e+06	1.52388e+06	1.20467e+06	1.04038e+06	1.1589e+06	1.0209e+06	1.0754e+06	993382	787340	908995	1.00515e+06	943227	771931	733844	937340	1.07541e+06	1.22214e+06	760478	772865	812160	934050	891726	710337	762109	870624	744620	821550	588946	679615	730259	660018	585596	-0.548544	4.98691e-05	-0.728725	0.000144914	-0.400775	0.000779009	-0.983776	4.32784e-08	-0.763838
LmxM.09.0180	197864	195925	181182	184625	174065	223103	187361	238545	170005	160944	216604	199268	187423	211137	173720	265014	204768	241136	222717	205475	280583	275045	270425	310961	406137	189890	189237	220955	226109	185940	273288	289743	279515	307171	295360	161427	191817	166018	189620	159806	0.28152	0.0270721	0.65442	0.00177102	0.0339908	0.777927	0.575942	0.000907992	-0.185925
LmxM.09.0200	152162	116573	195670	206107	168177	174426	130342	122888	205013	185851	190427	163090	226736	268684	213054	149687	169888	166903	180205	164051	173202	158798	251122	193341	80856.9	165603	274512	263377	222217	226382	236741	198566	244696	231289	243218	173187	251403	177237	232786	216768	0.0121349	0.939863	0.00410002	0.988169	0.115882	0.507961	0.520748	0.00718035	-0.00997619
LmxM.09.0220	3.72881e+06	3.61164e+06	3.58935e+06	4.00924e+06	3.58597e+06	3.85568e+06	3.25251e+06	3.67186e+06	4.26032e+06	3.79782e+06	4.33699e+06	4.5101e+06	4.47006e+06	4.83452e+06	4.39244e+06	4.38965e+06	4.16729e+06	4.48517e+06	4.73095e+06	4.1994e+06	4.56745e+06	4.35357e+06	4.89291e+06	4.65802e+06	2.5697e+06	4.69643e+06	4.74003e+06	4.63929e+06	5.25628e+06	6.32119e+06	4.59278e+06	4.60451e+06	5.47457e+06	4.51147e+06	4.80608e+06	6.62062e+06	5.52736e+06	5.63879e+06	5.77312e+06	6.10761e+06	0.245982	0.00200064	0.128882	0.429856	0.177212	0.071972	0.350487	0.00149986	0.394072
LmxM.09.0230	4.29821e+06	3.94432e+06	3.51661e+06	4.18996e+06	3.86502e+06	4.07944e+06	3.70788e+06	3.62202e+06	3.60123e+06	3.64045e+06	2.8932e+06	2.50718e+06	2.50683e+06	2.75299e+06	2.9716e+06	3.11653e+06	2.91885e+06	2.62091e+06	3.0333e+06	3.49389e+06	2.98069e+06	2.63398e+06	2.72706e+06	3.36167e+06	2.46651e+06	2.87454e+06	2.77005e+06	2.70663e+06	2.86304e+06	3.03511e+06	2.97398e+06	2.60904e+06	2.56686e+06	3.16406e+06	3.0392e+06	2.31596e+06	2.44396e+06	2.71629e+06	2.57184e+06	2.43295e+06	-0.386795	0.000609539	-0.403296	0.00128413	0.0664405	0.392836	-0.381396	0.000445547	-0.12577
LmxM.09.0240	451676	407998	368955	487291	409483	493620	435548	498637	514860	526600	603063	488269	570284	658298	495138	600602	507544	580412	635271	602477	589103	530782	549382	616720	443858	577242	576167	654728	718896	741596	619147	640546	643473	589364	581712	743971	753721	779172	746062	756316	0.463883	0.000477175	0.138811	0.287379	0.216947	0.087507	0.317964	0.00345685	0.434252
LmxM.09.0280	2434.33	2123.12	1309.66	3410.9	4898.61	5915.17	1283.67	943.237	2123.74	4959.38	13165.2	5781.49	5219.99	4184.52	7698.15	7806.25	4948.52	2250.64	3998.98	5665.1	7757.78	3965.2	4764.01	4902.45	6524.28	4990.18	2236.06	1677.33	10425.5	9425.33	2068.83	2734.93	1861.19	7078.15	6197.18	10791.1	5053.3	6924.69	6428.01	7738.7	0.824454	0.279539	1.19148	0.15844	-0.559783	0.437331	0.522876	0.557604	0.110698
LmxM.09.0300	871732	745090	726140	820929	769004	1.24123e+06	1.15773e+06	998501	1.13535e+06	1.0324e+06	1.20629e+06	1.19609e+06	1.12277e+06	1.08295e+06	1.03987e+06	1.23304e+06	1.03697e+06	1.10214e+06	1.13248e+06	1.4048e+06	1.35549e+06	1.24504e+06	1.25648e+06	1.36296e+06	1.25358e+06	1.17562e+06	1.05543e+06	1.12613e+06	1.09333e+06	1.39693e+06	1.0857e+06	1.2546e+06	1.40803e+06	1.48708e+06	1.40237e+06	999522	1.29181e+06	1.19254e+06	1.33841e+06	1.47663e+06	0.582519	3.63581e-05	0.221431	0.0454787	0.0452516	0.638823	0.24997	0.0320541	0.147646
LmxM.09.0330	6.43437e+06	4.5395e+06	4.4074e+06	5.68223e+06	4.76535e+06	6.20303e+06	4.34062e+06	3.3314e+06	5.7958e+06	5.18561e+06	4.17526e+06	4.09187e+06	3.81498e+06	4.1467e+06	3.92249e+06	3.8845e+06	3.86421e+06	4.03576e+06	2.84727e+06	3.93411e+06	3.7987e+06	3.98102e+06	2.63186e+06	3.29715e+06	1.92607e+06	3.66516e+06	4.15291e+06	4.38153e+06	3.9314e+06	3.94008e+06	4.65299e+06	3.44722e+06	3.76717e+06	2.66261e+06	3.64496e+06	2.72621e+06	3.17904e+06	3.16558e+06	2.97274e+06	3.72285e+06	-0.472188	0.00223417	-0.682983	0.00601893	-0.00746729	0.915775	-0.440142	0.0302414	-0.360775
LmxM.09.0380	162308	184048	144511	190116	152232	155785	164433	193921	157865	151460	96643	125253	144889	143430	203355	89028.3	88135.2	66986.4	77295.8	53277.9	109262	79106.4	68102.9	79557.6	61620.1	111905	81599	85115.2	122341	93928.8	90544.9	65483.5	84582.1	92759.3	88342.4	85134.8	98030.9	86631	70824.7	96622.7	-1.1702	1.54632e-05	-1.07263	6.99191e-05	-0.503585	0.0283152	-0.970615	2.90207e-05	-0.674006
LmxM.09.0490	165927	99838.2	105038	142337	160454	152665	148239	146102	116484	109728	265240	151885	150514	261449	141822	223915	174378	186046	83538	123268	134034	176931	171363	193340	119520	202711	144099	221896	295780	276820	168480	231612	273107	216716	284882	294821	236883	202936	285543	200469	0.182507	0.493755	0.230377	0.238623	0.247811	0.322761	0.792119	0.000565584	0.370268
LmxM.09.0500	840877	805066	760996	876860	787942	1.16074e+06	1.0209e+06	926179	1.27265e+06	1.21129e+06	994266	811623	751854	870549	807360	1.09621e+06	918680	1.04965e+06	1.10193e+06	1.22542e+06	1.04068e+06	898199	1.45531e+06	1.19396e+06	1.0976e+06	835243	759359	682777	1.30136e+06	1.26396e+06	1.17596e+06	1.2691e+06	1.40792e+06	964752	920313	1.2765e+06	1.41712e+06	1.20238e+06	1.19681e+06	1.16211e+06	0.400738	0.000476564	0.0150878	0.916171	0.148036	0.421134	0.028201	0.836909	0.56532
LmxM.09.0530	403073	373385	382873	391754	416423	536929	353996	479888	413365	427921	437673	381508	402385	346249	304891	437318	403433	415111	395053	359276	438795	439645	383461	404287	339865	300327	317694	323078	317061	343639	418634	384469	421333	374318	382210	341421	384848	341029	385357	360425	0.0290151	0.744692	-0.133324	0.366114	-0.215708	0.0815276	-0.146755	0.239776	-0.0377236
LmxM.09.0550	3.67331e+06	2.72383e+06	3.19618e+06	3.28633e+06	3.3872e+06	4.83209e+06	3.03699e+06	3.39669e+06	3.17895e+06	3.0047e+06	4.02946e+06	3.61519e+06	3.96498e+06	4.08579e+06	3.75651e+06	3.12849e+06	2.71496e+06	3.09852e+06	3.22028e+06	2.85702e+06	4.0086e+06	3.57181e+06	3.52602e+06	3.5166e+06	2.47715e+06	3.5613e+06	4.03455e+06	4.12411e+06	4.2898e+06	4.13887e+06	3.6307e+06	3.46121e+06	3.90893e+06	3.76224e+06	4.10788e+06	4.03445e+06	4.02003e+06	3.61407e+06	4.24633e+06	4.85199e+06	-0.111193	0.217214	-0.0229063	0.88296	0.0494114	0.508644	0.134619	0.294576	0.0892028
LmxM.09.0600	562287	611086	559162	616398	499241	554988	610922	564456	515536	591111	822758	754892	590561	542973	768154	652693	657288	711310	769245	624598	834266	744063	715177	637589	471374	746783	685949	582585	745505	630539	765193	925644	787207	785230	739025	707609	761187	698307	699731	597133	0.262047	0.0124079	0.238784	0.132819	-0.025007	0.851922	0.49439	0.000157016	0.00776407
LmxM.09.0690	191009	145198	161721	189403	156806	129014	147781	159940	201003	242758	141334	117755	145229	161264	137834	156227	186140	202266	169518	171351	180842	169252	160412	196807	133066	182238	172483	180771	200120	233428	197945	218935	243445	162848	191761	158261	162189	182740	160063	158097	0.071814	0.58198	-0.0421312	0.832481	0.460939	0.00450928	0.229353	0.236895	0.228728
LmxM.09.0750	1.25049e+06	1.11123e+06	1.06174e+06	1.19509e+06	1.16214e+06	1.46875e+06	1.14654e+06	1.3417e+06	1.28425e+06	1.39792e+06	1.72058e+06	1.47102e+06	1.45811e+06	1.54596e+06	1.51678e+06	1.40637e+06	1.22025e+06	1.23488e+06	1.31422e+06	1.30526e+06	1.50116e+06	1.39896e+06	1.47529e+06	1.47709e+06	1.59621e+06	1.31522e+06	1.41762e+06	1.43958e+06	1.51938e+06	1.63192e+06	1.51856e+06	1.51956e+06	1.62407e+06	1.43134e+06	1.57388e+06	1.40786e+06	1.5616e+06	1.55331e+06	1.59287e+06	1.77041e+06	0.16542	0.0413079	0.169738	0.113106	-0.0757693	0.388165	0.211503	0.0265021	0.0308507
LmxM.09.0760	8.10061e+06	5.894e+06	4.05396e+06	4.97563e+06	4.44113e+06	8.00373e+06	5.57821e+06	6.02533e+06	4.90579e+06	3.9564e+06	5.36948e+06	3.61335e+06	3.50555e+06	3.87632e+06	4.69382e+06	6.24773e+06	3.92669e+06	4.33417e+06	3.75596e+06	5.54349e+06	5.81511e+06	3.664e+06	3.67504e+06	4.36385e+06	5.89259e+06	4.84473e+06	4.20099e+06	4.1838e+06	3.80181e+06	7.38279e+06	5.375e+06	3.66356e+06	3.18666e+06	3.69575e+06	5.80473e+06	3.38199e+06	2.92313e+06	3.41673e+06	3.34448e+06	4.13013e+06	-0.190007	0.356685	-0.27494	0.166744	0.189922	0.3023	-0.391107	0.0796677	-0.281447
LmxM.09.0860	207576	196385	218931	209558	167522	228392	188319	220227	217424	270112	239260	225088	259326	289000	222494	198673	165481	194490	192633	184545	201703	198066	265264	222775	178844	233741	202188	295944	283930	340546	239797	220794	280316	242861	229357	321325	299707	242056	307824	349047	-0.0925847	0.436998	-0.0795626	0.621023	0.118129	0.447703	0.11431	0.380329	0.295958
LmxM.09.0891	931187	613808	657284	654231	465508	796336	660859	644931	442073	519427	591181	397284	281308	273238	462486	651932	518375	593342	586854	472225	715449	430059	608467	312062	482780	513066	309754	225911	276567	262478	582580	509078	550504	425204	395257	181434	287634	278074	272047	209742	-0.208385	0.209652	-0.293262	0.203092	-0.335928	0.20729	-0.301205	0.0957812	-0.666775
LmxM.09.0910	403867	386426	355333	359769	389185	337802	283472	398350	344037	326152	393845	430594	444466	387759	347221	396577	289983	276199	277843	260221	363808	380960	432167	365849	217826	330523	393443	409055	455894	472958	353656	304723	344287	400831	430255	531215	418526	395784	415721	443828	-0.351498	0.0125551	0.0314602	0.865371	0.0353137	0.773853	0.116022	0.379467	0.13558
LmxM.09.0970	2.19755e+07	1.91386e+07	1.7118e+07	2.05304e+07	1.90722e+07	2.10399e+07	1.82045e+07	1.75824e+07	2.18192e+07	2.43314e+07	2.18927e+07	2.22342e+07	2.18312e+07	2.3411e+07	2.59358e+07	2.32279e+07	2.2691e+07	2.23254e+07	2.28543e+07	2.20569e+07	2.48612e+07	2.5144e+07	2.41635e+07	2.39506e+07	3.15556e+07	2.78276e+07	2.60631e+07	2.72371e+07	2.55193e+07	2.69736e+07	2.65193e+07	2.42233e+07	2.90926e+07	2.69031e+07	2.72875e+07	2.67912e+07	2.71215e+07	2.73591e+07	2.57435e+07	2.84384e+07	0.214644	0.00668796	0.334987	0.0086542	0.215098	0.00570507	0.388027	0.00119438	0.234703
LmxM.09.0990	221655	271733	245148	309126	265533	249548	216513	307715	363385	217091	392987	354177	516028	541764	397359	389161	371073	352735	426453	309940	378242	458218	499203	502346	186511	413731	511650	565814	590763	734101	453470	430903	543905	518762	539319	950918	649122	668136	668079	793564	0.494757	0.00133681	0.52555	0.0637781	0.349644	0.0540028	0.900555	8.7185e-05	0.764361
LmxM.09.1030	111389	99968.1	75624.7	100851	81453.8	129995	98454.4	206325	139020	123204	325493	205907	290051	254256	241822	181572	87784.7	85426.9	129279	83033.4	258361	200453	298937	249021	174650	282863	299475	277809	499049	452172	268524	234540	206017	204422	242004	672774	576651	458572	445885	428575	0.21585	0.366465	0.779196	0.00278309	0.430305	0.0438673	0.765396	0.00136438	0.966005
LmxM.09.1070	291016	253098	274328	351206	269193	354080	274502	344596	362457	253319	470935	413797	389273	509009	402895	478500	505182	445210	469375	442138	453266	472384	524990	470150	399335	633179	485508	455201	660972	636679	596103	626620	710922	538585	599451	651165	586183	591060	710945	712668	0.709479	1.60369e-05	0.555753	0.00186891	0.384087	0.0129907	0.960219	7.32701e-06	0.575463
LmxM.09.1110	1.05231e+06	956011	1.0886e+06	1.02203e+06	880927	891420	862803	787264	858906	852652	829039	881439	827282	696863	1.11203e+06	774759	851690	807059	762635	690085	719108	820233	867282	659105	530446	682541	847582	762911	778359	670517	750479	792076	704173	719773	724514	524170	707172	787638	671527	614614	-0.362958	0.000979535	-0.261996	0.0760045	-0.204837	0.120717	-0.204501	0.0210063	-0.391784
LmxM.09.1120	5.79579e+06	5.26721e+06	5.24443e+06	6.05323e+06	5.51202e+06	5.26026e+06	4.64093e+06	4.46833e+06	5.09707e+06	5.33471e+06	3.9941e+06	3.89153e+06	3.71777e+06	3.83788e+06	4.13827e+06	3.75188e+06	4.15421e+06	4.06541e+06	4.27103e+06	3.95223e+06	3.62858e+06	3.84494e+06	3.82872e+06	3.85975e+06	3.17331e+06	4.43179e+06	3.87767e+06	4.03666e+06	3.98372e+06	4.09794e+06	3.82778e+06	3.70385e+06	4.18891e+06	4.20266e+06	4.19325e+06	3.16887e+06	3.76041e+06	3.84391e+06	3.81203e+06	3.50166e+06	-0.464055	1.02783e-05	-0.436127	0.000392469	0.0606544	0.373065	-0.300576	0.00182813	-0.11719
LmxM.09.1220	2.10161e+06	1.61988e+06	1.68749e+06	2.0223e+06	1.91581e+06	1.70834e+06	1.31342e+06	1.4204e+06	1.83306e+06	1.68846e+06	1.49546e+06	1.14567e+06	1.35741e+06	1.80501e+06	1.52421e+06	1.19061e+06	1.09584e+06	1.21652e+06	1.16682e+06	1.10356e+06	1.11356e+06	1.26364e+06	1.27597e+06	1.15114e+06	809725	1.28043e+06	1.21128e+06	1.31146e+06	1.43899e+06	1.31296e+06	1.14134e+06	816825	1.16399e+06	898992	1.11171e+06	897558	1.07987e+06	1.02462e+06	1.12613e+06	1.07818e+06	-0.688994	2.40229e-06	-0.511852	0.00322561	-0.147097	0.217795	-0.637023	0.00033657	-0.481543
LmxM.09.1230	808775	689646	657028	646593	730794	940887	720672	677511	791310	826645	1.08544e+06	925972	959310	1.17648e+06	953998	838211	848741	1.0208e+06	730270	756095	910722	881339	842457	818268	608428	868755	785713	812880	922660	885149	965146	865735	977730	779331	963161	1.01132e+06	1.02254e+06	924161	938963	933005	0.242278	0.0361841	0.0327703	0.815918	-0.251171	0.0190586	0.2058	0.0820911	-0.0740428
LmxM.09.1260	7.36189e+07	6.35068e+07	6.4587e+07	7.12011e+07	6.46472e+07	7.75952e+07	7.06036e+07	7.25663e+07	6.26924e+07	6.8494e+07	6.01422e+07	5.8691e+07	5.16793e+07	5.51322e+07	5.65149e+07	8.11179e+06	9.735e+06	8.76405e+06	7.6469e+06	7.49032e+06	9.19273e+06	9.17029e+06	9.0787e+06	8.16179e+06	7.04342e+06	8.68544e+06	9.17428e+06	1.01614e+07	9.25242e+06	1.17515e+07	1.03219e+07	9.43772e+06	8.94958e+06	7.62964e+06	6.86766e+06	1.02608e+07	9.26167e+06	8.55001e+06	7.28366e+06	8.15254e+06	-3.01953	2.17024e-14	-3.04876	3.26006e-14	-2.53129	5.66049e-13	-3.03792	2.24191e-12	-2.70482
LmxM.09.1290	213450	173391	217675	217150	285182	167921	80490.1	185922	288727	206645	173053	261152	346296	311993	299584	184527	139757	186373	269614	177509	325221	344698	250201	323355	197463	312616	290371	361086	475382	419254	123076	272157	197750	387056	386590	564100	338665	429904	453459	408313	-0.223389	0.232868	0.715664	0.0264137	0.431792	0.0462752	0.544958	0.169549	0.675577
LmxM.09.1320	7.21363e+06	6.8e+06	7.99998e+06	8.2795e+06	9.01582e+06	9.55891e+06	7.92924e+06	8.5586e+06	1.0103e+07	1.01735e+07	9.47386e+06	9.1533e+06	8.96274e+06	9.66421e+06	9.27704e+06	7.95032e+06	7.94964e+06	7.49026e+06	8.58742e+06	8.58777e+06	8.84402e+06	9.22114e+06	1.02977e+07	1.01183e+07	7.9376e+06	6.65255e+06	8.56544e+06	9.66581e+06	1.08093e+07	1.05359e+07	9.12794e+06	9.57342e+06	1.02312e+07	8.78376e+06	1.06589e+07	7.6501e+06	8.91154e+06	9.13134e+06	1.00423e+07	1.10379e+07	0.0506339	0.543856	0.00332972	0.974742	-0.0303473	0.798127	0.0656386	0.468424	-0.00282261
LmxM.09.1340	4.621e+07	4.62894e+07	4.23771e+07	4.75532e+07	4.55194e+07	5.04022e+07	4.55935e+07	4.80655e+07	3.99089e+07	4.39919e+07	4.48387e+07	3.90411e+07	4.08863e+07	4.37826e+07	3.89522e+07	4.0089e+07	3.76004e+07	3.32643e+07	3.46701e+07	3.25629e+07	3.91297e+07	3.66518e+07	3.51841e+07	3.53481e+07	3.26943e+07	3.69813e+07	3.36213e+07	3.93575e+07	4.31526e+07	3.08491e+07	3.65013e+07	3.38201e+07	3.16425e+07	3.52526e+07	3.66411e+07	3.66368e+07	3.16401e+07	3.09333e+07	3.39897e+07	3.67378e+07	-0.358669	0.000122221	-0.346704	0.00110204	-0.181187	0.0653106	-0.388477	0.000198531	-0.289368
LmxM.09.1400	1.35037e+06	1.31948e+06	1.34223e+06	1.52437e+06	1.32379e+06	1.74027e+06	1.46696e+06	1.72185e+06	1.58471e+06	1.44528e+06	2.18737e+06	2.06159e+06	2.02244e+06	2.28141e+06	1.77464e+06	1.97536e+06	1.98408e+06	1.68836e+06	1.76906e+06	1.5487e+06	2.19536e+06	1.86444e+06	2.16237e+06	1.99664e+06	1.65697e+06	2.02059e+06	1.78306e+06	1.99564e+06	2.53057e+06	2.52707e+06	2.33021e+06	2.41022e+06	2.6251e+06	2.00248e+06	2.10648e+06	3.2202e+06	2.59613e+06	2.37631e+06	2.56211e+06	2.53994e+06	0.38188	0.000619705	0.308054	0.0136505	0.0632822	0.584705	0.525392	0.000119135	0.361571
LmxM.09.1430	173318	174321	160293	189045	159549	152902	177710	208708	174481	151233	264689	267490	242791	256072	195195	264910	220286	190623	246718	180429	230738	261581	262505	242910	211740	272616	245932	252478	311985	255343	272924	295010	321287	252657	272200	410240	318053	318187	365215	364324	0.352255	0.019797	0.489023	0.00543014	0.130046	0.311732	0.714305	0.000114116	0.536922
LmxM.09.1520	93173	87327.2	88572.6	86152.2	73455.2	97153.5	69456.5	71292	105238	98031.1	83225	59920.1	86119.1	100422	72345.1	150912	138143	135403	161817	152038	142730	135456	154554	147400	167971	122362	139523	154206	140469	84793.5	151499	153625	158086	162188	123306	154533	167707	173520	152022	139901	0.785724	5.15597e-05	0.779576	0.000836563	0.665833	0.00597968	0.778008	0.00058486	0.9876
LmxM.09.1550	467474	406034	482324	470069	299355	384021	345348	460238	287528	355838	417489	496610	600985	571557	377868	527650	436590	474755	421355	360708	570601	550375	576544	482050	601868	575553	550930	668602	711702	725585	530277	596394	479554	589599	566941	845737	676082	690048	640879	649003	0.0735383	0.623115	0.614483	0.000717353	0.404885	0.0147322	0.60422	0.000504872	0.521685
LmxM.10.0040	1.95813e+06	1.68215e+06	1.70111e+06	1.80042e+06	1.46769e+06	1.96661e+06	1.477e+06	1.63791e+06	1.68049e+06	1.04307e+06	2.27388e+06	1.80777e+06	2.20234e+06	2.07635e+06	1.68554e+06	1.77853e+06	1.70983e+06	1.4761e+06	1.62472e+06	1.60731e+06	1.6703e+06	1.97096e+06	2.06416e+06	1.69989e+06	1.36427e+06	1.82651e+06	2.10434e+06	2.16427e+06	2.32358e+06	2.31552e+06	1.93316e+06	1.83486e+06	1.93098e+06	1.59125e+06	1.64687e+06	2.59382e+06	2.40928e+06	2.2029e+06	2.18598e+06	2.51162e+06	-0.0673944	0.447865	0.183633	0.284195	0.0996746	0.356482	0.221179	0.157833	0.250863
LmxM.10.0080	652750	529980	491695	667760	552914	712660	554709	715314	487556	585308	914793	677804	791339	661976	813166	698898	633619	678617	672194	560657	956567	704758	788039	671999	742379	861820	687971	696090	995741	883161	951559	842885	867725	873696	943906	1.22857e+06	913801	889901	987771	971954	0.170135	0.131742	0.343118	0.0319323	0.0917033	0.491615	0.566071	0.000363386	0.372112
LmxM.10.0190	225166	227012	188223	335033	252599	282011	233469	179484	296601	284236	153474	169999	142093	123660	146087	314848	289744	298804	237949	290332	197603	197783	123124	183881	195549	218040	186066	180903	150814	121751	237857	149534	184999	161070	185920	138700	164561	121424	121599	125834	0.241926	0.131254	-0.505102	0.0194331	0.201752	0.248093	-0.467597	0.0194551	-0.131851
LmxM.10.0210	1.00091e+06	944707	1.03603e+06	1.12832e+06	939776	1.12867e+06	937311	1.2188e+06	1.29528e+06	1.20972e+06	978193	1.0514e+06	1.01273e+06	1.42317e+06	1.35629e+06	910684	820358	871584	903442	775451	988068	815558	1.09127e+06	1.16074e+06	841589	743152	895915	1.11861e+06	1.25676e+06	1.15656e+06	1.01147e+06	941173	999358	982993	1.11607e+06	966692	1.07091e+06	1.02347e+06	1.23105e+06	1.24138e+06	-0.237443	0.0112345	-0.246769	0.0854455	-0.178618	0.281819	-0.190575	0.0765169	-0.0624515
LmxM.10.0270	90727.1	94524.5	96627	105370	97027.2	110137	111082	117793	97055.2	139073	128014	146923	84750.5	131838	74602.2	48685.3	75183.7	71790.4	54291.9	56250	79177.9	54364.3	66855.8	66147	53715.2	80117.8	83287.6	49654.2	104454	130586	80005.8	88893	95409.2	61407.9	68958.3	79915.1	91357	70230	86618.2	117648	-0.68003	0.00163515	-0.849945	0.000730812	-0.3589	0.213075	-0.551819	0.00849094	-0.317044
LmxM.10.0290	1.6832e+08	1.37685e+08	1.52087e+08	1.64025e+08	1.5571e+08	1.69945e+08	1.54704e+08	1.65021e+08	1.73258e+08	1.64782e+08	1.83637e+08	1.72113e+08	1.79565e+08	1.87253e+08	1.73883e+08	1.77588e+08	1.63376e+08	1.69777e+08	1.76298e+08	1.71607e+08	1.93707e+08	1.78155e+08	1.85753e+08	1.96803e+08	1.54304e+08	2.01312e+08	2.05479e+08	2.08877e+08	2.0958e+08	2.22069e+08	1.87863e+08	1.98966e+08	1.89613e+08	1.98601e+08	2.02908e+08	2.18199e+08	2.19064e+08	2.1023e+08	2.25851e+08	2.3493e+08	0.145449	0.0285222	0.130441	0.125078	0.224354	0.000905965	0.24105	0.000709027	0.305749
LmxM.10.0300	528315	451162	479268	727341	540170	486221	437744	527333	553998	425728	255853	315189	414610	357349	380649	679561	751559	846562	836026	985057	819981	729366	662960	937208	802688	613812	806875	855807	584436	729691	745929	758083	670304	998540	1.00222e+06	466417	691918	687126	715158	650853	0.597587	0.000765639	0.698828	0.000111314	1.06254	1.14642e-05	0.768187	9.92033e-05	0.900861
LmxM.10.0370	906172	806707	959431	1.06968e+06	919354	910545	916801	1.16322e+06	1.0239e+06	728743	1.22882e+06	1.41769e+06	1.60103e+06	1.60632e+06	1.17383e+06	1.06416e+06	1.18126e+06	1.10703e+06	1.06926e+06	1.01707e+06	1.16529e+06	1.18009e+06	1.31941e+06	1.05798e+06	463558	1.09918e+06	1.2109e+06	1.24301e+06	1.26957e+06	1.34548e+06	1.07812e+06	1.08524e+06	1.23075e+06	1.09392e+06	1.16625e+06	1.7375e+06	1.5854e+06	1.41183e+06	1.47339e+06	1.57444e+06	0.226737	0.0193176	0.0592889	0.813092	-0.179199	0.12077	0.268459	0.0393607	0.155722
LmxM.10.0380	957957	873625	1.00841e+06	1.112e+06	936223	996826	1.02426e+06	1.30948e+06	1.09107e+06	810492	1.54035e+06	1.69926e+06	2.01355e+06	2.01728e+06	1.46632e+06	1.14477e+06	1.23147e+06	1.14747e+06	1.10904e+06	1.03665e+06	1.18423e+06	1.32901e+06	1.41671e+06	1.17027e+06	528956	1.21945e+06	1.36324e+06	1.46564e+06	1.4515e+06	1.41515e+06	1.23631e+06	1.20924e+06	1.37412e+06	1.1287e+06	1.26136e+06	2.08723e+06	1.77897e+06	1.658e+06	1.61592e+06	1.78797e+06	0.216372	0.0208031	0.0446604	0.85099	-0.327841	0.00979135	0.261339	0.0465703	0.0380491
LmxM.10.0390	614208	673461	712730	670488	685949	714283	663153	768977	882445	980684	771296	830735	922594	1.0759e+06	781526	465475	513765	525577	529011	499215	563727	589723	773797	626349	481898	667745	702953	754574	795099	899295	590118	622384	783412	676620	609950	873521	730923	739143	766084	780232	-0.406063	0.000179694	-0.404277	0.0180311	-0.194564	0.120781	-0.281692	0.0428578	-0.163463
LmxM.10.0420	2.66934e+06	3.33184e+06	3.30942e+06	3.60791e+06	3.05791e+06	3.43118e+06	3.65485e+06	5.17593e+06	4.62489e+06	4.13447e+06	3.63091e+06	4.31593e+06	4.0678e+06	4.34771e+06	4.54566e+06	2.94249e+06	3.66281e+06	3.13257e+06	4.61659e+06	3.68357e+06	3.70059e+06	3.46529e+06	5.29515e+06	6.34476e+06	4.80078e+06	3.60553e+06	5.30493e+06	4.46398e+06	4.79393e+06	8.31419e+06	3.91934e+06	5.08096e+06	5.95822e+06	5.27356e+06	6.25521e+06	4.37214e+06	4.79275e+06	5.35331e+06	5.42032e+06	5.00201e+06	0.164435	0.193287	0.147356	0.39243	0.286733	0.130519	0.331394	0.0371289	0.254304
LmxM.10.0425	12992.9	6899.93	5193.57	9219.41	7265.91	19118.6	12766.1	9243.98	8534.34	11758.2	34758	21739.7	17903.7	13554.4	18398.2	39402.9	12646.2	6178.24	12535.2	11836.4	23718.1	19989	21728	16447.6	15063.5	16797.9	16824.5	11852.3	24451.9	22195.9	26262.9	19208.8	15197.1	22058.8	18641	40438.1	28483.7	20079.5	16634.6	27040.1	0.774472	0.180549	0.698957	0.111508	-0.178402	0.637611	0.759903	0.0698723	0.324922
LmxM.10.0470	614208	673461	712730	670488	685949	714283	663153	768977	882445	980684	771296	830735	922594	1.0759e+06	781526	465475	513765	525577	529011	499215	563727	589723	773797	626349	481898	667745	702953	754574	795099	899295	590118	622384	783412	676620	609950	873521	730923	739143	766084	780232	-0.406063	0.000179694	-0.404277	0.0180311	-0.194564	0.120781	-0.281692	0.0428578	-0.163463
LmxM.10.0490	5.25103e+06	4.3286e+06	4.5488e+06	5.18772e+06	4.76463e+06	5.43575e+06	4.25393e+06	4.54386e+06	5.31417e+06	5.85971e+06	5.45544e+06	5.11657e+06	5.07541e+06	6.19799e+06	5.73483e+06	2.58369e+06	2.53934e+06	2.79768e+06	2.94314e+06	2.76072e+06	2.75364e+06	2.68516e+06	2.8718e+06	3.01237e+06	1.9653e+06	2.74397e+06	2.74249e+06	2.97212e+06	3.40375e+06	3.49814e+06	3.0233e+06	2.86995e+06	3.18302e+06	2.66704e+06	3.01309e+06	2.99606e+06	3.29833e+06	3.04946e+06	3.43027e+06	3.72271e+06	-0.819787	8.21664e-08	-0.940384	5.10524e-06	-0.848199	7.22705e-07	-0.776367	3.27664e-06	-0.741983
LmxM.10.0520	7.17726e+06	8.11707e+06	6.00368e+06	6.28709e+06	5.89978e+06	5.3259e+06	6.34249e+06	5.97974e+06	6.02905e+06	6.08832e+06	7.86712e+06	7.36099e+06	8.17965e+06	8.19336e+06	8.65395e+06	9.59983e+06	8.14761e+06	7.42217e+06	8.6682e+06	6.18214e+06	8.72528e+06	9.0619e+06	8.54719e+06	7.88015e+06	1.09077e+07	8.77367e+06	9.4117e+06	1.06511e+07	7.5875e+06	9.29813e+06	9.00325e+06	7.91998e+06	8.20983e+06	9.50064e+06	7.95389e+06	1.41841e+07	9.67143e+06	1.0381e+07	9.03486e+06	9.83165e+06	0.252355	0.0588838	0.593967	3.55602e-05	0.177109	0.0677398	0.515369	1.92895e-05	0.382631
LmxM.10.0530	151654	119717	95863.1	141574	89428.2	193075	117418	120369	87321.8	94727.1	182248	117563	129460	57641.3	129412	78541	36995.1	40236.5	33002.1	54441.1	50522.5	38974.4	38331.7	20965.9	32509.8	47604.3	32126.4	67422	44904.9	41391	43057.1	37839.3	27257.7	38377.5	35515.4	14641	27727.2	33146.2	24915.8	37819.1	-1.34258	0.000188265	-1.75545	3.36269e-05	-1.35087	0.000613594	-1.70853	1.35266e-05	-2.13446
LmxM.10.0600	173339	169549	172390	188477	165386	172039	138735	153842	186347	205489	181499	176876	204855	239056	176698	199853	178140	175456	199332	161865	211136	179084	218457	243844	140756	168925	204601	233263	276099	296127	219566	189180	296042	252517	157655	331549	296203	244857	291859	342601	0.0703624	0.537145	0.202348	0.289235	0.249324	0.157217	0.359959	0.0714496	0.622722
LmxM.10.0650	464182	366572	420168	511309	415989	421321	341870	305159	458590	447036	257352	207052	236341	282969	228025	260033	220713	182629	210874	179072	169508	237484	221131	260157	206498	167082	231750	245798	297221	184660	209942	182301	190470	136292	183264	108868	144643	158870	158273	123064	-1.05276	2.72289e-06	-0.847185	0.000177345	-0.127487	0.449424	-1.1258	1.05676e-05	-0.811941
LmxM.10.0660	2.40651e+06	2.31043e+06	1.69022e+06	2.37662e+06	2.03533e+06	1.60989e+06	1.55161e+06	1.73306e+06	1.4257e+06	1.37384e+06	1.5853e+06	1.61274e+06	1.46907e+06	1.19164e+06	1.50202e+06	2.07801e+06	2.56777e+06	2.32317e+06	2.20578e+06	2.1181e+06	1.91975e+06	1.71342e+06	929333	1.37009e+06	780922	1.92328e+06	1.62035e+06	1.31233e+06	1.48227e+06	1.39622e+06	1.66188e+06	1.27776e+06	1.42642e+06	1.17889e+06	1.51982e+06	1.74151e+06	1.64734e+06	1.50391e+06	1.54604e+06	1.49164e+06	0.0698757	0.512677	-0.274869	0.221959	0.0664614	0.585832	-0.128756	0.252137	0.113129
LmxM.10.0670	15409.5	20.6096	18357.1	11892.9	11841.1	6025.77	4.88611	16129.5	23268.7	14131.3	32.957	18.0799	22821.9	9262.93	1334.19	95.8152	18.2306	25528.8	25942.1	11171.9	8.91862	626.607	19518.9	26263.4	26036.6	37.7101	400.343	6443.93	12359.3	8687.08	87.2735	778.061	14768	23873.3	13335.6	49.1958	15711.9	14748.6	31719.9	45.8523	-1.19785	0.642766	-0.213179	0.939618	1.19154	0.621948	0.206353	0.932593	1.32488
LmxM.10.0715	367257	343610	307592	398205	404685	1.04447e+06	731242	899758	830351	557148	964863	640147	733448	872430	625339	498933	397165	394659	525975	385111	1.01597e+06	820595	983798	956168	654228	923621	817110	946796	1.27813e+06	1.32736e+06	1.09995e+06	1.1482e+06	1.47871e+06	757106	1.07506e+06	1.41918e+06	914424	955452	1.0082e+06	1.3407e+06	0.268113	0.047464	0.138102	0.442277	0.458847	0.0154164	0.451482	0.0345849	0.552312
LmxM.10.0720	556793	449931	429430	533612	548777	1.52565e+06	985918	1.21337e+06	1.04406e+06	831328	1.51016e+06	870210	1.13932e+06	1.18304e+06	970871	718387	493986	499149	692981	523769	1.40584e+06	1.22123e+06	1.41012e+06	1.31582e+06	869336	1.4008e+06	1.23747e+06	1.43032e+06	1.79025e+06	1.72348e+06	1.6591e+06	1.43744e+06	1.89417e+06	1.14906e+06	1.56689e+06	2.1768e+06	1.43078e+06	1.38988e+06	1.41712e+06	1.94342e+06	0.205834	0.146013	0.161175	0.371781	0.430663	0.0137196	0.472029	0.0156278	0.558674
LmxM.10.0730	2.86874e+06	1.85922e+06	1.4896e+06	954528	1.47025e+06	2.25053e+06	1.8405e+06	1.43097e+06	1.46528e+06	1.25441e+06	3.25704e+06	1.66789e+06	1.8921e+06	2.06141e+06	2.148e+06	2.92875e+06	1.81679e+06	1.63859e+06	1.8038e+06	1.75051e+06	2.59393e+06	2.18476e+06	1.48853e+06	1.70203e+06	2.85193e+06	2.34657e+06	2.22161e+06	2.53042e+06	1.84425e+06	2.02789e+06	3.07699e+06	2.29882e+06	1.29896e+06	1.97749e+06	1.83022e+06	3.14584e+06	2.21385e+06	2.32466e+06	1.81104e+06	2.21798e+06	0.260799	0.348205	0.382031	0.071591	0.0232714	0.885292	0.321983	0.16359	0.102977
LmxM.10.0740	411090	384795	358363	461277	396193	484683	252904	361202	465255	472612	419542	391222	412529	463106	338496	347551	415000	339966	496894	448257	340544	412272	478156	477875	356418	362109	326542	470660	498676	596857	519528	387714	565128	475040	455116	514522	399223	415076	514306	576041	0.015237	0.903117	0.0464015	0.812064	0.128418	0.441244	0.267587	0.167348	0.250165
LmxM.10.0750	1.76464e+06	1.58407e+06	2.13967e+06	2.37144e+06	1.94671e+06	1.36821e+06	1.38506e+06	1.43794e+06	1.9713e+06	1.61942e+06	1.72941e+06	1.88378e+06	2.05543e+06	2.27745e+06	1.94253e+06	1.74798e+06	1.89363e+06	1.72252e+06	2.02154e+06	1.88793e+06	1.44291e+06	2.32413e+06	2.12296e+06	2.13262e+06	2.50866e+06	1.50397e+06	2.07603e+06	1.93596e+06	2.50315e+06	1.63662e+06	1.91299e+06	1.76417e+06	1.60049e+06	1.36523e+06	1.98673e+06	2.0799e+06	2.40477e+06	2.22341e+06	2.4657e+06	2.2658e+06	-0.0687177	0.520594	0.426086	0.0151316	-0.0517175	0.702338	0.150403	0.264848	0.213701
LmxM.10.0830	165899	142557	155757	192679	192074	214046	117318	132633	168857	140279	259729	210421	169544	175557	223829	204586	165608	148326	174453	164598	171156	173426	196617	182744	183898	174658	235792	209963	259775	204767	205970	216146	188978	134462	209251	250755	228658	179598	238009	240278	0.0164088	0.904802	0.262774	0.163151	0.067427	0.667539	0.317043	0.122647	0.138735
LmxM.10.0880	1.86066e+06	1.66508e+06	1.75715e+06	1.90459e+06	1.75055e+06	1.81919e+06	1.57129e+06	1.89632e+06	2.02197e+06	1.80496e+06	2.21075e+06	2.18921e+06	2.25354e+06	2.44117e+06	1.74636e+06	1.75399e+06	1.92009e+06	1.84838e+06	1.91616e+06	1.75823e+06	1.97794e+06	2.10156e+06	2.20164e+06	2.13744e+06	1.3708e+06	2.15038e+06	1.92821e+06	2.14705e+06	2.5764e+06	2.84003e+06	2.29049e+06	2.10353e+06	2.38029e+06	2.04312e+06	2.16729e+06	2.89382e+06	2.69591e+06	2.48724e+06	2.61343e+06	2.78679e+06	0.041697	0.538198	0.0877544	0.524162	0.0972823	0.433152	0.272021	0.00681388	0.320754
LmxM.10.0910	1.38425e+07	1.30871e+07	1.30207e+07	1.34115e+07	1.31437e+07	1.3031e+07	1.12227e+07	1.3066e+07	1.34078e+07	1.35868e+07	1.50076e+07	1.2909e+07	1.54635e+07	1.67832e+07	1.43901e+07	1.61713e+07	1.37935e+07	1.40081e+07	1.57833e+07	1.32275e+07	1.65328e+07	1.54143e+07	1.5282e+07	1.57942e+07	1.37414e+07	1.67288e+07	1.48966e+07	1.64082e+07	1.79051e+07	1.88565e+07	1.66628e+07	1.44095e+07	1.61536e+07	1.63113e+07	1.65079e+07	2.34035e+07	1.82419e+07	1.8306e+07	1.85888e+07	1.98273e+07	0.129943	0.0712441	0.255979	0.00975147	0.186428	0.0481457	0.317014	0.000786415	0.398639
LmxM.10.0930	103120	73379.7	38896.6	38991	38851.4	69357.2	48330.2	42593.4	41081	43793.9	69487.2	46984.9	32358.5	31510.8	49864.3	51779.6	40313.5	26471.6	24362.7	34913.7	58759.7	34252.8	32972.6	38702	39243.9	44403.9	50877.5	42849.7	25297.9	40442.9	48932.3	40204.1	31607.8	31036	33008	39820.3	23098.9	25531.3	27580.4	30540	-0.649164	0.0774874	-0.269922	0.337246	-0.149009	0.619227	-0.402326	0.132098	-0.613802
LmxM.10.0935	1.34787e+06	924023	995158	1.21062e+06	1.01004e+06	600227	913328	1.11023e+06	905003	937924	635246	639911	456696	474195	586911	733480	854992	918092	708860	918776	866760	782065	735624	674859	269873	773482	596698	431169	343929	306860	566113	503836	436044	762382	655205	317261	503375	375035	515286	443359	-0.402991	0.00509122	-0.501612	0.0978799	-0.259747	0.282511	-0.611168	0.0053554	-0.383374
LmxM.10.0940	168014	141765	126480	175312	150799	214136	148222	170790	87385.2	154141	321296	254748	313700	264620	293596	310285	230264	209362	186087	167124	242400	232659	231745	227861	267730	235478	246907	212382	300198	184098	276591	237224	188433	224575	259161	485610	351885	365550	309091	384923	0.509244	0.0106464	0.689771	0.00554755	-0.309501	0.0474908	0.660177	0.00970531	0.379491
LmxM.10.0945	1.91871e+06	1.79392e+06	1.7312e+06	2.00042e+06	1.78066e+06	1.90105e+06	1.638e+06	1.92423e+06	1.64385e+06	1.61646e+06	2.01095e+06	1.84269e+06	1.92113e+06	1.97386e+06	1.72608e+06	2.17375e+06	1.77322e+06	1.67431e+06	1.79455e+06	1.68507e+06	2.22861e+06	1.86334e+06	1.9416e+06	1.73602e+06	1.37838e+06	2.12561e+06	1.70463e+06	1.9739e+06	2.35201e+06	2.84752e+06	2.19055e+06	2.01083e+06	1.75859e+06	2.02245e+06	2.16784e+06	2.53046e+06	2.23382e+06	2.20833e+06	2.31875e+06	2.62006e+06	-0.0242362	0.77681	0.0554222	0.670181	0.196365	0.130644	0.218587	0.0292324	0.328932
LmxM.10.1010	101880	90433.6	88710.2	80796	66782.1	78359.9	91678.4	95568.1	69230.6	66330.9	113574	109581	88427.5	80043.6	100342	110282	89024	78984.9	100764	75044.5	99069.4	100783	114329	98985.5	78630.9	125215	113614	95384.1	128131	111002	101300	110400	110858	98475.1	103480	127015	120984	109518	118954	103776	0.0822069	0.645023	0.298947	0.148708	0.225318	0.173153	0.400521	0.0280625	0.246575
LmxM.10.1070	328278	350183	167899	154876	164766	138605	183264	131362	151627	113606	127622	105372	65480.7	86112.7	107801	258612	227401	222108	214880	175256	214302	129163	84748.7	121537	139262	172825	117065	97989.7	83381.7	110190	145912	124120	111098	103344	118825	104594	103062	90805.3	73767.5	52402	-0.000371877	0.998789	-0.106746	0.654578	0.231188	0.331171	-0.243611	0.158638	-0.222255
LmxM.10.1080	93.3611	57761.8	107576	62834.6	151605	8059.15	53308.2	43043.4	103865	118010	37.3624	86089.5	87345.4	134104	133139	3657.94	84106.4	99721.5	107460	133699	423.532	116360	113742	148180	121221	21903.2	92515.8	122688	133443	128768	68.6526	92000.5	109627	139073	165164	65583.7	95162.5	109994	119633	141773	1.26353	0.566072	-0.234127	0.891618	1.94682	0.409888	-0.766604	0.709927	2.23613
LmxM.10.1085	617327	601508	537735	601337	527060	292858	356494	434511	413939	418670	232155	301973	327431	390506	333056	446341	441434	354469	405145	340031	375096	382948	343454	327289	191095	383271	352487	257130	362155	272825	385312	214063	378563	299070	290889	238379	271735	248285	291286	225741	-0.543508	0.000167777	-0.269865	0.193655	0.040241	0.806491	-0.306631	0.103881	-0.299451
LmxM.10.1120	204260	179586	177376	194284	168308	148768	154067	150237	232062	299702	112590	134580	134881	172438	130555	140958	122225	145527	150547	107588	110126	108357	120433	109174	72145.2	112153	107054	120424	119142	167243	122912	125393	171146	152743	167690	101158	118573	101021	104262	124718	-0.477868	0.00312178	-0.880624	0.00212225	-0.135081	0.426694	-0.365135	0.11373	-0.309205
LmxM.10.1130	9873.63	82841.5	98245.5	50929.2	89290.5	6160.71	86510.2	87935.3	81542.8	3796.23	96134.5	77534.5	85011.6	89642.1	95716.5	122349	117926	105339	105959	53688.5	127154	113558	86966.6	85343.5	144735	96824.9	90460.6	101294	79614.9	73815.3	107005	102740	78647.9	62064.9	72441.7	119563	84231.7	96641.8	70194.7	17752.1	0.912872	0.136872	2.01245	0.0540802	-0.0120775	0.939569	1.61317	0.0966973	-0.432887
LmxM.10.1150	2.73266e+06	2.30938e+06	2.3368e+06	3.05643e+06	2.50823e+06	2.32426e+06	1.83468e+06	2.51855e+06	2.4137e+06	2.55611e+06	2.63278e+06	2.03882e+06	3.22235e+06	2.66462e+06	2.19509e+06	3.78007e+06	2.36562e+06	2.72632e+06	3.19169e+06	2.58021e+06	3.37682e+06	2.80469e+06	3.17414e+06	3.09297e+06	3.66874e+06	2.65804e+06	2.94024e+06	3.26568e+06	2.95233e+06	2.84999e+06	3.4736e+06	2.5211e+06	3.3114e+06	3.32315e+06	3.63695e+06	4.6424e+06	4.01026e+06	3.89243e+06	3.95803e+06	3.47023e+06	0.165708	0.209021	0.47281	0.00100343	0.217168	0.0864589	0.480622	0.00156622	0.659682
LmxM.10.1160	5.99405e+06	5.41184e+06	5.30584e+06	5.72576e+06	5.01228e+06	4.60834e+06	4.0909e+06	4.98331e+06	4.49327e+06	4.87002e+06	5.22886e+06	5.09126e+06	5.78186e+06	5.68255e+06	5.40867e+06	6.30537e+06	5.63537e+06	5.28487e+06	6.01397e+06	4.67175e+06	6.31354e+06	6.19673e+06	6.19979e+06	5.97448e+06	4.60328e+06	6.69541e+06	6.48645e+06	6.20115e+06	7.09911e+06	6.85738e+06	6.9469e+06	5.00712e+06	6.1535e+06	6.01454e+06	5.87384e+06	9.08799e+06	7.17658e+06	6.65252e+06	6.99175e+06	7.31969e+06	0.0190152	0.82962	0.339638	0.00636939	0.294114	0.000797469	0.375811	0.00145599	0.446146
LmxM.10.1190	1.20689e+06	1.21527e+06	1.17946e+06	1.17016e+06	1.14256e+06	1.37684e+06	1.21381e+06	1.46591e+06	1.39006e+06	1.58794e+06	1.51439e+06	1.32122e+06	1.20769e+06	1.2317e+06	877130	1.24282e+06	1.17581e+06	1.01895e+06	969876	970420	1.25704e+06	1.25248e+06	1.16135e+06	1.15682e+06	646275	799602	877871	919611	1.03579e+06	1.22248e+06	1.20401e+06	1.05847e+06	1.42124e+06	1.17055e+06	1.33822e+06	1.10788e+06	1.11417e+06	889887	1.08447e+06	1.14228e+06	-0.144556	0.111396	-0.396799	0.0368687	-0.33506	0.045087	-0.186105	0.0929734	-0.188003
LmxM.10.1227	30993.9	36187.4	54536.2	35399.1	27128.6	28232.7	17054.7	34220	49571.5	20492.1	15870	13836.9	9294.99	16929.6	7925.35	128178	148254	156250	143524	132536	169636	167878	252294	126744	161977	127904	115503	76249.6	137408	124152	127385	149152	180010	138183	122051	107348	106687	106626	109840	132482	1.98184	2.73532e-07	2.62107	6.3849e-07	3.21971	9.66814e-08	2.35016	2.69013e-06	3.19713
LmxM.10.1230	612954	602707	592282	627263	553475	588838	508653	626802	524585	502993	699214	588601	632493	588545	585140	603277	593248	572070	639977	486420	621421	647279	765912	643581	515514	713312	705054	698818	734832	917777	652224	597288	575244	672544	685037	821527	773160	689412	669522	730969	-0.0506473	0.579126	0.209	0.132684	0.280547	0.0168431	0.211901	0.0520075	0.251475
LmxM.11.0010	94069.5	68529.4	85077.6	110878	83698.5	108356	88015.4	92091.9	104440	132019	78883.1	86549.8	72797	94176.4	92136.2	66196.9	47987	52265.9	33269.7	43391.2	55228.9	62760.1	61934	39152.7	41514.1	59608.6	49037.2	44752.6	51797.6	48384.6	60350.4	38381.9	59017.3	40603.2	44227.9	27766.3	40947	28481.2	46431.6	35728.7	-0.88169	0.00143218	-1.02342	0.000456949	-0.743491	0.000930803	-1.12487	0.000139444	-1.26539
LmxM.11.0100	2.44025e+07	2.26548e+07	2.21975e+07	2.57054e+07	2.23462e+07	2.48845e+07	2.11371e+07	2.06412e+07	2.54443e+07	2.70238e+07	2.72545e+07	2.46417e+07	2.55519e+07	2.8057e+07	2.58446e+07	2.44444e+07	2.34989e+07	2.3501e+07	2.58802e+07	2.34194e+07	2.57199e+07	2.37609e+07	2.67287e+07	2.93587e+07	2.36597e+07	2.88894e+07	2.98174e+07	2.98893e+07	3.11681e+07	3.38995e+07	2.8509e+07	2.81505e+07	3.18834e+07	3.01346e+07	3.11928e+07	3.34982e+07	3.02786e+07	3.31547e+07	3.1195e+07	3.63561e+07	0.0430059	0.481417	0.12079	0.242868	0.225682	0.00410835	0.337577	0.00168501	0.32317
LmxM.11.0170	270949	283424	307667	177847	187981	240693	218133	282774	276005	247950	393822	319357	381379	344822	250673	238405	282070	363865	230460	203885	260371	314703	310911	291127	188124	336198	375438	478123	516095	474798	289621	297608	324794	224770	261825	555726	536442	483047	342950	405962	0.108312	0.587619	0.0915201	0.592212	0.366924	0.0361508	0.139472	0.303278	0.45474
LmxM.11.0240	8.1564e+06	6.1939e+06	5.60791e+06	6.10943e+06	5.10255e+06	3.2074e+06	2.73666e+06	3.14954e+06	4.08063e+06	4.09246e+06	2.85001e+06	2.31081e+06	2.71593e+06	3.53354e+06	3.12366e+06	4.49138e+06	4.66628e+06	4.88609e+06	3.94194e+06	3.05303e+06	3.60487e+06	3.95877e+06	3.42079e+06	3.29879e+06	2.71252e+06	5.21254e+06	4.63279e+06	4.28993e+06	4.70904e+06	4.87396e+06	3.35029e+06	2.54252e+06	3.5046e+06	3.53409e+06	3.49239e+06	3.00659e+06	3.70399e+06	3.42695e+06	3.09898e+06	3.60985e+06	-0.568248	0.00185807	-0.0159651	0.907272	0.718039	1.70125e-05	-0.0650752	0.628743	0.222542
LmxM.11.0260	1.03217e+06	848528	934347	1.0786e+06	866415	1.06308e+06	971681	969827	1.00377e+06	1.19738e+06	836836	867466	648202	730773	706542	874012	848585	869918	751026	788181	787587	729718	711615	670967	553370	685423	533913	530734	635532	598922	811128	772543	968189	661460	661038	493134	632945	529938	560888	672915	-0.20034	0.042234	-0.597438	0.000248381	-0.343295	0.00935237	-0.436466	0.00289201	-0.392074
LmxM.11.0310	1.36334e+06	1.47347e+06	1.57185e+06	1.25893e+06	1.40607e+06	789039	1.52832e+06	1.12109e+06	1.30416e+06	1.40316e+06	1.08424e+06	1.51503e+06	1.08229e+06	1.06898e+06	1.46726e+06	910896	1.38164e+06	1.33173e+06	1.5244e+06	1.28642e+06	953405	1.5452e+06	1.56943e+06	1.41634e+06	1.55087e+06	1.25332e+06	1.7776e+06	1.48301e+06	1.14657e+06	1.52076e+06	891471	1.88062e+06	1.33577e+06	1.67339e+06	1.40503e+06	1.25201e+06	1.26291e+06	1.22695e+06	1.3988e+06	1.56794e+06	-0.153212	0.238293	0.207527	0.286874	0.209372	0.171174	0.217939	0.330013	0.121931
LmxM.11.0360	1.56714e+06	2.11135e+06	1.94596e+06	1.68063e+06	1.30671e+06	1.23814e+06	1.43219e+06	1.8918e+06	1.68499e+06	1.54577e+06	1.91801e+06	1.94499e+06	2.17531e+06	2.41738e+06	2.08579e+06	2.25496e+06	1.69799e+06	2.30159e+06	2.38058e+06	1.30646e+06	2.22752e+06	2.36062e+06	2.36087e+06	2.12295e+06	3.08089e+06	1.9919e+06	2.53656e+06	3.11542e+06	3.30507e+06	2.63364e+06	2.08628e+06	2.09943e+06	2.39766e+06	2.58581e+06	2.57423e+06	2.68203e+06	3.47842e+06	3.47777e+06	3.31179e+06	2.43217e+06	0.190963	0.301192	0.643224	0.0003023	0.348711	0.0183841	0.600017	0.000257512	0.535027
LmxM.11.0390	222481	275877	212261	260547	79397.1	203281	229349	262566	322480	376648	253237	274037	299583	316429	73407.8	247375	246310	190415	265642	135174	196240	241240	158148	253869	249739	258354	252024	341908	337555	359677	246756	253889	315190	89664.3	57236.9	319774	332943	418618	201147	288035	0.125673	0.705741	-0.329453	0.12193	0.496929	0.182902	-0.775002	0.106358	0.483751
LmxM.11.0410	167744	261219	277327	260984	196654	275541	322779	391676	338588	467464	373039	347839	359167	506218	329754	252989	213968	172223	153663	136737	213515	255118	201948	257528	93246.3	242837	258109	357121	392411	376914	239746	171222	324796	183113	273163	304416	290148	204224	267027	317838	-0.33416	0.110526	-0.876706	0.00452268	-0.246513	0.167287	-0.609492	0.00943323	-0.469057
LmxM.11.0480	1.71404e+06	1.48727e+06	1.52209e+06	1.89161e+06	1.68204e+06	1.98547e+06	1.85697e+06	1.75325e+06	2.06101e+06	2.08359e+06	2.1189e+06	1.97274e+06	1.69176e+06	2.11338e+06	2.07416e+06	2.05403e+06	1.81497e+06	2.03292e+06	2.09855e+06	2.07629e+06	2.03082e+06	1.6669e+06	1.98601e+06	2.09965e+06	1.96608e+06	1.83205e+06	1.68986e+06	1.94778e+06	2.10576e+06	2.29254e+06	2.02699e+06	1.985e+06	2.37563e+06	2.1915e+06	2.15306e+06	1.75642e+06	2.01377e+06	2.07845e+06	2.19105e+06	2.32438e+06	0.283884	0.00393644	-6.22179e-05	0.999507	-0.018128	0.859219	0.140043	0.104477	0.0544781
LmxM.11.0550	908632	749363	859139	994339	896329	1.00874e+06	783418	1.00645e+06	992793	1.05383e+06	1.10608e+06	966582	937677	1.1193e+06	1.08842e+06	944630	850197	957764	1.0096e+06	1.04806e+06	916743	899412	1.08787e+06	1.17914e+06	658959	819955	892772	1.01293e+06	1.10163e+06	1.07423e+06	1.06742e+06	1.04569e+06	1.14209e+06	1.1047e+06	1.22089e+06	1.11865e+06	1.11905e+06	1.10351e+06	1.18057e+06	1.20082e+06	0.128514	0.179636	-0.051151	0.746	-0.0953937	0.375383	0.20939	0.0497297	0.136239
LmxM.11.0570	234724	200934	238553	313109	273134	135764	168790	138380	240782	260053	100319	106652	162746	194847	272952	153074	110231	175677	181116	234098	155685	160005	104984	177058	274976	161583	109440	139163	134223	168999	96880	65384.6	116579	228210	220415	72566.9	102132	98650.1	137231	222684	-0.587312	0.00906598	-0.128211	0.632756	-0.146054	0.580402	-0.483663	0.187866	-0.410259
LmxM.11.0590	2.28142e+08	2.02901e+08	1.94318e+08	2.18299e+08	2.02845e+08	2.78383e+08	2.17084e+08	2.10389e+08	1.90693e+08	2.01366e+08	2.37312e+08	2.12838e+08	1.72992e+08	1.60026e+08	2.20406e+08	1.90752e+08	1.79161e+08	1.79172e+08	1.76182e+08	1.92641e+08	2.05368e+08	1.854e+08	1.80296e+08	1.5762e+08	1.83762e+08	2.09975e+08	1.72364e+08	1.53334e+08	1.59583e+08	1.64497e+08	2.01121e+08	2.06415e+08	1.9658e+08	1.76073e+08	1.81161e+08	1.55812e+08	1.57326e+08	1.51588e+08	1.65504e+08	1.75657e+08	-0.187704	0.00507054	-0.259187	0.0270838	-0.216198	0.0884297	-0.181454	0.083351	-0.302476
LmxM.11.0630	2.26303e+06	2.35673e+06	2.09285e+06	2.4867e+06	2.5129e+06	2.45673e+06	1.9624e+06	2.21833e+06	1.969e+06	2.00555e+06	1.64395e+06	1.36022e+06	1.50129e+06	1.65916e+06	1.95363e+06	1.24279e+06	1.07437e+06	1.32488e+06	1.3571e+06	1.19069e+06	1.41594e+06	960112	1.33002e+06	1.2657e+06	1.37576e+06	1.06661e+06	992279	1.08254e+06	1.1924e+06	1.09385e+06	949990	973670	848521	1.06644e+06	1.19e+06	710754	813012	754999	922883	692471	-0.921765	7.47068e-08	-0.749128	3.28174e-05	-0.572855	9.7695e-05	-1.0812	2.57434e-07	-1.05729
LmxM.11.0730	1.32021e+06	1.01778e+06	1.06504e+06	863359	815161	1.14701e+06	793361	713112	802170	818053	581372	484748	487718	406137	406662	776811	708874	700137	642331	692787	648256	653125	644068	633333	421112	486527	593221	630846	633542	474763	685674	749735	610413	425907	552135	418378	374734	404334	417208	352520	-0.510694	0.00107357	-0.509941	0.00710428	0.254098	0.0762358	-0.505752	0.00981269	-0.256769
LmxM.11.0820	5.90729e+06	4.79697e+06	4.3786e+06	4.73653e+06	4.56197e+06	6.68323e+06	5.2109e+06	5.06292e+06	4.50743e+06	5.00296e+06	4.17985e+06	3.17956e+06	2.85328e+06	3.04563e+06	3.1056e+06	3.67591e+06	3.5222e+06	3.33917e+06	3.4555e+06	3.26965e+06	4.21997e+06	3.54928e+06	3.36851e+06	3.52548e+06	3.26022e+06	3.9111e+06	3.72087e+06	3.66511e+06	4.24406e+06	3.75024e+06	4.42679e+06	4.27526e+06	3.91338e+06	3.29174e+06	3.8363e+06	2.94174e+06	3.06453e+06	2.71877e+06	2.90949e+06	2.82867e+06	-0.491296	5.60166e-05	-0.555496	0.000281245	0.248598	0.0281752	-0.417576	0.00289132	-0.166066
LmxM.11.0830	341730	347646	325026	412479	297561	587618	492200	689466	499161	498398	936614	823770	866758	1.00896e+06	645626	501757	378140	413774	419591	368283	786937	664267	705885	683078	348693	907878	871171	893246	1.18363e+06	1.23335e+06	738802	727197	678242	615046	726712	1.54229e+06	1.16016e+06	1.076e+06	1.16632e+06	1.25355e+06	0.271202	0.0377661	0.165008	0.428213	0.248667	0.104076	0.343	0.0107174	0.538377
LmxM.11.0840	84369.9	63294.3	67832.3	58696.9	57530.8	101944	71777	83600.7	59451.9	55180.4	114485	98412.8	108427	85481.3	81422.7	113236	111156	94987.6	90898.3	85483.2	115690	101450	140265	102045	59148.9	140046	106780	95023	95779.4	135428	114561	88355	103051	96053.8	127136	166138	119962	134472	131291	138620	0.585003	0.00438108	0.461566	0.0998525	0.223244	0.221617	0.533233	0.0223474	0.504037
LmxM.11.0850	9.70319e+07	7.90896e+07	5.86273e+07	8.36278e+07	7.75586e+07	1.17281e+08	7.33723e+07	8.59495e+07	7.0119e+07	8.28103e+07	1.53507e+08	1.26708e+08	1.18268e+08	1.15901e+08	1.24642e+08	9.15311e+07	7.61757e+07	7.81771e+07	8.38462e+07	7.27788e+07	1.15367e+08	1.01401e+08	8.9039e+07	1.03486e+08	8.8949e+07	1.21829e+08	1.11098e+08	1.2319e+08	1.40972e+08	1.2102e+08	1.37895e+08	1.24186e+08	1.28012e+08	1.3434e+08	1.31913e+08	1.48449e+08	1.09617e+08	1.28799e+08	1.31599e+08	1.26468e+08	0.0377624	0.745332	0.231741	0.0951	-0.0448632	0.609705	0.635443	0.000158154	0.0139889
LmxM.11.0860	5.10547e+06	2.96419e+06	3.31194e+06	3.30299e+06	3.20801e+06	6.56398e+06	3.92711e+06	4.4019e+06	3.24974e+06	2.86485e+06	1.13687e+07	7.38293e+06	9.13519e+06	9.74124e+06	7.92216e+06	5.31246e+06	3.39018e+06	2.51561e+06	2.60446e+06	2.23457e+06	5.80227e+06	6.63638e+06	6.66844e+06	6.17915e+06	5.33537e+06	7.7112e+06	9.06755e+06	1.0818e+07	1.22222e+07	8.07442e+06	1.02867e+07	6.64894e+06	5.16417e+06	5.994e+06	7.90856e+06	1.3715e+07	1.08819e+07	1.01983e+07	1.01879e+07	1.12377e+07	-0.202036	0.401985	0.600483	0.00515027	0.067038	0.651181	0.797272	0.00539445	0.311648
LmxM.11.0910	489635	327085	388586	341427	315529	482943	386278	332706	357769	347064	321071	274740	295427	238670	321603	810392	493589	657516	642733	779002	708937	605467	715523	766894	785759	682740	643182	688768	535106	610669	738019	618211	631429	735667	664090	489939	526495	541985	457332	577350	0.85917	0.000100905	0.91717	1.02192e-05	1.12535	3.64249e-07	0.838168	1.1587e-05	0.841181
LmxM.11.0930	866129	687767	670566	901802	856821	1.01588e+06	805017	820348	831462	741413	860893	591441	581577	539417	661560	428035	488419	445435	566505	554828	469937	429153	489587	491170	383470	514311	467736	388419	422023	338022	511694	505865	385168	509942	581680	271608	425889	400130	419504	422884	-0.679699	7.19806e-05	-0.894997	5.88887e-06	-0.597385	0.00153719	-0.761153	4.86465e-05	-0.737179
LmxM.11.0960	1.98686e+06	1.58876e+06	1.58969e+06	1.81723e+06	1.90474e+06	2.12551e+06	1.70105e+06	1.8969e+06	1.72977e+06	1.7598e+06	2.46794e+06	2.09586e+06	1.9806e+06	1.67072e+06	2.0095e+06	2.24745e+06	1.7113e+06	1.77234e+06	1.90595e+06	1.84425e+06	1.90478e+06	2.01029e+06	2.12076e+06	2.11656e+06	2.53214e+06	1.88696e+06	1.667e+06	1.60354e+06	2.08316e+06	1.80397e+06	2.40449e+06	2.71608e+06	2.45016e+06	2.3264e+06	2.63142e+06	3.03331e+06	2.46458e+06	2.14216e+06	2.97896e+06	2.90134e+06	0.0928212	0.342565	0.211962	0.0669358	-0.171913	0.141466	0.446041	0.000168752	0.401748
LmxM.11.1000	1.29912e+06	1.20913e+06	1.18961e+06	1.45492e+06	1.18596e+06	1.39174e+06	1.21331e+06	1.17803e+06	1.26524e+06	1.50318e+06	1.54333e+06	1.40998e+06	1.54011e+06	1.77746e+06	1.59043e+06	2.10856e+06	1.62262e+06	1.75109e+06	1.96582e+06	1.83885e+06	2.04855e+06	1.5563e+06	1.94023e+06	2.21104e+06	1.66753e+06	1.39305e+06	1.33101e+06	1.73317e+06	1.94051e+06	1.88926e+06	2.07751e+06	1.76686e+06	2.11984e+06	1.90324e+06	1.92169e+06	2.25932e+06	1.90457e+06	2.02739e+06	1.87491e+06	2.34784e+06	0.549558	3.91708e-05	0.51835	0.000818432	0.0628891	0.606578	0.582238	3.0417e-05	0.403829
LmxM.11.1030	7.10683e+06	6.29103e+06	6.12979e+06	8.08773e+06	7.32277e+06	4.43631e+06	4.42098e+06	5.00759e+06	6.40933e+06	6.48435e+06	3.21429e+06	3.63329e+06	4.00368e+06	3.9415e+06	4.95675e+06	5.19402e+06	5.18219e+06	5.81783e+06	5.82754e+06	7.24716e+06	4.22159e+06	4.44793e+06	4.12228e+06	5.10659e+06	5.82607e+06	4.77442e+06	4.45176e+06	3.84981e+06	3.82135e+06	4.37369e+06	4.28901e+06	3.448e+06	5.09941e+06	5.07018e+06	4.92615e+06	2.67694e+06	3.81779e+06	3.56883e+06	3.69273e+06	3.89601e+06	-0.259054	0.0279874	-0.165146	0.25609	0.116436	0.316113	-0.22315	0.146294	-0.159957
LmxM.11.1080	100007	138615	119127	125058	99737.6	154672	145815	155974	127910	137706	222022	210278	186558	174371	196270	157654	132374	123211	141961	101357	190999	144944	180922	150664	132313	168039	184426	193584	173157	186976	189170	192891	177187	157218	167453	263536	192518	208615	181845	210098	0.168993	0.30894	0.13767	0.409044	-0.12358	0.298339	0.291579	0.0348163	0.0879977
LmxM.11.1100	2.16778e+07	1.81555e+07	1.82911e+07	2.28183e+07	1.97083e+07	2.40146e+07	2.05767e+07	2.12794e+07	2.34243e+07	2.18315e+07	2.75432e+07	2.41175e+07	2.93443e+07	2.71272e+07	2.56206e+07	2.54023e+07	2.13523e+07	2.57033e+07	2.41666e+07	2.72661e+07	2.81807e+07	2.47132e+07	2.95455e+07	2.95474e+07	2.28038e+07	2.75704e+07	2.98563e+07	3.26353e+07	2.96038e+07	3.1469e+07	2.9721e+07	2.71802e+07	2.71477e+07	3.11818e+07	3.00796e+07	3.49223e+07	3.3117e+07	3.47803e+07	3.48597e+07	3.71192e+07	0.300933	0.00333231	0.273288	0.0112303	0.177081	0.026879	0.387112	9.3104e-05	0.388363
LmxM.11.1160	519980	515108	463383	585990	594221	598229	458548	519640	586227	649712	628973	615151	643269	677444	653011	801622	670542	704098	763458	729862	764191	767934	756259	808709	631528	743149	709735	819243	846766	886016	800885	729359	889297	792860	965932	869751	864467	868418	909199	1.07025e+06	0.457358	0.00027516	0.412344	0.00615688	0.311589	0.00393209	0.574667	0.00033836	0.505741
LmxM.11.1170	286220	243583	259460	271356	274300	308933	214975	249186	223032	209308	304930	314090	302840	315414	297734	313277	295601	220611	238077	273207	327074	317047	213088	216420	226860	351002	308501	333892	349162	323318	312597	287956	299690	264125	322022	357985	347737	301650	340336	395305	-0.00379338	0.975038	0.0979657	0.591102	0.116701	0.224412	0.314088	0.0323861	0.178242
LmxM.11.1360	558589	477083	333767	545167	435449	271266	214763	242603	542559	343725	152939	138530	283740	296350	355397	394073	225086	228481	364893	259039	334140	259331	217858	403859	819066	343257	223754	229121	219233	136886	357953	111117	212094	390424	318477	256415	261038	275800	189075	221277	-0.692482	0.00321129	0.248877	0.474009	-0.0523419	0.862094	-0.265858	0.461708	0.0573452
LmxM.12.0030	817311	568504	515390	556605	458411	549094	432682	416074	493525	480166	312227	241426	252830	260820	343087	538534	513313	590206	412349	590227	373075	420498	356633	382134	562837	473326	341677	219471	247856	216595	577444	315943	367682	400249	345590	219355	279968	272646	212414	154427	-0.124358	0.426587	-0.192211	0.220214	0.032004	0.881489	-0.267219	0.11448	-0.326921
LmxM.12.0040	1.65811e+06	1.25827e+06	950443	1.36982e+06	1.10796e+06	1.22687e+06	1.0107e+06	1.14234e+06	1.28507e+06	1.43879e+06	989305	719287	979010	1.1077e+06	1.17137e+06	1.24649e+06	677192	784394	912641	952273	1.11551e+06	785143	774025	868172	964515	1.0356e+06	694286	934161	926913	984839	906004	488563	938188	944808	1.01666e+06	675542	777938	821985	725812	848321	-0.477364	0.0169746	-0.441181	0.00553161	-0.112	0.45188	-0.542985	0.012451	-0.352981
LmxM.12.0080	26612.5	35614.3	24778.2	36141.2	18244.7	26215.7	42130.5	37121.3	32742	20206.6	28800.3	37902.3	16213.9	15868.7	12198.7	144184	166734	160299	130612	180485	94016	125119	143807	133747	84731.6	122941	118823	57637.5	88624.6	97202.8	94710	151431	74466.1	78730	98895.9	47005.6	71147.5	51399.8	80901	26001.8	2.50366	4.89389e-08	1.893	6.37449e-06	2.20957	2.93686e-05	1.652	5.76524e-05	1.34433
LmxM.12.0090	1.36505e+07	1.14499e+07	1.06585e+07	1.31008e+07	1.22019e+07	1.5384e+07	1.18194e+07	1.15234e+07	1.1872e+07	1.47257e+07	1.23529e+07	9.23002e+06	9.08069e+06	1.05096e+07	1.02202e+07	9.01295e+06	7.04189e+06	7.6427e+06	7.85741e+06	7.8389e+06	8.49411e+06	7.11203e+06	8.67678e+06	8.64338e+06	7.49657e+06	6.57206e+06	6.89711e+06	7.77708e+06	8.83389e+06	7.86515e+06	7.47971e+06	8.09046e+06	8.24362e+06	7.69847e+06	7.95713e+06	6.44601e+06	6.6376e+06	6.97821e+06	7.126e+06	6.97564e+06	-0.631188	5.24542e-06	-0.686197	1.98851e-05	-0.436566	0.00103795	-0.716679	4.31527e-06	-0.581115
LmxM.12.0180	74577.6	30305.7	13165.6	28307	38915.8	36551.7	27324.6	36387	29713.2	30523.1	15921.2	9232.08	17140.1	44731.5	10475.3	441692	312175	299542	376041	391114	249151	333979	174846	331942	243201	159946	185662	292952	311907	218166	303733	216822	270313	267821	170060	150969	129336	131007	180512	87617.7	3.49993	4.08782e-07	3.0242	2.14332e-09	3.78715	3.43208e-07	2.91727	3.61664e-09	3.01294
LmxM.12.0200	1.15229e+06	982011	823637	918021	782418	864421	962259	923700	955777	978625	743288	729109	677857	624708	771774	848191	821916	621548	871558	687316	849708	663668	746584	860658	753307	715785	716901	585494	619881	747697	630661	745227	682872	630877	521573	637037	719201	536025	602108	533785	-0.273366	0.0493235	-0.27932	0.0232025	-0.0693989	0.503146	-0.553326	0.000146414	-0.233208
LmxM.12.0210	787585	548303	578949	550485	526546	617359	518286	464530	567508	507525	436745	328289	444716	384725	551485	662349	342883	527184	507758	634201	575244	386501	423305	493612	753765	496090	405653	426389	396878	402138	536621	334647	459973	594553	513693	360967	408691	429529	388472	447440	-0.182082	0.312305	-0.0579832	0.744622	0.00352304	0.979779	-0.15259	0.329925	-0.0593313
LmxM.12.0230	5.17446e+06	4.63738e+06	4.12195e+06	4.60163e+06	5.66277e+06	5.42794e+06	4.24659e+06	4.38474e+06	4.68437e+06	4.88621e+06	3.35636e+06	2.9473e+06	2.77422e+06	3.38318e+06	3.86003e+06	237769	131232	120296	160377	150367	144248	137048	147641	172245	197860	158397	136115	118931	155267	147409	153234	157733	167938	104837	204244	171241	112292	140397	130861	167575	-4.95262	5.16331e-13	-4.89423	2.86517e-15	-4.50839	2.18269e-14	-4.93316	4.97639e-13	-4.50587
LmxM.12.0270	6.38626e+06	4.51257e+06	3.1158e+06	3.47936e+06	3.3511e+06	6.0417e+06	4.55893e+06	4.57081e+06	3.51811e+06	3.01802e+06	4.11962e+06	2.81691e+06	2.74391e+06	2.74359e+06	3.57024e+06	5.17288e+06	3.23072e+06	3.38442e+06	2.93326e+06	4.20747e+06	4.4888e+06	2.79944e+06	2.81836e+06	3.4535e+06	4.63301e+06	3.87839e+06	3.29717e+06	3.23379e+06	2.86702e+06	5.29856e+06	4.15451e+06	3.02987e+06	2.57203e+06	2.60386e+06	4.2108e+06	2.62847e+06	2.18773e+06	2.50293e+06	2.75188e+06	2.80644e+06	-0.116958	0.586561	-0.247633	0.222686	0.202025	0.251256	-0.382583	0.0802955	-0.297701
LmxM.12.0280	1.11824e+06	764935	678892	774013	722714	1.15031e+06	737889	700788	778387	1.07379e+06	1.15016e+06	835912	903826	1.1467e+06	1.18267e+06	1.17905e+06	868125	814003	982706	680401	1.05743e+06	855374	888943	1.23215e+06	1.13344e+06	1.03155e+06	1.04153e+06	932349	1.06996e+06	1.13282e+06	1.13069e+06	742272	1.08528e+06	996801	1.26296e+06	1.088e+06	1.06479e+06	1.00913e+06	1.03963e+06	1.12506e+06	0.155638	0.346593	0.235083	0.175036	0.00860578	0.940853	0.241133	0.189642	0.0429001
LmxM.12.0290	128045	157518	158546	192775	153942	116900	110613	135410	153056	145588	218413	193407	167068	194376	252762	168470	30951.7	162282	192357	165564	66840.5	152237	214862	154946	196604	149516	130924	179408	183975	151305	149172	129540	158651	186387	181195	150800	203555	210027	181074	158135	-0.363222	0.42706	0.1543	0.586103	-0.365304	0.0282089	0.281598	0.0905482	-0.181876
LmxM.12.0320	702715	794963	819824	996323	792465	691267	668409	845719	1.00027e+06	659623	1.47098e+06	1.26265e+06	2.21046e+06	2.25401e+06	1.09759e+06	1.32739e+06	1.26538e+06	1.0745e+06	1.13173e+06	1.00353e+06	1.37549e+06	1.58336e+06	1.46149e+06	1.71319e+06	812848	1.4388e+06	1.59933e+06	2.4128e+06	2.56045e+06	2.52796e+06	1.65287e+06	1.22665e+06	1.82075e+06	1.42593e+06	1.44674e+06	4.65907e+06	2.6043e+06	2.7649e+06	2.51452e+06	3.01557e+06	0.500597	0.000459201	0.82073	0.000858003	0.3646	0.149374	0.976892	1.52793e-05	0.929294
LmxM.12.0370	789440	662539	669018	538987	668175	608324	495259	583468	833596	810205	372960	393328	460671	628604	404202	341973	400018	377109	395965	285227	371273	341127	387462	400079	229417	366042	361812	344368	424888	434312	310314	305366	370865	318598	356472	310930	338476	282475	431363	378007	-0.886988	8.33162e-06	-0.944042	0.000212676	-0.20574	0.182124	-0.978923	2.52418e-05	-0.364926
LmxM.12.0430	724425	456861	391431	495401	519143	777105	456008	352653	469159	487364	621031	540826	574117	572241	501425	503882	397161	339626	437947	404881	434606	525207	490501	636163	367067	452436	624898	743884	698408	554703	604038	650608	357180	377954	545554	613123	598377	644113	600919	758491	-0.293414	0.0838529	-0.0256416	0.901241	0.111673	0.41764	0.00370363	0.987	0.192203
LmxM.12.0570	367420	234289	214531	306317	202255	385361	187763	264836	296657	280231	374230	270720	479889	527974	358873	346172	247230	223080	244482	261313	364480	384315	440626	339860	541966	395897	506930	521651	535094	509729	519540	299572	307247	435109	454108	652693	467029	475759	463511	539159	0.0184608	0.919443	0.567039	0.0110377	0.326429	0.0778372	0.513663	0.028479	0.395218
LmxM.12.0620	1.22703e+07	1.06478e+07	9.58117e+06	9.88014e+06	8.68679e+06	4.92782e+06	4.22837e+06	5.61723e+06	5.59388e+06	5.98595e+06	3.71041e+06	4.53538e+06	5.08587e+06	4.57065e+06	5.77759e+06	7.50217e+06	6.93181e+06	6.06033e+06	6.89463e+06	4.63268e+06	5.85432e+06	5.94374e+06	5.72551e+06	4.87246e+06	4.01515e+06	6.27568e+06	6.75935e+06	5.21235e+06	6.85706e+06	5.97832e+06	5.14734e+06	3.74057e+06	5.1944e+06	4.82092e+06	4.88904e+06	5.60214e+06	5.61825e+06	4.88803e+06	5.03786e+06	4.75111e+06	-0.683179	0.000163798	-0.00159241	0.990404	0.400751	0.00453359	-0.146688	0.22666	0.140853
LmxM.12.0670	2.27649e+07	2.27648e+07	2.11728e+07	2.25893e+07	1.85331e+07	1.46335e+07	1.29869e+07	1.46755e+07	1.71789e+07	1.63016e+07	1.46723e+07	1.4683e+07	1.70206e+07	1.86676e+07	1.76014e+07	1.8316e+07	1.75312e+07	1.70699e+07	1.79504e+07	1.42646e+07	1.69744e+07	1.79995e+07	1.81256e+07	1.66894e+07	1.51767e+07	2.26794e+07	2.16915e+07	2.05226e+07	2.37751e+07	2.25011e+07	1.91444e+07	1.52814e+07	1.8587e+07	1.85402e+07	1.82459e+07	2.30121e+07	2.16782e+07	2.08346e+07	2.09979e+07	1.90382e+07	-0.342128	0.00119319	0.168948	0.0926424	0.432886	0.000150196	0.247165	0.0167173	0.357202
LmxM.12.1130	267166	289362	270628	237765	253479	389909	335712	313842	340948	355701	304562	291842	274653	252508	246533	166225	189861	127237	169090	179608	176289	192579	189446	205122	179942	190122	183936	144826	179997	172449	181436	166562	208259	129157	124402	160128	176758	151657	123286	139898	-0.674017	0.000170532	-0.878285	9.67608e-06	-0.654611	0.000121514	-1.12452	1.02298e-05	-0.871888
LmxM.12.1170	2.4162e+07	1.90238e+07	2.14094e+07	2.80946e+07	2.34433e+07	2.54696e+07	2.12524e+07	2.15984e+07	2.78289e+07	3.04819e+07	3.01258e+07	3.03504e+07	3.04116e+07	3.36917e+07	2.91913e+07	2.63123e+07	2.23421e+07	2.5554e+07	2.34944e+07	2.42135e+07	2.56087e+07	2.54099e+07	2.16675e+07	2.85481e+07	2.54064e+07	2.81796e+07	2.80399e+07	3.23345e+07	3.4887e+07	2.75099e+07	3.0624e+07	2.61463e+07	3.09983e+07	2.73674e+07	3.09005e+07	3.08399e+07	3.1325e+07	3.2073e+07	3.28336e+07	3.59455e+07	0.0797848	0.406629	0.00885717	0.938607	-0.0314842	0.694372	0.216337	0.0602859	0.0838366
LmxM.12.1190	66463.6	33129.7	381341	421401	449633	97331.8	35731.7	542540	412045	431696	70828.2	11559.6	462266	484077	427121	73876.9	72731.7	460910	604627	400109	88515.2	30576.3	394992	336439	156687	29629.8	234228	399711	374149	489921	58458.8	58536	549074	392930	501250	86510.2	462859	459913	542801	370196	0.382582	0.70845	-0.514853	0.602752	0.539998	0.673475	0.0281762	0.976654	1.11269
LmxM.12.1200	498956	587844	534677	647415	558951	615209	443572	504794	483683	489348	443944	359412	347940	363461	484315	378051	327071	347415	351307	274618	435214	291197	413793	327680	488118	312966	263056	278696	361500	339489	254187	266496	296735	310064	306779	264462	246132	191984	291480	215059	-0.755084	1.22696e-05	-0.391743	0.0291594	-0.359033	0.0185297	-0.818384	1.09111e-05	-0.728199
LmxM.12.1220	233944	182884	191299	210613	161283	175815	143023	168049	204557	191022	71267.3	70312.6	128635	94505.7	149448	91625	66033.7	140400	63220.8	132140	59663.9	83645.8	93329.4	78639.4	74637.7	126800	95627.4	75454.4	44887.3	39019.6	78462	26479.8	40289.9	114071	93254.8	29541.8	46435.2	59036.5	61947.3	63166.7	-1.05839	0.000592599	-1.18329	1.67261e-05	-0.501237	0.166327	-1.50695	0.00109456	-0.968884
LmxM.13.0030	668276	475700	566881	634496	539952	554778	510527	477511	464360	387932	485627	455493	434523	404127	503734	433723	408047	326819	422411	362502	379600	436458	506341	418944	298200	314764	442743	399305	555257	391564	373386	385012	341091	277500	452803	350714	411545	365734	412299	338092	-0.560269	0.000384724	-0.243402	0.146677	-0.138709	0.343337	-0.396676	0.0163505	-0.282188
LmxM.13.0080	223069	229332	236647	253667	214067	224779	186055	216263	175571	177008	174746	207424	200355	155812	185537	157688	150071	136826	164539	121809	166432	158812	181000	139606	135024	120519	161399	135710	166491	152624	120423	151593	150883	146417	152596	169339	161548	142837	158116	155190	-0.668112	9.87212e-05	-0.328014	0.0531831	-0.329212	0.0325031	-0.438269	0.00592351	-0.226127
LmxM.13.0140	4.13745e+06	3.64603e+06	3.50069e+06	4.18033e+06	3.48329e+06	2.49219e+06	2.54343e+06	2.44503e+06	3.09115e+06	2.78534e+06	1.69397e+06	2.08083e+06	2.08463e+06	2.21182e+06	2.22598e+06	2.25647e+06	2.53238e+06	2.27246e+06	2.18416e+06	2.17125e+06	1.65475e+06	2.07179e+06	1.95897e+06	2.26843e+06	1.4837e+06	2.59652e+06	2.64458e+06	2.3764e+06	2.28804e+06	1.78916e+06	2.14468e+06	1.33005e+06	2.07606e+06	2.44339e+06	2.32302e+06	1.49606e+06	1.90148e+06	2.00641e+06	2.00494e+06	1.93829e+06	-0.728472	4.6949e-07	-0.512312	0.00119731	0.176952	0.154152	-0.397814	0.0205206	-0.141155
LmxM.13.0200	9.10279e+06	7.9315e+06	7.67792e+06	9.73815e+06	7.40266e+06	1.07013e+07	9.78252e+06	9.96969e+06	8.83408e+06	8.16959e+06	1.37999e+07	1.30984e+07	1.33287e+07	1.29082e+07	8.4854e+06	1.06565e+07	9.02061e+06	8.94554e+06	8.74014e+06	7.24932e+06	1.22741e+07	1.13387e+07	1.07897e+07	9.65851e+06	8.30938e+06	1.0785e+07	1.01202e+07	9.68957e+06	1.21342e+07	1.41344e+07	1.36086e+07	1.24071e+07	1.05303e+07	1.05266e+07	1.14396e+07	1.58888e+07	1.30585e+07	1.22424e+07	1.34797e+07	1.43067e+07	0.0894494	0.408843	0.135608	0.260491	-0.108174	0.458441	0.301423	0.0082275	0.17849
LmxM.13.0210	3516.53	7524.4	4705.6	7597.83	5366.66	5450.17	9815.5	5114.64	935.896	3753.25	1158.8	4176.63	516.229	512.603	218.48	1107.44	5996.46	7494.49	521.27	1090.67	3589.95	1972.76	2098.7	307.169	58.2393	2314.73	1431.32	813.975	236.755	940.516	2438.99	1617.6	858.338	1744.27	650.774	18.8832	464.85	832.164	241.155	745.677	-1.49745	0.122569	-2.36393	0.0967582	0.220338	0.874035	-1.59319	0.110581	-1.54697
LmxM.13.0220	1.98833e+06	1.69669e+06	2.02596e+06	2.38542e+06	1.96206e+06	1.99889e+06	1.72824e+06	2.02187e+06	2.21664e+06	1.70982e+06	1.78088e+06	1.95456e+06	1.92564e+06	1.98796e+06	1.62066e+06	2.52582e+06	2.58775e+06	2.05881e+06	2.43709e+06	2.11107e+06	2.42476e+06	2.54073e+06	2.65311e+06	2.3386e+06	1.6399e+06	2.37822e+06	2.19009e+06	2.24559e+06	2.73031e+06	2.76746e+06	2.39586e+06	2.41542e+06	2.81536e+06	2.44332e+06	2.45345e+06	2.45383e+06	2.66285e+06	2.4669e+06	2.71911e+06	2.73599e+06	0.22278	0.0431549	0.248722	0.0886378	0.40659	0.000922974	0.376677	0.0012494	0.494653
LmxM.13.0250	78387.7	67219.4	66274.4	89956.7	64564.5	43311.4	70554.2	62480.1	37250.1	46754	19495.3	39034.9	39657.9	43492.9	28391	44865.4	34452.6	62905.3	21356.8	61854.5	30718	30773.2	30878.7	28939.6	32112.1	39315.7	16744.5	32442.1	12699.4	13060.7	22857.6	9924.13	13759.3	45079	22863.1	9774.44	20514.2	21197.2	43331.6	28786.3	-0.796191	0.0174928	-0.723135	0.0178252	-0.679012	0.119064	-1.33833	0.00612225	-0.562665
LmxM.13.0280	9.49853e+06	9.86327e+06	1.00542e+07	1.3412e+07	9.96302e+06	1.09264e+07	1.40412e+07	9.72442e+06	1.10517e+07	1.23545e+07	7.17462e+06	7.64951e+06	7.57665e+06	7.22472e+06	8.30993e+06	7.60955e+06	9.03169e+06	1.00955e+07	1.09436e+07	1.73407e+07	9.1085e+06	6.64911e+06	1.01551e+07	9.09922e+06	8.00771e+06	1.0865e+07	9.24651e+06	4.97845e+06	6.25096e+06	5.85027e+06	6.96585e+06	8.25672e+06	1.02367e+07	7.62221e+06	8.47781e+06	3.80278e+06	6.19193e+06	5.9227e+06	7.9445e+06	9.06753e+06	0.0130062	0.946621	-0.436892	0.00408099	-0.0897623	0.633843	-0.484131	0.00136076	-0.262649
LmxM.13.0550	1.04747e+06	896409	1.08635e+06	1.22225e+06	1.05297e+06	950138	891280	857861	967588	801413	783852	666684	555426	569402	684280	648773	791831	768400	740746	755582	572437	657143	676698	614183	354695	734575	630515	521005	521611	432497	666231	594427	512659	652637	605532	355857	525974	471538	563838	492395	-0.51419	0.000104975	-0.668923	0.00132137	-0.210963	0.17879	-0.562339	8.84941e-05	-0.441291
LmxM.13.0560	9.58122e+06	9.51937e+06	8.82332e+06	7.75486e+06	8.03013e+06	9.49063e+06	1.06972e+07	1.03346e+07	9.46312e+06	1.00308e+07	1.05376e+07	1.17783e+07	9.12203e+06	8.42874e+06	8.87394e+06	1.3005e+07	1.16421e+07	1.09105e+07	1.30927e+07	1.00003e+07	1.289e+07	1.00332e+07	1.18534e+07	1.03649e+07	1.32884e+07	9.28534e+06	1.07321e+07	9.78335e+06	8.99638e+06	1.0468e+07	1.1906e+07	1.45735e+07	1.29062e+07	1.34544e+07	1.35238e+07	1.30664e+07	1.15194e+07	1.0954e+07	1.05514e+07	1.01298e+07	0.421932	0.00050398	0.21682	0.0433485	0.0233253	0.813504	0.406513	7.89848e-05	0.211459
LmxM.13.0690	739235	611005	644855	779901	744327	732202	657451	609536	978073	913909	750556	748289	623283	774549	580449	517779	616775	561736	698958	659421	692553	717153	706982	728582	507779	624381	631758	572201	771987	939205	729548	799600	1.04363e+06	717499	752510	643567	591222	570556	755006	856948	-0.206408	0.0715967	-0.202732	0.221612	0.0112739	0.938381	0.0651349	0.675286	-0.0328231
LmxM.13.0710	875974	790679	908934	1.1783e+06	925244	1.4288e+06	608140	642514	1.03811e+06	863053	655126	918396	1.1328e+06	1.38533e+06	1.03945e+06	825984	599508	674537	1.02002e+06	632678	764511	984235	866689	736957	663986	646726	972768	1.09602e+06	1.34653e+06	1.28781e+06	907523	500781	728245	1.16538e+06	861556	1.296e+06	1.19909e+06	1.0818e+06	1.12183e+06	1.40006e+06	-0.334167	0.0443803	-0.129682	0.549552	0.0569699	0.80194	-0.117998	0.657706	0.285562
LmxM.13.0780	47.8428	6727.44	5285.75	7161.04	6380.05	8.36343	45.8508	18.0128	7353.79	5393.74	4776.7	10356.6	3908.28	1992.25	9948.42	5906.51	21979.7	9520.95	10891.8	9628.31	15689	14635.9	18211.9	7929.85	11669.9	6162.39	13085.2	14037.5	6200.72	5192.21	8452.95	9949.69	12168	6693.74	6.05256	18519.1	29742.1	6599.61	10837.9	20401.2	2.14072	0.11731	6.07912	0.00599546	0.649893	0.324678	3.44147	0.234496	1.54249
LmxM.13.0810	800096	546593	442176	728492	644633	655723	446595	504779	605922	750409	678824	488596	622895	616882	563507	535209	457118	446126	564028	557939	530009	410011	457768	530084	413832	447929	497647	466147	575264	773369	532290	468882	599250	526635	518695	636623	567945	545830	576566	670933	-0.280532	0.0862954	-0.324591	0.0588119	-0.127107	0.417453	-0.143646	0.323934	0.0176405
LmxM.13.0820	686216	661226	746893	974105	671348	782748	823748	960723	819970	892167	918286	758433	804342	893829	783386	876306	896328	858388	1.02352e+06	924999	1.04337e+06	968223	1.18488e+06	999069	666594	1.00514e+06	1.08271e+06	731351	1.27774e+06	1.46441e+06	1.02156e+06	1.09961e+06	963579	920219	1.03693e+06	1.36119e+06	1.29242e+06	1.10676e+06	1.26008e+06	1.22048e+06	0.305232	0.015704	0.162964	0.28401	0.384946	0.0314828	0.237698	0.0184857	0.586478
LmxM.13.0830	1.7017e+06	1.49899e+06	1.15602e+06	1.80755e+06	1.47107e+06	1.64396e+06	1.5482e+06	1.93808e+06	1.88158e+06	2.21766e+06	2.43478e+06	2.58635e+06	3.45712e+06	3.96528e+06	3.22101e+06	2.17838e+06	1.70305e+06	1.86035e+06	2.11749e+06	1.69528e+06	2.00649e+06	3.03572e+06	2.694e+06	2.68718e+06	4.36958e+06	2.0405e+06	2.80707e+06	4.49554e+06	3.31158e+06	4.22335e+06	2.7457e+06	2.37369e+06	2.44033e+06	4.55059e+06	4.12915e+06	4.74182e+06	4.69698e+06	4.57152e+06	4.69588e+06	5.20361e+06	0.331957	0.0173809	0.645332	0.00248193	0.0746334	0.72856	0.771978	0.00149534	0.632307
LmxM.13.0880	3.04286e+06	2.39903e+06	2.74424e+06	3.02184e+06	2.8621e+06	2.83282e+06	2.47e+06	3.03776e+06	3.27438e+06	3.80054e+06	2.28921e+06	1.80738e+06	2.46629e+06	2.94113e+06	2.94973e+06	2.37053e+06	2.02302e+06	1.76614e+06	2.55529e+06	2.35852e+06	2.23229e+06	1.93938e+06	2.66927e+06	2.58321e+06	2.19509e+06	1.91112e+06	1.95709e+06	2.65404e+06	3.00941e+06	3.54497e+06	1.83171e+06	1.85264e+06	2.61032e+06	2.58952e+06	2.52766e+06	1.99446e+06	1.94599e+06	2.00418e+06	2.16861e+06	2.45986e+06	-0.352621	0.00567853	-0.402633	0.0074704	0.0517043	0.785921	-0.437939	0.0089949	-0.218634
LmxM.13.0900	111389	99968.1	75624.7	100851	81453.8	129995	98454.4	206325	139020	123204	325493	205907	290051	254256	241822	181572	87784.7	85426.9	129279	83033.4	258361	200453	298937	249021	174650	282863	299475	277809	499049	452172	268524	234540	206017	204422	242004	672774	576651	458572	445885	428575	0.21585	0.366465	0.779196	0.00278309	0.430305	0.0438673	0.765396	0.00136438	0.966005
LmxM.13.0940	103354	110786	111455	83995.4	97690.8	138723	89465.1	95688.1	107544	91468.3	132467	96553.1	104690	67548.3	97950.6	67097.8	53322.9	34793	51579.5	57313.9	73140.6	43820.1	55069.7	66351.8	50967.3	82843.2	69553.5	75255.7	69597	63683.3	62826.3	45276.5	40899.9	65416.9	73964.3	65482.6	63308.4	62387.8	49054.1	57032.7	-0.966128	0.00032811	-0.858139	0.00168903	-0.440932	0.0391194	-0.875042	0.0017531	-0.722795
LmxM.13.0970	2.12888e+06	1.65672e+06	1.55288e+06	1.64002e+06	1.57362e+06	1.22018e+06	1.01664e+06	1.21254e+06	1.17654e+06	1.20315e+06	845842	832136	874674	892431	1.15208e+06	1.36388e+06	1.09375e+06	1.07664e+06	1.12461e+06	873387	1.1786e+06	1.08027e+06	1.02089e+06	912914	835292	1.13967e+06	950454	893930	1.07432e+06	943213	1.1512e+06	739630	1.00042e+06	1.05781e+06	1.14099e+06	898676	944056	778042	861217	823688	-0.632703	0.000168164	-0.220618	0.0830317	0.126477	0.274044	-0.210063	0.11164	-0.0869735
LmxM.13.1000	6.93618e+06	5.2562e+06	5.81384e+06	6.78603e+06	5.96841e+06	7.2719e+06	5.91452e+06	5.25177e+06	5.95379e+06	7.04392e+06	5.758e+06	4.78885e+06	4.11111e+06	4.44936e+06	4.34303e+06	5.83863e+06	5.45525e+06	5.65398e+06	5.45114e+06	5.65373e+06	5.22345e+06	3.86362e+06	4.34658e+06	4.47513e+06	3.89383e+06	4.04612e+06	3.86722e+06	3.85903e+06	3.92705e+06	3.86353e+06	4.6441e+06	5.58626e+06	4.50114e+06	3.96967e+06	4.61806e+06	3.0327e+06	3.78666e+06	3.54188e+06	4.129e+06	4.35308e+06	-0.125853	0.136473	-0.526324	0.000507102	-0.251527	0.0143796	-0.429141	0.00208595	-0.31664
LmxM.13.1030	1.42819e+06	1.26457e+06	1.27372e+06	1.434e+06	1.31815e+06	1.64291e+06	1.26285e+06	1.45966e+06	1.61078e+06	1.76531e+06	1.8406e+06	1.65658e+06	1.73302e+06	1.94077e+06	1.64646e+06	1.49116e+06	1.34072e+06	1.42763e+06	1.52721e+06	1.37771e+06	1.50834e+06	1.49878e+06	1.77729e+06	1.58374e+06	1.39244e+06	1.81143e+06	1.66902e+06	1.90167e+06	2.0854e+06	2.54689e+06	1.68829e+06	1.60509e+06	1.93709e+06	1.67098e+06	1.83882e+06	2.07036e+06	1.94443e+06	1.94291e+06	2.05319e+06	2.26411e+06	0.093157	0.212172	0.00822756	0.943884	0.170955	0.14822	0.181067	0.0956079	0.221316
LmxM.13.1060	2.25336e+07	2.17509e+07	2.30371e+07	2.52736e+07	2.38254e+07	2.84535e+07	2.25403e+07	2.81351e+07	2.73495e+07	2.52982e+07	3.38489e+07	2.85184e+07	3.01513e+07	3.04806e+07	2.73986e+07	2.47505e+07	2.14478e+07	2.33946e+07	2.60416e+07	2.48417e+07	2.8246e+07	2.68744e+07	3.07052e+07	2.94593e+07	2.69114e+07	3.24469e+07	3.62132e+07	3.50335e+07	3.54368e+07	3.45508e+07	3.02445e+07	2.94938e+07	2.89317e+07	2.92172e+07	3.08721e+07	3.68521e+07	3.58557e+07	3.3035e+07	3.4679e+07	4.33765e+07	0.0481614	0.474218	0.113133	0.210469	0.210416	0.00841889	0.179765	0.0266563	0.28674
LmxM.13.1090	2.47141e+06	1.96266e+06	1.84363e+06	2.35684e+06	1.98018e+06	2.70871e+06	2.40224e+06	2.21067e+06	2.68491e+06	2.51083e+06	2.67542e+06	2.6285e+06	2.70268e+06	2.95049e+06	3.0484e+06	2.42171e+06	2.4128e+06	2.56994e+06	2.69594e+06	2.56723e+06	2.92865e+06	2.42834e+06	2.92261e+06	2.98282e+06	2.19616e+06	2.53465e+06	2.93633e+06	2.90026e+06	2.78912e+06	3.02197e+06	2.67963e+06	2.62881e+06	2.79564e+06	2.98859e+06	2.94536e+06	2.57204e+06	2.98168e+06	3.14679e+06	2.88714e+06	3.05702e+06	0.263257	0.0109464	0.0979242	0.394926	0.0179759	0.817909	0.167604	0.0532489	0.0634564
LmxM.13.1100	1.73709e+07	1.72914e+07	1.97012e+07	1.84796e+07	1.69012e+07	1.98606e+07	1.92947e+07	2.12422e+07	1.88767e+07	1.82299e+07	2.5183e+07	2.49317e+07	2.41084e+07	2.54332e+07	2.21691e+07	1.91735e+07	1.85993e+07	1.78308e+07	1.94764e+07	1.80314e+07	1.96991e+07	2.19696e+07	2.47044e+07	2.10123e+07	1.9131e+07	2.17583e+07	2.19049e+07	2.23452e+07	2.55527e+07	2.38666e+07	2.26027e+07	2.56461e+07	2.35494e+07	2.18247e+07	2.369e+07	2.89868e+07	2.54708e+07	2.4455e+07	2.71791e+07	2.96238e+07	0.0545792	0.369267	0.12352	0.183222	-0.0787933	0.264033	0.266641	0.0015266	0.153681
LmxM.13.1110	25039.7	30582.3	30139.6	37000.4	62599.5	39192.2	40011.2	38725.1	50406.7	43097.1	60295.5	49522.7	64450.7	101424	59524.5	84067.3	56633.3	21456.3	66527.5	47259.2	47859.5	49261.4	36417.8	77144.6	55947.2	30830.3	51349.6	86071.8	122337	45890.6	43130.8	46846.2	45807.4	43935.2	71955.6	109549	99263.1	95022.8	99957	96636.1	0.517375	0.189291	0.298019	0.2723	-0.120583	0.736276	0.229854	0.330622	0.620551
LmxM.13.1200	124469	164833	207368	227258	242994	170823	209135	182618	338841	338096	151170	213717	204900	207777	176703	118971	167179	163421	189801	233252	142930	174254	190812	203205	105622	143650	189866	161631	204843	279318	129851	196202	255068	198043	163795	102325	180012	141937	200905	246592	-0.141452	0.518356	-0.574663	0.0351693	0.0107029	0.95365	-0.365203	0.153983	-0.181601
LmxM.13.1210	1.10892e+07	1.06759e+07	9.80067e+06	1.1447e+07	9.91185e+06	4.63621e+06	3.3728e+06	4.28908e+06	3.4439e+06	3.09148e+06	1.47403e+06	1.38692e+06	1.34159e+06	1.13434e+06	1.12949e+06	2.16111e+07	1.8947e+07	1.85414e+07	1.93356e+07	1.63442e+07	8.75436e+06	7.7956e+06	8.06776e+06	7.50487e+06	5.97229e+06	1.87627e+06	1.91745e+06	1.89243e+06	2.45896e+06	2.48912e+06	9.51532e+06	9.1204e+06	8.98835e+06	8.18609e+06	9.30138e+06	2.99637e+06	2.52633e+06	2.53747e+06	2.31145e+06	2.71481e+06	0.837572	1.00614e-07	1.02221	2.52007e-06	0.713577	4.73216e-05	1.27562	6.61347e-08	1.02004
LmxM.13.1220	2.26627e+08	2.13844e+08	2.16163e+08	2.0473e+08	2.16161e+08	2.78464e+08	2.48998e+08	2.51463e+08	2.38948e+08	2.39978e+08	2.95172e+08	2.58475e+08	2.64526e+08	2.77125e+08	2.65806e+08	2.62812e+08	2.60018e+08	2.46956e+08	2.54167e+08	2.39607e+08	3.12215e+08	2.82963e+08	2.58414e+08	2.81784e+08	2.84814e+08	2.70548e+08	2.76982e+08	2.80949e+08	2.90855e+08	3.03419e+08	3.12013e+08	3.51335e+08	2.89862e+08	2.95204e+08	3.00378e+08	3.44078e+08	2.91548e+08	3.00861e+08	3.00451e+08	3.34584e+08	0.229703	0.000341249	0.174775	0.0344381	0.0643388	0.277756	0.298948	0.000922846	0.205832
LmxM.13.1280	608324	523533	540903	444114	470976	607554	485135	468781	445895	436917	431919	344863	299534	248411	275213	473037	406842	320632	354972	300621	408544	301478	339730	262205	212417	180334	209153	143560	228944	119889	331761	247921	272585	215933	289346	222235	174870	197021	184969	166565	-0.490415	0.00324966	-0.70597	0.0014194	-0.871844	0.00086402	-0.852853	4.59321e-05	-0.73854
LmxM.13.1370	391364	415544	369660	515941	464574	469835	458762	346392	570786	576855	292621	275995	327569	411528	343065	343512	264513	323967	333169	399307	289230	237928	333634	349727	293546	229900	253796	243714	259871	234616	269279	272907	289698	212055	273666	208273	205591	252214	212894	186539	-0.375905	0.0121796	-0.676528	0.00127938	-0.421394	0.004654	-0.862909	0.000100333	-0.624485
LmxM.13.1380	121550	133792	163408	155125	167414	201001	242462	320560	473353	305772	363168	392421	421055	388743	304059	314342	283334	285516	349824	380103	398967	435710	664184	592781	295504	384356	664810	420056	535828	632842	390003	611264	606679	397993	421861	693560	658440	648402	833686	734466	1.12291	1.6354e-06	0.632194	0.0250905	0.471873	0.0126265	0.684959	0.00984339	0.935188
LmxM.13.1420	443373	355840	342854	436987	341965	336006	268617	237541	341967	382705	217438	161889	290387	244684	338485	201034	136486	174369	174813	208809	191078	175072	158587	184962	205407	200592	161829	168145	174191	169240	214070	114830	149399	193545	188123	139755	152779	137232	150966	164184	-1.10649	3.14678e-06	-0.75984	0.000371615	-0.479084	0.0201577	-0.878243	0.000630906	-0.70862
LmxM.13.1580	312575	486170	398169	396697	405569	615505	488168	482923	457801	474468	641255	579116	498544	484292	680342	634830	503879	533014	530891	440398	695796	576236	593630	572870	523411	609207	620745	567264	540722	662489	649818	662965	562607	601007	526773	642882	598306	541477	583351	628351	0.406763	0.00751428	0.235813	0.08627	0.0666266	0.573556	0.256737	0.0372534	0.0647335
LmxM.13.1630	809499	577944	586303	896826	634341	744798	452647	428492	567370	711522	546668	410787	481504	552283	646556	627511	387034	518675	785089	536255	557845	441114	474080	428603	538633	566688	327898	479459	473819	426382	513257	387155	583310	529353	454853	414102	415193	476375	491229	507324	-0.311397	0.113983	-0.222922	0.214923	-0.220218	0.185319	-0.212643	0.244908	-0.183923
LmxM.13.1650	1.01995e+06	868464	716588	781359	778489	1.28343e+06	933677	767089	689526	710023	886645	583420	543490	510468	585709	928209	805567	797772	830236	903792	857996	609438	736644	741295	594215	496867	461564	402981	441487	411191	753937	682305	644507	621466	564613	525233	507330	514021	458724	501250	0.0426506	0.676092	-0.281454	0.131416	-0.464973	0.00665809	-0.390345	0.0334911	-0.283257
LmxM.13.1680	750991	596194	559574	535780	601739	850903	456558	660827	672417	836431	714243	550858	585066	701080	638560	475452	440185	490347	399121	361598	510260	306012	353220	526699	449642	615138	520085	547125	614991	769174	664221	471994	586702	511746	482552	542184	518597	537671	525500	625584	-0.489451	0.00111696	-0.693304	0.00373241	-0.063138	0.614324	-0.333699	0.0720466	-0.210416
LmxM.14.0030	284955	161245	128162	117432	111441	94982.9	100021	111921	116418	107416	95407.2	110005	105340	109595	114677	90385.5	116491	38474.8	116338	87399.4	123808	109323	105920	84488.6	97962	127713	129687	144290	95499.8	122722	106496	120971	112965	98019.8	80121.5	131197	103538	125680	95504.5	101221	-0.845134	0.0253257	-0.032846	0.853469	0.202264	0.191108	-0.0436605	0.784899	0.0496454
LmxM.14.0040	296029	250185	210916	203263	199472	267513	264288	241099	245921	238927	286481	229063	198874	229163	214914	452410	425420	362439	360220	349986	522407	366029	401156	379086	263517	442995	348955	352280	398785	417841	492525	383763	424411	304871	425382	320716	360180	335240	283841	371354	0.759098	8.88379e-05	0.587122	0.00377614	0.763887	4.35623e-05	0.675344	0.000223496	0.533381
LmxM.14.0050	3.53376e+06	2.67819e+06	3.30714e+06	3.27852e+06	2.87263e+06	3.50266e+06	3.2451e+06	2.52111e+06	2.79419e+06	3.16252e+06	2.64897e+06	2.62674e+06	2.76007e+06	2.42412e+06	2.69038e+06	2.63845e+06	2.40389e+06	2.67363e+06	2.46368e+06	2.59029e+06	2.46952e+06	2.50878e+06	2.03903e+06	2.24265e+06	1.24087e+06	2.43968e+06	1.6769e+06	2.20693e+06	2.13966e+06	2.44505e+06	2.28407e+06	2.06398e+06	1.99805e+06	2.70863e+06	2.37624e+06	1.85342e+06	2.21558e+06	1.66908e+06	2.31621e+06	2.92936e+06	-0.289136	0.00404734	-0.569723	0.00599082	-0.281382	0.017624	-0.412481	0.00272444	-0.285878
LmxM.14.0090	17546.6	15696.9	18375.7	12832	18491.3	22088.6	20125.8	18658.6	30015.6	26725.5	48923.7	27271.4	25123.3	25686.4	34484.2	26281.2	18669.2	22239.4	24666.5	24431.8	15191	20668.6	45192.1	17933.5	16736.6	18364.1	23969.9	22004.1	26681.3	49219.5	32220.9	34566.3	41394.3	16750.7	20027.3	31230.1	36011.3	32007.8	33052.1	27093.9	0.490612	0.125821	-0.128745	0.744642	-0.244589	0.481567	0.243372	0.490069	0.0237269
LmxM.14.0120	349600	267284	310218	382570	361531	374017	290980	266953	326308	299369	291997	223512	321030	301616	307774	335810	227152	293588	315078	370025	290977	258970	292842	356781	342280	257860	271317	280449	283671	277174	261890	217641	235934	300543	315348	266845	292617	326398	319191	262724	-0.123755	0.409916	-0.0149485	0.919835	-0.0668569	0.579359	-0.230992	0.121512	0.0272045
LmxM.14.0130	293519	242514	288325	257376	253295	385639	279227	291313	401684	425855	401427	338789	383506	479973	362124	327040	260337	281697	300500	252256	382921	396213	403410	391197	294728	355769	269357	456256	473749	542429	424915	276942	503127	434000	331676	446578	435892	425802	449543	503629	0.0884652	0.436614	0.0790321	0.629402	0.0619298	0.7343	0.133493	0.476434	0.209935
LmxM.14.0150	2.22843e+06	2.41614e+06	2.01813e+06	2.25759e+06	2.18119e+06	1.72719e+06	1.47736e+06	1.74746e+06	1.67515e+06	1.59885e+06	1.40619e+06	1.25145e+06	1.35995e+06	1.53895e+06	1.28175e+06	1.79105e+06	1.69847e+06	1.66155e+06	1.63166e+06	1.56307e+06	1.45813e+06	1.56863e+06	1.07183e+06	1.20509e+06	1.22481e+06	1.44234e+06	1.38766e+06	1.2756e+06	1.38008e+06	1.36336e+06	1.48794e+06	1.04293e+06	1.32086e+06	1.27772e+06	1.39367e+06	1.1196e+06	1.28712e+06	1.12954e+06	1.2234e+06	1.17146e+06	-0.410671	5.89381e-05	-0.344528	0.012038	0.00503103	0.951958	-0.342027	0.00536524	-0.203384
LmxM.14.0180	1.52251e+06	1.25828e+06	1.44578e+06	1.52799e+06	1.51487e+06	2.12118e+06	1.89703e+06	3.39977e+06	1.98486e+06	2.03269e+06	2.95118e+06	2.75778e+06	2.89372e+06	2.6892e+06	2.33793e+06	3.19889e+06	3.04968e+06	2.96828e+06	3.2653e+06	3.07833e+06	3.41701e+06	2.75975e+06	3.23371e+06	3.27447e+06	2.1284e+06	1.88301e+06	1.95418e+06	2.0927e+06	2.3978e+06	2.55957e+06	4.05085e+06	4.10727e+06	4.37827e+06	3.87794e+06	3.95893e+06	4.36197e+06	4.43975e+06	4.28249e+06	4.06174e+06	4.65735e+06	1.10092	1.6975e-09	0.389004	0.0397303	-0.32951	0.00711029	0.868138	4.57307e-05	0.681076
LmxM.14.0220	1.25879e+06	1.107e+06	1.0365e+06	927910	986708	1.35043e+06	960608	1.25317e+06	1.0539e+06	1.36314e+06	1.48331e+06	938981	1.16421e+06	1.45176e+06	1.13499e+06	1.25828e+06	1.12135e+06	1.16677e+06	1.15462e+06	1.11343e+06	1.29249e+06	1.08348e+06	1.09431e+06	1.25616e+06	514966	1.15657e+06	1.06737e+06	1.33963e+06	1.50068e+06	1.66106e+06	1.34887e+06	1.21042e+06	1.41491e+06	1.14503e+06	1.11467e+06	1.45747e+06	1.24639e+06	1.12644e+06	1.33487e+06	1.64011e+06	0.135694	0.147554	-0.247258	0.282713	0.125131	0.424139	0.0672547	0.578127	0.14913
LmxM.14.0230	155105	150850	167231	106857	155303	130528	155930	168392	161972	137382	131180	127400	136977	120971	154682	138520	164529	169208	204434	182375	143347	152570	117225	154207	162303	122500	125688	136136	128729	125334	139093	160312	127366	127690	130765	118681	118046	134296	119750	7717.81	0.229361	0.16333	-0.0498387	0.760767	-0.0682019	0.589099	-0.137095	0.325587	-0.924521
LmxM.14.0240	835583	761820	681445	958270	931577	1.1315e+06	986360	967631	1.03594e+06	1.08706e+06	1.21056e+06	1.20877e+06	1.11327e+06	1.19415e+06	1.24938e+06	986462	921309	994995	1.059e+06	1.02923e+06	1.00678e+06	1.15169e+06	1.17049e+06	1.16094e+06	1.42764e+06	1.18129e+06	1.22175e+06	1.47078e+06	1.507e+06	1.58019e+06	1.07609e+06	1.3079e+06	1.35285e+06	1.2911e+06	1.38509e+06	1.42922e+06	1.45722e+06	1.43939e+06	1.53916e+06	1.85917e+06	0.269566	0.017583	0.177442	0.138982	0.211292	0.0507135	0.297059	0.006395	0.363901
LmxM.14.0260	517943	425255	381858	474754	354888	771607	582418	585461	671609	735477	899341	810535	771581	856377	857839	767699	703101	698948	766254	795113	784166	724678	732884	749930	840328	555413	633521	581212	759888	783347	695499	687121	1.04482e+06	858800	869209	701777	799865	687636	784361	1.02459e+06	0.803947	6.35491e-06	0.202799	0.109925	-0.352612	0.00797166	0.304005	0.0425654	-0.0827217
LmxM.14.0270	196263	164383	200736	172730	144328	245637	193678	230611	189681	205733	277429	267433	261926	240397	303519	241064	177845	202246	203889	159878	275907	236967	328723	232770	175942	291993	295598	317092	272521	272329	238485	295678	272160	294974	233072	390857	297855	374121	288350	271124	0.161577	0.280296	0.207949	0.258112	0.103706	0.339864	0.324749	0.0239568	0.252774
LmxM.14.0310	4.86485e+06	4.06306e+06	4.0725e+06	4.08491e+06	3.59625e+06	2.95439e+06	2.42737e+06	2.42268e+06	3.14139e+06	3.1713e+06	2.37448e+06	2.30789e+06	2.21274e+06	2.58138e+06	3.42163e+06	3.86887e+06	4.2158e+06	3.91445e+06	3.66688e+06	2.66374e+06	3.37258e+06	3.47551e+06	3.04265e+06	2.89094e+06	2.56413e+06	3.81876e+06	3.44973e+06	2.91024e+06	2.89817e+06	2.88657e+06	3.4659e+06	2.67588e+06	2.85184e+06	2.74242e+06	2.55617e+06	2.55582e+06	2.79384e+06	2.59582e+06	2.41385e+06	1.92246e+06	-0.184627	0.147381	0.122216	0.320196	0.316477	0.0271449	0.0198464	0.860055	-0.0632635
LmxM.14.0350	3.04194e+06	2.71669e+06	2.70745e+06	2.81803e+06	2.63219e+06	2.96719e+06	2.81729e+06	3.10248e+06	2.93139e+06	2.94206e+06	4.18685e+06	3.73112e+06	3.98223e+06	3.99784e+06	3.95574e+06	3.6682e+06	3.248e+06	3.3474e+06	3.29022e+06	3.16878e+06	4.30437e+06	3.69167e+06	4.07715e+06	3.52706e+06	2.61225e+06	3.93174e+06	3.81257e+06	3.92885e+06	4.74227e+06	4.42282e+06	4.14496e+06	3.81479e+06	3.99881e+06	3.57923e+06	4.04493e+06	5.17249e+06	4.59893e+06	4.36447e+06	4.44396e+06	5.03782e+06	0.265008	0.00171044	0.283233	0.0386551	0.0656731	0.411486	0.406613	5.04454e-05	0.248078
LmxM.14.0360	87970.9	866480	1.37319e+06	605359	1.12388e+06	93011.7	1.00983e+06	1.04628e+06	826593	928667	716105	488326	621128	662266	1.01807e+06	44840.9	78122.4	25708.2	15722.6	20573.2	59756.3	36350.2	16521.3	19308.2	24623.8	35945.4	30027.5	31759.5	26387.5	15010.4	38489	44709.2	17943.8	12668.8	13957.9	50338.8	10770.2	25348.9	19458.6	54867.8	-4.24424	0.000381818	-4.41521	6.03835e-05	-4.67252	1.6921e-10	-4.74397	1.69745e-05	-4.65014
LmxM.14.0370	65346.9	4397.46	32536.5	52738.5	66187.4	435.293	12061.8	80158.7	54889.9	73470.7	15975.5	20830.5	73501.8	80965.8	30091.6	40473	15868	69334.4	100980	73409.8	47020.2	58367.6	41046.1	89465.6	50774.1	1307.16	71747.7	92126.5	81115.7	68268.8	8989.72	18676.1	54757.3	95288.9	66296.5	1985.09	81013.5	74189.9	66557.4	4806.39	0.667658	0.397619	1.64719	0.231713	-0.0633513	0.955974	1.01934	0.462483	-0.792947
LmxM.14.0430	600242	517276	314250	418492	419176	618866	391096	447051	527799	449064	538337	332150	320302	336867	423962	477214	426183	344247	332570	369276	382937	311065	353273	406293	722937	369837	314066	300069	316553	247562	478047	327934	341459	205378	336728	346763	286230	424056	327591	260378	-0.198648	0.254199	-0.2106	0.336503	-0.31648	0.071106	-0.558473	0.0166326	-0.237602
LmxM.14.0480	179037	232424	343044	218645	198228	255696	363514	345144	194365	352455	477575	469865	578388	649158	499816	456540	495126	357229	359530	399125	544650	514375	594516	624662	280091	446375	561477	769834	731638	676334	569081	641258	660129	713387	615774	1.02717e+06	853378	889870	663109	1.10311e+06	0.845437	0.000278241	0.745797	0.00716007	0.236184	0.153498	1.1179	2.46236e-05	0.752032
LmxM.14.0530	216591	296682	289960	288779	218493	191960	227404	309831	198718	272269	300699	325640	394488	361177	379765	274066	293541	342136	283438	226944	357428	314259	386808	304001	220241	413495	379703	524716	385413	503874	302633	277930	304320	456245	362693	541064	511566	563084	461380	408065	0.118146	0.419356	0.398218	0.0534662	0.318871	0.0271429	0.50663	0.0131681	0.493887
LmxM.14.0570	1.81932e+06	1.52827e+06	1.58732e+06	1.86219e+06	1.44169e+06	1.66337e+06	1.50025e+06	1.48892e+06	1.71326e+06	1.40499e+06	1.16713e+06	1.14069e+06	1.19218e+06	1.34743e+06	1.2839e+06	1.07308e+06	947102	1.00086e+06	1.06273e+06	1.00519e+06	969698	952726	913727	962245	751366	974404	979393	853233	1.0747e+06	979163	900894	743913	962880	822054	913540	651446	766111	821278	782256	847983	-0.689364	2.5729e-06	-0.774649	7.0921e-06	-0.336021	0.00227354	-0.841195	1.23198e-06	-0.667224
LmxM.14.0610	2.21224e+06	2.02995e+06	1.68757e+06	1.78128e+06	1.75057e+06	1.95583e+06	1.49942e+06	1.71221e+06	1.68541e+06	1.64279e+06	1.31541e+06	1.23425e+06	1.06982e+06	1.08645e+06	1.06764e+06	1.31373e+06	1.44494e+06	1.26724e+06	1.22553e+06	1.42129e+06	1.34231e+06	1.12761e+06	1.28183e+06	1.23273e+06	848818	1.38504e+06	1.41009e+06	1.1375e+06	1.2004e+06	1.11998e+06	1.19767e+06	1.14951e+06	1.14184e+06	985758	1.11451e+06	941600	996282	1.01729e+06	1.05176e+06	908292	-0.499136	9.99598e-05	-0.555145	0.000993505	0.113602	0.281141	-0.601792	2.10548e-05	-0.228796
LmxM.14.0640	154944	152607	177120	172573	108719	180500	166529	152219	121753	117824	156083	140258	103052	114351	108270	123369	137274	139063	121408	105323	139033	133689	168257	94630	72833.5	118786	99296.7	70873	104782	71833.4	135661	177958	130600	113524	112482	104474	129823	105524	124132	79989.8	-0.276727	0.103839	-0.321299	0.199006	-0.430054	0.0464144	-0.141026	0.444165	-0.19497
LmxM.14.0705	326254	524170	739165	854935	808490	459349	584588	635459	1.15326e+06	486499	520721	876723	708356	723786	568866	341670	637972	555332	742346	713870	379116	654182	811565	738436	508913	500476	780914	615924	763693	962069	464721	791160	924835	689105	824657	692249	732880	732095	961281	1.09687e+06	-0.0891537	0.764319	-0.067992	0.794854	0.0819178	0.661675	0.202632	0.43564	0.311284
LmxM.14.0710	3.57964e+06	2.66312e+06	2.64658e+06	2.96096e+06	3.11142e+06	3.31588e+06	2.15084e+06	2.62848e+06	3.17747e+06	2.7192e+06	3.76508e+06	3.28758e+06	4.03532e+06	4.2115e+06	3.99473e+06	3.6595e+06	2.28347e+06	2.31165e+06	2.34951e+06	2.53944e+06	3.35082e+06	3.10221e+06	2.96675e+06	3.35221e+06	2.64619e+06	3.0526e+06	3.73961e+06	4.72907e+06	4.51902e+06	2.61054e+06	3.3097e+06	2.99887e+06	2.54391e+06	2.88672e+06	3.89448e+06	3.95957e+06	3.84989e+06	3.93795e+06	3.45607e+06	4.57081e+06	-0.202406	0.15107	0.151228	0.245071	-0.0799967	0.607554	0.161889	0.256279	0.0348718
LmxM.14.0780	1.78267e+06	1.34512e+06	1.24788e+06	1.49592e+06	1.27172e+06	1.10951e+06	1.02914e+06	1.29885e+06	1.13339e+06	977755	887868	848645	938681	894822	1.016e+06	1.26589e+06	1.10607e+06	1.07853e+06	1.0652e+06	1.00338e+06	1.119e+06	964678	1.01875e+06	934885	838660	1.02227e+06	848963	838502	1.08329e+06	945348	1.18049e+06	820711	1.05264e+06	1.05539e+06	1.13493e+06	760421	861781	849594	955947	835135	-0.363686	0.004429	-0.18613	0.13444	0.0425698	0.668367	-0.0856112	0.468264	-0.106547
LmxM.14.0790	289600	139151	156217	199835	180404	255629	212005	174662	187550	205337	238137	178147	190734	255929	206258	181610	145808	170910	135320	195760	193235	138496	155781	200061	126283	152028	157769	213350	282443	236829	179501	162540	173293	282437	187924	153127	198244	220026	185757	246256	-0.18414	0.355633	-0.358231	0.0646153	-0.0638868	0.735407	-0.0883827	0.611655	-0.0966714
LmxM.14.0850	212598	212409	264706	220114	200150	266229	233743	269242	225555	210958	286764	272261	258681	266170	225864	219773	182441	184850	219595	179244	259842	245549	328363	217451	234161	280590	275742	246433	280217	257733	245785	274405	263110	245683	235573	255526	259119	241974	271940	271032	-0.170427	0.180562	0.0840417	0.589674	0.0363132	0.736811	0.0730831	0.529303	-0.00802864
LmxM.14.0880	4.23299e+07	4.23105e+07	3.50314e+07	4.27619e+07	3.34915e+07	1.60469e+07	1.70811e+07	1.78933e+07	3.03163e+07	2.50394e+07	1.06972e+07	1.4497e+07	1.74464e+07	2.17409e+07	2.08292e+07	1.97099e+07	2.58048e+07	2.30508e+07	2.04199e+07	1.91598e+07	1.36178e+07	1.86773e+07	1.8533e+07	2.07631e+07	2.06469e+07	2.36759e+07	2.61402e+07	2.53818e+07	1.90787e+07	2.68265e+07	1.44188e+07	8.35074e+06	1.49239e+07	2.61354e+07	2.3635e+07	1.29082e+07	1.75857e+07	2.00329e+07	1.93921e+07	1.95061e+07	-0.858407	1.13109e-06	-0.176317	0.328906	0.542833	0.0101094	-0.349185	0.260349	0.0979032
LmxM.14.0910	5.30876e+06	4.70527e+06	4.16603e+06	5.03666e+06	4.58205e+06	6.20722e+06	5.25209e+06	5.08508e+06	5.66442e+06	5.65623e+06	6.34341e+06	5.42691e+06	5.62039e+06	5.4638e+06	4.85692e+06	5.68632e+06	5.01113e+06	4.61948e+06	5.43242e+06	4.8273e+06	5.85136e+06	5.14697e+06	5.57579e+06	6.90193e+06	5.63504e+06	6.65813e+06	6.93309e+06	6.61381e+06	6.34494e+06	7.70875e+06	6.1565e+06	5.62477e+06	5.68687e+06	6.60641e+06	6.31302e+06	6.60749e+06	6.26178e+06	7.2464e+06	6.38537e+06	7.58509e+06	0.104677	0.228158	0.0596438	0.553703	0.308039	0.00278131	0.125772	0.125516	0.299974
LmxM.14.0930	6.42344e+06	5.5463e+06	5.67027e+06	6.02519e+06	4.12875e+06	4.93202e+06	4.36884e+06	3.8283e+06	5.36276e+06	4.66679e+06	3.68348e+06	3.29924e+06	4.1595e+06	4.7106e+06	2.57099e+06	4.81313e+06	4.60959e+06	3.67234e+06	4.18569e+06	3.98298e+06	3.55478e+06	4.54808e+06	4.42394e+06	4.52322e+06	6.07767e+06	3.57943e+06	5.18984e+06	6.11197e+06	5.86904e+06	4.26638e+06	4.25843e+06	3.81518e+06	3.57976e+06	2.32637e+06	2.60639e+06	4.3256e+06	4.24229e+06	4.81644e+06	3.80349e+06	4.28644e+06	-0.377475	0.00657963	-0.0140638	0.918793	0.44307	0.0281764	-0.509894	0.00831129	0.246994
LmxM.14.0950	1.66684e+06	1.50157e+06	1.44341e+06	1.78183e+06	1.50387e+06	1.23475e+06	1.21299e+06	1.31754e+06	1.58379e+06	1.4776e+06	833820	952666	921069	988429	1.20824e+06	1.2024e+06	1.26788e+06	1.11043e+06	1.35351e+06	1.35223e+06	1.04791e+06	1.04108e+06	1.09985e+06	1.21088e+06	1.17431e+06	959834	878629	804522	902235	856408	1.17316e+06	881491	1.27114e+06	1.13375e+06	1.32407e+06	603361	873348	821822	913569	820712	-0.32872	0.00198847	-0.287301	0.0205456	-0.147403	0.182432	-0.245331	0.066596	-0.285639
LmxM.14.0990	396484	328428	438515	492998	428062	322437	282771	401727	514644	467074	326417	395287	428068	557244	521033	256221	336810	384331	415794	428239	255263	321289	509393	403312	321161	435671	470122	474910	560756	926339	370281	336531	477696	410277	436013	468631	455462	495808	464017	447739	-0.205782	0.20289	-0.140453	0.515018	0.33114	0.137993	0.0548656	0.753053	0.0910516
LmxM.14.1110	70515.7	31454.2	22226.2	23600.3	30505.8	62853.2	30384.9	34923.8	15023.2	27117.6	42864.1	20654.1	14783.3	15840.8	19560	33454.4	11443.6	18480.6	17427.9	23058.1	11893.5	26062.3	38470.9	29257.8	11373.9	11905.1	8995.36	21169.4	9733.47	59043.9	50115.7	28056	28145.8	12735.9	5665.75	20860.8	9710.88	13149.3	8315.69	21311.8	-0.728383	0.0902405	-0.555103	0.258463	-0.327617	0.557276	-0.65005	0.285799	-0.620539
LmxM.14.1160	3.01679e+07	2.73093e+07	2.5922e+07	2.78207e+07	2.70593e+07	1.97134e+07	1.7413e+07	2.1084e+07	2.29862e+07	2.42952e+07	2.03987e+07	1.85278e+07	2.16235e+07	2.50219e+07	2.4653e+07	2.62103e+07	2.46685e+07	2.29142e+07	2.40858e+07	2.23934e+07	2.21236e+07	2.44346e+07	2.4924e+07	2.45584e+07	2.43064e+07	2.83124e+07	2.55876e+07	2.65955e+07	3.09843e+07	3.20758e+07	2.4702e+07	1.79227e+07	2.41785e+07	2.30241e+07	2.60085e+07	2.59559e+07	2.50645e+07	2.49582e+07	2.6094e+07	2.64113e+07	-0.201713	0.00608664	0.198534	0.0572358	0.385071	0.0016467	0.133068	0.264983	0.230074
LmxM.14.1200	223402	203549	192268	244653	199205	285126	221080	250944	231544	265347	321974	367899	298436	305709	359541	317969	276418	292558	385734	261691	420332	291314	333098	331110	258201	344515	326464	320212	380262	324711	424588	447963	459492	406801	366542	511957	345696	400339	395423	421326	0.521362	0.0013784	0.368631	0.0329895	0.0389355	0.716133	0.749016	2.12963e-05	0.320619
LmxM.14.1220	471544	419616	514598	506901	508641	591369	438194	498214	514215	446364	652150	533575	636451	768233	587326	495860	508662	447673	476381	502375	473549	668912	684912	642571	471443	527977	685186	724785	746886	699096	646227	580180	575900	568649	661113	726834	752088	702515	669112	765695	0.00834073	0.925697	0.22984	0.1492	0.0908507	0.477587	0.290762	0.0171007	0.195485
LmxM.14.1230	408464	378448	443621	493879	426502	439100	388916	477066	514387	456169	702174	707393	1.06862e+06	878782	699357	580671	518286	579560	588406	611927	631447	632419	715356	986174	660379	638242	1.05388e+06	1.13905e+06	913399	1.01816e+06	759485	656949	713396	898738	966732	1.57998e+06	1.22609e+06	1.26623e+06	1.09675e+06	1.09239e+06	0.424051	0.000560764	0.656544	0.000527817	0.225421	0.203895	0.803181	3.14598e-05	0.634263
LmxM.14.1310	2.11069e+06	2.0785e+06	1.82228e+06	2.13362e+06	1.92215e+06	2.00929e+06	1.75585e+06	2.17183e+06	1.72448e+06	1.63772e+06	2.46828e+06	1.94699e+06	2.54637e+06	2.32018e+06	2.2335e+06	2.52974e+06	2.26344e+06	2.13052e+06	2.30585e+06	1.97034e+06	2.78518e+06	2.5535e+06	2.54103e+06	2.44642e+06	1.67601e+06	2.78851e+06	2.33731e+06	2.51061e+06	3.00836e+06	2.81001e+06	2.67255e+06	2.33688e+06	2.44056e+06	2.09295e+06	2.60505e+06	4.38666e+06	3.14496e+06	2.93869e+06	3.16593e+06	3.03937e+06	0.151487	0.0838514	0.355148	0.0233636	0.225039	0.0362658	0.388247	0.00206944	0.5242
LmxM.14.1320	1.7437e+07	1.5152e+07	1.61101e+07	1.73714e+07	1.60563e+07	1.59927e+07	1.38326e+07	1.47865e+07	1.62796e+07	1.59344e+07	1.79995e+07	1.70084e+07	1.87233e+07	1.9389e+07	1.75699e+07	2.00057e+07	1.84837e+07	1.86106e+07	1.81337e+07	1.89912e+07	1.92209e+07	1.88256e+07	1.90836e+07	2.05372e+07	1.68567e+07	2.15602e+07	2.04125e+07	2.03864e+07	2.09617e+07	2.2772e+07	2.00254e+07	1.6839e+07	1.91429e+07	2.09258e+07	2.14041e+07	2.46811e+07	2.33035e+07	2.2941e+07	2.33636e+07	2.55655e+07	0.199463	0.00450612	0.298859	0.00310923	0.226612	0.00297255	0.35373	0.000730884	0.402591
LmxM.14.1330	145612	113267	133807	109670	124616	114812	117812	126930	165935	138696	125671	130532	127684	180608	142438	163623	129310	164313	178281	155540	180063	155924	200054	167803	175620	137366	126143	161396	194097	224458	176982	161736	180843	128058	108389	171018	168265	193071	171322	203747	0.335286	0.0298467	0.413325	0.022929	0.23542	0.213736	0.172535	0.354286	0.369538
LmxM.14.1360	1.49628e+06	1.20887e+06	1.13104e+06	1.2472e+06	1.1691e+06	1.07703e+06	657158	939229	967323	959345	979543	696872	788200	755557	980156	1.17233e+06	926402	893050	919867	847658	949734	857436	869387	859077	857786	999171	854448	794475	924623	801916	945283	600578	769287	911084	931011	793964	823382	722527	820031	790077	-0.395962	0.00231384	-0.0483581	0.720829	0.0671851	0.579327	-0.147149	0.367695	-0.0761512
LmxM.14.1370	1.01159e+06	793385	767461	868407	875670	1.12081e+06	766445	865287	1.08021e+06	1.12592e+06	1.44621e+06	1.05089e+06	1.26935e+06	1.19781e+06	1.06311e+06	1.27365e+06	1.06702e+06	1.04007e+06	983339	983577	1.20654e+06	1.21152e+06	1.0349e+06	1.14174e+06	791353	1.32427e+06	1.1967e+06	1.30575e+06	1.39976e+06	1.60799e+06	1.43286e+06	1.20733e+06	1.49106e+06	1.12615e+06	1.31245e+06	1.70275e+06	1.54401e+06	1.46739e+06	1.41457e+06	1.69472e+06	0.309062	0.00814291	0.11927	0.447676	0.184581	0.121344	0.415248	0.0071192	0.382505
LmxM.14.1440	1.18409e+06	1.04054e+06	934063	1.06529e+06	1.03791e+06	1.5199e+06	1.07834e+06	1.15872e+06	1.23221e+06	1.27318e+06	1.31656e+06	1.13928e+06	1.28115e+06	1.47453e+06	1.4374e+06	1.19324e+06	905569	956767	961871	989755	1.23691e+06	1.1828e+06	1.47319e+06	1.17299e+06	1.94174e+06	1.07331e+06	1.15813e+06	1.63741e+06	1.54753e+06	1.45182e+06	1.32752e+06	1.21381e+06	1.18497e+06	1.28407e+06	1.52758e+06	1.42329e+06	1.25742e+06	1.37372e+06	1.32248e+06	1.64666e+06	-0.0741113	0.433753	0.144085	0.3558	0.0334137	0.798316	0.0660178	0.548067	0.0789056
LmxM.14.1470	130.832	1202.25	11669.9	12582.7	21710.2	2577.18	302.774	23198	19462.9	19919.6	1221.37	700.519	13854.6	2141.83	11393.3	22855.4	56.8	16534.8	18787.2	21194.4	9156.55	358.549	2304.29	1155.63	4300.95	3288.69	1236.31	3854.82	9599.14	8473.64	786.906	690.803	14238.3	9844.39	5874.86	2035.63	2485.89	6357.51	7404.61	252.122	0.818262	0.672368	-1.50882	0.269832	0.42797	0.679696	-0.794128	0.57211	-0.453588
LmxM.14.1480	4.79836e+06	4.89291e+06	4.33339e+06	5.49764e+06	4.7674e+06	4.95324e+06	4.36609e+06	4.46974e+06	4.4162e+06	5.04067e+06	4.7814e+06	4.45101e+06	5.14037e+06	5.08193e+06	4.78765e+06	4.55679e+06	4.8178e+06	4.99265e+06	5.29177e+06	5.43958e+06	4.81538e+06	4.69302e+06	4.98433e+06	5.0034e+06	4.76329e+06	4.94412e+06	5.20849e+06	5.66218e+06	5.6259e+06	8.32194e+06	5.25334e+06	5.34134e+06	5.80273e+06	5.96522e+06	5.87547e+06	5.98742e+06	5.77449e+06	6.24722e+06	6.0175e+06	6.27962e+06	0.0485385	0.538248	0.0638211	0.4517	0.271762	0.0470345	0.281424	0.00202811	0.32331
LmxM.15.0010	2.81683e+07	3.04739e+07	2.89708e+07	3.30813e+07	2.89616e+07	3.17237e+07	2.91596e+07	2.89297e+07	3.17879e+07	3.02205e+07	2.80039e+07	2.69795e+07	2.51736e+07	2.59922e+07	2.13186e+07	2.52422e+07	2.25451e+07	2.36222e+07	2.46655e+07	2.32941e+07	2.56066e+07	2.31778e+07	2.74101e+07	2.35618e+07	1.66086e+07	2.48236e+07	2.3125e+07	2.13258e+07	2.70106e+07	2.90721e+07	2.37693e+07	2.53615e+07	2.71838e+07	2.22644e+07	2.46566e+07	2.43297e+07	2.22221e+07	2.17521e+07	2.55048e+07	2.63827e+07	-0.325029	0.000118246	-0.402748	0.00432096	-0.0265322	0.789108	-0.302978	0.000620158	-0.0826718
LmxM.15.0030	110822	130277	136644	133224	131133	132773	156811	175724	207726	152651	184370	164779	237172	189500	181273	180895	170389	168038	208092	207930	189230	197994	230681	249385	221095	186185	244480	255241	209558	263469	246135	242925	261254	264400	245965	305455	273816	287243	248249	281193	0.540192	0.000803639	0.407666	0.0251978	0.274773	0.0735334	0.626075	0.000514671	0.552071
LmxM.15.0040	1.24687e+07	1.07955e+07	9.75087e+06	1.00306e+07	8.80094e+06	5.01693e+06	4.29585e+06	5.68769e+06	5.69808e+06	6.05791e+06	3.75226e+06	4.57398e+06	5.14911e+06	4.66187e+06	5.85543e+06	7.56444e+06	7.02984e+06	6.18519e+06	6.94223e+06	4.71315e+06	5.92991e+06	6.00783e+06	5.8115e+06	4.92589e+06	4.06495e+06	6.50611e+06	6.87587e+06	5.28652e+06	6.90329e+06	6.01561e+06	5.2192e+06	3.75861e+06	5.22576e+06	4.885e+06	4.9406e+06	5.65659e+06	5.68121e+06	4.94033e+06	5.08278e+06	4.81117e+06	-0.685699	0.000144286	-0.00589956	0.964385	0.405086	0.00433497	-0.154834	0.204642	0.137305
LmxM.15.0050	63043.6	56749.7	61299.9	79524	53853.8	19525.4	67599.2	45705.6	54871.1	87211.4	58052.8	73126.1	112139	132747	100829	76038.5	71969.6	92045.6	86683.6	90061.5	58791.9	83238.5	94907	145028	94587.9	58754.4	54972.5	112297	128113	135446	59846.5	64540	107659	111624	122769	142154	122871	122369	156670	159155	0.41317	0.0310779	0.892801	0.0314988	-0.00355634	0.991114	0.860606	0.043387	0.612843
LmxM.15.0080	1.16728e+06	1.34649e+06	1.42433e+06	1.29217e+06	1.23641e+06	1.20288e+06	1.22298e+06	1.22511e+06	1.40058e+06	1.5073e+06	988454	993374	951454	1.32794e+06	1.15498e+06	743511	749580	819055	664794	745561	712379	731754	704439	590015	571441	748959	821444	818462	774271	837121	670979	579977	736394	832810	817477	522514	717892	639541	716858	982720	-0.796518	3.08051e-07	-0.988318	1.03913e-06	-0.426865	0.00124861	-0.857104	8.24173e-06	-0.616764
LmxM.15.0090	1.40283e+07	1.25086e+07	1.27031e+07	1.41091e+07	1.24344e+07	1.23765e+07	1.1185e+07	1.06665e+07	1.1865e+07	1.18416e+07	9.88013e+06	9.66293e+06	9.5117e+06	9.97479e+06	1.07016e+07	1.01452e+07	9.51518e+06	9.71186e+06	1.00196e+07	1.03375e+07	8.83666e+06	8.64368e+06	9.60425e+06	1.04963e+07	8.24044e+06	1.00689e+07	1.00249e+07	9.48812e+06	9.64824e+06	9.08611e+06	9.5444e+06	7.93694e+06	9.10862e+06	1.00472e+07	1.06172e+07	7.9492e+06	8.63763e+06	8.69583e+06	8.98497e+06	8.55307e+06	-0.401951	1.62817e-05	-0.341826	0.00193746	-0.0414675	0.513174	-0.298992	0.0036742	-0.215801
LmxM.15.0230	1.30531e+07	1.29969e+07	1.29632e+07	1.45967e+07	1.22089e+07	1.33793e+07	1.23323e+07	1.45579e+07	1.25441e+07	1.20753e+07	2.05213e+07	2.00591e+07	1.96656e+07	2.03914e+07	1.67831e+07	1.70453e+07	1.67278e+07	1.5666e+07	1.58031e+07	1.34786e+07	1.73641e+07	1.82099e+07	1.66028e+07	1.63411e+07	1.32699e+07	1.86987e+07	1.90098e+07	1.86911e+07	2.09764e+07	2.03901e+07	1.84809e+07	1.87533e+07	1.95396e+07	1.7646e+07	1.83852e+07	2.57765e+07	2.29749e+07	2.20852e+07	2.24933e+07	2.42263e+07	0.255916	0.00446146	0.329123	0.00494908	0.00733144	0.92027	0.518833	4.68338e-06	0.27265
LmxM.15.0275	2.77767e+07	2.59934e+07	2.26409e+07	2.44199e+07	2.05299e+07	1.25794e+07	1.10005e+07	1.36993e+07	1.564e+07	1.68799e+07	9.81195e+06	1.07653e+07	1.2013e+07	1.29435e+07	1.31786e+07	1.86218e+07	1.837e+07	1.6261e+07	1.60752e+07	1.25372e+07	1.458e+07	1.4392e+07	1.3843e+07	1.2387e+07	9.0128e+06	1.69576e+07	1.62344e+07	1.36971e+07	1.65138e+07	1.46225e+07	1.35359e+07	9.02833e+06	1.33225e+07	1.24463e+07	1.23214e+07	1.35106e+07	1.42388e+07	1.26827e+07	1.20527e+07	1.19624e+07	-0.573985	0.00021309	-0.125199	0.409192	0.414541	0.000858454	-0.200641	0.16118	0.140125
LmxM.15.0290	562482	478922	371684	366159	372768	498505	308724	450640	335680	407834	458115	199455	336972	357279	315325	334670	430057	275018	300899	304817	373032	327192	221558	299603	194359	350887	253767	252556	254461	275886	312993	261120	286459	279155	328951	285538	260421	215727	248500	266991	-0.382481	0.028026	-0.518415	0.0225422	-0.227134	0.262744	-0.428572	0.0112539	-0.340906
LmxM.15.0320	851432	659039	917473	1.10145e+06	950424	1.14957e+06	1.03681e+06	927408	1.01123e+06	1.08372e+06	1.21585e+06	1.06402e+06	1.37113e+06	1.38481e+06	1.26944e+06	981061	733265	1.10374e+06	1.04461e+06	1.22425e+06	1.08949e+06	1.01625e+06	1.28775e+06	1.34603e+06	1.13702e+06	1.12875e+06	1.23085e+06	1.33044e+06	1.52341e+06	1.55561e+06	1.06345e+06	994058	1.44519e+06	1.35775e+06	1.30925e+06	1.40208e+06	1.52719e+06	1.56636e+06	1.54413e+06	1.51509e+06	0.182779	0.251289	0.169822	0.156226	0.0980623	0.397716	0.232948	0.066465	0.266264
LmxM.15.0330	295804	210264	190880	265709	189707	305155	271658	252812	215500	225131	391345	255562	326482	351953	317994	325430	206633	216795	293242	288997	330283	255674	340500	341148	359670	315197	257348	297471	305879	326642	332075	251313	328971	328451	333491	437394	356649	383309	342561	382182	0.209155	0.244721	0.358977	0.0326514	-0.12002	0.365779	0.312886	0.0363218	0.219814
LmxM.15.0410	4.52933e+06	3.4456e+06	3.2855e+06	4.0749e+06	3.80001e+06	4.03137e+06	2.97591e+06	3.41317e+06	4.3104e+06	4.45563e+06	2.98175e+06	3.033e+06	2.847e+06	3.38121e+06	3.02253e+06	3.13675e+06	2.9813e+06	2.95556e+06	2.82701e+06	2.95832e+06	2.97866e+06	2.76087e+06	2.47528e+06	2.67941e+06	2.24411e+06	2.70538e+06	2.38967e+06	2.42912e+06	2.75899e+06	3.04704e+06	3.01583e+06	2.46664e+06	3.02164e+06	2.59235e+06	3.17055e+06	2.02089e+06	2.44208e+06	2.3128e+06	2.56672e+06	2.57291e+06	-0.356049	0.0013389	-0.536744	0.000816807	-0.199004	0.0359403	-0.417948	0.00460624	-0.360714
LmxM.15.0440b	5.66599e+06	5.13447e+06	6.49497e+06	5.97531e+06	5.90037e+06	6.83109e+06	7.59991e+06	5.7465e+06	6.37743e+06	7.16255e+06	5.83825e+06	5.09773e+06	5.83372e+06	4.74037e+06	6.64376e+06	8.18356e+06	5.40384e+06	8.41907e+06	8.88961e+06	1.1072e+07	7.20325e+06	6.0801e+06	8.13309e+06	1.06384e+07	1.0655e+07	6.36569e+06	7.29525e+06	7.08332e+06	6.67806e+06	7.6811e+06	8.13764e+06	7.7428e+06	9.05297e+06	9.60123e+06	9.09685e+06	5.79644e+06	7.23281e+06	7.47128e+06	7.24078e+06	8.34141e+06	0.491931	0.00715144	0.313398	0.0570051	0.325128	0.00483801	0.374042	0.00134983	0.358142
LmxM.15.0530	231147	165633	293093	253263	226264	223876	274904	193620	340713	320973	293945	284071	491153	341249	428901	333282	202871	333193	315523	409682	289847	356461	423331	582325	564309	334512	557819	491696	456526	366652	444113	361389	486777	549087	482047	528117	547471	582337	523535	563495	0.435823	0.0416213	0.692655	0.00727204	0.271058	0.164832	0.797617	0.000562509	0.609748
LmxM.15.0580	2.16646e+06	2.24396e+06	1.90431e+06	2.38631e+06	1.97218e+06	2.06402e+06	1.83296e+06	1.92787e+06	2.4948e+06	2.77269e+06	2.27134e+06	2.19428e+06	2.33983e+06	2.90766e+06	2.39351e+06	3.10058e+06	2.74401e+06	2.63151e+06	3.11733e+06	2.41896e+06	2.69958e+06	2.80478e+06	2.63497e+06	3.17791e+06	3.34506e+06	2.95111e+06	2.92891e+06	3.34547e+06	3.64737e+06	3.89921e+06	3.28932e+06	2.78219e+06	3.83482e+06	2.96755e+06	2.86732e+06	3.78287e+06	3.50036e+06	3.50117e+06	3.10503e+06	5.09488e+06	0.390836	0.00096312	0.414332	0.00609294	0.468239	0.000701567	0.513057	0.0018107	0.635161
LmxM.15.0610	2.68569e+06	2.54274e+06	2.67504e+06	2.97347e+06	3.0052e+06	3.06481e+06	2.99562e+06	3.24748e+06	3.3487e+06	3.24862e+06	3.41723e+06	2.89288e+06	3.30626e+06	3.10101e+06	3.1427e+06	3.14045e+06	3.01875e+06	2.97228e+06	3.55685e+06	3.73539e+06	3.43784e+06	3.19384e+06	3.68605e+06	4.1697e+06	3.40398e+06	3.69342e+06	3.60388e+06	3.4261e+06	3.56438e+06	4.38583e+06	3.41667e+06	3.55783e+06	3.93649e+06	3.77957e+06	3.89567e+06	4.01035e+06	3.93956e+06	4.03306e+06	4.07365e+06	4.15718e+06	0.239503	0.0136528	0.164927	0.101062	0.23246	0.0152481	0.22384	0.0069308	0.352057
LmxM.15.0640	245296	156525	102058	112086	105552	254786	131503	101427	118531	192509	301399	176370	184073	228044	250612	297887	185926	150955	160089	117204	206227	182843	204620	205343	242571	220793	163217	162962	178696	218146	278801	107578	216181	239248	219691	216776	219049	235755	198347	255424	0.351726	0.23724	0.461841	0.0677025	-0.257701	0.151717	0.427163	0.173864	0.00406906
LmxM.15.0680	60546.2	54551.9	22777.7	32959.5	28098.5	49487.8	22402.1	26801.2	30233.5	31128.4	59757.9	23300.5	51844.3	61242.2	46474	67394.2	66509.4	43657.3	51192.1	40330.4	71559.5	65015.9	66917.3	73730.3	113209	63535.1	64666.7	87274.6	73207.2	114159	95296.1	66883.3	81217.6	88460.5	97303.9	95408.9	86241	97786.2	76158.8	49575.4	0.507143	0.124129	1.30762	0.000392453	0.773295	0.0197335	1.4632	7.33236e-05	0.777228
LmxM.15.0710	2.69072e+06	2.46485e+06	2.42074e+06	2.85851e+06	2.87007e+06	3.10729e+06	3.26985e+06	3.1968e+06	3.18408e+06	3.04828e+06	3.97106e+06	3.36367e+06	3.27442e+06	3.56123e+06	3.09767e+06	2.89707e+06	2.83842e+06	2.74828e+06	2.9232e+06	2.8763e+06	3.03662e+06	2.83827e+06	3.25554e+06	3.261e+06	2.24142e+06	2.69583e+06	3.05106e+06	3.35346e+06	3.50258e+06	3.76881e+06	3.33835e+06	3.58496e+06	3.58034e+06	3.51911e+06	3.40517e+06	3.79604e+06	3.58266e+06	3.62172e+06	3.73375e+06	3.92063e+06	0.105737	0.147641	-0.124055	0.275323	-0.0812287	0.436442	0.14075	0.0376107	0.115911
LmxM.15.0780	6.15895e+06	4.79099e+06	4.49545e+06	5.91631e+06	5.19774e+06	5.4232e+06	4.92465e+06	5.01863e+06	5.51637e+06	5.4575e+06	4.27835e+06	3.81535e+06	3.5113e+06	3.85544e+06	4.21555e+06	3.94139e+06	3.57396e+06	3.38384e+06	3.52352e+06	3.73567e+06	3.85418e+06	3.15939e+06	3.08527e+06	3.28499e+06	2.85506e+06	3.22102e+06	2.69215e+06	2.74011e+06	3.20892e+06	3.4937e+06	3.34395e+06	3.46325e+06	3.76188e+06	3.4161e+06	3.77389e+06	2.18541e+06	2.66537e+06	2.50709e+06	3.06077e+06	3.06666e+06	-0.540156	6.00872e-05	-0.703509	4.48869e-06	-0.361226	0.00186	-0.568978	2.41943e-06	-0.552934
LmxM.15.0820	2.23687e+06	2.37968e+06	2.45312e+06	2.6384e+06	2.44329e+06	2.62677e+06	2.59952e+06	2.69692e+06	2.77504e+06	2.64642e+06	2.90492e+06	2.73289e+06	3.10016e+06	3.09167e+06	3.24083e+06	2.70181e+06	2.55061e+06	2.67405e+06	2.94628e+06	2.80987e+06	2.91766e+06	2.87083e+06	3.0586e+06	3.03513e+06	2.93718e+06	2.86358e+06	2.94662e+06	3.15622e+06	3.31992e+06	3.17469e+06	2.94285e+06	2.93872e+06	3.24101e+06	3.10541e+06	3.46361e+06	3.36664e+06	3.2237e+06	3.48786e+06	3.46573e+06	3.40045e+06	0.171568	0.0255424	0.151191	0.0778773	0.0373644	0.623755	0.231304	0.00569448	0.171048
LmxM.15.0890	2.76552e+06	2.4977e+06	2.35364e+06	3.09891e+06	2.95202e+06	3.39984e+06	3.07472e+06	2.87155e+06	3.02088e+06	3.57803e+06	3.84996e+06	3.53936e+06	4.17328e+06	3.78144e+06	3.49113e+06	2.77729e+06	2.51993e+06	2.59578e+06	3.01349e+06	3.29329e+06	2.96226e+06	2.89519e+06	2.88318e+06	3.84597e+06	2.86435e+06	3.76621e+06	3.85182e+06	3.92452e+06	3.56946e+06	3.6964e+06	3.67248e+06	3.69291e+06	3.48393e+06	3.51469e+06	3.69548e+06	4.16912e+06	3.62867e+06	4.4112e+06	3.97911e+06	4.47223e+06	0.0555377	0.578715	-0.0504632	0.648827	0.000170837	0.998105	0.183899	0.0304204	0.13233
LmxM.15.0910	138779	175053	188399	199488	256428	83313.4	155641	167958	192828	153930	99961.5	273030	271771	235459	217287	167553	181163	193932	239405	205083	167141	247211	216771	292352	203917	145158	273988	270282	259682	272857	123760	251589	250801	275943	276268	294980	271316	286326	335055	333478	0.0607762	0.717469	0.609228	0.0195909	0.201025	0.483917	0.640614	0.0336518	0.550853
LmxM.15.0960	2.77302e+06	2.73501e+06	2.35212e+06	2.02739e+06	1.79842e+06	2.56339e+06	1.67626e+06	2.77859e+06	2.09156e+06	1.81682e+06	3.65022e+06	2.90191e+06	4.0214e+06	3.99564e+06	2.6665e+06	3.63376e+06	2.90283e+06	2.41552e+06	2.07361e+06	1.72561e+06	3.26022e+06	3.62955e+06	3.68236e+06	2.99338e+06	2.08943e+06	3.63856e+06	4.53508e+06	4.28959e+06	5.08924e+06	3.36216e+06	4.3704e+06	2.91598e+06	3.20608e+06	2.99685e+06	3.33128e+06	8.19228e+06	5.5631e+06	5.2462e+06	4.30099e+06	3.57069e+06	0.0974381	0.624311	0.517326	0.0105988	0.283221	0.0694376	0.633686	0.00137748	0.603248
LmxM.15.1000	2.04378e+07	1.89112e+07	1.84562e+07	1.55929e+07	1.30787e+07	2.67481e+07	2.19373e+07	2.34342e+07	1.61435e+07	1.59421e+07	2.49727e+07	2.04931e+07	1.55258e+07	1.36887e+07	1.29619e+07	2.18087e+07	1.92181e+07	1.85917e+07	1.75852e+07	1.20816e+07	2.59277e+07	1.94004e+07	2.11903e+07	1.32866e+07	1.7628e+07	1.86024e+07	1.72118e+07	1.30252e+07	1.4706e+07	1.00438e+07	2.5647e+07	2.75281e+07	2.48849e+07	1.55937e+07	1.44395e+07	1.68268e+07	1.60525e+07	1.461e+07	1.3736e+07	1.28033e+07	0.0372995	0.819634	-0.100682	0.587863	-0.238909	0.268449	0.0321409	0.883	-0.204487
LmxM.15.1010	1.88074e+07	1.81211e+07	1.81273e+07	2.00836e+07	1.82557e+07	1.87119e+07	1.53384e+07	1.71791e+07	1.94799e+07	1.30961e+07	1.84605e+07	1.72907e+07	1.79251e+07	2.00809e+07	1.71013e+07	1.9923e+07	2.17558e+07	1.95428e+07	2.03744e+07	1.86312e+07	1.94623e+07	2.0229e+07	2.04962e+07	1.89172e+07	1.29396e+07	2.11676e+07	1.86902e+07	1.8533e+07	2.25671e+07	2.37856e+07	2.18732e+07	2.04463e+07	2.28088e+07	2.03825e+07	2.25446e+07	2.38985e+07	2.14868e+07	2.03387e+07	2.20132e+07	2.51877e+07	0.10109	0.105842	0.130215	0.371916	0.200439	0.0325335	0.379565	0.00283836	0.311866
LmxM.15.1030	491300	422793	447063	463298	443958	632741	637655	448380	522561	512821	477702	369858	426586	429791	419522	311176	204175	226346	282951	309384	288429	223524	306500	368254	314669	287011	245374	213253	232152	278810	264089	263863	258712	243971	293108	204740	221479	211801	214077	180302	-0.784675	4.78467e-05	-0.880819	8.0144e-05	-0.76106	2.45521e-05	-1.04657	1.40032e-06	-1.03922
LmxM.15.1040	7.71017e+07	7.09329e+07	7.49042e+07	7.19272e+07	7.57297e+07	6.64885e+07	5.97198e+07	5.9879e+07	7.4612e+07	7.38101e+07	6.81321e+07	6.83449e+07	6.89167e+07	7.54009e+07	7.47716e+07	7.52188e+07	7.48269e+07	8.27369e+07	8.10382e+07	7.67604e+07	7.41814e+07	7.3028e+07	7.20387e+07	8.28774e+07	7.60226e+07	8.18296e+07	9.21026e+07	9.06108e+07	8.40997e+07	1.0326e+08	7.09001e+07	7.04268e+07	7.821e+07	8.83408e+07	8.24326e+07	7.96728e+07	8.67252e+07	7.57182e+07	8.52247e+07	9.28927e+07	0.0752971	0.159787	0.181819	0.054454	0.342553	0.000374914	0.223794	0.0277456	0.238984
LmxM.15.1160	8.01014e+07	7.39569e+07	7.68648e+07	7.5267e+07	7.75669e+07	7.04966e+07	6.20563e+07	6.34292e+07	7.41946e+07	7.38956e+07	7.32032e+07	7.12324e+07	7.09804e+07	7.64803e+07	7.68333e+07	7.80072e+07	7.80555e+07	8.42887e+07	8.16778e+07	7.63977e+07	7.70293e+07	7.70646e+07	7.46873e+07	8.29399e+07	7.07367e+07	8.5869e+07	9.30635e+07	9.11905e+07	8.911e+07	1.05112e+08	7.53911e+07	7.36057e+07	8.07147e+07	8.78572e+07	8.486e+07	8.34395e+07	8.89685e+07	7.78476e+07	8.71528e+07	9.46645e+07	0.0537254	0.286522	0.154756	0.0744267	0.329999	0.000209059	0.226842	0.010843	0.226473
LmxM.15.1210	356366	299515	347683	432293	336842	359612	356162	393068	324664	354044	449590	415723	421193	346448	427411	419514	366144	363715	401782	305027	392262	371259	413083	363133	420442	315177	390083	391145	448143	395948	413300	423393	424818	398849	401786	414988	457303	438807	438412	370575	0.068289	0.58412	0.13329	0.282233	-0.0900113	0.454456	0.208335	0.039836	0.0429762
LmxM.15.1220	113439	74260.9	68211.8	88510.9	75548.2	89337.4	29763.3	28556.8	50164.1	77917.1	131469	26132.7	89508.6	100986	130789	139638	91305.5	59804	104289	105975	121634	78108.7	56890.8	75276	93294.4	66679.4	23419.6	50225.3	97306.9	52295.3	95090	31118.4	33088.2	82630.1	88732.3	114179	85512.8	96031.8	105334	137174	0.226601	0.342081	0.735381	0.0548757	-0.669438	0.179089	0.254854	0.573165	0.347584
LmxM.15.1230	1.02721e+06	960543	960518	1.15861e+06	1.0191e+06	597042	523237	598363	615000	505354	287788	294620	313920	326886	245185	1.92882e+06	1.56506e+06	1.75057e+06	1.91054e+06	1.70729e+06	1.17458e+06	1.03156e+06	1.14996e+06	1.1695e+06	884643	552790	499336	529453	638350	634954	1.17873e+06	1.19708e+06	1.43794e+06	1.13332e+06	1.26577e+06	666661	598510	592898	645717	710685	0.789045	4.09569e-07	0.926611	2.42441e-06	0.959066	1.79202e-06	1.12936	6.01009e-08	1.13386
LmxM.15.1240	1.02721e+06	960543	960518	1.15861e+06	1.0191e+06	597042	523237	598363	615000	505354	287788	294620	313920	326886	245185	1.92882e+06	1.56506e+06	1.75057e+06	1.91054e+06	1.70729e+06	1.17458e+06	1.03156e+06	1.14996e+06	1.1695e+06	884643	552790	499336	529453	638350	634954	1.17873e+06	1.19708e+06	1.43794e+06	1.13332e+06	1.26577e+06	666661	598510	592898	645717	710685	0.789045	4.09569e-07	0.926611	2.42441e-06	0.959066	1.79202e-06	1.12936	6.01009e-08	1.13386
LmxM.15.1280	6.20973e+06	4.94246e+06	4.1296e+06	4.96922e+06	4.51226e+06	4.02417e+06	3.03436e+06	3.75992e+06	4.21222e+06	3.38742e+06	3.63726e+06	3.05842e+06	4.16309e+06	4.91754e+06	4.09173e+06	6.05987e+06	4.8657e+06	4.52036e+06	4.56571e+06	4.22344e+06	5.12747e+06	4.51795e+06	4.19547e+06	4.42474e+06	3.83014e+06	4.85453e+06	4.05464e+06	4.58171e+06	5.01489e+06	5.51565e+06	5.119e+06	3.34811e+06	5.05733e+06	4.59865e+06	5.32728e+06	5.37119e+06	4.82397e+06	4.55268e+06	4.61616e+06	5.19127e+06	-0.0290007	0.809482	0.266037	0.0336829	0.28412	0.0376135	0.339329	0.0257402	0.320204
LmxM.15.1290	1.25201e+06	1.07228e+06	1.18549e+06	1.35213e+06	1.31997e+06	1.20935e+06	1.09396e+06	995561	1.19027e+06	1.30059e+06	914528	873032	690336	836957	1.00796e+06	1.07538e+06	1.00015e+06	1.08805e+06	1.10823e+06	1.24095e+06	931264	786456	952595	962191	1.02928e+06	721962	698115	698260	832479	699253	986574	833678	891564	942577	1.0463e+06	670242	754817	768788	783814	861713	-0.163927	0.0783496	-0.312232	0.0165647	-0.236501	0.0492028	-0.299074	0.00937504	-0.164754
LmxM.15.1345	1.27913e+06	1.07443e+06	737660	1.22844e+06	1.38822e+06	2.03059e+06	1.08796e+06	1.4202e+06	870345	1.2755e+06	2.73742e+06	2.52341e+06	2.47064e+06	2.44651e+06	2.82186e+06	1.22335e+06	1.17893e+06	963189	966233	1.23422e+06	1.44945e+06	1.87213e+06	723116	1.61463e+06	640765	1.89242e+06	1.92015e+06	2.11121e+06	2.31232e+06	1.87878e+06	1.97697e+06	1.3982e+06	1.44329e+06	1.70372e+06	2.45947e+06	2.19669e+06	2.18807e+06	2.03838e+06	2.22303e+06	2.67728e+06	-0.012313	0.938423	-0.155756	0.639765	-0.364357	0.000828571	0.452585	0.0603062	-0.202948
LmxM.15.1380	4.63325e+06	4.19219e+06	3.82825e+06	4.79873e+06	4.06442e+06	4.86946e+06	4.10119e+06	4.43445e+06	4.77102e+06	4.49626e+06	4.53879e+06	3.59149e+06	3.93322e+06	4.31242e+06	3.96719e+06	3.69592e+06	3.28712e+06	3.09579e+06	3.36618e+06	2.79419e+06	3.57826e+06	3.29214e+06	3.29812e+06	3.47106e+06	3.33538e+06	3.81685e+06	3.01644e+06	3.5825e+06	4.28807e+06	4.37266e+06	3.48614e+06	3.44241e+06	3.7783e+06	3.07316e+06	3.38713e+06	3.31181e+06	3.33742e+06	3.39438e+06	3.49588e+06	3.45143e+06	-0.407102	0.000562504	-0.415686	0.000232139	-0.100836	0.36442	-0.401802	0.000199563	-0.255373
LmxM.15.1400	2.91322e+06	2.37974e+06	2.10364e+06	2.82689e+06	2.46876e+06	2.40783e+06	2.08468e+06	1.99366e+06	2.5914e+06	3.01638e+06	1.98691e+06	1.75367e+06	1.93547e+06	2.24236e+06	2.05031e+06	2.04972e+06	2.05744e+06	2.16814e+06	2.18318e+06	2.06583e+06	2.06376e+06	1.82468e+06	1.71785e+06	1.83545e+06	2.04584e+06	1.84948e+06	1.68849e+06	1.96963e+06	1.93257e+06	2.33948e+06	1.99456e+06	1.49479e+06	2.11314e+06	1.95532e+06	2.15948e+06	1.70026e+06	1.85461e+06	1.70103e+06	1.73674e+06	1.75831e+06	-0.260683	0.0118401	-0.337436	0.0150713	-0.031392	0.756552	-0.31121	0.0354562	-0.184119
LmxM.15.1420	5.64913e+06	5.23005e+06	4.80248e+06	5.54714e+06	5.23765e+06	6.35018e+06	5.734e+06	5.62585e+06	4.97001e+06	4.95555e+06	5.21218e+06	4.61006e+06	5.01134e+06	4.49976e+06	4.89636e+06	3.31727e+06	2.94067e+06	3.37331e+06	2.90051e+06	3.05604e+06	3.36994e+06	3.24974e+06	3.44247e+06	3.36531e+06	2.88966e+06	3.30835e+06	3.19464e+06	3.36062e+06	3.06126e+06	2.9296e+06	3.13356e+06	2.72288e+06	2.76685e+06	3.2431e+06	3.4055e+06	2.5194e+06	2.80723e+06	2.71747e+06	2.9615e+06	3.72735e+06	-0.764204	1.05729e-07	-0.756515	2.21449e-06	-0.611621	1.32666e-06	-0.854858	9.43431e-07	-0.728891
LmxM.15.1440	1.13356e+06	878293	818893	922207	780833	934175	685141	892766	837611	712972	980186	992117	1.14422e+06	1.21878e+06	1.181e+06	1.07127e+06	866545	750879	889026	1.16862e+06	1.19003e+06	1.13602e+06	862619	893238	757472	902473	924534	963011	1.16337e+06	1.32359e+06	987479	768636	987385	911577	950127	1.14549e+06	1.0081e+06	1.02841e+06	1.2258e+06	1.31185e+06	0.0605602	0.65478	0.241859	0.126191	-0.0744745	0.550952	0.185529	0.127237	0.0507654
LmxM.15.1460	693877	667678	662499	694474	690842	914285	658337	726118	790983	634143	1.08534e+06	948089	1.19242e+06	1.13578e+06	919331	875151	692060	803860	769970	721306	973970	1.01597e+06	870350	966919	774811	730323	793133	1.05907e+06	1.24064e+06	1.18122e+06	1.07623e+06	922246	1.20046e+06	1.07215e+06	1.23265e+06	1.38107e+06	1.32666e+06	1.29292e+06	1.10539e+06	1.36002e+06	0.175352	0.0481666	0.311475	0.0315315	-0.102216	0.515845	0.568913	0.000452549	0.294986
LmxM.15.1480	14948.8	65263.3	74543.3	89834.8	92283	67108.9	119178	107361	102373	87779.9	115534	126441	117202	111132	147900	84763.6	99108.1	80526	82590.5	79471.5	100412	86841.7	90298.5	94309.3	269015	97328.6	91166.7	64213.4	85427.7	93150	97968.7	97536.6	74105.3	86704.1	114920	84576.9	107778	96056.8	102162	106149	0.57612	0.199757	0.274473	0.381508	-0.526764	0.00649559	-0.0258182	0.897159	-0.313475
LmxM.15.1490	2661.15	1321.09	65486.2	55418.7	99026.7	203136	12.0384	75795	79326.5	76146.1	136551	118.357	67372.9	43365.2	25201.2	232326	14.53	90348.8	104105	88834.5	259179	414.785	51804.3	81731.1	714.7	48.4993	34811.2	72968.9	53892.6	68029.3	190123	688.49	102620	48825.7	65258.6	66.6248	35909.8	62729.1	54528.2	310168	0.231725	0.935561	-0.356618	0.909783	-0.27952	0.913823	1.05132	0.697302	0.218581
LmxM.16.0010	1.89245e+06	2.11057e+06	2.1626e+06	2.3671e+06	1.98017e+06	2.46724e+06	2.197e+06	2.2732e+06	1.79505e+06	1.85806e+06	1.87928e+06	1.70467e+06	1.53205e+06	1.56921e+06	1.50921e+06	1.93515e+06	1.75372e+06	1.549e+06	1.45764e+06	1.48777e+06	1.73638e+06	1.59771e+06	1.59148e+06	1.29935e+06	1.19621e+06	1.56655e+06	1.2539e+06	1.16729e+06	1.30259e+06	1.05748e+06	1.69985e+06	1.54828e+06	1.49846e+06	1.31401e+06	1.33815e+06	1.09504e+06	1.18384e+06	1.08241e+06	1.19472e+06	1.14458e+06	-0.365685	0.00201298	-0.516451	0.00159089	-0.375954	0.00505322	-0.513441	0.000510176	-0.519756
LmxM.16.0130	54313.1	65634.7	65942.1	45331.6	60280.6	60442.6	107716	56835.9	63617.7	65131.2	110465	39845.4	27366.8	24254	43991.2	156424	115213	103060	92547.5	84347.1	160229	67709.9	48028.1	52166.8	79430.6	71894.7	36044.2	36011.8	34695	22503.3	90497	77852.4	51792.8	38593.5	34474.9	21928.3	25050.7	20302.3	22119.6	99736.5	0.899281	0.000658178	0.0987681	0.764424	-0.163763	0.707072	-0.331806	0.300096	-0.477011
LmxM.16.0170	275762	163129	216852	251238	205260	271672	184245	177663	177166	174119	222642	143124	121734	128587	148127	56586.4	80287.6	60164.9	74123.8	51122.4	61755	67110.6	88396.9	62066.3	73935.7	32322.8	46771.8	54365.4	81680.5	33458.7	96349.7	51742.9	31661.1	25796	59021.3	26975.7	47550.4	33489.9	45505.5	28086.1	-1.78477	3.12523e-07	-1.47006	2.48747e-06	-1.67234	3.81517e-05	-2.03134	3.64263e-05	-2.07884
LmxM.16.0230	644954	745008	813872	859163	695898	713894	621298	699133	752598	859134	577233	746132	745224	841490	725644	725469	785434	820931	755945	795615	809575	863744	923723	772326	998950	820119	757349	757496	921779	887850	759875	785123	928171	867747	721453	964290	951232	866305	997952	1.08549e+06	0.0533904	0.563658	0.262705	0.0487133	0.19486	0.102903	0.157985	0.167549	0.426984
LmxM.16.0240	439754	544613	430822	596980	507391	459449	365611	444401	459012	479436	574247	502534	542689	526482	685937	757670	595535	597135	631134	511408	731479	630642	619677	601021	1.40839e+06	714460	601493	540222	783379	705894	553295	592171	665410	695675	754435	1.04262e+06	738217	726764	888252	710516	0.295286	0.0324999	0.77612	0.00249974	0.236527	0.0792509	0.560035	0.000367283	0.528404
LmxM.16.0250	1.00402e+06	712633	1.18595e+06	1.1342e+06	867373	1.21647e+06	1.10174e+06	877268	1.0556e+06	1.01466e+06	1.15709e+06	982320	1.42254e+06	1.40828e+06	1.34579e+06	1.13909e+06	709811	1.16018e+06	995542	1.27403e+06	966080	883450	1.52197e+06	1.23995e+06	1.28969e+06	1.19407e+06	1.32696e+06	1.46042e+06	1.20831e+06	1.11908e+06	1.32245e+06	861018	1.18213e+06	1.44763e+06	1.11438e+06	1.36295e+06	1.27762e+06	1.67065e+06	1.39535e+06	1.68963e+06	0.102247	0.562986	0.144411	0.362052	0.00601399	0.960358	0.157205	0.277183	0.232461
LmxM.16.0260	1.02715e+06	930592	992731	993743	855045	1.18184e+06	964913	1.0372e+06	970103	1.04201e+06	1.34923e+06	1.34887e+06	1.34937e+06	1.2985e+06	1.31157e+06	1.18541e+06	1.07967e+06	1.08585e+06	1.29065e+06	968112	1.25712e+06	1.22997e+06	1.46428e+06	1.28536e+06	1.15619e+06	1.37898e+06	1.33982e+06	1.47289e+06	1.37164e+06	1.38056e+06	1.23954e+06	1.4924e+06	1.48228e+06	1.48774e+06	1.35286e+06	1.91807e+06	1.62534e+06	1.71516e+06	1.58781e+06	1.55005e+06	0.221359	0.0288878	0.298543	0.014212	0.0602259	0.401288	0.441324	0.000316049	0.330756
LmxM.16.0270	445307	402670	356881	469892	344106	263808	258736	335499	375822	319825	224013	317508	423535	490659	380518	237499	443103	392244	185786	232531	400881	316462	322025	250407	203775	527951	389238	568099	288229	355760	301080	125909	198898	515428	387565	355233	467965	521961	445456	494103	-0.507328	0.0401178	-0.0801969	0.679006	0.217955	0.361496	-0.173969	0.596536	0.352732
LmxM.16.0280	1.05073e+07	1.21886e+07	1.28291e+07	1.4261e+07	1.14882e+07	1.34014e+07	1.67938e+07	1.40381e+07	1.19972e+07	1.30442e+07	1.36904e+07	1.62509e+07	1.13647e+07	7.63154e+06	1.02824e+07	1.1561e+07	1.53085e+07	1.41938e+07	1.60542e+07	1.25188e+07	1.39066e+07	1.36628e+07	1.33879e+07	1.20673e+07	7.86726e+06	1.23831e+07	1.09407e+07	7.49286e+06	1.17862e+07	9.88921e+06	1.38972e+07	2.02399e+07	1.58099e+07	1.19291e+07	1.3313e+07	1.26143e+07	1.24166e+07	1.08469e+07	1.30902e+07	1.31524e+07	0.181471	0.10287	-0.206757	0.190547	-0.149154	0.455057	0.102876	0.459687	0.111991
LmxM.16.0330	160221	150819	187552	224658	197320	172738	242503	197766	249898	240719	213276	252866	362049	273383	306107	222856	234297	263971	269576	303965	250467	282435	305024	390319	402081	230462	319573	330388	347683	240191	298384	310321	335191	343731	336198	404273	369236	379055	433267	414501	0.498195	0.00346569	0.552905	0.00715993	0.0629095	0.71484	0.569485	0.000789208	0.527335
LmxM.16.0440	401299	303347	258524	400017	371148	488656	502260	417944	395267	471630	387850	396894	371523	291200	368182	269152	196488	259500	203151	326184	259926	228784	182547	283605	215886	261562	241004	235710	208093	273303	265865	192104	251083	160600	321920	152253	166206	211913	206121	176530	-0.472235	0.0158967	-0.969309	1.70376e-05	-0.571835	0.000459256	-0.970025	0.000139142	-0.994762
LmxM.16.0460	3.20117e+07	3.07261e+07	3.20345e+07	3.45683e+07	3.10881e+07	3.94788e+07	3.24075e+07	3.66258e+07	4.11219e+07	2.67017e+07	4.27963e+07	3.92111e+07	3.95135e+07	4.15288e+07	3.12496e+07	4.13553e+07	3.86738e+07	3.75626e+07	3.91074e+07	3.52229e+07	4.37249e+07	4.58903e+07	4.58156e+07	3.79598e+07	3.0531e+07	4.37351e+07	4.20548e+07	4.34567e+07	5.04877e+07	5.8113e+07	4.60154e+07	4.65153e+07	5.69155e+07	4.34456e+07	4.88833e+07	5.60029e+07	5.11365e+07	4.5507e+07	5.18237e+07	5.42562e+07	0.257836	0.000662578	0.210027	0.149731	0.289277	0.0181214	0.466019	0.00173826	0.41806
LmxM.16.0510	207179	203623	225455	286945	301404	209846	273847	254211	253851	238609	195035	171673	196549	172696	189718	100109	100926	147100	165259	170992	118293	150364	146272	158748	179094	133569	148063	127483	152519	129630	103673	123967	162898	165174	117238	80599.7	99210.9	110296	125240	129549	-0.858355	0.000688149	-0.716086	0.000441505	-0.422576	0.00327458	-0.88959	0.000107548	-0.782677
LmxM.16.0520	1.8939e+06	1.40664e+06	1.17393e+06	1.45784e+06	1.34799e+06	1.13936e+06	779512	912330	1.2956e+06	1.0972e+06	935764	546290	1.09865e+06	1.06028e+06	1.27906e+06	1.4332e+06	823127	1.11056e+06	1.11033e+06	1.14796e+06	1.31555e+06	957882	777029	938133	1.20237e+06	1.31921e+06	1.1302e+06	1.17692e+06	1.18302e+06	1.04589e+06	1.23758e+06	576275	773120	1.28445e+06	1.25873e+06	1.05397e+06	975571	1.12789e+06	1.02778e+06	1.31494e+06	-0.375967	0.0252515	-0.012114	0.943926	0.302251	0.133963	-0.0739436	0.753401	0.208219
LmxM.16.0550	9.65406e+06	1.0268e+07	1.04687e+07	1.12581e+07	1.02335e+07	9.20244e+06	9.2425e+06	1.0503e+07	1.03217e+07	1.00599e+07	1.11814e+07	1.10722e+07	1.17893e+07	1.16775e+07	1.0797e+07	1.46051e+07	1.42725e+07	1.39567e+07	1.38811e+07	1.30769e+07	1.36702e+07	1.26307e+07	1.4036e+07	1.29211e+07	1.08426e+07	1.18525e+07	1.2446e+07	1.2479e+07	1.314e+07	1.30272e+07	1.39941e+07	1.37896e+07	1.3529e+07	1.29242e+07	1.35359e+07	1.7212e+07	1.48351e+07	1.4442e+07	1.50985e+07	1.57197e+07	0.428622	7.2128e-06	0.374404	0.00110683	0.1552	0.0219401	0.459953	8.11516e-06	0.449962
LmxM.16.0560	123359	96595.7	131057	109333	92371.2	77871.7	81196.6	71823	80222.2	74278.3	72021.4	84374.3	88707.7	89266.8	69192.2	72916.9	80677.9	90567.1	63083.7	63238.9	66073.3	91259.5	102666	47623.8	41181.7	88788.4	108616	70815.2	76905.3	66894.2	70595.6	54214.6	68999.9	70328.8	69926.6	72672.6	88204.4	73475.3	56908	63570.6	-0.578295	0.00502794	-0.231259	0.401326	0.0155078	0.933345	-0.211819	0.218856	-0.193302
LmxM.16.0590	2.70335e+07	2.23935e+07	2.97562e+07	3.2324e+07	3.04916e+07	2.99441e+07	2.4995e+07	2.3445e+07	3.12295e+07	2.59797e+07	3.63053e+07	3.49698e+07	3.56081e+07	3.32053e+07	2.76859e+07	2.50985e+07	2.76101e+07	2.71026e+07	3.16232e+07	3.04606e+07	2.46575e+07	2.73018e+07	2.98237e+07	3.16982e+07	1.55575e+07	2.14649e+07	3.38621e+07	3.43874e+07	3.23666e+07	2.95372e+07	3.2724e+07	3.51024e+07	2.6901e+07	2.38231e+07	3.02274e+07	3.18242e+07	3.62741e+07	3.57519e+07	3.51365e+07	4.00897e+07	0.00542432	0.956842	-0.104799	0.537909	-0.159698	0.226842	0.128862	0.280561	0.0968443
LmxM.16.0760	9.28e+06	8.75869e+06	8.61503e+06	9.23135e+06	7.78205e+06	7.80307e+06	6.79907e+06	7.24328e+06	7.02785e+06	7.27837e+06	8.44898e+06	8.05207e+06	7.50363e+06	7.9744e+06	8.37498e+06	9.71966e+06	9.523e+06	8.85408e+06	9.65611e+06	7.61372e+06	9.35114e+06	8.99002e+06	9.14809e+06	7.89709e+06	7.70458e+06	1.0208e+07	9.25232e+06	8.94995e+06	1.04803e+07	8.67442e+06	9.76413e+06	8.85202e+06	9.00198e+06	8.3713e+06	8.21632e+06	1.10735e+07	9.90189e+06	9.61313e+06	9.58985e+06	8.6324e+06	0.0520641	0.528384	0.25025	0.013132	0.234502	0.00675884	0.288993	0.00121174	0.271165
LmxM.16.0780	678.844	3507.21	17808.9	46579.9	2137.81	1447.6	28153.5	10036.7	36732.4	32666.6	7018.39	2015.84	4639.07	278.269	14063.1	617.172	37003.1	30462.5	29684	22206.6	37912.7	4372.55	37106.2	29971.6	5849.78	8462.41	17.9795	14680.4	38045	50034	8500.51	20460.7	36342.4	46396.2	71497.1	27590	10801.7	17741.8	45119.9	32455	1.35261	0.332694	0.227149	0.810711	0.809821	0.689544	1.08337	0.245715	2.97593
LmxM.16.0850	58575.6	56228.4	42576.6	39209.3	29264.8	51913.9	10798.4	16643.9	63214.2	51957	36541.3	27730	57444.3	22255.2	41730.1	60815.2	15248.8	14795.4	47028.8	56759.6	45386.1	26082	13768.9	19537.3	151578	137826	80861.5	52411.6	30227.1	29134.7	47262.7	24154	13550.6	23645.3	63521.1	114540	33098.9	68787.2	42320.2	40640.7	-0.427066	0.351369	0.131088	0.845218	0.650065	0.159698	-0.079878	0.892294	0.610521
LmxM.16.0890	73644.4	61032.7	60017.3	81326.8	70253	110520	65184.8	55897.3	69407.7	64225.2	120641	126191	196442	99695.6	130731	84689.3	84610.7	76279.9	119970	63897.1	72944.4	99310.2	147847	152293	239164	133648	136045	188137	129919	78217.1	135613	113811	105339	98337.9	144446	110778	164240	191563	189596	183130	0.288569	0.16007	0.888339	0.0112256	-0.0330292	0.89075	0.737073	0.00418468	0.326892
LmxM.16.0900	263934	187285	206126	217938	233404	157354	137293	203115	235503	335707	198486	206906	286363	329533	265596	252703	231576	197927	179963	210128	244324	239542	281572	282023	217109	297503	279847	350308	355633	380271	311066	187249	279815	369174	285726	311685	305400	304198	281411	357532	-0.0485631	0.71966	0.308059	0.182779	0.387612	0.0292178	0.461814	0.0841345	0.300207
LmxM.16.0950	3.84523e+07	3.39728e+07	3.43755e+07	3.19527e+07	3.3926e+07	4.48144e+07	3.83047e+07	3.98617e+07	4.22362e+07	4.4479e+07	4.80817e+07	4.40784e+07	4.59072e+07	4.51425e+07	4.66841e+07	4.58282e+07	4.56804e+07	4.30149e+07	4.68404e+07	4.77269e+07	4.63256e+07	4.42982e+07	5.00447e+07	5.61205e+07	5.13125e+07	4.59157e+07	4.97619e+07	5.10911e+07	4.90328e+07	5.61753e+07	4.85772e+07	5.18217e+07	5.22124e+07	5.30177e+07	5.5885e+07	5.12002e+07	5.18381e+07	5.49743e+07	5.01036e+07	5.61403e+07	0.409609	1.09988e-05	0.240404	0.0138447	0.129817	0.0610963	0.319814	0.000335926	0.200235
LmxM.16.0960	80842.3	83945	70765.8	104474	76836.4	77136.7	59512.7	84123.7	59484.7	65784.3	79133.4	88459	81615.5	81191.4	90971.8	100723	83241	102923	85604	69224.1	112426	88171.5	80107.3	78593.3	60583.8	97696.2	85187.8	78014	110625	113973	93188.3	99202.3	99927.6	104702	91684	167462	108513	102336	123879	99958.1	0.0815153	0.644717	0.26462	0.251807	0.191206	0.25188	0.510581	0.00917222	0.489619
LmxM.16.0970	29727.4	15364.3	13168.7	19759.3	19771.6	22518.3	13102.6	17902.3	22743.6	31881.8	56915.7	36441	37670	33679.9	45964.3	18643.3	18422.6	28653.4	39617.9	23483.8	74440.8	31372.7	30554.1	29893.3	31585.2	15939.7	28521.9	24229.4	34454.7	36166.6	32955.7	24326.2	32611.2	31142.6	34469.5	22735.6	27493	40584.7	36853.3	139089	0.392442	0.28496	0.827351	0.0449399	-0.627879	0.0557099	0.574666	0.0942635	0.0208944
LmxM.16.1020	29727.4	15364.3	13168.7	19759.3	19771.6	22518.3	13102.6	17902.3	22743.6	31881.8	56915.7	36441	37670	33679.9	45964.3	18643.3	18422.6	28653.4	39617.9	23483.8	74440.8	31372.7	30554.1	29893.3	31585.2	15939.7	28521.9	24229.4	34454.7	36166.6	32955.7	24326.2	32611.2	31142.6	34469.5	22735.6	27493	40584.7	36853.3	139089	0.392442	0.28496	0.827351	0.0449399	-0.627879	0.0557099	0.574666	0.0942635	0.0208944
LmxM.16.1060	519555	339085	368894	389293	403978	318728	259926	440831	377302	286395	443548	292364	446209	432911	425861	548719	336684	375737	367955	378834	508175	364132	515784	456612	316222	370118	572966	552757	491558	352861	475447	375851	317171	413915	434794	562686	516312	482177	413159	362762	-0.0157959	0.91693	0.360816	0.0725648	0.186102	0.293521	0.273998	0.114728	0.195366
LmxM.16.1065	883303	698919	566257	864195	830157	857815	690062	761802	751529	809955	771247	603004	585056	712144	670022	693126	563807	621690	747762	706039	696162	532831	661418	689307	506718	543741	485553	525419	658378	680277	567284	636286	629793	654401	740892	412610	575431	510388	630136	620193	-0.193478	0.15986	-0.335897	0.0207454	-0.212652	0.104701	-0.263283	0.0187306	-0.290984
LmxM.16.1070	875713	741029	767311	769316	755256	1.00292e+06	849717	901251	908532	984114	1.0833e+06	809030	1.11997e+06	1.07784e+06	909454	890171	774258	762044	722009	787312	1.07491e+06	894212	1.0776e+06	973580	898212	980516	900774	1.11166e+06	1.15026e+06	1.26817e+06	1.04943e+06	890981	1.14647e+06	1.10517e+06	974639	1.32827e+06	1.04097e+06	1.08788e+06	916484	1.60904e+06	0.00907665	0.913117	0.0798927	0.467681	0.114781	0.363001	0.149942	0.130278	0.241001
LmxM.16.1100	55357.8	39450.1	76493	74750	53673.2	41940.9	38272	43385.1	74255.3	43571.9	87550.6	96640.1	147571	159217	92958.8	78468.6	68990.4	34241.5	55346.1	51265.8	35020	80230.6	95649.5	77126.7	63630.7	58855.6	92593	227610	157676	195940	83431.4	83335.9	74205	70732.5	156049	164956	148666	192157	122575	205812	-0.0699362	0.797775	0.509861	0.117863	0.210445	0.556099	0.931921	0.0046262	0.537098
LmxM.16.1190	1.17013e+06	1.04638e+06	1.11334e+06	1.1751e+06	1.15214e+06	1.04405e+06	1.14586e+06	1.27351e+06	1.44551e+06	1.67245e+06	1.49499e+06	1.38538e+06	1.50202e+06	1.8857e+06	1.70085e+06	1.55467e+06	1.65559e+06	1.61443e+06	1.55446e+06	1.59981e+06	1.64281e+06	1.49419e+06	1.74079e+06	1.6915e+06	1.45364e+06	1.52342e+06	1.65589e+06	2.04211e+06	2.03045e+06	1.92533e+06	1.76233e+06	1.7699e+06	2.14928e+06	1.739e+06	1.89134e+06	2.26198e+06	1.95687e+06	1.82491e+06	1.93004e+06	2.43567e+06	0.497044	3.86215e-06	0.302455	0.0377073	0.20264	0.0964698	0.516338	0.00138101	0.385647
LmxM.16.1210	1.15353e+06	938832	1.13317e+06	1.16845e+06	1.04298e+06	1.30007e+06	1.16456e+06	990902	1.18736e+06	1.07727e+06	942873	971033	1.0891e+06	954899	876164	783142	700273	693964	634840	893103	825550	769633	776271	783108	514151	680430	782145	837409	701728	676098	821178	711390	648906	632414	777361	497656	639236	644974	700172	751687	-0.558606	0.000126883	-0.654496	0.000424608	-0.396047	0.00117174	-0.672834	3.25073e-05	-0.589923
LmxM.16.1220	1.36241e+06	1.32118e+06	1.39976e+06	1.77066e+06	1.55907e+06	997272	943430	1.54498e+06	1.42834e+06	1.03854e+06	951675	1.08877e+06	1.61186e+06	1.52036e+06	1.34367e+06	1.57616e+06	1.19513e+06	1.25521e+06	1.60491e+06	1.47875e+06	1.52596e+06	1.74481e+06	1.51174e+06	1.62461e+06	1.63145e+06	1.18645e+06	1.43295e+06	1.60325e+06	1.72785e+06	1.88789e+06	1.38055e+06	1.16322e+06	1.37173e+06	1.72785e+06	1.98869e+06	1.77507e+06	1.69304e+06	1.6179e+06	2.03172e+06	1.84228e+06	-0.0619511	0.579384	0.461343	0.00645197	0.276369	0.113285	0.362327	0.060067	0.483052
LmxM.16.1230	9.66399e+06	8.76439e+06	9.20648e+06	9.55269e+06	8.77071e+06	1.00681e+07	8.8426e+06	9.51397e+06	8.84207e+06	8.58006e+06	8.44516e+06	8.49823e+06	8.10829e+06	7.9847e+06	7.67191e+06	7.47648e+06	7.37784e+06	6.94137e+06	7.39618e+06	7.01847e+06	7.49729e+06	7.52611e+06	7.53404e+06	7.21888e+06	5.15782e+06	6.86017e+06	6.85828e+06	6.65015e+06	7.43111e+06	7.2137e+06	7.81156e+06	7.65347e+06	7.5789e+06	6.7072e+06	7.41633e+06	6.27268e+06	6.60152e+06	6.31526e+06	6.99706e+06	6.82013e+06	-0.343362	4.68909e-05	-0.404274	0.00317249	-0.217543	0.00419957	-0.302295	0.000973107	-0.302848
LmxM.16.1240	727945	598790	590423	639173	596931	610743	542194	639124	631604	561612	714879	703342	875578	856954	834698	615373	497490	508108	445519	433222	581447	696294	512240	753235	693453	872403	979433	1.14018e+06	882244	1.08062e+06	715415	487061	535836	997376	954450	882353	930232	923529	905768	917117	-0.341908	0.00791975	0.105799	0.431562	0.312092	0.012828	0.248683	0.214727	0.199943
LmxM.16.1340	1.02433e+08	8.61752e+07	8.28518e+07	8.2771e+07	7.38771e+07	1.06553e+08	7.72416e+07	7.39838e+07	7.67876e+07	6.94123e+07	7.40558e+07	5.90455e+07	5.93363e+07	5.7666e+07	6.86718e+07	8.07808e+07	7.04035e+07	6.85294e+07	6.90247e+07	7.36885e+07	7.99184e+07	6.29564e+07	8.14894e+07	6.96327e+07	8.85332e+07	7.49222e+07	7.12671e+07	7.29345e+07	6.72328e+07	7.09229e+07	7.58593e+07	5.95919e+07	6.58724e+07	8.41247e+07	8.39015e+07	5.88011e+07	5.91645e+07	6.57994e+07	5.85335e+07	6.72858e+07	-0.234747	0.0130364	-0.0721335	0.567218	0.170771	0.0449947	-0.125361	0.344733	-0.0377155
LmxM.16.1350	2.86371e+06	2.29039e+06	2.10332e+06	2.29917e+06	2.04896e+06	2.93648e+06	2.15129e+06	2.42696e+06	2.22968e+06	2.61147e+06	2.1529e+06	1.73048e+06	1.81258e+06	1.98987e+06	1.98754e+06	2.27878e+06	1.87072e+06	1.91655e+06	1.90799e+06	1.92648e+06	2.16695e+06	1.77671e+06	1.7505e+06	1.53347e+06	1.56826e+06	1.46678e+06	1.4239e+06	1.44787e+06	1.67153e+06	1.88785e+06	1.95542e+06	1.62296e+06	2.18829e+06	1.94822e+06	2.05393e+06	1.45593e+06	1.474e+06	1.54726e+06	1.3008e+06	1.72979e+06	-0.222753	0.0386634	-0.492306	0.00127132	-0.296962	0.0112073	-0.336736	0.00787983	-0.367556
LmxM.16.1360	612864	746124	837141	890442	799552	782419	816352	989534	802020	958239	1.10729e+06	1.3258e+06	1.13489e+06	1.12206e+06	748815	791015	844098	880540	914825	786225	898929	1.02121e+06	1.09852e+06	994589	752431	956908	1.09002e+06	1.13461e+06	1.13057e+06	1.09153e+06	920336	1.19265e+06	1.21251e+06	795611	912959	1.23378e+06	1.28898e+06	1.28332e+06	1.20001e+06	1.13061e+06	0.126755	0.238655	0.127131	0.340111	0.0122247	0.928791	0.198579	0.155515	0.196813
LmxM.16.1420	2.05273e+06	1.6428e+06	1.45512e+06	1.6519e+06	1.5475e+06	2.32489e+06	1.61121e+06	1.82393e+06	1.99436e+06	2.19075e+06	2.24083e+06	1.83731e+06	1.87481e+06	2.17759e+06	1.91708e+06	1.59658e+06	1.43333e+06	1.37008e+06	1.18973e+06	1.3931e+06	1.59081e+06	1.65284e+06	1.50452e+06	1.42026e+06	1.25401e+06	2.02313e+06	1.58503e+06	1.77363e+06	2.12373e+06	1.89563e+06	1.89806e+06	1.33363e+06	1.85508e+06	1.65588e+06	1.76032e+06	1.77072e+06	1.7689e+06	1.7885e+06	1.75005e+06	2.14695e+06	-0.254272	0.0289209	-0.416597	0.00433907	-0.0985883	0.334785	-0.224983	0.0917565	-0.122881
LmxM.16.1430	2.54842e+07	2.37151e+07	2.24332e+07	2.40641e+07	2.07613e+07	1.89541e+07	1.64726e+07	1.72453e+07	1.75349e+07	1.733e+07	1.4732e+07	1.3814e+07	1.29382e+07	1.36297e+07	1.43305e+07	2.25549e+07	2.29404e+07	2.32894e+07	2.19843e+07	1.94386e+07	1.86906e+07	1.72849e+07	1.68873e+07	1.5759e+07	1.67165e+07	1.7426e+07	1.60096e+07	1.39369e+07	1.56521e+07	1.63486e+07	1.74403e+07	1.6168e+07	1.66644e+07	1.58362e+07	1.69741e+07	1.4411e+07	1.48544e+07	1.41171e+07	1.44258e+07	1.31761e+07	-0.0790827	0.281184	-0.037414	0.640094	0.190408	0.0196097	-0.0746761	0.232209	0.0319015
LmxM.16.1450	184526	205839	186431	193805	218400	202753	119316	131268	109813	114484	138980	136101	147883	141667	123201	123570	126815	122899	192560	155488	179046	136906	146116	108851	148546	149344	144270	154216	209467	130138	208220	152910	206013	137586	181868	203822	159469	137520	189874	232219	-0.475586	0.0066237	0.107334	0.612395	0.178319	0.242827	0.407905	0.0582537	0.402646
LmxM.16.1460	103980	110233	84225.9	95419.5	66484.5	141126	141968	137848	144494	125010	165067	135613	147514	168202	147857	136374	118366	110113	111616	129609	142044	120748	129336	150167	133606	202777	152630	150942	162270	189692	160270	107623	177143	123349	154224	154606	163257	159164	148097	188634	0.413973	0.0271943	-0.0329364	0.829083	0.161635	0.243818	0.0440959	0.783712	0.0901167
LmxM.16.1460cpartial	1.78481e+06	1.44812e+06	1.1382e+06	1.3872e+06	1.24107e+06	2.24724e+06	1.32019e+06	1.60028e+06	1.59884e+06	1.86658e+06	2.07543e+06	1.45657e+06	1.59807e+06	1.97719e+06	1.68334e+06	1.76016e+06	1.39524e+06	1.29449e+06	1.27203e+06	1.28195e+06	1.99213e+06	1.56237e+06	1.41354e+06	1.59954e+06	1.44437e+06	2.02516e+06	1.54159e+06	1.78842e+06	1.99205e+06	2.3166e+06	1.92187e+06	1.11096e+06	1.71987e+06	1.53562e+06	1.70773e+06	1.90434e+06	1.80619e+06	1.70396e+06	1.58861e+06	2.03867e+06	0.00672438	0.958458	-0.0958373	0.520432	0.136063	0.302905	-0.111423	0.509788	0.047886
LmxM.16.1470	1.78481e+06	1.44812e+06	1.1382e+06	1.3872e+06	1.24107e+06	2.24724e+06	1.32019e+06	1.60028e+06	1.59884e+06	1.86658e+06	2.07543e+06	1.45657e+06	1.59807e+06	1.97719e+06	1.68334e+06	1.76016e+06	1.39524e+06	1.29449e+06	1.27203e+06	1.28195e+06	1.99213e+06	1.56237e+06	1.41354e+06	1.59954e+06	1.44437e+06	2.02516e+06	1.54159e+06	1.78842e+06	1.99205e+06	2.3166e+06	1.92187e+06	1.11096e+06	1.71987e+06	1.53562e+06	1.70773e+06	1.90434e+06	1.80619e+06	1.70396e+06	1.58861e+06	2.03867e+06	0.00672438	0.958458	-0.0958373	0.520432	0.136063	0.302905	-0.111423	0.509788	0.047886
LmxM.16.1490	8.45018e+06	5.41062e+06	5.94031e+06	8.41529e+06	5.35632e+06	8.33473e+06	8.54096e+06	5.87748e+06	3.39553e+06	3.96989e+06	2.6446e+06	3.82673e+06	2.20526e+06	3.56013e+06	2.64913e+06	2.92396e+06	4.96857e+06	5.17195e+06	2.48597e+06	3.93229e+06	3.40372e+06	2.91129e+06	3.55703e+06	1.78607e+06	1.62661e+06	3.70256e+06	1.5132e+06	2.07465e+06	1.27223e+06	1.10821e+06	2.67592e+06	1.87703e+06	1.73221e+06	3.31483e+06	3.30992e+06	825155	2.03411e+06	1.73722e+06	2.86645e+06	2.48211e+06	-0.811785	0.0044069	-1.15667	0.00433776	-0.736594	0.0332201	-1.17693	0.00180212	-0.668561
LmxM.16.1540	958561	757017	728366	761141	738667	1.1175e+06	914080	902205	866124	858690	1.04589e+06	826148	819570	885477	809085	492254	413528	357878	400168	422514	558940	494147	493326	511361	417910	545246	486090	426319	492526	519699	493115	426833	415245	389820	420239	485563	479127	410048	383674	429954	-0.918498	1.33544e-06	-0.911396	3.52014e-06	-0.826545	2.97736e-06	-1.11622	1.42044e-07	-1.00215
LmxM.16.1600	3.87296e+06	3.6631e+06	4.2255e+06	4.25334e+06	3.60646e+06	4.59392e+06	3.99781e+06	4.14776e+06	4.65665e+06	4.36255e+06	4.96145e+06	4.55784e+06	5.0441e+06	5.06249e+06	4.68866e+06	4.32466e+06	3.81934e+06	4.12196e+06	4.29916e+06	4.17671e+06	4.38817e+06	4.42161e+06	5.3828e+06	5.00972e+06	4.80818e+06	4.92119e+06	5.11934e+06	5.19257e+06	5.20714e+06	5.77009e+06	4.83486e+06	4.72437e+06	5.72763e+06	5.4079e+06	5.38799e+06	5.66265e+06	5.61181e+06	5.71081e+06	5.48386e+06	6.238e+06	0.0821718	0.264495	0.140208	0.147532	0.107553	0.137381	0.260124	0.00560975	0.239437
LmxM.16.1650	4.29913e+06	3.46784e+06	3.76591e+06	4.91264e+06	4.49215e+06	3.04959e+06	3.01038e+06	3.49976e+06	3.21072e+06	3.23784e+06	1.83581e+06	2.04684e+06	3.02669e+06	2.66538e+06	3.11843e+06	2.43316e+06	2.10809e+06	3.37913e+06	2.06378e+06	3.6491e+06	1.85693e+06	2.05229e+06	2.08653e+06	2.38452e+06	1.84976e+06	3.28246e+06	3.0961e+06	3.08128e+06	1.91587e+06	2.1072e+06	1.94876e+06	1.02636e+06	1.67247e+06	3.09195e+06	2.75095e+06	1.40919e+06	2.61348e+06	2.54542e+06	2.80603e+06	2.59249e+06	-0.649347	0.0020915	-0.65029	1.26374e-05	0.083874	0.666054	-0.710642	0.0146146	-0.0942217
LmxM.16.1660	2.42696e+06	2.41051e+06	2.16447e+06	2.75405e+06	2.40995e+06	2.0859e+06	1.96704e+06	1.98675e+06	2.52424e+06	2.42848e+06	2.31488e+06	2.32778e+06	3.12958e+06	3.28058e+06	2.71615e+06	3.17361e+06	2.73671e+06	2.8608e+06	3.00628e+06	2.81928e+06	2.88554e+06	2.79107e+06	2.7087e+06	3.47254e+06	3.13138e+06	2.7531e+06	3.162e+06	3.93531e+06	3.34619e+06	3.77789e+06	2.9329e+06	2.48555e+06	3.0327e+06	3.84585e+06	3.51169e+06	4.28322e+06	3.50394e+06	3.96499e+06	3.63054e+06	4.31292e+06	0.265044	0.00401005	0.449408	0.00107456	0.305421	0.0315196	0.515791	0.00118406	0.526495
LmxM.17.0010	6.49838e+06	6.86941e+06	7.43863e+06	8.12608e+06	6.98401e+06	7.52754e+06	7.11741e+06	8.36669e+06	8.9375e+06	5.52101e+06	9.1088e+06	8.96929e+06	9.14147e+06	9.39347e+06	7.64872e+06	7.47826e+06	8.20284e+06	7.61362e+06	7.95359e+06	7.54221e+06	7.37881e+06	8.65102e+06	8.36602e+06	8.17962e+06	5.43876e+06	7.76177e+06	8.15276e+06	8.4848e+06	9.3897e+06	1.10825e+07	7.91717e+06	8.79638e+06	1.0077e+07	8.99044e+06	9.31216e+06	1.01882e+07	9.78376e+06	8.94341e+06	9.93604e+06	1.06781e+07	0.114416	0.121514	0.0206239	0.892284	0.0116583	0.90872	0.28188	0.0368581	0.163549
LmxM.17.0120	5.96266e+06	5.40739e+06	5.61869e+06	6.34979e+06	5.64713e+06	6.3839e+06	5.4976e+06	6.86456e+06	6.85994e+06	5.31452e+06	8.00253e+06	7.01474e+06	7.66654e+06	8.27165e+06	6.50099e+06	7.35269e+06	7.02816e+06	6.10646e+06	6.31521e+06	5.79612e+06	7.62318e+06	7.54869e+06	7.26839e+06	7.28189e+06	5.15444e+06	7.15443e+06	6.92281e+06	7.27718e+06	8.57552e+06	8.95239e+06	7.58285e+06	7.38366e+06	8.91221e+06	7.32321e+06	7.84466e+06	9.86769e+06	8.95965e+06	8.61069e+06	9.23708e+06	9.56416e+06	0.166065	0.0546528	0.167568	0.200045	0.0515629	0.598344	0.341301	0.00320824	0.307821
LmxM.17.0130	70147.2	72642.9	54945.1	60274.2	45592.8	51549.9	58424.2	70571	98494.8	96334.4	70084.4	71076.1	67627.2	86445.5	80315.5	81066	92554.1	94315.2	102336	85788.8	93374	96588.5	99665.6	128068	169503	87044	101261	101309	111339	128617	106284	107178	103037	111197	126341	121366	117488	142683	116091	145857	0.602675	0.00482294	0.654867	0.0207901	0.49016	0.00968005	0.606292	0.0128074	0.776125
LmxM.17.0250	324381	395023	337229	337343	275250	332182	346470	386664	260785	298876	446101	384679	366745	301485	350115	514735	536476	471149	570476	343168	541901	496725	536425	453071	346016	590333	507001	465376	573365	512090	509572	497002	451331	536567	459417	656289	532483	573376	505311	418774	0.533259	0.002804	0.541247	0.00463358	0.524409	0.000815647	0.60442	0.000273203	0.534835
LmxM.17.0260	828819	638561	933162	1.0602e+06	1.12822e+06	855483	628892	716763	1.20656e+06	1.07789e+06	1.0192e+06	814304	1.22496e+06	1.29637e+06	1.04078e+06	907969	764192	895778	1.03697e+06	1.14689e+06	698045	909530	1.24935e+06	1.23537e+06	784961	709945	1.13788e+06	1.37474e+06	1.26131e+06	1.33771e+06	1.01032e+06	899691	1.21274e+06	1.00491e+06	1.28438e+06	1.18362e+06	1.11054e+06	1.34481e+06	1.18489e+06	1.25116e+06	0.0646851	0.681088	0.123406	0.56324	0.0900088	0.630838	0.300869	0.112623	0.186788
LmxM.17.0330	1.36541e+06	690762	914922	1.26554e+06	1.19437e+06	1.08337e+06	780695	1.02789e+06	1.4603e+06	1.02363e+06	505991	848591	1.03099e+06	1.2735e+06	1.08703e+06	651150	701061	869840	943014	1.07519e+06	1.00929e+06	1.0205e+06	1.32337e+06	1.14855e+06	1.01245e+06	704167	833820	995681	1.31424e+06	1.78237e+06	860922	679052	1.11518e+06	1.23526e+06	1.20308e+06	753463	889789	1.27325e+06	1.41514e+06	1.46431e+06	-0.339175	0.10424	0.0572939	0.714385	0.232006	0.431704	-0.0847284	0.664396	0.305855
LmxM.17.0380	3.60989e+08	2.98249e+08	2.57479e+08	2.78509e+08	2.5659e+08	4.58322e+08	2.74909e+08	2.86139e+08	3.13285e+08	2.96388e+08	3.10524e+08	2.2289e+08	2.02562e+08	1.98297e+08	1.80668e+08	3.00238e+08	3.06614e+08	2.6267e+08	2.35539e+08	2.68178e+08	2.6333e+08	2.32681e+08	2.35794e+08	2.37216e+08	1.94349e+08	2.75008e+08	2.55329e+08	2.11537e+08	2.51185e+08	2.4043e+08	3.21522e+08	2.75487e+08	2.90695e+08	2.02052e+08	2.0252e+08	2.25276e+08	2.0423e+08	2.04381e+08	1.81674e+08	1.92736e+08	-0.0750343	0.463762	-0.465879	0.00309754	0.167339	0.216496	-0.333559	0.065859	-0.121856
LmxM.17.0390	145582	148335	142685	177069	181029	162086	163222	130367	155316	145344	172760	148966	109055	104586	133827	176649	184071	175714	222219	202949	134913	129546	159865	174306	149289	164674	161363	103054	119138	106304	161335	187618	165909	148771	168367	109322	143497	134236	141771	162491	0.276683	0.0473655	-0.0197524	0.901303	-0.0359456	0.856619	0.13842	0.288278	0.0608878
LmxM.17.0400	183208	105535	99298.3	111504	80662.2	150813	62956.7	109434	127820	100630	336865	201260	323277	297584	180980	306688	144274	121808	141162	86019.9	202768	221317	182198	222365	178755	204544	362081	399759	298164	147995	332810	217423	166413	168863	222580	723735	441892	409028	296945	430172	0.384435	0.237081	0.920786	0.000950453	0.0292765	0.917968	1.01634	0.00165625	0.764668
LmxM.17.0440	1.73214e+07	1.60689e+07	1.63034e+07	1.80092e+07	1.70611e+07	2.13307e+07	1.92749e+07	1.97651e+07	2.17301e+07	2.14723e+07	2.17209e+07	2.23783e+07	2.11332e+07	2.07975e+07	2.23414e+07	2.25315e+07	2.24258e+07	1.91266e+07	2.50468e+07	2.5863e+07	2.19297e+07	1.96353e+07	2.76099e+07	3.1646e+07	2.6495e+07	2.13588e+07	2.39604e+07	2.14509e+07	2.19375e+07	2.6785e+07	2.19424e+07	2.39415e+07	2.72454e+07	2.72886e+07	2.98776e+07	2.03865e+07	2.43679e+07	2.62937e+07	2.49973e+07	2.63621e+07	0.433351	0.000121502	0.278897	0.0335409	0.0869032	0.253211	0.324366	0.00247513	0.170144
LmxM.17.0500	66.5118	9857.99	5472.96	11224	6959.3	11897.8	2433.2	5700.09	5717.23	7132.38	20010.4	7102.24	12940.6	5133	12153.8	6469.25	78.2432	505.776	5395.04	19525.6	1325.86	5085.48	10511.8	6446.05	3438.77	27.9822	53.9036	13227.4	6233.21	3302.69	4895	726.28	5294.5	3648.56	6550.96	905.835	6438.03	6921.89	14991.4	3317.83	-0.675523	0.708849	-0.419721	0.588641	-3.61833	0.0469584	-0.780545	0.342952	-1.1673
LmxM.17.0510	200469	217540	220548	195998	170416	143877	143445	186579	189216	171723	201954	220860	266173	219963	255205	215597	178081	162807	174935	119846	155362	224394	205743	189478	146943	207409	282124	234669	298613	267253	247970	171597	187162	195856	235836	318815	293190	217851	287234	206298	-0.258726	0.12135	0.134911	0.446639	0.143497	0.302298	0.311163	0.0576371	0.171282
LmxM.17.0520	6.99196e+06	6.01627e+06	6.455e+06	7.72125e+06	5.71273e+06	7.56202e+06	7.00976e+06	6.20603e+06	6.68528e+06	7.11376e+06	5.99047e+06	5.17483e+06	4.54673e+06	5.04592e+06	5.60781e+06	4.89997e+06	4.65169e+06	5.99508e+06	5.92736e+06	5.22308e+06	5.41436e+06	4.30232e+06	5.89189e+06	4.75939e+06	5.36813e+06	4.99294e+06	4.01844e+06	4.43066e+06	4.29518e+06	5.161e+06	4.87561e+06	5.28349e+06	4.94921e+06	5.08914e+06	5.1836e+06	3.50398e+06	3.99121e+06	4.49056e+06	4.65032e+06	2.93e+06	-0.30028	0.00975867	-0.431515	0.000859367	-0.203429	0.0521306	-0.443552	2.92406e-05	-0.444124
LmxM.17.0530	157222	196320	150775	208492	182314	210641	205251	124252	182815	197036	144648	167514	80476.8	73815.2	94072.5	127360	182681	138192	181634	196796	119275	115111	108572	195941	82147.3	96232	129377	93722.1	91530.8	109949	115617	125242	124346	88187.1	121644	61067.3	82888.2	90337.1	76287.9	76504.5	-0.124435	0.444184	-0.602324	0.0222302	-0.0411024	0.864683	-0.664912	0.00262245	-0.468612
LmxM.17.0590	1.60978e+06	1.28616e+06	1.54409e+06	1.91071e+06	1.77848e+06	1.68143e+06	1.36696e+06	1.73665e+06	1.76635e+06	1.81068e+06	2.19865e+06	1.91476e+06	2.29558e+06	2.53326e+06	2.20851e+06	1.90554e+06	1.45976e+06	1.77683e+06	1.97403e+06	1.78321e+06	1.91817e+06	1.52037e+06	1.99888e+06	2.06459e+06	1.45716e+06	1.6898e+06	2.13131e+06	2.49756e+06	2.5901e+06	2.79428e+06	2.0411e+06	2.29527e+06	2.0532e+06	2.28165e+06	2.29352e+06	2.867e+06	2.60647e+06	2.26722e+06	2.82045e+06	2.86491e+06	0.13588	0.251911	0.0916175	0.486544	0.0535777	0.688705	0.395849	0.000888721	0.268054
LmxM.17.0600	1.48418e+06	1.23228e+06	1.21313e+06	1.43385e+06	1.31635e+06	1.43349e+06	1.29474e+06	1.34313e+06	1.33673e+06	1.32271e+06	1.44974e+06	1.24791e+06	1.50716e+06	1.40864e+06	1.42181e+06	1.29028e+06	1.07672e+06	1.27498e+06	1.39048e+06	1.43268e+06	1.34015e+06	1.36104e+06	1.54828e+06	1.64557e+06	1.27606e+06	1.54807e+06	1.66619e+06	1.66737e+06	1.65532e+06	1.64246e+06	1.41238e+06	1.30256e+06	1.50189e+06	1.50165e+06	1.50244e+06	1.78477e+06	1.62089e+06	1.61047e+06	1.74003e+06	2.08381e+06	-0.0494162	0.605912	0.0856134	0.418029	0.219675	0.0136373	0.100024	0.200224	0.325833
LmxM.17.0640	15657.2	137.231	955.84	7998.96	13184.4	32701.7	336.528	1603.4	8534.5	15342.4	108568	9053.36	12407.8	10867.5	5931.14	140486	405.902	2713.49	7492.14	6175.87	139670	2310.31	4996.29	3506.18	1346.64	550.05	5030.18	1139.46	2490.32	6477.92	117251	289.052	5801.87	6015.51	5054.07	2089.84	2439.47	5176.28	4147.6	71169.5	1.00936	0.549051	0.344019	0.810509	-2.78318	0.0109671	0.274304	0.864415	-1.3314
LmxM.17.0650	35797.8	43621.6	53984.3	32761.5	35942.6	40002.3	39925.4	37727	52676.6	50780.4	27184.6	33951.1	37166.3	19624.8	38593.3	214785	260030	200263	215058	262032	271842	229030	237258	338967	238019	245790	249034	200586	244368	215453	154618	247496	260389	262945	291112	144985	204778	211063	195429	278234	2.52648	3.25273e-09	2.57044	2.58345e-09	2.92056	4.3613e-09	2.44167	3.65443e-08	2.73579
LmxM.17.0670	56856.9	31279.8	35658	64498.1	44105.8	47620.4	23316.9	38501.5	31172.7	30318.7	64327.7	69240.5	139740	109491	67422.7	106091	79276.6	62963.5	65045.5	53027.6	81894.4	92368.1	44703.5	96433.8	200000	76271.1	78189.9	142491	123802	149391	94441.1	72850.5	76924.2	154864	140819	272534	195094	168390	202132	135050	0.667963	0.0242813	1.46693	0.00111568	0.35484	0.223953	1.63163	9.04169e-05	1.14663
LmxM.17.0700	2.83829e+06	1.8701e+06	1.96876e+06	2.82156e+06	2.23352e+06	3.19432e+06	2.23429e+06	1.45685e+06	1.74036e+06	1.14371e+06	1.56178e+06	1.28309e+06	771687	827656	1.21958e+06	1.83149e+06	1.78176e+06	1.62398e+06	1.64604e+06	2.14802e+06	1.43898e+06	1.08766e+06	1.0209e+06	1.12296e+06	1.85354e+06	1.24173e+06	1.05526e+06	797306	813633	435892	1.57565e+06	1.26419e+06	686069	949338	1.46542e+06	477067	789264	758526	881644	878013	-0.362676	0.0148662	-0.527514	0.0549243	-0.414949	0.161274	-0.688875	0.0373405	-0.56394
LmxM.17.0710	56.4446	1380.53	6423.73	16372	13664.7	8228.41	12.1394	2070.35	14441.4	19119.6	2631.52	102.875	2654.29	4299.83	8348.59	5641.48	4.12736	2905.54	5806.78	3141.09	1805	62.5283	174.161	8571.78	1073.37	15.8503	7.44267	1219.76	2456.03	7156.56	4664.64	1579.23	2148	82.278	20.6019	18.8298	972.49	1046.64	6392.01	3775.01	-1.30077	0.565617	-1.66051	0.43706	-2.66322	0.247269	-2.21118	0.350236	-1.16031
LmxM.17.0725	21094.6	23507.7	11.57	29379.3	12425.7	94852	25258.3	6109.75	3345.13	12232.6	99447.2	10563.8	17780.8	43555.2	42483.2	71533.3	53533.8	7847.27	22993.7	19916.9	47423.3	22373.1	15313.7	23688.4	40526.2	20728.8	12362.5	1957.99	23578.2	24692.9	112999	10788.4	18455.2	14635.5	14297.4	41858.1	8709.77	16765.3	18462.8	49860	2.53636	0.240107	0.940549	0.233451	-1.3773	0.0979112	0.594897	0.520638	-0.523783
LmxM.17.0760	4.51044e+06	3.94802e+06	3.84159e+06	4.17012e+06	3.70689e+06	4.05028e+06	3.524e+06	3.94615e+06	3.95846e+06	3.68485e+06	2.89883e+06	2.46583e+06	3.08157e+06	2.62573e+06	2.52076e+06	3.36537e+06	2.78034e+06	2.69981e+06	2.80625e+06	3.19388e+06	2.94695e+06	2.38531e+06	2.03959e+06	2.6594e+06	2.56413e+06	2.58765e+06	2.33438e+06	2.28371e+06	2.02821e+06	2.06612e+06	3.17213e+06	1.94002e+06	2.39772e+06	2.52509e+06	2.52079e+06	1.94676e+06	2.15606e+06	2.40946e+06	2.1976e+06	2.55256e+06	-0.444712	0.000138704	-0.614195	5.21832e-05	-0.266919	0.0134992	-0.625765	0.000120902	-0.272347
LmxM.17.0810	300196	240687	280902	318258	216953	323749	218195	226931	177190	209118	238679	229728	210369	154124	196972	254543	170044	174673	218288	168661	213618	166258	140068	177609	132930	202300	149522	156350	185662	157177	195034	199727	206754	173628	168552	147953	180681	156290	209102	131931	-0.466376	0.0101738	-0.467685	0.0294824	-0.26866	0.0959109	-0.2667	0.119132	-0.320638
LmxM.17.0870	1.37733e+06	988631	1.20988e+06	1.14988e+06	1.12742e+06	1.73169e+06	1.30504e+06	1.24236e+06	1.54307e+06	1.912e+06	1.65727e+06	1.43685e+06	1.18444e+06	1.59484e+06	1.44636e+06	1.39656e+06	1.50904e+06	1.4335e+06	1.4797e+06	1.59937e+06	1.71381e+06	1.42258e+06	1.64744e+06	1.44842e+06	1.49258e+06	1.48544e+06	1.04206e+06	1.22818e+06	1.65349e+06	1.69802e+06	1.77458e+06	1.61333e+06	1.99272e+06	1.45883e+06	1.79234e+06	1.38714e+06	1.52169e+06	1.35757e+06	1.61526e+06	1.78e+06	0.348623	0.00182677	0.0135948	0.918273	-0.057108	0.696231	0.169733	0.215687	0.0681385
LmxM.17.0910	9.41006e+06	9.78047e+06	9.31594e+06	1.16706e+07	9.98287e+06	1.13351e+07	9.31191e+06	1.02815e+07	1.18965e+07	1.22848e+07	1.20849e+07	1.16874e+07	1.19334e+07	1.26306e+07	1.08169e+07	1.0651e+07	1.10401e+07	1.07859e+07	1.2124e+07	1.19729e+07	1.14858e+07	1.12113e+07	1.14974e+07	1.24372e+07	9.43185e+06	1.22169e+07	1.08281e+07	1.16543e+07	1.27186e+07	1.48871e+07	1.19538e+07	1.08008e+07	1.28658e+07	1.24421e+07	1.30086e+07	1.37061e+07	1.37899e+07	1.35923e+07	1.31511e+07	1.70382e+07	0.176419	0.0323525	0.0261968	0.80261	0.0684326	0.439212	0.152291	0.107573	0.264361
LmxM.17.0920	2.97148e+06	3.33463e+06	3.72771e+06	4.14021e+06	3.75438e+06	4.15486e+06	4.00712e+06	3.90856e+06	3.8968e+06	4.01794e+06	3.59288e+06	3.70332e+06	3.72031e+06	3.5696e+06	3.79827e+06	2.6518e+06	2.32475e+06	2.529e+06	2.74572e+06	2.72085e+06	2.69216e+06	2.32117e+06	2.90436e+06	2.57979e+06	2.48827e+06	2.54267e+06	2.42053e+06	2.57846e+06	2.48538e+06	2.58882e+06	2.30076e+06	2.52195e+06	2.43843e+06	2.29232e+06	2.3802e+06	1.99801e+06	2.34576e+06	2.29361e+06	2.50387e+06	2.41983e+06	-0.460283	0.000250109	-0.625704	5.87286e-06	-0.54331	1.0017e-06	-0.744452	4.57612e-08	-0.673036
LmxM.17.0930	5.30876e+06	4.70527e+06	4.16603e+06	5.03666e+06	4.58205e+06	6.20722e+06	5.25209e+06	5.08508e+06	5.66442e+06	5.65623e+06	6.34341e+06	5.42691e+06	5.62039e+06	5.4638e+06	4.85692e+06	5.68632e+06	5.01113e+06	4.61948e+06	5.43242e+06	4.8273e+06	5.85136e+06	5.14697e+06	5.57579e+06	6.90193e+06	5.63504e+06	6.65813e+06	6.93309e+06	6.61381e+06	6.34494e+06	7.70875e+06	6.1565e+06	5.62477e+06	5.68687e+06	6.60641e+06	6.31302e+06	6.60749e+06	6.26178e+06	7.2464e+06	6.38537e+06	7.58509e+06	0.104677	0.228158	0.0596438	0.553703	0.308039	0.00278131	0.125772	0.125516	0.299974
LmxM.17.0980	475173	404556	399195	506635	439302	399322	401098	473724	478954	530918	528753	472231	496600	560439	478955	556546	577775	574892	595685	580088	598480	470101	572429	608276	355535	547495	554810	642909	668442	695162	570871	638864	609281	567021	594162	693857	682241	630172	666520	776424	0.380615	0.000933988	0.170433	0.319012	0.289398	0.0140307	0.391223	0.00253332	0.442708
LmxM.17.1050	1.79425e+06	1.98414e+06	2.05723e+06	2.15967e+06	1.97668e+06	1.33742e+06	1.67824e+06	1.88992e+06	1.94037e+06	1.95462e+06	2.2928e+06	2.58905e+06	2.57657e+06	2.41064e+06	2.37056e+06	1.8589e+06	1.9402e+06	2.03888e+06	2.18822e+06	1.82028e+06	2.18491e+06	2.31664e+06	2.27062e+06	2.38075e+06	1.53236e+06	2.60746e+06	2.8159e+06	2.50352e+06	2.98712e+06	2.71757e+06	2.1224e+06	2.36289e+06	2.26977e+06	2.35226e+06	2.37553e+06	3.13619e+06	3.01895e+06	2.86372e+06	2.91857e+06	2.97648e+06	-0.0188287	0.807165	0.276381	0.0771002	0.154329	0.0593602	0.396628	0.0028054	0.286038
LmxM.17.1080	70320.8	156690	183949	252580	124916	195362	225135	318559	291417	231542	314066	376807	377994	407601	295687	224246	150463	204053	244652	216152	297299	350912	265153	367116	444758	213591	221994	261675	322931	553287	286719	320267	394743	303270	393207	318845	375552	367548	420597	511348	0.501854	0.103668	0.451249	0.0264062	-0.256417	0.286353	0.438571	0.0168526	0.162412
LmxM.17.1100	650115	677759	625587	754009	618056	542039	566180	450312	718379	809436	713630	630874	674485	785010	694171	747478	673903	790825	805848	864593	635509	574760	765702	1.05812e+06	987357	883145	822447	860703	777625	939689	742525	681591	775577	1.06932e+06	993510	823264	897526	1.03e+06	885395	966050	0.222292	0.0284264	0.372483	0.0839661	0.293006	0.00665477	0.475106	0.0186753	0.395198
LmxM.17.1130	23809.6	117151	34079	79972.8	66092	101318	11678.9	38929.2	59561.6	66234.2	75845.7	3054.76	59675.4	42268.7	70181.3	69185	64372.8	29071.6	52693.1	59002.5	81756.2	21937.8	53857.7	41235.8	76357.5	50175.1	11293.6	61217.9	27475	29969.9	44535.3	28498.3	38026.3	25395.2	31973.4	36090.1	27956.9	26290.5	19848.9	28.7437	-0.0639583	0.879189	0.148606	0.783997	-0.10439	0.902068	-0.442655	0.388861	-2.28083
LmxM.17.1200	329088	316144	385307	324748	403374	119245	181421	187218	168147	131487	43788.4	110533	109816	116630	122197	139327	165398	272348	122768	210911	131579	97111.6	83078	75673.2	53603.2	260590	106832	149057	73573.8	88672.9	47870.5	34556.5	45780.8	95858.8	83309.3	63821.4	114401	122364	86731.1	97088.4	-1.00281	0.000219053	-0.875641	0.00297072	0.3675	0.333906	-1.44201	0.00025925	-0.00199076
LmxM.17.1220	1.39047e+07	1.52644e+07	1.38582e+07	1.66945e+07	1.46811e+07	1.62664e+07	1.59101e+07	1.63571e+07	1.36002e+07	1.55037e+07	1.33299e+07	1.17725e+07	1.21197e+07	1.23988e+07	1.07789e+07	1.16951e+07	1.14601e+07	9.47135e+06	1.01652e+07	9.40646e+06	1.12573e+07	1.16628e+07	1.10434e+07	1.02818e+07	9.15118e+06	1.14111e+07	1.02989e+07	1.05918e+07	1.22295e+07	8.95775e+06	1.05961e+07	9.71045e+06	9.74597e+06	9.55785e+06	1.06783e+07	9.27002e+06	8.80501e+06	8.05001e+06	9.55163e+06	9.17758e+06	-0.514059	2.98743e-05	-0.541982	4.23195e-05	-0.179677	0.0666799	-0.624908	1.14984e-06	-0.428347
LmxM.17.1240	7.13801e+06	6.24736e+06	6.53517e+06	8.07145e+06	7.33757e+06	9.02174e+06	7.40825e+06	7.04695e+06	7.86952e+06	7.81826e+06	9.68618e+06	8.31228e+06	9.23066e+06	8.5986e+06	8.19553e+06	7.37992e+06	6.75641e+06	7.5188e+06	8.02422e+06	8.24625e+06	7.02514e+06	7.61794e+06	8.5363e+06	9.11934e+06	8.27572e+06	7.84122e+06	8.42615e+06	9.26964e+06	8.85815e+06	9.82517e+06	9.09146e+06	9.18881e+06	9.29679e+06	9.13021e+06	9.72764e+06	9.31423e+06	9.08977e+06	9.89718e+06	9.45269e+06	1.01383e+07	0.104668	0.224235	0.0501384	0.619097	0.00508176	0.949465	0.25024	0.00479268	0.123324
LmxM.17.1250	171683	172116	88891.6	125362	151144	170175	53153.3	92725	83097.6	108748	122604	25591.4	70278.8	45816.3	58788.8	112384	64060.7	80406.9	84937.6	110948	101968	41770.6	22468.3	54756	116920	57303.3	25947.1	62013.1	26985.7	49592.2	71002	37243.3	20180.6	65508.1	70867	29762.1	23425.4	29160.3	25302.5	47646	-0.637913	0.0132478	-0.725779	0.115141	-0.453402	0.288848	-0.987037	0.0285198	-0.919778
LmxM.17.1260	1025.83	18077.5	17319.7	27679.4	33988.8	2072.04	742.443	14619.1	13712.1	26819.4	5769.92	9269.86	30800.2	20182.7	5380.89	950.565	11268.7	32433.2	28699.9	12523.5	1060.53	18621.9	40363.5	12935.2	34673.2	3979.46	14995	7576.57	33001.6	6523.96	17974.9	61.2901	11121	3996.06	4374.91	16155.7	28462.2	10286.9	30692.8	21546.6	-0.254989	0.822963	1.08678	0.358353	-0.175623	0.80424	-1.0542	0.506772	0.825608
LmxM.17.1290	13314.2	31596.3	87801.7	113902	120526	32113.5	76246.9	69164.9	194608	156487	35698.4	146826	113794	86746.5	75643.8	29714.2	69008.7	76314.6	112802	122595	18780	117685	143933	164260	125994	34476.6	142579	90145.2	104637	125317	33698.1	122001	174141	114864	139415	48653.5	102054	98025.9	160545	154866	0.418697	0.519147	0.0704409	0.9152	0.114023	0.79403	0.230493	0.674448	0.32571
LmxM.17.1360	1.04764e+06	953090	1.09456e+06	1.04648e+06	1.005e+06	1.30987e+06	1.11303e+06	1.03908e+06	1.22114e+06	1.24769e+06	1.44669e+06	1.43977e+06	1.41423e+06	1.47837e+06	1.45575e+06	1.16962e+06	1.05917e+06	1.03399e+06	1.04171e+06	1.26077e+06	1.05673e+06	1.20644e+06	1.55837e+06	1.6246e+06	1.54632e+06	1.33934e+06	1.57654e+06	1.60012e+06	1.45276e+06	1.13005e+06	1.31973e+06	1.2598e+06	1.35003e+06	1.52796e+06	1.47952e+06	1.62895e+06	1.747e+06	1.66027e+06	1.69657e+06	1.67943e+06	0.109909	0.187881	0.222521	0.124293	-0.0385449	0.703794	0.22729	0.0278453	0.217291
LmxM.18.0090	1.44118e+06	1.07005e+06	1.24356e+06	1.58097e+06	1.13437e+06	1.49428e+06	1.54546e+06	1.2891e+06	1.77447e+06	1.71915e+06	1.95361e+06	1.90519e+06	1.87374e+06	2.43606e+06	1.90579e+06	1.58138e+06	1.33108e+06	1.53887e+06	1.67741e+06	1.40168e+06	1.94432e+06	1.8473e+06	2.02043e+06	2.05488e+06	2.00225e+06	2.17117e+06	2.17353e+06	2.26264e+06	2.51292e+06	2.78977e+06	1.84094e+06	2.24543e+06	2.5566e+06	2.00631e+06	2.29637e+06	2.49149e+06	2.55918e+06	2.70329e+06	3.00442e+06	2.91611e+06	0.229383	0.062791	0.343417	0.00590469	0.241821	0.032698	0.484523	0.000972672	0.444321
LmxM.18.0210	3.68231e+07	3.23005e+07	3.43546e+07	3.53504e+07	3.22602e+07	3.89236e+07	3.45657e+07	3.76432e+07	3.64002e+07	3.58199e+07	4.81006e+07	4.37564e+07	4.65077e+07	4.88708e+07	4.94354e+07	5.17516e+07	4.58545e+07	4.55852e+07	4.70808e+07	4.48319e+07	5.21578e+07	4.86774e+07	5.45571e+07	5.22957e+07	4.50818e+07	5.421e+07	5.21221e+07	5.154e+07	5.36776e+07	5.56828e+07	5.58696e+07	4.92681e+07	5.58471e+07	5.46881e+07	5.6457e+07	6.87935e+07	6.42172e+07	6.13276e+07	6.41806e+07	6.15696e+07	0.458548	4.14976e-06	0.461211	3.77021e-05	0.176033	0.00814955	0.569099	6.63013e-07	0.435718
LmxM.18.0220	7.05456e+06	6.01818e+06	6.1587e+06	6.59851e+06	6.08886e+06	8.06452e+06	5.89534e+06	6.60146e+06	6.48997e+06	6.46402e+06	6.27518e+06	5.22517e+06	5.10659e+06	5.67833e+06	5.10707e+06	5.10543e+06	4.9089e+06	4.85274e+06	4.52141e+06	4.49121e+06	4.98355e+06	4.7189e+06	5.06715e+06	4.48278e+06	3.68091e+06	4.68275e+06	4.29865e+06	4.15563e+06	5.02127e+06	5.00758e+06	4.94739e+06	4.49971e+06	4.50717e+06	4.16972e+06	4.55912e+06	3.60411e+06	3.99959e+06	3.67174e+06	4.19399e+06	4.03853e+06	-0.417742	3.92862e-05	-0.548668	0.000261339	-0.241397	0.0143099	-0.557433	3.37125e-05	-0.487469
LmxM.18.0270	1.31718e+06	1.39884e+06	1.44073e+06	1.50293e+06	1.34601e+06	1.25233e+06	1.33619e+06	1.43622e+06	1.17768e+06	1.16492e+06	1.64849e+06	1.72415e+06	1.56513e+06	1.24781e+06	1.59993e+06	1.11243e+06	1.41683e+06	1.27376e+06	1.36224e+06	1.14857e+06	1.18326e+06	1.2836e+06	1.43273e+06	1.24907e+06	646208	1.50723e+06	1.63267e+06	1.31626e+06	1.65539e+06	1.47246e+06	1.38919e+06	1.43643e+06	1.38737e+06	1.28286e+06	1.35357e+06	1.84858e+06	1.70646e+06	1.53176e+06	1.63797e+06	1.66704e+06	-0.154731	0.0873339	-0.181708	0.340451	-0.0339473	0.748756	0.108806	0.207089	0.114219
LmxM.18.0280	581976	480629	469722	458986	470976	598503	426019	526725	404395	448328	763494	498163	613499	640629	726187	568805	524595	438538	497328	440156	603447	554522	669400	586981	701612	643193	520812	620572	681857	780643	618608	478215	458802	677809	732493	807213	677808	623348	568686	735849	0.00245145	0.981594	0.384335	0.014716	0.0055243	0.968371	0.29372	0.0883747	0.0789564
LmxM.18.0320	292867	362907	200524	241200	196804	208630	205920	231779	218599	190807	258704	197791	174235	220770	219415	258232	172372	193134	187111	212762	225770	180966	197887	150283	181558	85710.3	153633	152163	180748	121197	202182	203705	186110	152431	218955	153451	161892	168802	156400	85702.3	-0.312735	0.107457	-0.182562	0.245453	-0.659709	0.0053358	-0.13982	0.29699	-0.588345
LmxM.18.0350	41222.8	418753	7417.17	11255.6	4883.29	7086.57	1642.79	7961.09	3101.93	2291.32	10802.5	4244.92	6318.28	4720.9	3985.47	5454.62	372422	8407.97	4722.86	3596.13	13300.5	7006.9	1486.38	25318.7	2233.05	41628.7	6353.03	2366.27	14711.1	1518.64	2256.61	4201.45	6391.54	4050.49	1879.41	53459.8	9738.12	12805.8	2785.47	3772.73	-0.920097	0.559063	0.714318	0.446546	0.271762	0.759888	-0.102792	0.89546	0.73678
LmxM.18.0440	8848.68	5342.76	2659.55	3982.26	1339.62	9894.71	3586.8	3821.04	458.229	2160.48	3753.99	20.3188	149.858	5085.51	1743.11	78162.9	1239.68	936.546	860.428	11.4043	2717.92	687.132	942.234	2022.11	385.44	38101.2	1106.46	2947.57	4303.42	1570.1	804931	3917.9	22.7487	80.8788	401.674	38305.8	2058.85	7.62862	899.267	64.1828	-1.9114	0.322191	-1.32261	0.272725	2.6033	0.143514	-1.16962	0.63455	-0.308997
LmxM.18.0470	1.72547e+06	1.16663e+06	1.64227e+06	1.65737e+06	1.3923e+06	2.11258e+06	1.65137e+06	1.69141e+06	1.29783e+06	1.13528e+06	1.77981e+06	1.65193e+06	1.62752e+06	1.4393e+06	1.76226e+06	1.11554e+06	1.10267e+06	1.36791e+06	970730	1.39537e+06	1.31921e+06	944458	1.19014e+06	909667	983611	1.85247e+06	1.27737e+06	1.1539e+06	930943	949410	1.34303e+06	984974	703941	1.50941e+06	1.38355e+06	937971	1.3611e+06	1.33036e+06	1.41912e+06	1.63086e+06	-0.348579	0.0188424	-0.542421	0.0062899	-0.466067	0.0148576	-0.432099	0.0742222	-0.325303
LmxM.18.0490	129112	91847.6	82344.8	117593	116021	105986	75007.8	73935.3	97111.3	92928.5	89536.1	61810.3	86717.1	100406	96371.8	205672	125488	175313	239642	215624	145268	140569	81522.5	167092	260760	131092	79152.9	128791	138614	108836	146322	108418	146629	213433	194173	152534	149168	183338	176643	210739	0.826673	0.000990067	0.75468	0.0136411	0.423632	0.0534287	0.836764	0.00138122	1.0127
LmxM.18.0510	1.92183e+07	1.50756e+07	1.54806e+07	1.62059e+07	1.52724e+07	1.90585e+07	1.48262e+07	1.43505e+07	1.60781e+07	1.84849e+07	1.34932e+07	1.27009e+07	1.09457e+07	1.30004e+07	1.24559e+07	1.40132e+07	1.39161e+07	1.49015e+07	1.31494e+07	1.31702e+07	1.37693e+07	1.21192e+07	1.21684e+07	1.25052e+07	9.42298e+06	1.36189e+07	1.22319e+07	1.19433e+07	1.26425e+07	1.34171e+07	1.44084e+07	1.499e+07	1.44901e+07	1.2147e+07	1.21139e+07	9.88128e+06	1.17569e+07	1.11177e+07	1.09556e+07	1.23122e+07	-0.228266	0.00888115	-0.466491	0.00134281	0.0303795	0.681656	-0.277577	0.0164721	-0.160405
LmxM.18.0520	166917	165967	151941	174071	164819	138252	104628	149167	132458	147914	167032	143257	192939	201954	189489	286602	203615	187262	235282	216099	218151	201602	185156	226072	231253	155852	156517	205799	210816	242360	242694	177546	190942	227451	260389	257326	246300	232882	230236	206915	0.440386	0.00489832	0.666409	0.000853246	0.10757	0.510345	0.70538	0.000623446	0.398549
LmxM.18.0580	2.32377e+07	2.08238e+07	1.80066e+07	1.95274e+07	1.65074e+07	1.13367e+07	9.48289e+06	1.16751e+07	1.42048e+07	1.03521e+07	9.34021e+06	9.1501e+06	1.0292e+07	1.244e+07	1.06119e+07	1.51108e+07	1.49603e+07	1.43017e+07	1.31862e+07	1.16193e+07	1.15552e+07	1.31625e+07	1.21135e+07	1.13401e+07	8.81556e+06	1.43857e+07	1.24414e+07	1.2434e+07	1.50396e+07	1.57263e+07	1.23074e+07	8.49373e+06	1.32798e+07	1.12871e+07	1.1029e+07	1.05467e+07	1.18665e+07	1.10236e+07	1.1733e+07	1.02971e+07	-0.500679	0.000245858	-0.000598835	0.996288	0.436092	0.000810695	-0.0189836	0.88615	0.104306
LmxM.18.0610	2.30834e+06	1.91554e+06	1.86157e+06	2.2613e+06	2.17953e+06	1.51811e+06	1.33934e+06	1.61627e+06	1.84083e+06	1.80413e+06	1.10555e+06	977593	1.78947e+06	1.85105e+06	1.79349e+06	1.68612e+06	1.27936e+06	1.48292e+06	1.53075e+06	1.78828e+06	1.60828e+06	1.44323e+06	1.47183e+06	1.61337e+06	1.75479e+06	1.59948e+06	1.37243e+06	1.51892e+06	1.67655e+06	1.62672e+06	1.49732e+06	879837	1.41225e+06	1.5965e+06	1.80575e+06	1.44071e+06	1.5226e+06	1.42962e+06	1.53894e+06	1.58996e+06	-0.442384	0.000761749	-0.0348631	0.761659	0.100423	0.581164	-0.204983	0.2559	0.0514309
LmxM.18.0620	551080	435178	543944	724228	629461	602543	564842	507843	464521	458314	434245	329866	367729	268501	311225	435220	405302	566848	504278	709331	392299	299695	309742	438881	245140	328273	322883	314808	214202	228613	399971	373617	316676	405550	448434	251826	391352	363511	368418	322524	-0.146701	0.391937	-0.646284	0.00182059	-0.285931	0.110803	-0.419227	0.00475789	-0.00965426
LmxM.18.0640	2.60375e+06	2.16549e+06	2.28431e+06	2.94254e+06	2.24886e+06	2.35104e+06	2.11923e+06	1.95473e+06	2.2488e+06	2.34791e+06	1.82798e+06	1.75046e+06	1.74004e+06	1.62226e+06	1.7518e+06	1.22767e+06	1.36347e+06	1.46965e+06	1.59167e+06	2.04343e+06	1.28247e+06	1.1965e+06	1.44196e+06	1.88756e+06	1.53549e+06	1.33591e+06	1.52856e+06	1.40735e+06	1.27341e+06	1.36083e+06	1.44905e+06	1.35434e+06	1.41122e+06	1.42851e+06	1.56625e+06	1.08347e+06	1.30346e+06	1.34362e+06	1.46316e+06	1.23608e+06	-0.682618	0.000187887	-0.600668	0.000319275	-0.333556	0.000916209	-0.610574	4.78644e-06	-0.44099
LmxM.18.0670	3.80107e+06	3.56492e+06	4.42967e+06	5.336e+06	4.95094e+06	3.93765e+06	4.98962e+06	4.51167e+06	5.09744e+06	4.52294e+06	4.24972e+06	5.16249e+06	6.13983e+06	5.74073e+06	5.27863e+06	4.14102e+06	4.49799e+06	5.18004e+06	4.18687e+06	5.22841e+06	3.70201e+06	5.03213e+06	5.94994e+06	5.30789e+06	4.34739e+06	4.49401e+06	5.53321e+06	5.18287e+06	4.88879e+06	5.32499e+06	4.09609e+06	4.44852e+06	5.25432e+06	5.63686e+06	5.77406e+06	5.10429e+06	6.05154e+06	5.79618e+06	7.87295e+06	6.57595e+06	0.0827065	0.493728	0.0647373	0.620337	-0.0565819	0.581469	0.121719	0.291209	0.236637
LmxM.18.0680	4.77106e+07	3.63786e+07	3.80571e+07	5.13726e+07	4.52894e+07	4.00407e+07	5.35334e+07	4.04145e+07	3.53986e+07	4.42945e+07	3.38753e+07	3.98349e+07	5.54245e+07	5.00776e+07	5.02273e+07	4.22992e+07	3.58111e+07	5.70953e+07	3.06601e+07	4.96358e+07	3.34295e+07	4.47817e+07	4.6533e+07	4.27511e+07	3.44623e+07	4.8087e+07	4.53755e+07	5.44504e+07	3.53562e+07	2.84752e+07	3.83521e+07	2.59785e+07	3.38446e+07	5.45323e+07	5.07404e+07	4.08289e+07	5.0561e+07	5.29584e+07	6.57431e+07	6.21195e+07	-0.0447174	0.788021	-0.080867	0.528397	-0.130651	0.485682	-0.10836	0.575735	0.249387
LmxM.18.0700	817727	1.05936e+06	720170	587445	772804	931022	905730	769378	812385	727230	1.173e+06	1.24087e+06	972521	1.04611e+06	887229	1.18656e+06	975408	879782	959963	900222	1.23796e+06	907251	959837	814838	1.35968e+06	1.00676e+06	1.0655e+06	1.2459e+06	676323	1.01498e+06	1.1488e+06	1.13544e+06	922975	1.08772e+06	824634	1.29819e+06	990258	1.0956e+06	865000	1.03222e+06	0.327099	0.0366094	0.327945	0.046529	-0.10362	0.509608	0.29887	0.0242413	-0.0126272
LmxM.18.0740	1.29151e+07	1.12741e+07	1.09999e+07	1.2166e+07	1.13689e+07	1.23418e+07	1.03545e+07	1.13787e+07	9.0588e+06	1.01093e+07	1.13414e+07	9.44728e+06	9.47011e+06	1.04586e+07	1.13617e+07	1.19655e+07	1.05745e+07	1.15295e+07	1.07816e+07	1.17913e+07	1.11241e+07	9.50746e+06	9.08387e+06	9.55013e+06	6.26137e+06	1.00368e+07	7.96234e+06	7.59772e+06	8.1644e+06	7.96835e+06	1.06564e+07	8.84182e+06	7.90512e+06	9.93569e+06	9.96488e+06	7.92481e+06	8.31425e+06	8.76001e+06	9.10553e+06	9.11531e+06	-0.0512826	0.439942	-0.242579	0.105207	-0.321984	0.0037423	-0.170524	0.119268	-0.266319
LmxM.18.0800	334283	290917	204559	223134	211960	326784	232028	276316	225279	195708	267474	204464	189404	166963	171573	226761	221689	185248	174518	171426	226503	198266	164328	168126	61795.5	216298	207433	162816	180173	109694	264957	184993	187290	125747	163233	178930	163385	162188	126582	103721	-0.351154	0.047187	-0.718142	0.0318455	-0.207862	0.313023	-0.458683	0.0413743	-0.450591
LmxM.18.0820	1.95311e+07	1.82614e+07	2.01168e+07	2.24068e+07	2.12334e+07	2.6549e+07	2.25401e+07	2.37676e+07	2.40969e+07	2.39528e+07	2.96168e+07	2.54538e+07	2.61178e+07	2.77925e+07	2.69952e+07	2.5829e+07	2.28019e+07	2.45052e+07	2.51437e+07	2.60491e+07	2.7758e+07	2.54809e+07	2.79605e+07	2.87747e+07	2.2162e+07	2.44363e+07	2.4908e+07	2.68059e+07	2.68265e+07	2.64102e+07	2.6818e+07	2.58507e+07	2.66879e+07	2.95593e+07	2.97984e+07	2.68096e+07	2.89512e+07	2.87357e+07	2.94252e+07	3.13505e+07	0.293885	0.000694122	0.123882	0.186995	-0.0707579	0.275805	0.19785	0.0115835	0.0956073
LmxM.18.0830	366406	741596	570426	559285	568292	621903	608500	589984	707331	574220	505323	405650	463866	435994	515417	585708	541073	434051	570467	479544	615646	438010	411848	506000	510928	483655	382122	390371	410230	393292	496025	376068	459569	439253	389155	383006	337672	389826	354925	288857	-0.0777313	0.638026	-0.331836	0.0262807	-0.175262	0.127158	-0.525905	0.000327705	-0.409503
LmxM.18.0860	2.07367e+06	2.17077e+06	2.37039e+06	2.65526e+06	2.02304e+06	2.90412e+06	2.58748e+06	3.56983e+06	3.00899e+06	2.89421e+06	3.15342e+06	3.00753e+06	2.98661e+06	2.96371e+06	2.04692e+06	3.11222e+06	3.13643e+06	3.08907e+06	3.31484e+06	3.23757e+06	3.71991e+06	3.33728e+06	3.60696e+06	3.21681e+06	2.65271e+06	2.52731e+06	2.54959e+06	2.73485e+06	3.34223e+06	4.27722e+06	3.56357e+06	4.02002e+06	3.97875e+06	3.28561e+06	3.4251e+06	3.63171e+06	3.36709e+06	3.3965e+06	3.52423e+06	4.65471e+06	0.49944	3.4194e-05	0.141974	0.241641	0.110389	0.501692	0.291438	0.0101258	0.397466
LmxM.18.0890	1.8862e+06	1.63616e+06	2.02616e+06	2.36864e+06	1.95649e+06	2.02078e+06	1.72567e+06	2.03134e+06	2.34399e+06	1.81966e+06	1.75014e+06	1.98876e+06	1.94844e+06	1.9795e+06	1.61406e+06	2.4055e+06	2.51461e+06	2.04419e+06	2.43162e+06	2.05765e+06	2.35108e+06	2.50869e+06	2.58697e+06	2.40238e+06	1.70057e+06	2.28895e+06	2.21604e+06	2.24078e+06	2.72071e+06	2.90103e+06	2.34515e+06	2.4055e+06	2.88154e+06	2.45738e+06	2.41559e+06	2.3484e+06	2.65282e+06	2.46667e+06	2.68525e+06	2.69515e+06	0.218848	0.0508749	0.208973	0.129189	0.409945	0.00147597	0.335043	0.00433005	0.47194
LmxM.18.0990	737304	668628	723683	716600	759779	869777	627460	724868	797502	786052	1.03694e+06	786478	786516	978301	754727	966163	662143	743791	890929	689010	744125	843068	942472	876280	649693	764126	853783	973933	1.10276e+06	1.17427e+06	934384	895805	998674	740929	1.01573e+06	1.08092e+06	1.00678e+06	983237	971093	1.02939e+06	0.117714	0.297511	0.0881587	0.519699	0.159372	0.267876	0.268598	0.0380719	0.235071
LmxM.18.1040	808911	620633	985420	1.0708e+06	1.10896e+06	1.01006e+06	880765	990533	1.29526e+06	1.14808e+06	978639	1.07779e+06	1.25129e+06	1.08769e+06	1.20476e+06	744737	828008	1.0135e+06	979015	1.11649e+06	846909	746549	882771	1.14538e+06	679576	717841	1.04187e+06	1.11561e+06	1.00589e+06	1.11947e+06	851591	1.11613e+06	956363	1.154e+06	1.17246e+06	755021	1.05207e+06	1.00835e+06	1.27522e+06	1.22931e+06	0.0435313	0.792933	-0.318556	0.0558611	-0.176062	0.191609	-0.0182928	0.88641	-0.0923866
LmxM.18.1080	2.0551e+06	1.93586e+06	1.60878e+06	2.20619e+06	1.76416e+06	1.80386e+06	1.5091e+06	1.80463e+06	2.42493e+06	2.31283e+06	2.23607e+06	2.16542e+06	2.32924e+06	2.49345e+06	1.90757e+06	2.31944e+06	2.17792e+06	2.18957e+06	2.25238e+06	1.96484e+06	2.37459e+06	2.3181e+06	2.29092e+06	2.06466e+06	2.4092e+06	2.54343e+06	2.40253e+06	2.4635e+06	2.50011e+06	2.83523e+06	2.48609e+06	2.31414e+06	2.6339e+06	2.49118e+06	2.46193e+06	3.30197e+06	3.01544e+06	2.96616e+06	2.70929e+06	2.77548e+06	0.194911	0.0508597	0.237384	0.0879642	0.19843	0.0384423	0.350819	0.0134361	0.409917
LmxM.18.1100	43132	4751.08	21702.8	84352.5	78760.8	16090.2	9557.89	63972.7	47629.8	46994	37336.7	7773.21	43565.4	79214.1	73277.6	117471	11587.3	69859.2	82566	82225.6	137982	36930.5	29345.4	102213	275671	80127.8	38427.6	22632.2	67678.5	101113	74072	10668.5	74875.9	123974	136919	138740	64235	109195	145446	102051	0.889897	0.323318	1.516	0.042823	0.539985	0.396388	1.10225	0.15583	1.52413
LmxM.18.1110	1.68819e+06	1.34932e+06	1.05046e+06	1.41872e+06	1.41995e+06	1.67956e+06	1.20967e+06	1.46172e+06	1.36647e+06	1.47836e+06	2.03276e+06	1.54007e+06	1.76094e+06	2.02878e+06	2.04033e+06	1.59011e+06	1.09509e+06	1.20705e+06	1.28723e+06	1.22299e+06	1.64753e+06	1.33612e+06	1.48289e+06	1.6396e+06	1.54219e+06	1.58982e+06	1.54092e+06	2.03969e+06	2.36497e+06	2.25238e+06	1.63502e+06	1.46453e+06	1.48908e+06	1.78225e+06	1.97906e+06	1.88001e+06	1.84038e+06	1.92497e+06	1.77936e+06	2.21733e+06	-0.108563	0.409019	0.0920563	0.424802	0.044417	0.749934	0.213577	0.0772605	0.040713
LmxM.18.1120	51374.1	46957.8	44957.9	56487.8	61432.7	73700.2	57116.1	59599	57590.8	57913.1	74552.7	47506.1	60599.4	71112.8	85495.7	59802.2	60720.6	43120	71903.4	85505.4	67963.9	57233.8	69354	89252.4	100660	71572.3	68214.2	71501.3	79418	87308.1	68091.3	61639.2	59813.8	63361.3	74865.1	69880.9	58080.7	65338.4	63349	58939	0.270978	0.230023	0.30687	0.187595	0.178277	0.377059	0.101822	0.572369	-0.0796414
LmxM.18.1130	1.65076e+06	1.17042e+06	1.13405e+06	1.36148e+06	1.14275e+06	1.07774e+06	1.03563e+06	1.03017e+06	1.21967e+06	1.2781e+06	1.27255e+06	1.12418e+06	1.19166e+06	1.43318e+06	1.29119e+06	1.48772e+06	1.2214e+06	1.11767e+06	1.39049e+06	1.10114e+06	1.39175e+06	1.09257e+06	1.47644e+06	1.57603e+06	1.71198e+06	1.50256e+06	1.4105e+06	1.37062e+06	1.5241e+06	1.6935e+06	1.42645e+06	1.09946e+06	1.45129e+06	1.51531e+06	1.58261e+06	1.65919e+06	1.55488e+06	1.58834e+06	1.62054e+06	1.53435e+06	-0.0265192	0.831728	0.351362	0.0179098	0.249786	0.0179026	0.321315	0.0137423	0.338281
LmxM.18.1210	1.1072e+07	9.4579e+06	9.7587e+06	1.16499e+07	1.02941e+07	1.16911e+07	1.02721e+07	1.04078e+07	1.2888e+07	1.31007e+07	1.27399e+07	1.21424e+07	1.21782e+07	1.30277e+07	1.18392e+07	1.07417e+07	1.06557e+07	1.11393e+07	1.1226e+07	1.1129e+07	1.09694e+07	1.02911e+07	1.13039e+07	1.13544e+07	9.35807e+06	1.28475e+07	1.20269e+07	1.26018e+07	1.27187e+07	1.37805e+07	1.16985e+07	1.25714e+07	1.34367e+07	1.17113e+07	1.21473e+07	1.26082e+07	1.26626e+07	1.33902e+07	1.21421e+07	1.46564e+07	0.0756558	0.27299	-0.127648	0.216017	0.04642	0.46086	0.0827426	0.344958	0.0777642
LmxM.18.1220	8.37245e+06	6.69105e+06	6.90881e+06	8.58643e+06	7.47579e+06	8.67984e+06	7.76688e+06	7.54591e+06	9.22185e+06	9.56076e+06	9.41001e+06	8.89706e+06	8.74022e+06	9.25436e+06	8.9026e+06	7.77453e+06	7.42806e+06	8.16844e+06	8.16468e+06	8.04969e+06	8.06072e+06	7.10088e+06	8.31596e+06	8.16187e+06	6.40524e+06	9.07213e+06	8.67767e+06	9.29494e+06	8.8438e+06	9.74889e+06	8.40412e+06	9.45775e+06	9.63862e+06	8.26759e+06	8.59053e+06	8.58187e+06	8.71457e+06	9.62259e+06	8.57067e+06	1.04077e+07	0.0639056	0.428975	-0.169988	0.125037	0.0131088	0.830535	0.055751	0.519014	0.0181165
LmxM.18.1250	1.00422e+06	839263	661450	860323	824145	1.32656e+06	898199	974753	1.11117e+06	1.09497e+06	1.20987e+06	926544	830232	831437	837152	156665	141820	138299	130806	124288	116216	137368	139915	139692	120229	118441	159320	129823	126659	117570	145406	130876	133031	112387	111394	113660	105523	107128	65264.5	68964.3	-2.58998	2.60403e-11	-3.04021	5.26058e-12	-2.82323	4.45888e-11	-3.08886	1.58942e-11	-3.35467
LmxM.18.1290	293487	312697	365072	308168	306442	303458	275316	328499	323838	384728	436977	406341	452991	488770	375325	318351	330349	397668	366816	337273	316509	401108	479166	456763	225119	348429	466367	558361	559363	641782	411574	551130	584959	395951	446087	715874	625741	549063	481226	682075	0.141913	0.188788	0.174263	0.397624	0.228474	0.163343	0.555389	0.00175729	0.490373
LmxM.18.1320	1.08648e+08	8.70244e+07	9.51021e+07	9.84144e+07	8.37567e+07	1.15487e+08	8.21553e+07	8.03094e+07	8.1065e+07	9.24362e+07	8.09526e+07	7.26233e+07	6.95165e+07	6.7028e+07	5.67307e+07	8.03765e+07	7.9264e+07	8.0148e+07	6.77073e+07	8.01183e+07	7.06237e+07	5.6225e+07	6.24067e+07	6.61456e+07	1.10798e+08	7.9827e+07	6.45459e+07	6.82137e+07	6.94364e+07	8.15118e+07	8.29158e+07	7.56628e+07	7.21956e+07	5.78003e+07	6.0837e+07	5.10856e+07	6.00453e+07	6.8082e+07	5.49382e+07	6.36873e+07	-0.284002	0.00290855	-0.33051	0.0616944	0.0712406	0.477869	-0.368391	0.0109314	-0.217741
LmxM.18.1330	7.17726e+06	8.11707e+06	6.00368e+06	6.28709e+06	5.89978e+06	5.3259e+06	6.34249e+06	5.97974e+06	6.02905e+06	6.08832e+06	7.86712e+06	7.36099e+06	8.17965e+06	8.19336e+06	8.65395e+06	9.59983e+06	8.14761e+06	7.42217e+06	8.6682e+06	6.18214e+06	8.72528e+06	9.0619e+06	8.54719e+06	7.88015e+06	1.09077e+07	8.77367e+06	9.4117e+06	1.06511e+07	7.5875e+06	9.29813e+06	9.00325e+06	7.91998e+06	8.20983e+06	9.50064e+06	7.95389e+06	1.41841e+07	9.67143e+06	1.0381e+07	9.03486e+06	9.83165e+06	0.252355	0.0588838	0.593967	3.55602e-05	0.177109	0.0677398	0.515369	1.92895e-05	0.382631
LmxM.18.1360	2.43709e+06	2.37758e+06	2.0549e+06	2.24648e+06	2.14633e+06	1.78246e+06	1.58393e+06	2.06371e+06	1.91507e+06	1.91855e+06	2.23004e+06	2.05991e+06	2.39533e+06	3.13377e+06	2.76535e+06	2.6375e+06	2.47889e+06	2.52282e+06	2.34623e+06	1.91983e+06	2.48367e+06	2.49844e+06	2.5753e+06	2.46743e+06	2.49839e+06	2.75443e+06	2.51361e+06	2.76182e+06	3.1899e+06	2.31134e+06	2.65234e+06	1.87388e+06	2.35479e+06	2.42381e+06	2.48133e+06	3.21417e+06	2.86797e+06	2.85723e+06	2.75675e+06	2.73716e+06	0.0743929	0.430563	0.440441	0.000374034	0.112827	0.374318	0.343448	0.00673718	0.2119
LmxM.18.1370	6.73847e+07	6.07808e+07	6.32044e+07	7.2571e+07	6.5434e+07	8.03711e+07	6.41975e+07	7.76842e+07	7.51095e+07	7.58463e+07	9.50841e+07	8.33506e+07	9.16898e+07	9.25291e+07	8.66127e+07	8.50965e+07	7.42985e+07	7.2543e+07	7.9061e+07	7.41018e+07	8.92328e+07	8.89648e+07	9.10973e+07	9.01154e+07	9.21397e+07	8.35528e+07	8.33443e+07	8.51029e+07	1.00419e+08	1.01796e+08	9.99478e+07	9.00784e+07	1.02649e+08	9.08694e+07	1.0078e+08	1.15009e+08	1.01825e+08	9.9e+07	1.06847e+08	1.09762e+08	0.225651	0.00363263	0.278985	0.00250041	0.0113816	0.882181	0.37801	0.000213823	0.244654
LmxM.18.1380	1.13024e+08	1.0285e+08	9.84106e+07	9.87885e+07	9.6883e+07	6.6321e+07	6.23925e+07	7.04471e+07	7.7354e+07	7.7591e+07	5.64747e+07	5.57479e+07	6.93997e+07	7.63268e+07	6.96416e+07	9.34198e+07	8.53683e+07	8.15377e+07	7.78815e+07	6.94349e+07	7.53653e+07	8.12815e+07	6.31987e+07	6.87443e+07	5.45897e+07	7.47906e+07	6.79522e+07	6.65317e+07	7.47915e+07	6.83106e+07	7.44085e+07	4.73312e+07	6.87051e+07	6.92629e+07	7.26908e+07	6.83953e+07	7.04053e+07	6.45903e+07	6.27656e+07	6.14295e+07	-0.327719	0.000978503	-0.0536307	0.631761	0.114562	0.230213	-0.104443	0.398248	0.00924263
LmxM.18.1400	351295	1.63649e+06	1.31703e+06	864872	1.08788e+06	334770	1.71788e+06	1.58957e+06	1.06551e+06	1.20942e+06	729261	899858	846099	804127	1.04855e+06	582849	1.9886e+06	1.84655e+06	1.67602e+06	1.43339e+06	689389	1.64191e+06	920578	1.05746e+06	1.48418e+06	1.8721e+06	1.18295e+06	1.07996e+06	1.18395e+06	838508	554952	1.58054e+06	1.13366e+06	914610	935658	1.83084e+06	1.0186e+06	1.08162e+06	897348	381475	0.570302	0.262926	0.0946563	0.8314	0.468495	0.0224938	-0.0938467	0.827371	0.112126
LmxM.18.1420	4531.17	2936.76	3837.89	5.80248	2999.58	3.6041	9.79169	1508.3	9246.03	1708.17	31.5724	2649.57	3951.8	2593.85	1795.85	14361.7	2131.7	7586.85	4503.07	1339.44	13422.1	7089.8	4394.03	1696.66	21876.1	4638.42	3196.21	4939.84	2350.72	5.09516	39.1323	120.685	4738.05	1523.16	3120.54	4736.01	7833.84	11394.8	1603.17	4059.76	2.12443	0.249305	4.82759	0.0357546	-0.162388	0.940239	1.39663	0.610626	2.16063
LmxM.18.1460	533105	456028	436904	518048	524605	429007	389515	456011	501526	411063	402120	337735	368133	387191	486611	412645	369094	472036	416190	517672	391144	287507	370586	336691	318072	373376	284364	353712	365703	247299	358474	296322	298554	358899	354056	215776	282588	309302	297158	334139	-0.179622	0.124832	-0.363109	0.0170406	-0.294338	0.0628827	-0.39257	0.00387283	-0.466126
LmxM.18.1480	3.5318e+06	4.36664e+06	4.07902e+06	4.66461e+06	4.05379e+06	5.14986e+06	4.3431e+06	4.29162e+06	4.25488e+06	4.92162e+06	4.54719e+06	3.76503e+06	3.76446e+06	3.81443e+06	3.70854e+06	4.11109e+06	3.52907e+06	3.72961e+06	3.58676e+06	3.91009e+06	4.00809e+06	3.48054e+06	3.68973e+06	3.59081e+06	2.86438e+06	3.60703e+06	3.11555e+06	3.30463e+06	3.3478e+06	3.97769e+06	3.73869e+06	3.28395e+06	3.68859e+06	3.63835e+06	3.5305e+06	3.10155e+06	3.33441e+06	3.2535e+06	3.31165e+06	3.3393e+06	-0.129692	0.135291	-0.384952	0.00289004	-0.176493	0.0642017	-0.357768	0.000569284	-0.258577
LmxM.18.1490	1.50375e+06	1.12025e+06	1.15846e+06	1.07059e+06	1.06017e+06	1.58086e+06	1.0395e+06	1.29298e+06	1.34037e+06	1.30175e+06	1.59853e+06	1.26695e+06	1.35157e+06	1.55658e+06	1.20105e+06	1.37579e+06	1.23705e+06	1.33113e+06	1.29686e+06	1.11546e+06	1.63403e+06	1.55179e+06	1.38713e+06	1.33774e+06	968216	1.54528e+06	1.35158e+06	1.42093e+06	1.65501e+06	1.64001e+06	1.65085e+06	1.40114e+06	1.75793e+06	1.4725e+06	1.53796e+06	1.95322e+06	1.78018e+06	1.68477e+06	1.70345e+06	1.92527e+06	0.113036	0.293231	0.0594603	0.701847	0.1309	0.227632	0.262519	0.0359225	0.381709
LmxM.18.1500	3.01709e+06	2.9776e+06	2.87298e+06	3.02177e+06	3.46947e+06	3.62372e+06	2.799e+06	3.06974e+06	2.82149e+06	2.74923e+06	3.23698e+06	2.32593e+06	2.60347e+06	3.10299e+06	2.81794e+06	3.10135e+06	2.68731e+06	2.25485e+06	2.319e+06	2.38984e+06	2.77652e+06	2.47447e+06	2.52944e+06	2.3339e+06	1.98908e+06	2.17728e+06	2.00311e+06	2.39901e+06	2.79804e+06	2.52046e+06	2.67719e+06	2.31132e+06	2.58427e+06	2.36382e+06	2.8395e+06	2.35854e+06	2.32275e+06	2.36745e+06	2.54753e+06	2.20357e+06	-0.275493	0.01195	-0.316386	0.0149547	-0.243177	0.051768	-0.234006	0.0290925	-0.247038
LmxM.18.1510	468.554	41581.8	3454.77	2346.9	2376.52	901.482	541.884	43.9339	711.157	2102.57	2606.21	1121.9	4452.59	2534.59	1511.43	3323.88	28201.8	4235.53	5209.99	4098.3	24.1797	1597.31	1651.53	6349.67	4470.53	68.4846	8521.25	4619.87	4186.71	782.809	342.678	752.327	744.362	374.353	281.083	1270.03	1775.49	2369.4	3572.93	6162.59	0.899414	0.429873	1.16364	0.542821	-0.499365	0.712863	-0.133665	0.937583	0.247607
LmxM.18.1520	5.04456e+07	4.86408e+07	4.95805e+07	5.52313e+07	5.0147e+07	5.08497e+07	4.80293e+07	5.27664e+07	5.14279e+07	4.85048e+07	6.17033e+07	5.98781e+07	6.1264e+07	6.10509e+07	5.77987e+07	5.78174e+07	5.4716e+07	5.37275e+07	6.07646e+07	5.34531e+07	5.97545e+07	5.56829e+07	6.55683e+07	6.13931e+07	4.65727e+07	5.99283e+07	6.18817e+07	6.17764e+07	6.75441e+07	7.14629e+07	6.21642e+07	6.64533e+07	6.62353e+07	6.34543e+07	6.75024e+07	8.03831e+07	7.00257e+07	7.13352e+07	7.29789e+07	7.99593e+07	0.142463	0.0257543	0.191277	0.0579335	0.0938721	0.153557	0.373245	1.64609e-05	0.310533
LmxM.18.1560	407688	360276	414156	439207	468349	629623	479796	553386	645403	668358	689129	589129	501948	582399	460985	332705	411785	338916	371879	408188	429193	497663	484799	436479	275143	432482	540596	436506	550145	566426	597536	550707	582601	343889	442399	431610	439889	465622	519688	532729	-0.16562	0.138206	-0.507148	0.0104856	-0.156546	0.252543	-0.261182	0.130765	-0.23211
LmxM.18.1580	129784	76423.8	79787.7	115645	84015.3	134090	107546	135672	100739	124328	87936.4	79399.4	68028.3	48175.9	58448.4	126643	113244	135912	127215	140658	97470.9	67865.8	102555	101830	61073.7	85640.1	39439.9	30241.7	58869.7	61197.2	113792	85922.6	77953.2	61175.6	80229.7	60963	70077.8	68629	69900.2	42111.8	0.436294	0.0278619	-0.507613	0.0301634	-0.372345	0.227281	-0.542324	0.0133203	-0.126394
LmxM.18.1660	333938	255027	236091	199755	235641	420740	281499	407211	232154	234732	454423	396615	317765	223366	244353	558160	533873	360693	314568	335543	416715	479237	581143	302489	258684	426564	490311	323277	381926	304032	673406	589719	549556	353024	474450	625022	539419	473013	361212	463149	0.716685	0.00229111	0.357767	0.166202	0.265727	0.219188	0.759572	0.00426177	0.618681
LmxM.19.0030	1.39047e+07	1.52644e+07	1.38582e+07	1.66945e+07	1.46811e+07	1.62664e+07	1.59101e+07	1.63571e+07	1.36002e+07	1.55037e+07	1.33299e+07	1.17725e+07	1.21197e+07	1.23988e+07	1.07789e+07	1.16951e+07	1.14601e+07	9.47135e+06	1.01652e+07	9.40646e+06	1.12573e+07	1.16628e+07	1.10434e+07	1.02818e+07	9.15118e+06	1.14111e+07	1.02989e+07	1.05918e+07	1.22295e+07	8.95775e+06	1.05961e+07	9.71045e+06	9.74597e+06	9.55785e+06	1.06783e+07	9.27002e+06	8.80501e+06	8.05001e+06	9.55163e+06	9.17758e+06	-0.514059	2.98743e-05	-0.541982	4.23195e-05	-0.179677	0.0666799	-0.624908	1.14984e-06	-0.428347
LmxM.19.0060	1.84419e+06	1.93383e+06	2.15822e+06	2.27765e+06	2.10766e+06	2.00655e+06	1.92251e+06	1.8389e+06	2.23935e+06	2.00816e+06	2.01932e+06	2.23328e+06	2.45484e+06	2.26402e+06	2.13031e+06	2.32232e+06	2.04534e+06	2.13562e+06	2.0782e+06	2.24247e+06	2.31867e+06	2.5574e+06	2.99955e+06	2.52481e+06	3.29524e+06	2.21247e+06	2.35949e+06	2.55872e+06	2.38256e+06	2.423e+06	2.44464e+06	2.43581e+06	2.54209e+06	2.90784e+06	2.99688e+06	2.9944e+06	2.9353e+06	2.80196e+06	2.99502e+06	3.17878e+06	0.0711011	0.361765	0.442754	0.00147241	0.106051	0.188462	0.409588	0.000504003	0.426928
LmxM.19.0090	60224.9	34101.2	33524.2	30134.6	43590	14330.5	26105.5	29499.5	34711.2	21395	30580.2	27218.7	42168.1	34095	52157.1	78396.2	30432.6	33102.4	35460.4	33787.7	25921.7	22809.7	48047.8	49283	28032.7	63778.8	36057.1	58443.3	62491.9	34072	50371.4	30517.4	24774.1	39711.9	43975.1	55709.3	36525.1	47280.7	70845.8	48274.2	0.013047	0.967326	0.451936	0.239115	0.439375	0.1477	0.604106	0.0934763	0.479644
LmxM.19.0130	2.21399e+06	1.61721e+06	1.85569e+06	2.17483e+06	1.74289e+06	2.41535e+06	2.12429e+06	2.37038e+06	1.70094e+06	1.90009e+06	3.05432e+06	2.69644e+06	2.35441e+06	2.06721e+06	2.39835e+06	2.753e+06	2.46404e+06	2.24408e+06	2.38065e+06	1.88685e+06	2.8097e+06	2.47225e+06	2.65345e+06	2.23558e+06	2.64959e+06	2.26628e+06	2.45878e+06	2.2819e+06	3.0131e+06	2.54118e+06	3.11821e+06	2.95611e+06	2.75906e+06	2.62003e+06	2.5136e+06	3.33532e+06	2.97878e+06	3.00273e+06	2.9276e+06	2.58882e+06	0.2882	0.0263581	0.294758	0.0240028	0.00364987	0.974939	0.418239	0.00216386	0.246766
LmxM.19.0140	187982	55714.8	154308	133341	144947	389934	179007	117522	153036	159336	16251.1	101310	164057	113533	101935	4852.64	222442	108281	143463	121181	82386.7	141342	112845	197360	257028	122466	114760	145844	78422.6	176517	193219	138208	129371	74388.9	117570	126755	122806	150796	180294	265194	-0.788446	0.444782	-0.317069	0.370055	0.636441	0.254073	-0.545368	0.112027	1.03321
LmxM.19.0200	4.16203e+07	4.60355e+07	4.1518e+07	4.80086e+07	4.09541e+07	4.19759e+07	3.81745e+07	3.94309e+07	3.63563e+07	3.81517e+07	5.21684e+07	4.63743e+07	4.69068e+07	3.95535e+07	4.8185e+07	5.80443e+07	5.04539e+07	5.0235e+07	5.8218e+07	4.80864e+07	5.03908e+07	4.81034e+07	5.17506e+07	4.69604e+07	3.9702e+07	4.65528e+07	4.76813e+07	4.4634e+07	5.67514e+07	4.74149e+07	5.23618e+07	5.31282e+07	5.2893e+07	5.32437e+07	5.31627e+07	7.20199e+07	5.9465e+07	5.86503e+07	5.92413e+07	5.29758e+07	0.279366	0.00209003	0.283216	0.00548103	0.060349	0.491614	0.449729	2.74067e-06	0.373165
LmxM.19.0210	4.16203e+07	4.60355e+07	4.1518e+07	4.80086e+07	4.09541e+07	4.19759e+07	3.81745e+07	3.94309e+07	3.63563e+07	3.81517e+07	5.21684e+07	4.63743e+07	4.69068e+07	3.95535e+07	4.8185e+07	5.80443e+07	5.04539e+07	5.0235e+07	5.8218e+07	4.80864e+07	5.03908e+07	4.81034e+07	5.17506e+07	4.69604e+07	3.9702e+07	4.65528e+07	4.76813e+07	4.4634e+07	5.67514e+07	4.74149e+07	5.23618e+07	5.31282e+07	5.2893e+07	5.32437e+07	5.31627e+07	7.20199e+07	5.9465e+07	5.86503e+07	5.92413e+07	5.29758e+07	0.279366	0.00209003	0.283216	0.00548103	0.060349	0.491614	0.449729	2.74067e-06	0.373165
LmxM.19.0280	532.706	1063.51	2724.66	1608.97	2714.37	457.791	60.3213	28.4655	2253.66	2564.1	354.111	11.0817	2050.65	2460.86	3025.78	884.484	559.922	658.244	2460.55	4341.3	693.921	765.075	288.515	3825.01	3184.42	4628.03	764.656	675.849	3755.12	2165.03	449.401	3131.42	561.926	1873.15	894.521	4146.95	3289.75	5078.57	2315.58	2452.1	-0.190613	0.869863	1.73641	0.361393	1.66843	0.33968	1.63767	0.372819	2.53614
LmxM.19.0290	465228	436317	499264	477986	412080	285203	259917	319624	296998	298615	275077	292866	369929	274057	280046	355626	313624	315631	341305	243331	277255	409200	313854	300033	145718	349690	406995	329675	398645	295071	329563	224111	251585	205270	274913	367508	424981	315832	315243	325083	-0.554278	0.000369605	-0.0865474	0.706869	0.254167	0.0699979	-0.200569	0.17189	0.228827
LmxM.19.0330	53785.7	287.386	6.42131	645.247	1050.28	50874.2	10.9996	888.547	1455.6	2180.79	2230.8	1763.53	2027.86	2467.94	1121.11	81.1302	9.39895	1767.94	1375.63	1962.71	4001.28	334.315	2537.61	1109.21	351.959	551.227	2736.73	639.735	310.2	442.752	39146.5	1441.23	948.978	295.986	1664.76	483.369	1421.52	1294.67	1945.54	28904.7	-0.841577	0.757084	-0.0504432	0.979787	-1.47593	0.209444	0.812607	0.700925	0.236078
LmxM.19.0360	389826	222532	232278	133715	112665	126976	125248	131708	115163	111614	105274	106168	87038.5	118086	176986	137463	157097	121601	148208	92856.8	134095	155719	154398	86377.4	210004	219024	163598	134792	109723	129105	117583	101386	145760	143912	89544.3	97401.6	145592	113680	99447.1	76821.4	-0.61407	0.0603621	0.223823	0.320345	0.350138	0.141708	-0.0531763	0.755478	-0.144637
LmxM.19.0370	951702	628362	1.29719e+06	1.59762e+06	1.17887e+06	2.30238e+06	1.31534e+06	1.00606e+06	1.27784e+06	1.26826e+06	1.78665e+06	974951	1.43782e+06	1.2189e+06	1.27424e+06	1.44636e+06	704313	1.30849e+06	1.16705e+06	1.69626e+06	2.19365e+06	853383	1.36132e+06	1.32296e+06	1.82233e+06	1.32031e+06	1.1802e+06	1.36056e+06	1.27072e+06	1.11402e+06	2.60386e+06	953936	1.10585e+06	1.40332e+06	1.19691e+06	1.5438e+06	1.23103e+06	1.44426e+06	1.51088e+06	1.30159e+06	0.170575	0.554169	0.0630656	0.807345	-0.0748487	0.60139	-0.0195781	0.944941	0.0945159
LmxM.19.0380	339921	316831	533185	572256	618371	475596	546238	350799	706945	493735	427034	537173	611049	544562	591010	130951	126591	126895	234785	242483	124500	202448	305118	308394	280156	143389	284977	293539	281138	230149	216741	241072	238492	189842	265229	219825	266212	305547	313463	244639	-1.48132	8.15799e-05	-1.11624	0.000655086	-1.17223	4.2854e-05	-1.13277	2.4549e-05	-1.00801
LmxM.19.0390	6.22256e+07	5.97895e+07	5.86571e+07	6.37914e+07	5.77419e+07	7.18738e+07	6.5301e+07	6.27692e+07	6.5192e+07	6.54625e+07	7.94898e+07	7.06175e+07	6.55011e+07	6.12942e+07	5.89245e+07	8.03578e+07	7.57087e+07	7.89532e+07	7.89133e+07	6.89956e+07	8.58566e+07	8.03229e+07	8.30429e+07	8.17358e+07	8.15792e+07	7.23674e+07	7.21851e+07	6.94888e+07	7.3292e+07	7.62517e+07	8.81837e+07	1.02717e+08	8.49846e+07	9.03065e+07	9.36742e+07	9.07933e+07	8.97776e+07	8.52787e+07	9.02484e+07	8.64545e+07	0.340396	4.61268e-05	0.320555	0.000356156	0.122262	0.147387	0.474562	9.81474e-06	0.406007
LmxM.19.0400	831084	720964	750345	722434	778381	843456	707181	877895	975079	975324	1.10361e+06	827826	882168	905875	862522	884293	825736	818812	801837	817508	862326	876741	854823	872792	793103	859314	1.00401e+06	923388	1.0802e+06	1.17806e+06	1.0638e+06	1.11039e+06	1.26157e+06	931480	933578	1.2054e+06	1.15913e+06	1.03567e+06	1.09418e+06	1.29696e+06	0.126492	0.103354	-0.0309375	0.791844	0.137396	0.237312	0.275949	0.0367449	0.341062
LmxM.19.0440	3.76144e+06	3.87522e+06	4.51262e+06	4.48283e+06	4.06384e+06	3.79809e+06	3.85346e+06	4.1402e+06	4.89825e+06	4.92857e+06	3.53117e+06	4.309e+06	5.03002e+06	4.33418e+06	4.47233e+06	3.49854e+06	4.77117e+06	4.34968e+06	4.51561e+06	5.07189e+06	3.29656e+06	4.82695e+06	6.18766e+06	6.21259e+06	5.18272e+06	4.28211e+06	5.62266e+06	5.49378e+06	4.6771e+06	4.75783e+06	4.14033e+06	4.19638e+06	5.67351e+06	5.68676e+06	5.16154e+06	4.39344e+06	5.37384e+06	5.32546e+06	4.77246e+06	5.3482e+06	0.0945326	0.358312	0.223162	0.18704	0.197689	0.0829242	0.196795	0.125275	0.22263
LmxM.19.0490	119183	124170	125821	108474	126666	98136.4	149340	181980	121538	115019	159147	158378	175664	141538	107742	97415.5	119092	103605	86048.7	85731	101544	104713	111201	108059	53608.5	94060.6	100888	97810.3	124583	115938	124744	133005	123259	91399.6	100773	135088	131708	113472	129673	111179	-0.305746	0.0510402	-0.488894	0.0670715	-0.466473	0.0133191	-0.197004	0.324043	-0.242792
LmxM.19.0520	124515	100664	93943.1	110894	114833	142451	85180.9	116391	110743	77641.1	118175	80560.5	72792.7	66325.8	70356.5	191206	181196	163595	164039	168453	135992	122880	152983	139860	116805	96621.4	121738	87642.1	120431	76962.9	179432	187173	177237	98666.4	132937	114922	130091	108068	105092	93432.8	0.676949	0.000147358	0.356416	0.0950979	0.312599	0.153471	0.536944	0.0344129	0.458885
LmxM.19.0550	36678.7	24105.4	188452	120695	222951	23715.7	85437	253462	185500	220612	109518	170099	185420	167823	212365	33794.4	57606.3	215642	196582	234935	72802.9	237343	147099	210101	166677	47841.8	204238	227202	227512	156641	36337.5	171204	175299	214182	143272	52934.2	139084	171950	135320	39344	0.422488	0.610752	0.416482	0.51968	-0.127571	0.748965	0.134221	0.845353	-0.838202
LmxM.19.0630	583239	1.71514e+06	1.54361e+06	1.55471e+06	1.39054e+06	1.35662e+06	1.54916e+06	1.35404e+06	1.29329e+06	1.51873e+06	994718	1.13514e+06	1.0165e+06	825805	911311	1.27715e+06	1.13208e+06	1.08071e+06	1.20302e+06	1.13894e+06	1.13719e+06	982918	1.12823e+06	1.06338e+06	951385	977317	1.04554e+06	904135	670971	903133	920526	1.10691e+06	1.06494e+06	1.04873e+06	831128	665513	857054	816677	767536	645085	-0.128167	0.624584	-0.42625	0.00112494	-0.125126	0.34578	-0.512609	0.000231614	-0.381004
LmxM.19.0650	440581	372908	378749	404225	335973	473958	373108	439958	460180	501390	428847	408513	337284	359422	264171	246676	217165	219432	187252	111633	266595	243381	160685	226816	154079	270601	269793	229408	232028	290094	274802	223771	269117	191333	158065	236621	189141	167792	213524	190041	-1.02081	0.000140083	-1.12451	2.07694e-05	-0.46304	0.0065694	-1.03292	3.42699e-05	-0.840507
LmxM.19.0660	4.93859e+06	3.90065e+06	4.00723e+06	4.83389e+06	4.69951e+06	4.69443e+06	3.88963e+06	4.49343e+06	4.25659e+06	4.37515e+06	3.99179e+06	3.63877e+06	3.82727e+06	4.50488e+06	4.19467e+06	3.19579e+06	2.80961e+06	3.34893e+06	3.44985e+06	3.44121e+06	3.34524e+06	2.78081e+06	3.45623e+06	3.47087e+06	1.92787e+06	2.97747e+06	3.0109e+06	3.13657e+06	3.37206e+06	3.25052e+06	3.14671e+06	3.1324e+06	2.85758e+06	3.16877e+06	3.4124e+06	2.46325e+06	3.058e+06	2.52572e+06	3.31411e+06	3.13505e+06	-0.459285	0.000203841	-0.565661	0.00207707	-0.353815	0.00051555	-0.465362	4.28294e-05	-0.481979
LmxM.19.0740	567767	511900	440885	504924	462270	577987	493478	455690	521149	554631	559649	400976	450394	391411	449728	649431	537049	500176	659349	610952	583848	433635	536645	658713	762443	610423	549360	448617	507519	501788	515712	549456	613730	632952	626690	511177	521439	628408	581231	458062	0.24648	0.0369342	0.172204	0.280053	0.221324	0.0944284	0.175344	0.109956	0.265143
LmxM.19.0750	159892	135623	120687	157007	144858	152647	140627	155854	110113	171145	93996	95293.3	98855.5	140638	114362	92805.6	72390.3	94282.2	80876.8	77989.9	96921.4	83436.5	65960.2	85030.3	57923.1	64568.8	56754.5	52222.4	82163.3	83635.9	30336.5	60971.7	87704.6	62218.6	56257	61318.6	73647.1	51241.3	84247	32376.4	-0.779413	0.000138316	-0.916982	0.000519361	-0.687379	0.00398333	-1.35898	0.000199997	-0.899184
LmxM.19.0770	88975.3	123321	128026	205100	251197	71155.5	65899.6	85970.6	162415	203849	84643.1	92464.6	341592	324998	347029	195169	181840	139182	172390	167833	148474	329381	261735	360784	375939	192605	305380	590903	346374	207646	250592	123343	206277	256463	433759	379163	367322	453032	363342	520887	0.196317	0.441865	1.40464	0.00109887	0.610286	0.239458	1.14635	0.0105099	1.06152
LmxM.19.0800	15.4421	216597	172403	191497	197170	118210	237261	222755	216757	269701	276699	316125	262503	264540	335500	279935	254812	223708	250415	229648	287844	258674	238668	289396	348693	285416	271706	231225	223899	300352	218904	294972	299046	348504	288015	235842	260163	215633	282407	302540	3.07263	0.281354	0.459142	0.0477258	-0.151407	0.250433	0.481569	0.0421434	-0.170047
LmxM.19.0820	686258	603678	614242	736135	614827	729866	704280	767497	807095	842506	722209	654787	745388	820415	672533	637864	558635	583632	669621	549708	828240	789678	840652	783343	565724	756308	720066	816899	895476	1.00343e+06	727048	716375	867385	831387	853804	798835	786169	790376	806893	887848	-0.117854	0.21854	-0.0277605	0.833195	0.207879	0.08006	0.0514995	0.588233	0.174115
LmxM.19.0930	513276	449666	487923	579479	508663	560661	424830	386027	432094	408214	229701	316999	247548	242966	334813	64813.8	47637	27027.1	68495.1	44345.1	39322.6	44957.1	65527	83237.4	87814.2	30322.2	47772.8	45437.4	70590.5	69621.4	64844.5	69391.6	78891.1	37545.4	68229.9	77682.8	47546.7	66768.7	57422.7	76646.8	-3.39976	1.72802e-09	-2.84507	1.03639e-08	-2.42925	1.62052e-07	-2.82448	7.25662e-09	-2.07995
LmxM.19.0995	142481	118862	116511	102672	90565.3	134889	99077.7	111377	134118	99500.9	105370	94340	81552.8	78864.3	75176.7	110767	120903	109557	83592.9	89639.8	95287.1	88341.3	102454	89430	45031.5	81438.8	110897	94979.4	119391	126914	110559	85010.5	108742	71575.1	64305.5	95742.5	109158	106543	60353.5	50438.7	-0.147773	0.395527	-0.503162	0.0562434	0.287043	0.12345	-0.415634	0.0573722	-0.100764
LmxM.19.1040	336309	343354	363560	385465	320590	345273	348772	387746	354840	366885	482585	471329	426737	357926	497064	417436	415374	399173	447314	364288	442300	411298	442328	400130	345390	471181	442413	400225	419817	391339	416672	439936	472224	419790	442498	441092	459103	441314	464948	452251	0.224068	0.0331291	0.174279	0.176919	-0.066658	0.56442	0.280677	0.00807816	0.0243887
LmxM.19.1060	1.31164e+06	1.30185e+06	1.25766e+06	1.48319e+06	1.40026e+06	1.08118e+06	1.20278e+06	1.13471e+06	1.18917e+06	1.06767e+06	867951	757251	860301	754131	852821	876317	860825	918215	1.02158e+06	1.08582e+06	726954	686787	784359	1.07831e+06	549515	658375	756191	943933	730520	605941	789966	760941	769319	885615	866786	525458	729169	848263	745780	688710	-0.507453	5.64015e-05	-0.602652	0.0016216	-0.161168	0.196244	-0.479968	7.13822e-05	-0.22466
LmxM.19.1080	13.0359	21.085	3676.23	105.453	3819.35	4881.27	15.9844	8898.6	2032.62	4969.92	112.395	6783.03	1827.53	1869.69	3490.09	11039.8	10815.1	10768.5	12256.1	10419.5	20.5897	1492.95	28456.2	5372.68	1961.02	27.9013	3766.64	9008.59	1759.58	2658.15	7515.14	18238.2	6454.9	28732.5	1641.9	33168.4	11869.4	33187.5	6087.91	33117.9	5.71755	0.005211	0.0787892	0.970388	-0.207565	0.903689	2.50777	0.143823	3.62889
LmxM.19.1120	22.6386	298.504	70174.2	34966.9	53510.8	172.08	933.041	23416.6	47329.2	37926.1	11.8062	1671.39	20654.7	42927.5	15647.5	95.239	304.652	62193.8	65006.3	59302.5	9.09211	2925.93	49391	45417	78828.3	13.5448	22809.6	27503.3	28885.7	15371.7	1155.23	1959.49	38336	62858.2	40355.2	115.636	35387.7	28767	38201.1	220.463	0.594173	0.838026	-0.104139	0.96935	0.756931	0.779672	1.00552	0.577486	0.371304
LmxM.19.1150	9.86073e+06	9.78472e+06	8.23441e+06	1.13152e+07	1.05822e+07	9.85597e+06	9.62594e+06	1.03704e+07	1.2782e+07	1.33399e+07	1.14425e+07	1.072e+07	1.36086e+07	1.37501e+07	1.09968e+07	1.33708e+07	1.25011e+07	1.09233e+07	1.3936e+07	1.28041e+07	1.2493e+07	1.37599e+07	1.16866e+07	1.68363e+07	1.08205e+07	1.13611e+07	1.27626e+07	1.69649e+07	1.55841e+07	1.74078e+07	1.42058e+07	1.27296e+07	1.48826e+07	1.7314e+07	1.64815e+07	2.03806e+07	1.64595e+07	1.92561e+07	1.73778e+07	1.87415e+07	0.355193	0.00187783	0.225078	0.112378	0.280525	0.044367	0.438936	0.00232214	0.611832
LmxM.19.1160	173401	229891	230941	250279	222473	198116	92227.6	208234	205868	231189	217312	255386	162688	243040	311010	312970	298210	241890	285396	237097	181725	296205	232225	304554	285819	326497	295857	281470	336171	347570	302445	263662	277990	223357	320268	196086	299134	193213	267565	295265	0.315081	0.0322898	0.517413	0.0554999	0.443747	0.0159501	0.626083	0.0186745	0.0783318
LmxM.19.1230	1.90438e+06	1.58509e+06	1.59448e+06	1.85533e+06	1.83606e+06	1.55231e+06	1.335e+06	1.73378e+06	1.87031e+06	1.78088e+06	1.22395e+06	1.23585e+06	1.24057e+06	1.4493e+06	1.37498e+06	1.4009e+06	1.18194e+06	1.24229e+06	1.36245e+06	1.36245e+06	1.26096e+06	1.18222e+06	1.26067e+06	1.28313e+06	980403	1.00582e+06	1.09576e+06	1.19426e+06	1.32034e+06	1.28015e+06	1.19463e+06	1.04182e+06	1.41434e+06	1.26504e+06	1.45929e+06	972797	1.06723e+06	1.07537e+06	1.25439e+06	1.08029e+06	-0.42047	0.000209058	-0.467943	0.00187148	-0.149835	0.147228	-0.37616	0.00798768	-0.261097
LmxM.19.1240	12.4512	5213.6	5824.3	20237.9	9183.75	16075.1	18.2817	5666.52	12310.4	10459	7478.13	13.8025	8658.81	8830.88	6553.99	8348.84	1565.84	4039.19	6442.38	4902.81	1638.86	9.6926	7020.21	8134.21	21767.5	7040.94	60.5414	9354.51	10120.7	13478.5	13992.5	4800.39	8935.64	4385.91	4163.23	1835.27	1464.1	10580	11467.4	3033.89	0.913783	0.601712	-0.688167	0.764859	0.678894	0.742436	1.13513	0.500617	0.851414
LmxM.19.1250	349228	314367	335016	462726	441177	369062	308118	338051	440150	467121	497885	424805	573208	661426	599916	531274	458334	479148	669973	540479	466689	467636	590269	617136	736387	483644	570423	650043	739106	635363	561518	435512	572942	591858	634903	883294	759248	706041	721865	926827	0.498461	0.00328476	0.577779	0.00390695	0.161572	0.278962	0.547169	0.00232452	0.543846
LmxM.19.1290	8857	8716.15	4158.73	5063.28	5155.6	5582.35	22.6934	1361.49	5056.26	8518.69	5775.81	1919.67	4224.49	6151.64	4551.44	5651.48	1190.14	2473.24	5267.49	6069.2	741.437	2029.16	3837.27	13884.9	8114.17	3897.26	2725.69	3224.9	1790.81	8444.99	1962.09	2350.6	2410.73	9488.87	7992.1	2366.43	4073.05	8356.25	6950.75	7179.14	-0.795616	0.269486	1.29041	0.42288	-0.267982	0.708165	1.3653	0.389675	0.323142
LmxM.19.1345apartial	1.12906e+06	1.04113e+06	786650	813218	766931	943995	1.00427e+06	942769	752073	797339	1.23816e+06	1.05799e+06	1.05275e+06	1.09641e+06	1.23868e+06	1.04963e+06	815864	778574	901634	713039	1.14372e+06	932757	984611	846167	1.403e+06	1.09772e+06	1.02044e+06	1.08986e+06	874361	1.106e+06	1.10767e+06	1.05518e+06	959625	1.09932e+06	1.04251e+06	1.32325e+06	1.08775e+06	1.13668e+06	1.03361e+06	1.20641e+06	-0.0856199	0.534512	0.243657	0.119447	-0.133153	0.185753	0.252412	0.0242326	0.0246825
LmxM.19.1400	118354	130210	158151	181844	121359	133637	136814	189497	136429	150407	140804	169785	136090	195704	169525	165630	224757	295588	144026	182062	205412	216049	188207	175262	106186	190309	140889	203902	154943	195991	174284	135123	166107	210927	218834	144465	216223	183407	266354	253233	0.484686	0.0314015	0.225716	0.294706	0.124236	0.431564	0.268937	0.130118	0.367993
LmxM.19.1410	51.5839	4.71779	12387.5	134.471	35498.5	89.3192	20475.8	25591.9	23282.3	29140.6	9.76182	18152.2	22243.2	20289.1	9.70051	108.24	48.5262	20763.2	12081.5	1499.42	28.5916	13009.3	802.867	3806.12	1228.57	180.687	16706.2	11559.3	548.475	22756.3	39.412	6469.99	3511	22816.4	22751.9	108.837	17371.5	1295.5	9937.85	11809.6	1.42021	0.614299	-2.89459	0.138141	1.82658	0.496567	-1.21887	0.55389	1.70672
LmxM.19.1420	168676	176805	205230	193010	184515	183415	179342	225213	174969	175986	232702	261715	229954	242326	177545	164438	183228	175956	182431	146631	213000	249127	300239	209353	183856	281714	250629	265834	333847	284297	220118	252043	244351	201875	240181	252644	247954	245740	268727	266886	-0.124026	0.303344	0.285336	0.105205	0.312788	0.0333661	0.305363	0.0274135	0.174745
LmxM.19.1430	4.08024e+06	4.38047e+06	4.46392e+06	5.158e+06	4.98231e+06	3.91399e+06	3.85268e+06	4.58957e+06	5.23958e+06	5.49588e+06	5.44335e+06	5.15798e+06	7.0909e+06	7.29501e+06	6.14241e+06	6.94876e+06	6.37077e+06	5.29085e+06	7.06731e+06	6.46012e+06	6.19402e+06	6.88544e+06	8.17545e+06	1.07703e+07	7.40524e+06	6.57279e+06	7.92065e+06	9.3622e+06	9.34416e+06	1.06008e+07	7.87159e+06	6.33249e+06	8.20635e+06	1.10401e+07	1.14493e+07	1.20969e+07	1.14608e+07	1.17726e+07	1.16952e+07	1.13661e+07	0.476554	0.000208272	0.760518	0.000188645	0.487231	0.00351044	0.939473	0.000106149	0.920819
LmxM.19.1440	419072	374468	431229	413446	399743	374913	279923	322842	431209	439603	378917	366378	477118	494235	467767	372854	411412	362162	419899	423112	363201	395964	638981	607557	590415	536312	544537	581097	585084	673946	444827	341669	508987	618823	576670	537932	625370	616282	585198	644593	-0.0360705	0.690397	0.471931	0.0294156	0.425522	0.0030075	0.420749	0.0364721	0.470497
LmxM.19.1450	733151	557170	565212	603871	562360	799758	532585	661077	717793	707661	787762	639047	746886	701296	817706	770015	546305	703739	564268	600883	856813	680183	676420	759205	840418	738467	732330	783412	817111	949562	795717	710332	795475	785804	822015	934309	834188	754924	773352	998522	0.0712687	0.553324	0.162879	0.242405	0.121683	0.258766	0.204375	0.087886	0.215069
LmxM.19.1480	1.06065e+06	1.0664e+06	1.17346e+06	1.30434e+06	1.21169e+06	1.14429e+06	1.05088e+06	1.16988e+06	1.41324e+06	1.25358e+06	1.29644e+06	1.39425e+06	1.43658e+06	1.30805e+06	1.33233e+06	1.10492e+06	1.15246e+06	1.06463e+06	1.26875e+06	1.05792e+06	1.10493e+06	1.15166e+06	1.41298e+06	1.65876e+06	1.45665e+06	1.21378e+06	1.54025e+06	1.58308e+06	1.42525e+06	1.56299e+06	1.22322e+06	1.09682e+06	1.35788e+06	1.57874e+06	1.7021e+06	1.61019e+06	1.67299e+06	1.6858e+06	1.58436e+06	1.64644e+06	-0.0410314	0.631261	0.16034	0.247722	0.108575	0.250642	0.194794	0.154419	0.277657
LmxM.19.1520	589472	482689	660660	610217	521637	613117	615369	631291	566138	529052	680487	774071	705001	728427	612546	587623	702636	601385	667495	612475	641956	694593	768528	614419	506113	622589	722961	727351	806042	513908	832154	844929	713126	477392	714527	896703	936279	880403	835055	762997	0.152514	0.154442	0.115788	0.389305	-0.0578093	0.650084	0.252304	0.110218	0.301404
LmxM.19.1530	11427.4	82.4954	1465.24	44.7432	14.9667	54.9518	222.55	1337.47	561.508	4.84496	1501.34	867.489	490.183	1071.96	7.41694	585.62	2722.32	938.828	67.5826	7.48248	1508.89	1179.54	2152.02	903.24	77.8133	17.5495	1691	1614.58	9.29308	1634.69	1792.63	2458.42	40.6373	87.785	574.146	82.0653	1237.73	18.1304	1758.47	2203.83	-0.0578808	0.984278	2.51253	0.289684	-0.560369	0.830814	1.53285	0.552269	0.0983297
LmxM.19.1540	703435	675424	652220	768645	656772	803148	699247	828486	727218	723581	988286	921832	926647	949270	747276	768313	734903	751029	837540	714874	828599	742492	765890	783347	438556	779324	827183	861356	920435	997330	816217	804590	838260	835736	763238	1.05757e+06	1.02737e+06	922926	1.01932e+06	1.15578e+06	0.139736	0.10014	-0.119377	0.479399	-0.0464972	0.657133	0.104059	0.227046	0.19604
LmxM.19.1590	938599	744776	759215	952272	915979	812317	702815	742278	825109	721996	592167	548649	725360	734954	804862	625326	531062	603294	715942	807912	663616	583784	625554	806027	637752	620961	660145	676710	685899	675361	598178	506694	606001	712138	761455	574578	610977	645849	651302	660410	-0.399624	0.00614786	-0.203796	0.107841	-0.0235005	0.837762	-0.268359	0.0398508	-0.103094
LmxM.19.1620	2.59776e+06	2.20429e+06	2.09275e+06	2.40892e+06	2.40636e+06	1.65278e+06	1.37312e+06	1.99837e+06	2.39325e+06	2.52081e+06	1.22155e+06	1.15589e+06	1.60664e+06	2.00659e+06	1.99358e+06	1.94948e+06	1.63432e+06	1.80228e+06	1.85288e+06	1.95576e+06	1.65666e+06	1.58683e+06	1.78026e+06	1.8055e+06	1.42982e+06	1.41089e+06	1.45933e+06	1.59276e+06	1.8072e+06	1.55128e+06	1.85726e+06	1.18475e+06	1.85451e+06	1.84761e+06	1.99966e+06	1.30773e+06	1.57885e+06	1.58629e+06	1.76715e+06	1.59634e+06	-0.347825	0.000809472	-0.235856	0.156239	0.00375548	0.981426	-0.171964	0.369931	0.00518128
LmxM.20.0010	1.99951e+06	1.91076e+06	1.74147e+06	2.02779e+06	1.74113e+06	2.04265e+06	1.62878e+06	1.99624e+06	1.73958e+06	1.89741e+06	2.04096e+06	1.7822e+06	1.6125e+06	1.65193e+06	1.51627e+06	1.79354e+06	1.77574e+06	1.63995e+06	1.49381e+06	1.51116e+06	1.65306e+06	1.616e+06	1.47659e+06	1.50879e+06	854819	1.57462e+06	1.57055e+06	1.34833e+06	1.62892e+06	1.58656e+06	1.74115e+06	1.33515e+06	1.68225e+06	1.37643e+06	1.53701e+06	1.36304e+06	1.4401e+06	1.34627e+06	1.41817e+06	1.31599e+06	-0.1989	0.0287689	-0.421475	0.0238395	-0.153924	0.132817	-0.28116	0.0159194	-0.314948
LmxM.20.0060	2956.85	14862.5	10813.3	9753.49	18952.9	1605.59	6739.68	7839.77	18272.7	21518.7	711.549	1507.62	1872.59	3664.04	746.135	5605.97	15368.9	12051.4	15432.1	24827.9	3828.69	1849.91	4474.82	13820.5	8403.91	5285.1	6407.2	3972.51	5406.39	10412.5	4121.64	2538.81	2489.89	1466.27	6070.82	2675.26	3611.27	3564.69	5210.93	1554	0.435823	0.475783	-0.635958	0.456113	2.08586	0.0190107	-1.43365	0.105049	1.13324
LmxM.20.0100	3.78298e+07	4.91531e+07	4.70676e+07	5.62845e+07	4.88748e+07	5.72823e+07	5.21711e+07	5.37169e+07	5.85845e+07	5.36722e+07	6.40273e+07	6.36546e+07	6.09302e+07	6.13826e+07	6.03666e+07	6.33286e+07	6.29295e+07	5.9745e+07	6.93024e+07	6.05105e+07	6.74435e+07	6.4476e+07	6.76686e+07	7.59295e+07	6.75569e+07	6.10193e+07	6.98314e+07	6.67709e+07	6.50856e+07	7.29522e+07	6.68735e+07	7.07029e+07	7.59453e+07	7.26741e+07	7.42345e+07	6.96498e+07	7.02027e+07	7.43355e+07	7.01891e+07	7.59276e+07	0.410428	0.000587911	0.316056	0.000780257	0.110792	0.08905	0.388057	2.58253e-05	0.214776
LmxM.20.0110	3.42486e+07	4.52817e+07	4.32923e+07	5.19107e+07	4.50201e+07	5.30274e+07	4.83394e+07	4.86961e+07	5.46904e+07	4.99737e+07	5.89244e+07	5.89321e+07	5.61244e+07	5.6369e+07	5.65853e+07	5.8375e+07	5.75872e+07	5.49957e+07	6.4289e+07	5.59213e+07	6.20146e+07	5.89214e+07	6.18974e+07	7.06351e+07	6.3848e+07	5.60723e+07	6.48045e+07	6.17532e+07	5.95059e+07	6.74961e+07	6.13346e+07	6.51478e+07	7.03048e+07	6.74112e+07	6.8438e+07	6.34289e+07	6.41289e+07	6.85554e+07	6.42472e+07	7.01358e+07	0.416541	0.000718017	0.316021	0.00101898	0.107172	0.104907	0.385125	3.91568e-05	0.203059
LmxM.20.0120	773387	554901	593668	693715	582669	855327	682507	674276	618429	614202	548475	430421	314706	390099	477766	506074	559530	562981	509590	583116	551555	387176	495081	434138	270970	366595	290452	265087	314942	251287	488388	509910	469507	450808	446707	127216	321292	252212	322580	277988	-0.224066	0.0497668	-0.717507	0.00153867	-0.526389	0.00557786	-0.533345	0.000302482	-0.780969
LmxM.20.0150	832073	623448	460346	506399	518044	845508	622024	424611	473601	509614	633442	433935	419048	411173	480685	573495	346096	365255	326774	382036	545155	359460	316999	368690	598834	473113	358873	385223	334605	245588	536897	376018	326419	392965	415799	268453	293022	334140	309035	373546	-0.558238	0.00930301	-0.394892	0.0932744	-0.416518	0.0333642	-0.464708	0.0297811	-0.581492
LmxM.20.0220	104082	64848.6	36203.4	26418.3	40321	72636.1	80678.8	49447.3	38270.2	45583.9	50056.7	65389	60160.8	68348	61647.6	89106.2	84973.7	46138.4	58082	53680.5	30289.5	62812.9	66996	47512.5	53637.3	5074.25	48288.2	59466.5	66715.4	59681	54888.5	90701.2	59690.7	46922	60682.4	163777	49419.3	94240.3	46594.7	20678.7	0.413016	0.263217	-0.127603	0.6782	-0.767614	0.230115	0.148632	0.589639	-0.0349967
LmxM.20.0240	822541	770216	898448	866435	840794	814120	846112	981837	859294	819909	1.18585e+06	1.12114e+06	1.19896e+06	1.31292e+06	1.06818e+06	1.00546e+06	1.00245e+06	976862	1.06748e+06	901225	1.09862e+06	1.17981e+06	1.17632e+06	1.13664e+06	892548	1.23863e+06	1.03122e+06	1.1477e+06	1.44607e+06	1.72649e+06	1.21246e+06	1.22226e+06	1.31788e+06	1.16844e+06	1.40829e+06	1.55053e+06	1.35538e+06	1.1782e+06	1.60199e+06	1.58257e+06	0.238359	0.00734245	0.339751	0.00996265	0.142242	0.296131	0.550737	3.50275e-05	0.297917
LmxM.20.0260	1.97064e+06	1.84301e+06	1.72668e+06	1.91854e+06	1.82106e+06	2.47323e+06	2.33852e+06	2.21038e+06	1.99868e+06	1.98332e+06	2.34425e+06	2.12887e+06	2.20447e+06	2.09625e+06	1.88462e+06	1.23901e+06	1.24793e+06	1.21504e+06	1.25592e+06	1.27555e+06	1.50468e+06	1.23697e+06	1.43611e+06	1.40073e+06	1.23017e+06	1.43966e+06	1.63631e+06	1.61988e+06	1.38482e+06	1.34402e+06	1.3281e+06	1.45348e+06	1.25097e+06	1.3381e+06	1.24521e+06	1.48043e+06	1.44486e+06	1.44788e+06	1.40595e+06	1.22412e+06	-0.572783	6.98445e-07	-0.691957	1.43029e-05	-0.522683	6.58398e-05	-0.730951	1.95874e-06	-0.605509
LmxM.20.0343	329873	359890	356510	424639	375490	234592	254667	261240	414455	477775	309893	290788	364770	510197	260267	553307	400372	473597	482268	460628	404157	447578	398999	494077	364543	429744	473316	514047	643832	580575	457040	302990	488822	449188	395924	475175	466783	566151	530090	461493	0.35762	0.00541108	0.414515	0.0602019	0.632515	0.00376217	0.392352	0.0910907	0.563034
LmxM.20.0370	424683	398351	416617	473880	452330	575191	457794	561725	526759	623356	745236	757700	856810	959007	681494	567864	469853	567820	522098	465757	617480	522535	743910	679198	476262	673518	712060	716674	802255	1.15125e+06	760662	679856	788000	528418	715032	1.00974e+06	877455	882760	889871	1.25101e+06	0.257208	0.0175468	0.135367	0.372198	0.00113644	0.994047	0.332913	0.0216334	0.292265
LmxM.20.0375	1.03075e+07	8.56828e+06	8.29134e+06	4.96271e+06	7.3969e+06	9.15728e+06	7.98974e+06	8.86079e+06	7.81489e+06	8.32177e+06	1.08017e+07	8.46613e+06	1.16435e+07	1.15284e+07	1.05279e+07	9.77804e+06	8.34731e+06	7.53376e+06	8.56758e+06	7.38457e+06	9.98756e+06	9.49438e+06	9.15433e+06	9.69134e+06	1.34729e+07	1.04378e+07	1.09261e+07	1.42132e+07	1.07394e+07	1.26129e+07	1.03806e+07	9.32175e+06	7.92337e+06	1.10427e+07	9.64211e+06	1.64621e+07	1.07889e+07	1.24356e+07	9.90606e+06	1.14045e+07	0.106669	0.528859	0.285345	0.0213186	0.152933	0.182902	0.190657	0.0582982	0.189839
LmxM.20.0400	169732	163505	151280	191613	196885	194132	166411	174959	151209	210543	115783	126109	168121	152653	134589	90597.4	82243.3	107537	73335	107108	81309	83410.6	93704.6	95440.9	105953	85729.3	87671.7	99257.1	73846	127954	95223.3	49476.5	73638.6	77841.4	91209.4	78383.6	56665.8	91622	71005.9	77228.8	-0.930677	4.09307e-05	-0.961476	5.32248e-05	-0.567781	0.00711897	-1.23817	3.41428e-05	-0.899649
LmxM.20.0410	404659	472302	454341	537872	538370	374367	419634	438503	637045	576034	559622	563121	745463	755526	611135	432745	460184	374857	574339	449946	433858	523063	630646	937642	478725	427526	883720	828318	1.00566e+06	696670	520506	533600	695376	604524	759159	958479	735148	840333	745428	778840	-0.0764658	0.547569	0.269109	0.227059	0.203065	0.335693	0.361989	0.0478984	0.332826
LmxM.20.0420	265116	229421	212654	211527	169032	185002	153220	198755	181216	221601	220225	252102	299809	299136	315169	314671	294968	248390	289551	186403	294693	307890	324328	289231	179178	298435	354246	471228	393285	414260	295747	253441	307054	366704	301424	498077	396487	408922	358067	300714	0.285598	0.104955	0.550578	0.00966733	0.47415	0.00663458	0.698221	0.000252149	0.494026
LmxM.20.0450	634451	410859	375488	417120	356888	584756	328505	261629	341389	334405	366664	245603	212149	289150	394333	300509	342039	258403	248306	323012	310350	224451	281057	229985	362843	390116	285987	210018	288534	152832	339928	223315	239683	301045	235305	188577	196872	207430	180142	243485	-0.554791	0.00407813	-0.362445	0.108783	-0.215209	0.399853	-0.430865	0.0551045	-0.537819
LmxM.20.0510	1.88624e+06	1.56973e+06	1.76909e+06	2.10087e+06	1.84099e+06	1.89609e+06	1.48685e+06	1.59265e+06	2.15698e+06	2.31974e+06	1.59478e+06	1.51658e+06	1.55962e+06	1.85258e+06	1.40276e+06	1.48176e+06	1.46226e+06	1.45233e+06	1.40564e+06	1.46091e+06	1.38446e+06	1.47228e+06	1.54854e+06	1.39869e+06	1.10876e+06	1.30399e+06	1.09803e+06	1.2788e+06	1.47351e+06	1.9529e+06	1.46424e+06	1.30989e+06	1.81283e+06	1.54144e+06	1.75145e+06	1.17176e+06	1.40611e+06	1.28537e+06	1.51339e+06	1.57592e+06	-0.329708	0.00115136	-0.439676	0.00773913	-0.17913	0.222525	-0.251801	0.0899318	-0.191327
LmxM.20.0570	1.76523e+08	1.39925e+08	1.39876e+08	1.76663e+08	1.58561e+08	1.9985e+08	1.52243e+08	1.54479e+08	1.74015e+08	1.94438e+08	1.92771e+08	1.65581e+08	1.58709e+08	1.84088e+08	1.69131e+08	1.76279e+08	1.50007e+08	1.63244e+08	1.73597e+08	1.65667e+08	1.80941e+08	1.63165e+08	1.60035e+08	1.75795e+08	1.25415e+08	1.6299e+08	1.41309e+08	1.43006e+08	1.88687e+08	1.90565e+08	2.00495e+08	1.75362e+08	2.02182e+08	1.67964e+08	1.8682e+08	1.82256e+08	1.7197e+08	1.72581e+08	1.83963e+08	2.00632e+08	0.0718526	0.379382	-0.122076	0.295612	-0.0826702	0.406778	0.0976293	0.304029	0.0680036
LmxM.20.0590	6.18052e+06	5.87174e+06	5.79596e+06	6.00022e+06	5.68358e+06	6.21133e+06	5.44103e+06	5.94831e+06	5.43219e+06	4.8553e+06	7.08824e+06	6.25118e+06	6.58354e+06	6.69862e+06	5.22209e+06	7.02651e+06	6.64372e+06	6.26917e+06	6.20572e+06	6.1083e+06	6.77051e+06	6.95783e+06	6.86461e+06	6.44825e+06	5.63807e+06	7.76208e+06	7.31529e+06	6.75893e+06	7.64464e+06	8.45211e+06	7.74562e+06	7.1784e+06	6.42818e+06	6.03161e+06	6.91916e+06	9.14609e+06	7.77904e+06	7.34024e+06	7.51493e+06	7.79318e+06	0.125813	0.0591134	0.229766	0.0322649	0.256201	0.0155472	0.298447	0.00578268	0.316728
LmxM.20.0700	38942.9	413200	394672	405682	386992	57290.2	345463	422662	350891	296992	84841.9	412600	391741	303276	358007	49378.7	396077	301166	360037	388264	53903.7	340984	431091	338779	154430	303598	414923	334200	289827	326783	54770.9	353317	246731	330234	333309	367411	362654	381383	384337	335171	-0.0552182	0.949419	-0.214479	0.764352	0.284225	0.462919	-0.146021	0.821862	0.427275
LmxM.20.0790	649927	624097	725788	815675	766709	747896	714919	713948	948501	1.01363e+06	1.57781e+06	1.22926e+06	1.65798e+06	1.84947e+06	1.43338e+06	984084	868778	1.06199e+06	1.20611e+06	797771	1.13075e+06	1.16206e+06	1.4516e+06	1.61775e+06	1.47368e+06	1.49681e+06	2.05971e+06	2.30403e+06	2.1148e+06	2.27945e+06	1.43723e+06	1.54076e+06	1.52968e+06	2.55877e+06	2.01384e+06	2.87322e+06	2.0528e+06	2.39773e+06	2.11246e+06	3.01239e+06	0.449293	0.0024565	0.726222	0.000204641	0.401208	0.0121603	1.11433	2.42674e-05	0.68002
LmxM.20.0810	4.88471e+06	4.42029e+06	4.58188e+06	5.3662e+06	4.6079e+06	4.62404e+06	4.02164e+06	4.79962e+06	4.83279e+06	4.77163e+06	6.04322e+06	5.42548e+06	5.72567e+06	6.42915e+06	5.76963e+06	5.38961e+06	4.97527e+06	4.98933e+06	5.41657e+06	4.87096e+06	5.58121e+06	5.66348e+06	5.75073e+06	5.76618e+06	4.0865e+06	5.90908e+06	5.76744e+06	5.94367e+06	6.91375e+06	7.40879e+06	5.72458e+06	5.47998e+06	5.93525e+06	5.55966e+06	6.29431e+06	6.74507e+06	6.80063e+06	6.60145e+06	7.02912e+06	7.17153e+06	0.105805	0.151417	0.211459	0.0773862	0.115061	0.204665	0.332499	0.000698048	0.226458
LmxM.20.0870	298621	243245	221641	276171	289956	293091	202036	270268	211799	243695	259732	208466	231647	294704	246761	194605	171265	160434	160463	177918	177441	171222	174685	177778	137406	171324	164472	183027	206208	202099	178526	141933	151641	161127	178462	174809	150062	149281	153811	181320	-0.615626	0.000216625	-0.534328	0.00455503	-0.417072	0.00625179	-0.580462	0.00130138	-0.612414
LmxM.20.0900	327352	288358	303503	394692	325843	475542	322393	337079	366800	289779	205051	291803	226484	255316	189888	244900	273002	323163	245593	283307	253463	222371	283446	196460	142764	336633	169718	232019	240004	21993.3	289305	184715	299497	210699	239023	141184	141889	192604	224050	223972	-0.258664	0.0496672	-0.723151	0.00276206	-0.646215	0.340734	-0.553733	0.00705609	-0.352541
LmxM.20.0930	1.39161e+06	1.08619e+06	1.31494e+06	1.30475e+06	1.18043e+06	1.73213e+06	1.45417e+06	1.31864e+06	1.44091e+06	1.52071e+06	1.36435e+06	1.15788e+06	1.36382e+06	1.20315e+06	1.38004e+06	866828	593046	773802	773431	971151	815817	696730	845798	1.09116e+06	972356	848811	887166	853831	751493	853492	845323	730069	802544	870052	775091	829383	756269	842815	766657	850179	-0.671384	0.000122238	-0.766943	5.05942e-05	-0.623359	9.19572e-06	-0.889114	4.71736e-07	-0.675206
LmxM.20.0970	56136.2	42536	34479.4	43300.6	43742.3	82355	53653.7	48935.5	60282.3	83113.2	97810.4	97638	65855.6	90931.1	92674.7	67399.9	65226.7	68697.2	63743.1	54320.1	72163.9	63431.3	76919.4	67091.9	44507.9	84663	66164.6	64319.1	84333	77223.8	73609.5	88495.4	81635.7	67547.5	83538.4	58807.4	79584.2	77173	72950.6	78212.1	0.549091	0.0139166	-0.00864173	0.972579	-0.2351	0.204477	0.293961	0.177929	-0.27256
LmxM.20.0990	1.51038e+06	1.4176e+06	1.35822e+06	1.46156e+06	1.40852e+06	1.23011e+06	1.12735e+06	1.17974e+06	1.06522e+06	1.04418e+06	1.10987e+06	993864	1.17974e+06	1.20524e+06	1.08278e+06	1.04474e+06	1.01372e+06	965692	847875	912559	1.00088e+06	1.00689e+06	940554	908332	590115	1.13449e+06	1.00642e+06	1.06192e+06	1.16179e+06	948124	932269	754277	938918	926239	1.02798e+06	994996	902629	695290	913961	1.1062e+06	-0.583885	4.02963e-06	-0.368116	0.0252897	-0.0693154	0.454239	-0.306676	0.00778154	-0.285513
LmxM.20.1090	168689	121338	150472	178436	171082	178979	194353	191814	153551	117490	272212	252503	304049	331477	193731	212056	175330	136237	144006	118513	187226	235185	240056	203196	136917	188543	219142	262073	292438	221593	234047	198067	170287	127212	211737	370061	317212	252944	279906	261831	-0.0242346	0.892036	0.257738	0.219828	-0.187106	0.28064	0.164167	0.418	0.139462
LmxM.20.1110	204952	176030	155095	212121	155950	95358.6	79920.9	89801.9	94036.8	213122	113725	137171	169930	172482	160696	168891	114707	129274	179624	100522	136069	181882	200831	147940	86479	223585	122445	248614	155623	239640	114266	98239.7	175243	217730	113550	159811	185717	165629	191162	236153	-0.406651	0.0428182	0.442577	0.152443	0.357707	0.114391	0.365224	0.242098	0.318939
LmxM.20.1130	65170.9	109158	136058	114624	145753	155944	159657	147472	284680	152705	74917.3	209531	110252	98511.1	111363	78107.1	197814	121977	159842	153110	63093.9	119544	232816	273765	186621	62989.8	219923	94273.1	105180	111862	124978	268384	234255	90777.5	145192	89181.1	148494	187321	147105	125174	0.302423	0.281936	-0.166235	0.641368	-0.0610562	0.855544	-0.124825	0.680843	0.253307
LmxM.20.1180	5.48723e+06	4.65416e+06	4.83941e+06	5.38001e+06	4.97634e+06	5.44781e+06	4.33392e+06	4.75368e+06	5.15261e+06	5.76188e+06	6.48437e+06	5.68343e+06	5.78328e+06	6.97524e+06	5.89718e+06	5.53138e+06	5.43365e+06	5.60498e+06	5.4862e+06	5.03682e+06	5.85778e+06	6.50952e+06	6.04625e+06	6.20336e+06	4.16895e+06	7.24017e+06	6.81462e+06	7.4789e+06	8.36888e+06	9.43135e+06	6.32389e+06	5.90427e+06	6.75087e+06	6.0413e+06	6.5807e+06	7.313e+06	7.56801e+06	7.02068e+06	7.60215e+06	8.25189e+06	0.098493	0.160551	0.167889	0.208694	0.34642	0.00362294	0.317701	0.00285581	0.295047
LmxM.20.1280	3.19929e+07	2.68604e+07	2.59269e+07	3.03214e+07	2.65114e+07	3.04657e+07	2.72294e+07	2.96383e+07	3.52392e+07	3.6971e+07	3.51304e+07	3.2836e+07	3.46385e+07	3.76958e+07	3.26991e+07	3.94107e+07	3.66137e+07	3.42485e+07	3.62745e+07	3.40452e+07	3.97205e+07	3.45493e+07	3.42031e+07	3.5406e+07	2.69083e+07	3.89516e+07	3.47532e+07	3.43046e+07	3.98512e+07	4.36897e+07	4.04258e+07	3.93946e+07	4.65203e+07	3.70393e+07	3.93416e+07	4.56972e+07	4.29654e+07	4.23399e+07	4.18368e+07	5.04543e+07	0.353758	0.000284883	0.0962643	0.413937	0.143023	0.0874887	0.350572	0.00267384	0.366603
LmxM.20.1290	6041.97	666.603	74711.6	142499	112320	31999.4	6438.94	2863.66	88636.3	78074	32603.7	11454.1	34842.6	76385.8	88498.1	3473.91	2446.2	32417.8	67555.2	39536.9	9274.42	5952.7	23647.1	50624.3	49647.2	7188.42	806.533	57353.1	48983.4	31505.9	8370.21	598.134	3235.24	48580.4	48953.7	8713.51	14410.9	23510.4	52690.7	16463.3	-0.542103	0.744813	-0.0630922	0.949161	-1.48426	0.199648	-1.34558	0.332962	-1.02042
LmxM.20.1310	1.57959e+07	1.43197e+07	1.53297e+07	1.63835e+07	1.54521e+07	1.56163e+07	1.34639e+07	1.51036e+07	1.40698e+07	1.20822e+07	1.77047e+07	1.65756e+07	1.70574e+07	1.99143e+07	1.44244e+07	1.41545e+07	1.42729e+07	1.35175e+07	1.3813e+07	1.28809e+07	1.41824e+07	1.68016e+07	1.67641e+07	1.54831e+07	1.18918e+07	1.67672e+07	1.63506e+07	1.5905e+07	1.9297e+07	2.05379e+07	1.65637e+07	1.63139e+07	1.54308e+07	1.65216e+07	1.77609e+07	2.09421e+07	1.93669e+07	1.75849e+07	1.95227e+07	2.09406e+07	-0.17066	0.0102161	0.0892443	0.433731	0.0530448	0.596751	0.236094	0.00995077	0.203978
LmxM.20.1380	6.57336e+06	6.13655e+06	6.96266e+06	8.02415e+06	7.37652e+06	8.93055e+06	6.86726e+06	6.19852e+06	8.55387e+06	7.827e+06	6.38646e+06	7.18283e+06	5.85556e+06	6.5389e+06	6.91931e+06	4.35761e+06	5.12823e+06	4.53892e+06	5.06512e+06	5.97762e+06	5.05278e+06	4.79614e+06	5.02983e+06	5.10025e+06	1.07394e+07	5.20426e+06	5.2257e+06	4.36108e+06	5.11711e+06	4.35595e+06	4.6352e+06	5.84438e+06	5.15723e+06	4.33543e+06	5.67286e+06	3.22572e+06	4.62908e+06	4.41436e+06	5.11783e+06	5.61183e+06	-0.487295	0.000259375	-0.386115	0.0770533	-0.440146	0.000187463	-0.577783	0.000351328	-0.5365
LmxM.20.1400	1.40127e+06	1.31044e+06	1.33331e+06	1.50376e+06	1.194e+06	1.54491e+06	1.24723e+06	1.48582e+06	1.61897e+06	1.6777e+06	1.64258e+06	1.48953e+06	1.58961e+06	1.82487e+06	1.56573e+06	1.64412e+06	1.60603e+06	1.55203e+06	1.58141e+06	1.56167e+06	1.57167e+06	1.68712e+06	1.63391e+06	1.55696e+06	1.14328e+06	1.43439e+06	1.42093e+06	1.55337e+06	1.7406e+06	2.09898e+06	1.62711e+06	1.51214e+06	1.91654e+06	1.70729e+06	1.55285e+06	1.89658e+06	1.78972e+06	1.75282e+06	1.73574e+06	2.08558e+06	0.240618	0.00591881	-0.00239737	0.985339	0.0115662	0.920106	0.136991	0.193739	0.190937
LmxM.20.1430	1.34206e+06	963823	857179	948030	962423	1.27791e+06	942198	930015	1.06355e+06	1.34471e+06	998781	862183	957752	1.03637e+06	964773	770885	748579	749525	650099	720963	798449	702014	687548	825091	636271	820396	765159	790936	803219	911749	862700	885050	866952	738335	785377	867679	829718	740172	789539	1.0696e+06	-0.463823	0.00128349	-0.596935	0.000639103	-0.236281	0.0165441	-0.41216	0.0046747	-0.174765
LmxM.20.1550	309683	276402	221169	334924	330328	357158	420061	327165	340518	405042	435035	468077	439166	444191	477146	307510	319074	299729	228921	307849	302549	360717	257748	446932	186597	486001	488012	560556	457742	365270	336513	267273	315649	446684	505754	323261	417546	486378	555076	545418	-0.00303754	0.983066	-0.305801	0.160829	0.0459962	0.695714	-0.0155997	0.928466	0.0137009
LmxM.20.1580	6.04593e+06	5.60917e+06	5.35494e+06	5.93527e+06	5.35828e+06	6.09868e+06	5.41236e+06	5.49333e+06	5.97184e+06	6.21049e+06	5.23166e+06	4.85564e+06	4.65671e+06	4.73257e+06	4.54678e+06	4.90014e+06	4.63692e+06	4.54353e+06	4.70235e+06	4.72958e+06	4.58999e+06	4.41045e+06	4.31351e+06	4.42171e+06	3.76059e+06	4.00067e+06	3.80225e+06	3.77833e+06	4.2583e+06	4.51053e+06	4.63891e+06	4.5586e+06	4.8937e+06	4.39777e+06	4.7533e+06	3.53823e+06	3.86418e+06	3.6994e+06	3.87087e+06	3.99334e+06	-0.266162	0.000773711	-0.442295	0.000208475	-0.241059	0.00647756	-0.327263	0.000360845	-0.340595
LmxM.20.1590	629901	594951	550352	603832	606775	482560	398323	577084	499984	565041	618704	565999	680773	588033	700147	737517	586156	596025	635514	566008	799259	778687	712877	528636	409963	780538	747211	763068	968775	834896	621860	475898	654497	662667	728921	1.07885e+06	842218	808950	859538	901202	0.0589047	0.520584	0.323492	0.109954	0.374955	0.00295814	0.315601	0.0401884	0.507261
LmxM.20.1630	93358.9	103174	117595	127851	116041	78311	87939.8	133331	94060.2	97760.8	162358	171327	183107	136972	178585	155722	115946	141937	157713	136636	184158	173529	182385	153532	201572	129846	166981	146112	178553	181711	96665.8	166797	194836	173534	170624	245705	215842	228767	186489	203715	0.343294	0.0328441	0.883414	0.000250144	-0.0555118	0.698276	0.692319	0.00693728	0.377463
LmxM.20.1650	9.13681e+06	8.74723e+06	8.94523e+06	8.90216e+06	9.21197e+06	9.90235e+06	1.01203e+07	1.07629e+07	8.88704e+06	9.65634e+06	1.11949e+07	1.08454e+07	1.10266e+07	1.11697e+07	9.5411e+06	1.06412e+07	1.04259e+07	9.79422e+06	1.02919e+07	1.03508e+07	1.18062e+07	1.24901e+07	1.16956e+07	1.25861e+07	1.27842e+07	1.04734e+07	1.03267e+07	1.02306e+07	1.20995e+07	1.3707e+07	1.11723e+07	1.27366e+07	1.05012e+07	1.21308e+07	1.322e+07	1.38682e+07	1.28047e+07	1.14206e+07	1.43886e+07	1.4674e+07	0.196285	0.00221827	0.316802	0.00154873	0.0726248	0.441014	0.274476	0.00495491	0.317109
LmxM.20.1680	1.53071e+06	1.07889e+06	1.31318e+06	1.16875e+06	1.13809e+06	989953	1.2791e+06	1.44497e+06	1.08375e+06	888312	1.46776e+06	1.66804e+06	1.35588e+06	1.2596e+06	895162	1.14504e+06	1.21053e+06	986888	1.3128e+06	973238	1.00314e+06	1.33804e+06	1.46208e+06	1.14771e+06	680618	834463	1.25791e+06	1.39624e+06	1.31593e+06	1.05904e+06	1.19954e+06	1.43567e+06	1.33497e+06	1.05439e+06	1.07497e+06	1.72995e+06	1.42659e+06	1.51812e+06	1.56231e+06	1.50839e+06	-0.144576	0.228718	-0.0400832	0.842509	-0.174769	0.338961	0.112992	0.43663	0.247618
LmxM.20.1690	1.27748e+06	1.29193e+06	1.25424e+06	1.35771e+06	1.15118e+06	1.48525e+06	1.41955e+06	1.31907e+06	1.48614e+06	1.64462e+06	1.59826e+06	1.56322e+06	1.50899e+06	1.57821e+06	1.56587e+06	1.39846e+06	1.50397e+06	1.34081e+06	1.54265e+06	1.30676e+06	1.52313e+06	1.48911e+06	1.77218e+06	2.14771e+06	1.65768e+06	1.73263e+06	2.07712e+06	2.01789e+06	1.85288e+06	2.38432e+06	1.53855e+06	1.702e+06	1.94116e+06	2.03209e+06	1.80597e+06	1.92649e+06	1.98813e+06	2.21441e+06	1.89711e+06	2.11244e+06	0.162638	0.0499172	0.214801	0.0903312	0.356776	0.00175383	0.291295	0.00931143	0.373431
LmxM.20.1710	232309	226722	256865	281518	224785	210337	198473	267839	241970	332710	197991	204673	212835	236424	257104	136541	205287	182187	214099	153117	178095	120647	218498	197467	143444	171102	149927	170386	180451	158920	175582	173797	209796	194811	130000	95379.2	129477	113286	182568	219972	-0.470887	0.00650829	-0.55179	0.0160319	-0.412879	0.00433374	-0.494596	0.0149269	-0.644411
LmxM.20.1720	962092	919444	879667	1.22033e+06	1.00414e+06	1.05702e+06	882072	893881	1.17017e+06	935930	1.01412e+06	996151	1.02345e+06	1.01612e+06	1.04889e+06	1.25555e+06	1.15953e+06	1.27202e+06	1.41411e+06	1.25309e+06	1.09774e+06	1.1401e+06	1.17225e+06	1.33931e+06	1.62327e+06	1.01912e+06	1.06671e+06	1.22828e+06	1.06628e+06	1.24167e+06	1.21188e+06	1.27743e+06	1.35385e+06	1.27564e+06	1.34458e+06	1.36553e+06	1.30705e+06	1.54688e+06	1.37115e+06	1.02953e+06	0.356604	0.00258364	0.361012	0.0171535	0.136392	0.126001	0.395524	0.00121832	0.364493
LmxM.20_36.6470	139999	144974	133045	133136	141017	160955	141852	140940	138213	153786	227225	179937	220601	250265	211359	208525	215683	188790	213931	205846	200136	208301	254612	286404	213818	211622	243413	287651	234636	268538	229653	239806	218724	317425	260319	336540	284566	300534	281756	327456	0.576545	0.000114327	0.649688	0.00084233	0.193714	0.155253	0.772636	6.87126e-05	0.495325
LmxM.21.0015	1.27857e+06	1.35548e+06	1.36323e+06	1.48863e+06	1.35816e+06	1.41818e+06	1.19203e+06	1.49516e+06	1.19939e+06	1.18532e+06	1.53597e+06	1.37892e+06	1.3673e+06	1.40021e+06	980901	1.04789e+06	1.14966e+06	1.01844e+06	989258	915237	1.0201e+06	1.28687e+06	1.28759e+06	1.16391e+06	674948	1.33655e+06	1.41045e+06	1.29681e+06	1.3649e+06	1.18831e+06	1.27653e+06	1.31869e+06	1.20267e+06	1.21869e+06	1.32209e+06	1.3908e+06	1.31091e+06	1.2988e+06	1.28686e+06	1.21499e+06	-0.420859	0.000132884	-0.28725	0.111302	-0.000901415	0.993915	-0.0279202	0.760455	-0.0206795
LmxM.21.0050	11058.3	14719.9	12271.2	6182.67	13127	27407.4	6196.09	18950	10936.5	11700.8	2247.3	19449.2	20012.1	40411.3	13462.1	67613.2	56000.1	33118.1	37217.3	26958.8	42550.7	43347.7	26681	40483	20587.1	10574.2	16208.3	15716.8	29611	21211.5	36576.5	51980.8	66070	51983.7	56040.4	127353	97738.8	81922.1	102465	85498.6	1.92001	0.000215114	1.32761	0.0110496	0.366009	0.596493	1.95909	0.000411299	2.83928
LmxM.21.0080	247575	182822	213400	268065	203976	147007	202182	204924	262912	298756	307885	262624	250958	306716	247849	224806	238845	285013	289005	249581	258059	219680	308057	313809	227280	264107	283526	317155	348626	362401	268891	381937	356312	285765	275937	330940	319398	332356	320510	345521	0.212709	0.131587	0.276095	0.187618	0.191971	0.149261	0.518497	0.0183795	0.266919
LmxM.21.0120	959037	1.06137e+06	966936	1.30393e+06	1.08553e+06	903240	958469	1.12781e+06	1.44967e+06	806396	1.3714e+06	1.351e+06	1.82832e+06	1.83041e+06	1.11235e+06	1.44017e+06	1.37552e+06	1.22426e+06	1.34564e+06	966933	1.38261e+06	1.63594e+06	1.23118e+06	1.67211e+06	912942	1.46307e+06	1.58936e+06	1.97155e+06	2.21178e+06	2.61182e+06	1.66996e+06	1.46263e+06	2.01482e+06	1.86422e+06	1.99143e+06	2.9193e+06	2.30838e+06	2.16723e+06	2.36915e+06	2.39863e+06	0.235912	0.0701063	0.379403	0.0636794	0.388215	0.0498126	0.800123	0.00020865	0.717795
LmxM.21.0140	775066	589068	592643	723670	627079	531758	497735	480703	516254	548614	469565	379878	477554	472315	530343	431322	413223	375011	467562	447983	451745	430474	529848	339042	310003	523939	354758	336825	411603	660088	404870	292344	364181	453397	579683	299024	355783	332983	390371	348183	-0.626536	4.75545e-05	-0.346881	0.0401321	-0.0654093	0.718336	-0.333869	0.0552134	-0.42956
LmxM.21.0170	578207	500699	505184	630581	593187	530386	537111	557778	574413	594506	555392	509072	544666	608989	573841	530733	431326	553847	538439	568659	518698	454404	493621	556483	477028	423044	395851	532630	554566	491962	519577	513238	510482	536375	531329	525849	555300	571411	562141	611464	-0.0989823	0.356035	-0.16261	0.167041	-0.229002	0.0646384	-0.0968121	0.24847	0.0183656
[truncated: 1,306 more rows]
[truncated: 1 more columns]
