# Supplementary material for: CLK1/CLK2-driven signalling at the Leishmania kinetochore is captured by spatially referenced proximity phosphoproteomics
Source: Commun Biol. 2022 Nov 28;5:1305. doi: 10.1038/s42003-022-04280-1 (PMC9701682; doi:10.1038/s42003-022-04280-1)
Supplement: Supplementary file 7 — Supplementary Data 5 [file 42003_2022_4280_MOESM7_ESM.xlsx]

## Sheet: Supplementary Data 5
	Normalised label free phosphopeptide intensities																																								Log2 fold changes and p-values from Limma analysis
	BDF5::mT 0hrs					BDF5::mT 4hrs					BDF5::mT 8hrs					KKT3::mT 0hrs					KKT3::mT 4hrs					KKT3::mT 8hrs					KKT3::mT 4hrs + AB1					KKT3::mT 8hrs +AB1					KKT3::mT/BDF5::mT 0hrs		KKT3::mT/BDF5::mT 4hrs		KKT3::mT/BDF5::mT 8hrs		KKT3::mT + AB1/KKT3::mT 4hrs		KKT3::mT + AB1/KKT3::mT 8hrs
Phosphosite (*denotes ambiguous localisation)	BDF5_0_P_A	BDF5_0_P_B	BDF5_0_P_C	BDF5_0_P_D	BDF5_0_P_E	BDF5_4_P_A	BDF5_4_P_B	BDF5_4_P_C	BDF5_4_P_D	BDF5_4_P_E	BDF5_8_P_A	BDF5_8_P_B	BDF5_8_P_C	BDF5_8_P_D	BDF5_8_P_E	KKT3_0_P_A	KKT3_0_P_B	KKT3_0_P_C	KKT3_0_P_D	KKT3_0_P_E	KKT3_4_P_A	KKT3_4_P_B	KKT3_4_P_C	KKT3_4_P_D	KKT3_4_P_E	KKT3_8_P_A	KKT3_8_P_B	KKT3_8_P_C	KKT3_8_P_D	KKT3_8_P_E	KKT3_ABI_4_P_A	KKT3_ABI_4_P_B	KKT3_ABI_4_P_C	KKT3_ABI_4_P_D	KKT3_ABI_4_P_E	KKT3_ABI_8_P_A	KKT3_ABI_8_P_B	KKT3_ABI_8_P_C	KKT3_ABI_8_P_D	KKT3_ABI_8_P_E	logFC.0hr	P.Value.0hr (5% FDR = p-values <= 2.613059e-04)	logFC.4hr	P.Value.4hr (5% FDR = p-values <= 0.005294131)	logFC.8hr	P.Value.8hr (5% FDR = p-values <= 0.001837755)	logFC.4hr.AB1	P.Value.4hr.AB1 (5% FDR = p-values <= 1.016834e-05)	logFC.8hr.AB1
LmxM.01.0210_S297*;S312*;S313*;S314*;T315*;T317*;S318*;T322*;T324*	32.5053	552	9.29022	232	66.3	527	5.32953	70	12.8324	419	8.50697	170	742	462	526	17.1028	2010	228	1090	8.81715	254	230	957	327	69.6653	551	392	941	223	10.6692	665	141	459	760	355	56.1	653	131	57.1231	5.82536	0.975339	0.596895	2.04692	0.16814	0.178193	0.910943	0.637716	0.421653	-1.64846
LmxM.01.0240_T644	3110	3580	156	4710	5770	6630	6440	5450	5140	8250	6590	7320	7740	9490	8330	498	6300	4990	6720	5530	5870	5250	7720	6090	7160	4440	4960	6280	6830	5270	3340	3960	5960	5720	6240	3480	5100	3650	4420	4600	0.724712	0.537174	0.0144385	0.934413	-0.513565	0.00888188	-0.376492	0.10147	-0.383638
LmxM.01.0350_S416*;T417*;S418*;S419*;T420*;S421*;S426*;S427*;S428*;S431*;S432*;S433*	448	363	53.7	172	226	423	207	247	254	627	331	57.5	410	102	480	1690	1250	411	1380	729	1580	888	1520	2260	119	1150	1010	1550	1710	2310	1760	938	1060	892	1120	558	682	1140	1330	1110	2.26585	0.0145581	1.47591	0.0956706	2.83682	0.00226889	0.321586	0.674981	-0.694589
LmxM.01.0430_S321	1430	1110	1210	644	1460	1580	2260	1710	1420	2490	2540	3190	2390	2420	1080	121	1860	1720	2140	1520	2260	2170	2540	2060	2620	2980	2380	3250	1680	3190	3040	2940	2450	2920	2360	3910	3330	2380	3500	3560	-0.104042	0.903668	0.327755	0.143589	0.257459	0.453969	0.233273	0.133816	0.328831
LmxM.01.0430_S633*;S635*;S636*;S642*;T645*;T646*	556	801	27.6296	732	812	1100	446	1060	920	1650	1120	2500	1740	1990	2250	10.4178	1840	984	1300	1050	1930	1490	1670	1720	1680	2290	1760	2390	2280	1370	1500	848	1630	1620	1070	1320	2580	14.8339	1880	2240	0.363134	0.825683	0.827155	0.0364443	0.0927872	0.760193	-0.389811	0.137612	-1.42879
LmxM.01.0430_T369	1320	2380	29.6	2860	2070	3830	1340	2620	636	3560	2620	4530	5190	6750	5560	26.9	7050	3290	5920	5730	7890	2650	7450	5560	5280	7400	7210	5960	6940	3030	6760	2090	5930	8180	4450	2060	5100	4530	2890	3770	1.05294	0.580157	1.44615	0.0200541	0.306461	0.360302	-0.116883	0.784727	-0.737761
LmxM.01.0460_S1226	19200	20200	17900	14800	21000	19100	22700	18600	16100	22300	24800	26900	22000	24200	16500	364	29100	29100	31200	26100	29100	26600	29000	27400	25100	26200	25300	31500	24500	35300	29200	25700	26600	28800	30500	33300	30000	23000	31200	30200	-0.620738	0.605924	0.482938	0.00249711	0.324717	0.0697396	0.0367359	0.687589	0.0523414
LmxM.01.0460_S1314	3620	3550	3780	2210	1890	4890	3130	2730	2770	5640	3520	1810	3090	2230	4790	4840	4770	3220	4230	8930	3330	3720	4710	2690	8040	3870	2950	3020	4900	8300	4810	4210	4250	3040	8420	3520	3980	4470	5470	2900	0.758149	0.0895555	0.190175	0.577562	0.54745	0.156823	0.160772	0.649567	-0.0994555
LmxM.01.0460_S1314*;S1317*;S1318*;T1320*;T1321*	9800	7060	9330	4620	6860	7960	10200	6830	5190	7590	10000	8790	6940	8350	1120	8320	8450	7510	9770	1960	10900	8130	10800	7590	1260	10600	9550	10800	7370	9620	11100	9180	7590	9840	8470	8170	6670	5600	7170	8140	-0.203374	0.678867	-0.250998	0.660858	0.75283	0.2038	0.563221	0.329821	-0.42434
LmxM.01.0460_T1198*;S1206*;S1207*;S1210*;S1213*;T1215*;T1216*	17.6964	295	19.6603	165	38.1274	138	118	26.9047	59.8601	248	50.5	4.88049	88.9	211	171	24.5384	415	51	486	17.8026	358	195	446	17.0847	739	202	596	648	78.7062	52.4	14.2303	167	441	880	282	68.1	260	60.4	106.213	311	0.55979	0.672197	1.18349	0.299594	1.73377	0.179004	-0.119193	0.930438	-0.637424
LmxM.01.0460_T1223*;S1226*;T1229*;T1230*;S1234*	2340	1650	4580	4880	9040	13400	7760	7820	8540	14400	7630	13700	11300	12700	3680	6410	11300	12100	8400	11600	12800	7200	15000	4780	12600	9350	12100	5640	13500	12400	783	4310	10100	14800	13900	1880	12200	9910	12600	12800	1.35489	0.0183375	-0.0528595	0.880481	0.19045	0.635762	-0.713946	0.38559	-0.30858
LmxM.01.0460_T1230	19600	20900	18800	15800	19700	25100	30300	21200	16600	24800	29500	29900	27400	21000	14400	26100	29100	27600	25400	19900	36000	30900	31700	30300	23600	30300	31500	30300	22900	28700	36200	33600	31200	24200	26200	38000	32800	24900	30600	28700	0.428825	0.0313603	0.38512	0.0539685	0.275778	0.215903	-0.0135241	0.930456	0.104008
LmxM.01.0470_T281;T289	82.6	566	29.4883	673	11.0764	558	60.8	27.2	200	160	69.3	399	517	744	98.1	3.99	2180	582	835	4.47	741	541	1440	381	24.6	1730	1960	1300	1060	2.7515	1210	32.3	895	279	39.9	101	962	239	13.3704	9.80747	0.17572	0.936235	1.50349	0.240319	0.724633	0.698835	-0.759293	0.602573	-2.40875
LmxM.01.0490_S502	411	472	26.4	2290	366	3000	32.4	824	495	1680	363	1510	2600	4480	2090	43.7	5120	886	3480	3740	5260	336	4200	3650	2500	7010	8570	5980	6740	501	3270	402	2510	7740	1980	219	2810	1800	1040	2910	1.84628	0.265148	1.99801	0.135366	1.30128	0.18231	-0.0843461	0.929197	-1.69986
LmxM.01.0530_T711	659	483	686	299	582	1060	898	474	342	1010	1910	336	1600	820	829	1190	1000	615	1100	1380	1030	1040	1690	593	474	939	1150	2220	1800	2220	1610	1310	854	1860	1080	2810	2090	1500	1800	1710	0.973951	0.0896956	0.341416	0.506906	0.755726	0.188411	0.565991	0.193746	0.300216
LmxM.01.0540_S580	640	1110	1060	784	1540	897	1750	887	1440	1990	924	1020	1160	1350	1290	63.7	1310	1490	2080	1790	2210	1640	1990	1950	2140	1360	1240	1520	1560	1310	1950	1830	1950	1760	2110	1180	1840	968	1880	2200	-0.194753	0.845445	0.583043	0.0644622	0.292028	0.321963	-0.043997	0.778706	0.146135
LmxM.01.0570_S315	389	107	72.3	362	11.7084	365	465	56.8747	501	735	231	422	692	585	609	13.2569	671	585	1060	564	508	336	1060	691	1020	181	415	1170	1250	23.7935	550	461	819	835	753	453	790	724	872	1260	1.58604	0.297242	1.03298	0.189639	-0.640151	0.562866	0.00680457	0.98752	1.3534
LmxM.01.0580_T250	4430	5390	7.52539	3890	2440	6620	6920	4270	2160	4070	6030	8240	5280	4540	4280	26.2454	11400	8950	6920	3930	5800	10600	10500	9620	6290	10100	9630	9460	8880	3540	12500	5270	8510	5700	4730	6320	12000	4530	5400	3640	1.08323	0.642269	0.901112	0.0232326	0.500865	0.144936	-0.273968	0.39171	-0.419734
LmxM.01.0610_S192	49.3	1020	0.00822	1430	2.61	2430	136	1180	178	743	457	3530	3510	4530	3250	35.8	3680	712	1920	1130	4960	822	4310	3950	2360	9030	9560	7800	7960	105	3550	313	3250	4420	2050	152	4200	1980	430	2150	5.39501	0.119379	2.32661	0.0224782	0.551017	0.679515	-0.464743	0.564645	-1.78233
LmxM.01.0620_S450	171	55.3414	14.9494	395	0.601	745	95.3	97.5	120	592	31.2712	46.6	510	403	182	25.87	1050	15.2513	387	47.2	980	170	1420	325	52	224	782	960	1280	20.3986	863	40.5	401	899	283	96.1	205	177	92	42.3	1.56317	0.430973	0.604653	0.57975	1.26636	0.35799	-0.0330158	0.977467	-1.66758
LmxM.01.0660_S1078	2250	2290	106	2260	2890	3250	2290	2840	2360	5030	1790	2560	3080	3340	3220	105	24900	22400	25200	23100	26100	20300	28300	26200	29200	20900	22200	29100	29800	23400	17600	13500	20400	20800	22200	9460	12700	10600	13100	14500	2.64447	0.146453	3.0961	7.7e-08	3.18412	2.45e-08	-0.471524	0.0153968	-1.0565
LmxM.01.0660_S941	3820	4600	2780	2910	4300	3440	4650	3700	3590	4480	3510	4440	3060	3610	3490	8890	23200	20600	21600	18700	24200	19200	21400	20000	7670	19000	18900	22500	14500	20000	18600	13300	15600	16400	15300	11000	12200	4710	11200	9470	2.29102	4.88e-05	2.1292	2.92e-05	2.38584	2.56e-08	-0.131104	0.662467	-1.02545
LmxM.01.0720_S353*;S354*;T355*	503	2510	1380	2990	4000	1340	4500	1720	2620	5180	890	2360	2450	3760	5040	95.5	4710	3280	5670	6360	1460	2170	3230	3680	7930	2040	2730	4230	5860	6640	1470	2710	3180	4770	5700	2440	3110	4600	6650	8080	0.270462	0.826199	0.217028	0.683893	0.646522	0.228792	0.0411726	0.935827	0.206586
LmxM.01.0760_S92	5750	4390	5650	3330	4670	5230	5740	4600	4070	5650	6030	5130	5590	5590	3640	6750	7010	4980	7800	6320	6680	4900	6310	6210	990	5530	6230	5680	4330	7120	6800	4880	5220	5480	8560	6010	4230	4470	5960	5580	0.477774	0.13114	-0.264482	0.602957	0.155579	0.419853	0.535578	0.31731	-0.134954
LmxM.02.0290_S483*;S489*;T490*;S492*	5990	5850	4390	4960	6470	7600	8370	6220	6470	7810	7950	9650	8040	7300	8220	56.4	9650	8320	8820	7270	9040	10000	13200	10200	10500	9330	10200	12700	10300	9990	11000	8060	9980	11300	10700	11100	10500	7960	9650	10700	-0.817527	0.558582	0.53526	0.00387843	0.349695	0.0160037	-0.0512981	0.720562	-0.0753093
LmxM.02.0520_S1215	286	685	3.87176	924	17.4864	1440	45.7664	120	115	392	95.4	1280	1400	1910	1370	24.5486	3640	404	1440	2870	3280	240	3060	2700	1400	3970	4120	2030	3300	18.9141	2220	89.7	1560	4050	481	45.7	794	182	2.87306	194	2.71429	0.19066	2.9281	0.0194518	0.442376	0.784712	-0.782266	0.501043	-3.82057
LmxM.02.0550_S74*;T88*;S89*;S93*;S94*	9730	57900	114	81300	3950	98200	1120	40300	10500	26000	7590	57200	77500	107000	46700	3440	175000	29800	70600	101000	140000	13800	124000	120000	75000	124000	153000	109000	118000	1340	116000	5200	78000	167000	31100	3230	63900	16500	2160	18400	2.51972	0.193751	2.15983	0.089034	0.191932	0.889518	-0.628269	0.545215	-2.24766
LmxM.02.0560_T335*;S341*;S348*	296	1810	12.3	2290	60.8	3310	18.6392	843	21.0038	906	43.6	1750	1690	3000	1340	0.0485	6570	234	1230	23.7949	5260	44.5	3360	161	95.1	6790	6920	2880	4020	18.8384	3050	45.9	1480	4490	195	8.42454	404	192	24.4341	135	-1.74315	0.580353	0.72098	0.714733	0.861044	0.644317	0.782622	0.664901	-4.43616
LmxM.02.0580_S1648*;T1650*;S1651*;T1652*;T1656*;S1657*	4790	4580	3430	4110	7140	5480	5750	5130	6010	7540	7560	10200	7850	8340	7790	5820	9180	9220	8570	7360	7300	8370	10300	7790	6010	7780	9620	9870	9440	11100	6480	6550	8070	9610	8480	8790	11700	7170	10900	10400	0.762927	0.0302387	0.401612	0.0414986	0.195377	0.166549	-0.0156054	0.930427	0.0221818
LmxM.02.0580_T1663*;T1667*;T1668*;T1669*;T1680*	3060	4570	13.3014	3980	3050	4370	3580	4820	3020	4680	4540	6540	5740	6820	5520	28	7540	6800	7350	6170	6380	6590	8260	7550	7150	7680	9020	10300	10200	2350	8000	4240	7880	7620	6710	4340	7590	5550	5280	6370	0.969931	0.654772	0.827343	0.000527796	0.282898	0.484849	-0.0912066	0.639216	-0.29517
LmxM.02.0610_S320	244	203	222	256	124	528	674	287	456	1040	602	280	324	789	385	31.6	1950	1710	2360	2280	2470	1900	2630	2320	3710	2620	3060	3470	3110	236	1570	1160	1830	2170	2910	706	1220	1240	1800	2670	2.13312	0.109574	2.21978	0.00014188	2.05308	0.026643	-0.467134	0.122575	-0.398402
LmxM.02.0690_S192*;S193*;S195*;S197*;T199*;S203*;T205*;T206*	188	805	11.9	1170	342	723	6.29301	579	185	626	235	910	1130	690	1120	184	2030	1150	1720	1810	1330	505	1310	1220	42.5249	634	1610	1230	1140	82.6	915	436	1220	1620	725	71.9	749	45.9	243	561	2.17155	0.127929	1.44504	0.357659	-0.131914	0.883382	0.729298	0.464853	-1.69094
LmxM.03.0270_T1199	19	274	29.1747	475	14.7112	894	52.2	251	24.5	324	200	339	825	1010	211	53.7681	949	200	461	25.0055	989	135	1360	249	47.1	1330	1610	1390	1800	24.548	1240	138	442	1680	57.3	82.5	588	307	44.3	166	1.35847	0.350583	0.903496	0.482999	0.69275	0.586714	0.354714	0.779339	-2.04597
LmxM.03.0310_S1569	1770	1570	946	1130	1470	1040	1590	1320	1200	1660	1740	1940	1670	1960	1700	60.9	2530	2420	2690	2420	1940	1740	2460	2110	2430	1850	1520	3060	2510	2190	2150	1580	2100	1810	2360	1660	2080	1460	2420	2110	-0.169444	0.876291	0.658327	0.0115736	0.266473	0.301524	-0.0965149	0.601244	-0.175552
LmxM.03.0350_S144	1170	731	281	648	10.107	1250	1210	811	166	1200	1320	1490	966	1160	1100	21	1410	1190	1460	55.4655	1880	1060	1570	190	415	1430	991	2050	185	8.86675	1670	814	1090	1220	103	1550	1380	1290	63.5	1490	0.171647	0.922573	0.00276351	0.997315	-1.79815	0.219798	-0.0811883	0.930555	1.15514
LmxM.03.0350_T757	44	407	1.6	1270	19.8195	889	1.42009	126	8.37	33.2	0.341	296	195	906	37.4	112.745	8830	39.4	491	476	8600	36	1490	2010	391	11900	14500	2210	2400	75.9146	5870	35	899	4510	41.4	13.0098	278	41.2	31.3051	37.1	2.72676	0.207313	4.5935	0.0384419	5.32689	0.0396928	-0.678814	0.731984	-5.71614
LmxM.03.0450_S106	1150	3150	220	3340	4.39012	5150	221	463	2830	4040	773	55.5966	7870	10900	5680	65	9500	7080	10100	802	5450	3970	9440	2310	12400	8080	12000	16100	11800	50.8	6910	2630	10800	12500	7340	2430	10600	3960	3690	7060	2.31307	0.301051	1.98468	0.056424	1.09636	0.586337	0.3244	0.56422	0.301149
LmxM.03.0450_S1300	4220	2260	258	10300	18600	8120	4850	5350	15400	24800	2240	14600	16400	23200	10400	156	24300	18000	26400	26000	11000	5800	28600	12500	17300	4810	12700	10500	16300	16200	595	4780	19800	23300	16900	2880	15200	14400	14400	22800	1.3269	0.443186	0.458771	0.41576	0.0776498	0.902626	-0.830675	0.41709	0.0578382
LmxM.03.0450_T1207*;T1210*;T1211*;S1212*;S1216*	2260	883	705	895	1570	2860	2050	1290	1630	2300	2400	333	2230	1330	2240	2090	1960	1200	2630	1970	3090	1770	2200	2070	310	1960	2040	2570	3060	3970	2310	2060	3630	2020	3340	2050	1850	2050	2920	2390	0.737484	0.171343	-0.375337	0.530934	0.911053	0.131142	0.783176	0.203965	-0.240422
LmxM.03.0450_T94	481	507	120	241	316	505	614	498	75.6	321	496	315	253	346	545	379	411	482	417	381	515	550	436	613	52.1	481	375	456	306	380	751	646	568	623	479	605	636	65	441	390	0.484039	0.447068	0.0147751	0.986766	0.071927	0.875551	0.876384	0.237555	-0.230553
LmxM.03.0460_S30*;S31*;S33*;S36*	408	570	399	120	191	494	451	225	119	478	325	274	264	266	59.2	289	464	560	531	456	581	178	604	379	33.5	365	69.8	237	11.8565	60.2	417	277	369	284	237	222	185	27.6729	323	186	0.619168	0.357879	-0.369228	0.684788	-1.28492	0.223859	0.370987	0.655754	0.79716
LmxM.03.0510_S2124	1400	840	1230	334	468	1120	1110	934	702	798	1230	1440	921	953	585	1200	1250	729	948	744	1290	964	1140	741	234	1230	1370	934	667	1140	1980	1360	994	1130	1360	1440	1580	655	838	1200	0.354048	0.556158	-0.280784	0.579473	0.0792129	0.844869	0.812944	0.124504	0.0648991
LmxM.03.0510_S476*;S478*	2910	2880	2380	2460	3290	3730	3790	2690	2640	3880	3990	3280	2810	3330	2670	3270	4160	3190	4610	3660	4450	3340	3940	4170	448	4090	3450	4090	3430	4340	4320	3300	3540	3750	4710	3780	3210	2660	4240	3580	0.436249	0.203841	-0.366421	0.551357	0.278737	0.119963	0.605279	0.333015	-0.162058
LmxM.03.0560_S130*;T133*;T135*;T139*;T140*;T141*;S146*	2416.1	2690.5	575.318	1566.6	2572.6	3003.1	3450.48	3180.14	1700.1	2011.4	2716.79	3861.99	2267.5	3512.2	2887.11	912.47	4720.2	4368.74	3817.1	3139.75	4886.14	4365.6	3966.54	4918.9	2968.83	2983.35	2853.8	3877.24	3432.2	1474.4	4836.1	4722.66	3588.76	4203.7	4656.6	3558.48	3255.5	2990.04	3216	3047.5	0.780638	0.251658	0.690966	0.0183764	-0.106048	0.719103	0.0753759	0.665045	0.204618
LmxM.03.0560_S339	310	836	9.15255	850	39.8	1700	123	270	288	401	220	684	1420	1110	851	16.77	4020	1080	1770	2530	3510	1030	3090	2570	1160	2950	2970	2350	3180	9.47533	3800	531	2260	3710	1740	194	1410	721	38.8	536	2.39768	0.218694	2.4637	0.00545277	0.323986	0.843466	-0.0356006	0.953632	-1.44817
LmxM.03.0700_S1764*;T1770*;T1771*;T1772*;T1774*;T1775*;T1777*;S1780*;S1783*;S1784*	690	1420	32.3	1110	1660	992	1210	1470	1350	2530	1620	2290	2040	2460	1570	39.6	3180	3500	3180	2090	2700	3300	3640	2810	2980	2600	3010	2900	2560	2120	3140	2200	2650	3560	2640	2500	2870	2220	2470	3260	1.13012	0.482625	1.09878	0.00162688	0.415041	0.0836798	-0.131714	0.442513	0.0116771
LmxM.03.0780_S1133	329	650	10.5363	3310	15.6707	3850	81.2	713	49.1	309	8.37227	2140	4290	4490	1940	13.6226	8390	298	2230	4620	7770	143	6400	6230	3580	17000	19900	11700	12100	97.3	9200	16.0424	3740	10600	1610	195	4260	1170	329	2350	2.31038	0.31281	3.10345	0.0559636	2.55298	0.245103	-0.814701	0.67277	-2.51968
LmxM.03.0780_S1366	2050	2110	427	2740	2530	3570	3200	2570	2990	3820	3320	5560	4610	6220	5970	22.3	5720	5420	7080	6410	6030	4340	8010	6840	6950	8140	8710	9810	8690	6770	6220	3980	6140	7140	7050	4970	6620	6360	8250	7210	0.258616	0.873763	0.978636	0.00047979	0.738957	0.00344368	-0.0762391	0.729209	-0.343394
LmxM.03.0780_T1236	1370	1390	1380	916	633	1470	2180	1480	1130	2260	2090	2350	2450	2820	2470	1070	3350	2850	3360	2670	3200	2890	3990	3450	4070	3120	3290	3900	3470	1100	3670	2650	4280	3500	3720	3920	3880	3290	4360	3940	1.18208	0.0418982	1.08375	0.000866738	0.173279	0.623745	0.0129771	0.938678	0.498395
LmxM.03.0790_S295	3040	6830	11.2384	6940	4270	8060	2580	6900	4290	8340	4640	9360	8070	10400	10000	964	10000	6130	8100	8520	11600	6530	12000	9980	10900	10900	12600	10500	11700	50.4	10700	4120	10300	11200	8330	2760	7990	5000	4180	6580	1.8408	0.315952	0.853524	0.0304255	-1.08434	0.471312	-0.244579	0.429504	0.366891
LmxM.03.0800_S1508	6960	6090	1110	5560	7220	7660	7410	6660	5920	7820	7430	8740	8060	7870	8340	5.98	10900	8300	10400	9350	11300	8140	13600	11500	12300	9280	9310	12500	9680	186	10000	8390	9810	10400	11700	7060	9380	6960	9650	12000	-1.03319	0.620848	0.667571	0.001903	-0.828609	0.453374	-0.164232	0.315233	0.955738
LmxM.03.0800_S1591*;S1593*;S1594*;S1595*;T1597*;T1599*	6150	5650	1540	4290	7050	7150	6850	5820	5140	8370	7350	8680	7480	9260	9140	0.288	7510	8220	9140	7830	8990	9050	10100	9460	12600	9050	9380	11400	10900	150	10000	7840	9670	9990	12700	7730	8770	7980	10900	11300	-2.06257	0.470008	0.59953	0.00460387	-0.934785	0.423301	-0.00523508	0.973262	1.07924
LmxM.03.0800_S2047	538	585	12.7514	941	76.6	1280	910	524	238	1340	657	1170	1060	1140	1220	12.2279	3260	2200	2310	768	3000	1310	2480	2320	1850	2170	1590	2750	2340	215	2500	995	2070	3020	1860	337	1580	1120	1360	924	1.8142	0.336637	1.54951	0.0112902	0.414923	0.561633	-0.106468	0.757369	-0.534251
LmxM.03.0800_S2203	2160	6500	139	7000	3670	7980	641	2930	2090	6100	2260	2140	5460	7000	2860	873	23700	4440	9600	2100	20800	4370	8880	15600	194	15500	16400	11900	13700	5060	17500	1600	9360	14600	4980	699	5520	5320	4380	6070	1.04142	0.42394	0.735262	0.568893	1.72635	0.00280513	0.59272	0.647836	-1.71717
LmxM.03.0800_S70	31.4	42.3	14.7377	154	25.576	26.8	17.1147	28.6	18.4754	25.3715	23.4156	72.9	4.37	18.7	7.75667	24.6229	1090	19.228	45	57.7	211	23.7	0.18	61.8	17.59	1630	4240	237	23.9	43.5004	62.9	55.3	55.4	238	29.6	12.8493	40.6	24.6601	39.4	27	0.823861	0.503686	-0.530348	0.753922	4.11717	0.023222	2.08763	0.252194	-3.385
LmxM.03.0800_T1505	82.4	22.1	6.08072	0.0321	5.82212	1.91	5.483	9.38247	4.41	2.59	3.31	111	4.73	29.9	10.2	6930	0.289	18.5036	30.2	24.3449	174	100	45.5	8.52	2.44539	129	4.91	21	43.4	0.0144	10.4473	5.68393	26.6	12.2	9.4	33.7214	68.1	33.5467	7.46	0.129	2.7369	0.35028	2.76866	0.0465653	-1.19891	0.619725	-1.30175	0.307793	0.631358
LmxM.03.0800_T2048	145	76.1687	91.4247	189	167	250	83.1	15.4757	143	321	3.89844	249	147	295	402	4.80075	368	603	909	834	197	266	708	1130	1140	200	205	357	288	356	36.5	140	713	1220	1210	40.8	416	295	548	373	0.932677	0.525936	2.33221	0.0325268	1.29412	0.310705	-0.630308	0.573008	-0.110441
LmxM.03.0890_S19	390	227	1390	557	635	628	1060	703	1390	1340	352	1260	604	1050	467	1190	1690	1540	1520	2350	1390	1330	1450	752	13.6	906	1120	842	914	1400	459	986	2120	1140	1150	1070	1170	785	1490	1550	1.59793	0.022627	-0.998139	0.435877	0.611418	0.222926	1.10397	0.40354	0.21076
LmxM.03.0890_S529*;S530*;S537*;S549*	8127.09	8117.95	671.49	9489.54	11510.3	11353	7566.29	8431.6	10905	12720.7	10203	13404.7	12500.6	13457	11409.3	16063.1	24088	19312	21467	16604.8	17283	14105.5	17198.4	18829	14920.7	13039	14450	16782.2	17118.9	13617.4	13806	10908.3	17008	18585	13613.5	13580.7	17110	13705	14021.2	16708.3	1.82089	0.031417	0.710275	0.00176482	0.297915	0.0371702	-0.172408	0.305868	0.00348158
LmxM.03.0980_T163*;T166*	9160	9750	1930	10800	11300	12800	9440	12800	10300	15700	10900	16600	19900	24600	21600	26.2251	16600	12600	18400	16600	16900	10200	26700	18500	21500	19400	24900	27600	28700	21600	14600	10700	17500	25300	22000	16000	23600	23000	24000	27900	-0.730052	0.687416	0.574348	0.0468607	0.422197	0.085282	-0.0533438	0.862883	-0.101432
LmxM.04.0030_S452	1500	897	400	1100	2110	2190	2230	1540	1660	1480	3400	4050	3670	3800	4170	161	4150	3290	3860	3320	3400	3710	4560	4310	5620	4450	4160	5250	5110	1330	4060	2930	4320	4730	4500	4070	4750	3280	5900	6780	0.899031	0.377971	1.24731	0.000108864	-0.0555655	0.880338	-0.0698138	0.713017	0.388239
LmxM.04.0030_S628	9990	6980	7640	3810	4690	7200	9730	5640	6800	7960	9530	7430	6220	7020	4590	9730	10500	8520	10800	7320	12300	9170	9420	7860	3270	9730	6180	7700	6390	9960	11800	9230	7340	7590	8100	14500	10600	6240	8340	9320	0.57075	0.10698	0.070524	0.834934	0.21083	0.365092	0.169558	0.61927	0.267806
LmxM.04.0030_T627*;S628*	14000	13400	14300	8510	14400	19800	23600	17400	14100	18500	32100	33800	25500	26500	15100	20600	20700	19700	19000	16500	25800	25000	27000	24000	26700	28400	29500	33300	21100	35700	31200	28900	25100	31900	26400	33900	31400	27000	31500	31900	0.600392	0.0168618	0.479108	0.00622319	0.184932	0.444771	0.154453	0.142623	0.0917245
LmxM.04.0045_T139*;S142*;S147*;T159*;T161*;S162*;S163*;S164*;T165*	62	17.4683	20.2892	32.3	16.6	8.78	41.9	14.6264	43.6849	8.41518	67.9	27.5	81.2	47.1	2.12	157	1070	102	4.57	91.6283	295	89.7	11.8	5.19	13.3698	7230	19300	62.3	91.9323	0.624	145	5.63	2.81	161	55	54.4	8.98	15.7	70.6	3.90125	1.85006	0.18319	0.690661	0.573788	3.00151	0.282522	-0.0186148	0.990678	-3.56978
LmxM.04.0050_S252	11583.3	12236	4242	10779.7	13916.1	12491.4	13316.3	11564.6	10274.6	13384.1	10145.1	12661.1	11869.2	13686	11938	11348	17817	13666.5	17018	14093.6	13274.3	11522.2	15517	13956.1	14246.1	14449	14232	15609	15573	12904.1	14300	10733.9	13679.3	15738	14680.6	10939.9	13045.3	11663.7	13310.7	14130	0.575475	0.125356	0.166984	0.214259	0.274538	0.0295522	0.00799651	0.952742	-0.208572
LmxM.04.0050_T182	45200	43000	27600	32000	45700	49700	52700	40300	30900	48200	42000	46600	36200	41100	41300	45600	54800	49100	54600	44200	52800	46100	58800	47800	52900	45800	46300	55900	49300	58900	57000	48500	47600	57000	51100	46300	49000	39500	53100	52800	0.383257	0.0569597	0.240586	0.151413	0.303415	0.0172355	0.0165589	0.87228	-0.0908334
LmxM.04.0120_S236	1170	1990	49.3	1690	25.3	1470	1150	1820	1340	2060	1120	1810	2180	3010	2550	44.2	1530	1470	1750	32.6	1400	1100	1970	1680	1850	1600	1740	2070	2460	5.92044	1570	831	1400	1600	1350	780	1540	1350	1220	1360	0.0417192	0.981909	0.0301693	0.908497	-1.73174	0.29709	-0.251394	0.367542	1.00051
LmxM.04.0123_S76*;S77*;S80*;T88*;S89*;S91*;S94*;T96*	4.94725	1440	1.32	1470	47.4	1640	8.39883	468	36.2	696	246	1350	1060	1510	1210	40.2664	3720	352	1880	1670	3470	71.9	2230	2300	1280	3700	4040	2220	2240	3.46	2970	160	1600	3150	600	48.2	1290	44.9	12.4	262	3.58935	0.139219	2.65998	0.131753	-0.264477	0.890217	-0.0377655	0.975636	-2.95828
LmxM.04.0123_T41	7.6133	3390	194	3270	3950	3770	4210	4440	3140	4900	4990	4940	3420	5730	5210	111	7090	6850	6520	6230	6240	5640	6600	6460	6660	4590	6010	6270	6210	6500	7340	4370	5730	6500	6510	5390	7380	8.70596	7120	7700	2.34507	0.26244	0.640855	0.00145725	0.294398	0.116857	-0.0723436	0.641723	-1.7045
LmxM.04.0350_S1802	2500	7820	37.5	9630	4920	11800	1820	9270	5410	10600	5300	13200	16500	19500	15900	80	20200	10900	19400	18400	19000	7130	21300	20400	17400	19000	23200	24400	24500	8310	18800	6120	17200	24600	15500	5290	17600	11800	9120	15000	1.5	0.465584	1.29746	0.0345866	0.522628	0.236396	-0.0881624	0.837868	-0.772987
LmxM.04.0500_S1995	88.8	192	115	30.1	48.5	109	204	134	249	198	213	164	336	270	299	27.2177	398	447	396	284	319	495	366	314	12.3	156	180	227	127	227	239	201	523	174	341	97.7	384	4.13	329	208	1.51436	0.147532	0.120709	0.906631	-0.473272	0.341487	0.547911	0.599116	-0.823053
LmxM.04.0540_S179*;S180*;T182*	1493.16	3617.4	99.9	14485	1363.9	15909	45.3604	4292	717.9	4734	588.5	8371	12300	20410	8862	16.5605	33690	3210.9	13521	24440	23811	436.316	17401	19807	9344.99	32140	50310	21060	30240	830	14886	376.368	9987	39660	5668	364.4	8718	3958	1450.4	5236.5	1.15905	0.603497	2.32686	0.189096	1.25703	0.348758	-0.282326	0.847881	-2.62553
LmxM.04.0540_S534*;S537*;T538*;T544*;S545*;S546*;S556*;T558*;T559*	78.9	631	10.3242	979	123	1360	62.5929	285	95.2	448	5.76584	836	798	1500	359	34.5378	11100	8.38	318	4.7	6220	15.5	1050	115	10.8	11200	15500	1250	1600	14.0742	2230	6.09	221	7010	0.545	163	247	156	78.4	69.3	-0.737642	0.744939	-0.608172	0.741489	2.2408	0.321665	-0.690964	0.81549	-3.42554
LmxM.04.0540_T422*;S424*;S425*;S427*	124.4	78.7	26.2383	594	49.9713	405.3	109.549	367	11.443	530	89.9	388	747	1090	550	74.86	1847	130.8	1779	2170	963	152.1	1015	1060	375.1	1967	2657	1402	2524	113.402	1085	43.6466	803	2325	641	102.493	666	235.2	279.9	518	2.63211	0.0692468	1.84487	0.129487	1.41378	0.197015	-0.0121569	0.991121	-1.96307
LmxM.04.0740_S387*;S388*;T390*;S393*;T395*	946	3510	5.35471	4250	567	7340	374	4440	1430	4010	1930	6640	7210	8650	5820	126	9690	2810	5700	5840	11400	2640	9070	10000	6870	10700	12300	11500	11200	50.2	10400	1730	7470	10400	5230	895	6270	3630	1390	3890	2.27604	0.267807	1.61355	0.0652991	-0.490111	0.747085	-0.271825	0.642619	-0.589939
LmxM.04.0840_S31*;T35*;S36*;S37*;T40*	2830	3100	1050	2230	2970	4720	4750	4070	4200	5460	4630	5770	5600	6310	5660	140	4480	3780	4310	3580	6140	4920	6290	5800	6500	6460	6750	8540	7940	6430	5640	4560	5820	6050	6180	5240	5970	5560	7190	6700	-0.147587	0.883428	0.355083	0.0273656	0.366233	0.0221412	-0.0712319	0.598054	-0.236416
LmxM.04.0920_S233	5870	4480	6980	4250	5200	5130	5040	4610	5040	6820	5280	5280	6270	6860	3880	6520	8180	6510	7490	6630	6620	6460	5710	6120	312	6890	7140	8060	6950	8390	5470	5480	6180	6880	5880	7490	5480	6170	7570	7550	0.417509	0.147467	-0.627068	0.447345	0.462617	0.0189849	0.801309	0.340776	-0.135142
LmxM.04.0980_T469*;S470*;S471*;T472*;S473*	586	340	292	179	320	258	475	364	245	351	183	386	345	347	120	102	3070	2850	2840	2230	2810	2930	3000	2750	3520	2890	3040	3020	2540	92	1900	1210	1370	2120	1570	1000	1120	499	887	1530	2.1456	0.0586946	3.18552	6.21e-07	2.51539	0.0338664	-0.902286	0.000843325	-0.606229
LmxM.04.1000_S711*;S715*	5450	10618.3	2898.81	8257.6	11728.6	6951	6906.7	6584.1	7295.8	9613	7020.4	8623	7874	10222.7	7764.5	7773.55	15445	15768.3	15331.6	14927.2	11514	13081	14334.4	15437.1	12523.9	9557	10810	11475	12832	13163.8	13952	11026.7	11346.6	15282.6	14110.6	12168.9	10463.3	7540	12195.1	10821.4	0.947405	0.0495963	0.846963	0.000143823	0.480803	0.00597753	-0.0298057	0.826692	-0.13209
LmxM.04.1080_S714*;S716*;S720*;T723*;S725*;S728*;S729*;T731*;S736*	55.4	353	642	307	1040	228	527	520	1270	1160	388	783	753	702	415	13.74	1480	1430	1180	678	549	1210	1590	1040	38.6	295	863	995	960	1400	9.31356	892	1300	508	420	1140	1490	32.1649	1430	1320	0.507394	0.730107	-0.223655	0.830865	0.470572	0.395772	-0.840341	0.591359	-0.344598
LmxM.04.1220_S761	830	2110	20.1641	2890	1570	3280	368	1840	663	2870	409	2220	2670	4130	3100	40.2	5970	1610	4290	5420	4790	640	4280	3680	2450	6710	7690	3950	6020	1520	3050	512	2670	5570	1990	361	2140	1500	1240	1620	1.16184	0.526275	0.961391	0.228904	1.1818	0.111981	-0.271191	0.716132	-1.9292
LmxM.04.1220_T759*;S761*;S764*;T770*	232	778	8.0798	1110	17.6919	1820	91	551	128	923	184	1060	1570	2240	923	11.6	3670	466	1380	1450	2830	308	2530	1560	615	6110	4490	3300	3310	5.29	2120	117	1990	4030	443	153	964	762	121	541	2.08736	0.305468	1.52329	0.1488	0.264832	0.890629	-0.252715	0.813107	-1.55026
LmxM.05.0100_S243*;S252*;S254*;T255*	230	231	33	229	0.0699	847	30.3656	202	47.2	179	155	429	233	732	275	50.2454	8410	43.5	15.2	67.5	3960	302	506	38.4	104	32700	46200	1060	315	32.8	4520	134	390	3510	122	264	434	182	39.7	196	1.87846	0.482434	1.15657	0.408069	2.47463	0.220185	1.07747	0.488297	-3.32755
LmxM.05.0100_S254	4540	11490	79.1645	18290	531	22620	417.7	13100	4102	8270	2840	14900	22000	34100	17010	729.7	64400	6610	17420	17620	63500	4720	29100	33400	18410	113500	127500	37600	44000	40.064	44400	1874	25900	57800	7480	1894	15870	9560	3500	6250	2.24301	0.212981	2.06377	0.0834929	0.165774	0.937881	-0.505018	0.632257	-1.45071
LmxM.05.0100_S268	1371000	1402000	474400	1247000	1453000	1399000	1400000	1319000	1400000	1676000	1364000	1636000	1553000	1853000	1665000	413335	1922000	1732000	1947000	1577000	1721000	1631000	2029000	1829000	1940000	1735000	1848000	2202000	2135000	2076000	1802000	1335000	1798000	1788000	1917000	1606000	1828000	1568000	1922000	1962000	0.270896	0.585748	0.347434	0.00218979	0.30986	0.008785	-0.0893711	0.417881	-0.170032
LmxM.05.0100_S268*;T270*;T277*	21.467	26.7438	22.8597	44.8424	383	16.459	36.8	10.7886	19.2757	23.8456	17.3	43.6648	32.8	23	6.803	24800	18.4312	14.2	56	254	41.5	16.3	112	186	70.4	80	11.3546	23.9	21	1390	20.7	17	12.0718	297	99.4	25.8	57.7	23.6652	195	66.6	1.73562	0.405159	1.67352	0.0578482	1.47056	0.282488	-0.596754	0.590451	-0.0939978
LmxM.05.0100_T232	11100	9470	11800	6120	7500	9270	11000	8320	5850	8490	13900	9970	8370	7870	5190	9890	11300	10500	7990	5570	10900	12600	11800	6330	26.5	11300	11100	9010	6520	10900	11400	11800	9580	11100	8160	14700	12800	9900	9780	8730	-0.0249156	0.936066	-1.45522	0.374896	0.152292	0.577026	1.74922	0.296694	0.197133
LmxM.05.0390_S725	41900	42200	37000	44200	54900	45500	51000	44700	43300	59600	46600	57500	57100	71000	58800	2100	67300	62300	72300	62400	55200	49700	67800	63900	68800	51400	60200	77400	69500	75800	48900	48400	61200	66500	74700	51000	64000	58800	71100	74600	-0.399746	0.672798	0.322221	0.0344177	0.196412	0.21112	-0.0369176	0.815121	-0.0619331
LmxM.05.0390_T724	56.4	10.7027	12.3905	85.9	140	185	38.1	242	15.2	21.8	80.8	112	84.5	122	48.6	47400	54.9	27.7	55.1	163	43.6	5.83832	103	5.37	31.4	63.5	39.4	122	141	489	9.34	10.8819	112	54.6	95.1	80.9	68.4	126	2.93	79.3	2.56266	0.22563	-1.39966	0.254448	0.44293	0.564045	0.748183	0.528171	-1.40427
LmxM.05.0550_S171*;T173*	301	202	20.4478	225	200	215	136	31.6	512	296	35.5	504	349	911	812	37.1	647	868	2840	703	713	247	674	1120	898	401	498	435	510	136	496	44.9	564	515	661	103	387	239	1260	532	1.90765	0.156802	1.94712	0.0346627	0.076679	0.935964	-0.960652	0.263856	0.0167799
LmxM.05.0560_S94	5290	6450	6650	4110	4590	5890	7920	4240	6700	4960	5430	4930	4280	5280	3310	6270	7450	7140	6290	4580	6980	5930	6810	5840	279	6340	5710	6170	4630	7080	7350	6050	7360	5660	6080	7310	5980	3790	5870	5330	0.233297	0.436603	-0.767823	0.380087	0.374097	0.0639536	0.923208	0.296876	-0.099659
LmxM.05.0630_T84*;S88*;S90*;S93*;S94*;T100*	1760	2010	1160	819	1010	1770	1700	1270	1320	1330	2100	1600	1410	1550	453	1760	1700	1670	2000	1040	1360	1630	2170	1520	1040	2030	1720	1550	1240	2300	2140	1470	1630	1410	1430	1660	1470	672	1710	1400	0.322871	0.50279	0.0361503	0.888077	0.442825	0.33967	0.0886361	0.723234	-0.395035
LmxM.05.0750_S280	333	307	36.1	6.35493	12.0263	399	472	609	98.5	422	835	1070	1050	724	87.8	15.0768	687	584	819	68.0854	931	613	591	14.9606	410	771	749	1140	41.1	0.954	772	852	799	549	614	1410	925	588	105.35	992	2.04477	0.223825	-0.240874	0.835318	-2.23477	0.274152	1.284	0.249414	2.32007
LmxM.05.0750_T297	743	911	290	617	15.6434	1450	1330	1160	978	1420	2460	2130	3000	3220	3110	18.7	2420	1630	1650	438	2670	1850	3260	2930	3370	2410	4330	3320	3030	10.5097	2730	1820	2490	3760	2940	3680	3950	3020	3510	4440	0.962882	0.563729	1.1355	0.000524617	-1.43134	0.372495	-0.0434705	0.857027	1.85528
LmxM.05.0760_T131*;S132*;T134*;S135*;S139*;S140*	862	1200	108.102	1350	152	2730	507	1820	958	2350	1340	3130	2940	2810	3340	1.56	2950	1640	1360	1910	2170	1030	3640	3470	2780	3280	3110	5770	4810	437	2810	514	2330	2620	2090	133	2480	1570	972	1560	-0.0454031	0.982848	0.758129	0.180068	0.0192587	0.977445	-0.418098	0.450091	-1.45995
LmxM.05.0890_S667*;T682*;T686*;S687*;S688*;S690*;S693*;T695*	5750	24300	9.92938	37000	947	38800	52.5	17200	4860	10100	1670	19300	29700	44100	17000	1170	58700	4800	11700	22400	74400	5480	34200	50600	26000	76100	88900	48700	55200	1060	48000	982	28200	55800	11000	369	14000	4650	208	2290	2.15909	0.343433	2.67616	0.130783	0.949502	0.492687	-0.898166	0.453053	-4.13683
LmxM.05.0920_S338*;T340*;S343*;T347*	75.3	439	29.5	1050	70.3	824	9.09845	46.9	56	10	66.1	308	488	533	142	468	4700	61.8	317	121	3520	65.8	917	772	154	4090	5740	1710	1490	67.9	2680	18.8	749	2010	223	34.5	262	86.7	102	56.2	1.23572	0.397343	3.3937	0.0430281	2.47982	0.069074	-0.115603	0.941781	-3.95722
LmxM.05.0940_S811	177	1750	28.6816	2540	17.6	2880	26.6521	753	164	715	199	2350	2770	3770	1930	10.0942	10900	1430	3410	5250	8900	415	4570	5800	3010	10400	12000	5550	6870	8.39	6090	169	3560	8840	923	39.5	2390	504	137	689	2.55841	0.266308	3.08161	0.0360499	0.416521	0.836541	-0.660227	0.593214	-2.62357
LmxM.05.0940_T158	4290	9410	72.7	10600	3900	12900	3610	8820	4940	11500	5550	11700	13400	14700	12300	37.3	21800	13100	21000	19500	18400	7490	18600	19200	18300	16500	18600	20500	20400	6900	16700	6890	17800	19900	15500	4030	12900	8460	7370	12400	1.03361	0.625972	1.0541	0.02786	0.498571	0.20022	-0.102332	0.779657	-0.89232
LmxM.05.1010_T385*;T386*;T387*;T389*;T392*;S397*;T398*	11.7245	699	9.31912	1120	12.2699	1160	2.3567	49	131	492	90.6	76.8	1840	3030	1530	117	6600	442	1510	43	5170	233	2370	2850	1980	9020	10600	4710	4120	9.96519	3750	193	1750	5520	1340	90.4	2100	306	164	994	2.8732	0.164743	4.1663	0.0268544	1.65663	0.43626	-0.156419	0.884597	-2.18621
LmxM.05.1090_S107	1120	1380	47.2	1200	1080	1100	871	1090	751	1590	437	1110	1120	1620	1500	83.3	4800	3370	3990	4260	3760	2570	5120	3920	4490	2610	3440	3970	3720	2630	2510	1330	2490	3450	2440	715	1360	1250	1140	1710	1.58406	0.281916	1.88955	3.27e-05	1.60905	0.00183775	-0.727495	0.0245944	-1.44028
LmxM.06.0260_S1432*;S1444*;T1448*;T1449*;S1453*;S1455*;S1457*;S1458*;S1460*;T1463*;S1467*;T1469*	1780	3750	30.5071	2240	888	3120	537	2230	3140	3230	1250	3630	2640	3980	2050	8.18789	6400	3560	4790	4410	3870	5570	6400	4710	6.38986	3110	3020	5100	4070	550	2800	1280	3570	2520	1860	279	4220	64.3	1060	2000	0.656455	0.756748	-0.638015	0.731403	0.026733	0.965776	0.770482	0.676323	-1.87678
LmxM.06.0470_S486*;T498*	99.8	587	54.4	535	521	804	889	245	709	2500	736	382	1750	1950	2610	16.8	2920	2530	4580	2830	2760	2000	3180	3410	5460	2210	3060	5460	6260	222	1370	1230	3000	4230	3550	1120	3450	1880	3270	4640	2.16451	0.206404	2.00804	0.00448486	0.871394	0.380027	-0.421219	0.331112	0.220594
LmxM.06.0520_S1089*;S1091*;S1092*;T1099*;S1102*	89.5	350	2.06	443	2.65	1120	110	37.8683	422	745	413	636	614	638	25.4326	4.76084	1380	350	921	585	991	176	1600	1160	325	903	1130	1780	1270	1.90384	636	96.5	1010	1510	963	11.6443	736	816	319	31.548	2.79948	0.214378	1.2329	0.264761	0.149376	0.940244	-0.0446059	0.960959	-1.19269
LmxM.06.0600_S1208	813	747	770	652	881	649	1110	873	659	984	724	582	423	480	466	6.79	7570	7360	7570	7300	8040	6320	8670	7440	9310	7220	6480	8370	6370	8990	7760	5990	6630	6340	8530	4040	4890	3660	4820	5170	1.25644	0.520327	3.23825	2.59e-08	3.82029	2.66e-08	-0.174517	0.27028	-0.727521
LmxM.06.0600_S1334	36.6224	28.4268	32.0286	35.3	14.8151	15.5402	37.7185	24.1693	40.9	36.5631	18.9943	13.5016	21.6	9.90437	31	17.3121	323	157	193	11.5325	109	33.651	382	241	36.8	102	373	351	346	15.6	69.9	22.4	134	199	117	39.0856	34.4	23.7	15.8982	67.8	1.36162	0.219762	1.83922	0.0500668	3.07422	0.00989821	-0.269397	0.774179	-2.20703
LmxM.06.0600_T625*;S631*;S634*;T636*;S640*;T641*;S644*	299.781	378.5	70.8305	256.3	56.8676	205.791	118.42	183.569	104.2	367	26.0574	88.2	202.1	164.1	217	22.6327	7370	7470	8080	4794.31	8119	5052	8200	6115	8350	5220	5220	7680	7170	2584.72	8210	3724	6120	7630	8690	1882	3132	2460	3649	4830	3.7305	0.0486548	5.3162	7.88e-08	5.56097	1.01e-05	-0.0938206	0.723197	-0.784731
LmxM.06.0670_T345	1920	2290	2450	2040	2650	2580	3290	2430	1740	3180	3300	3630	3140	3780	2880	551	3570	3650	4020	3290	4060	3240	4400	4340	3920	3810	4960	5090	3550	5030	4050	3770	3830	4410	4410	5100	4110	3750	4600	4990	0.141086	0.818571	0.621799	0.0115295	0.413704	0.0311207	0.0415725	0.746675	0.0142051
LmxM.06.0720_S1244*;S1248*;S1252*	1690	1020	830	681	1110	1240	1690	660	1200	681	1660	748	1300	2050	97.4	939	778	481	830	84.5	1070	660	1700	897	116	824	1970	1290	637	776	1600	466	694	1370	35.6	845	942	574	705	820	-1.09113	0.183081	-0.63552	0.381341	0.336656	0.695064	-0.461476	0.692167	-0.394088
LmxM.06.0720_S606*;S608*;S609*;S614*	59.6	236	9.703	511	173	317	37.7	180	78	253	61.6	435	382	296	386	34.4	462	242	402	637	319	265	848	664	12.8291	616	732	145	335	19.0674	312	33.3	449	592	304	41.7	225	27.7424	6.9748	165	1.27021	0.330262	0.769298	0.529386	-0.297124	0.788557	0.091847	0.943117	-2.08904
LmxM.06.0770_T1385	92.2	271	2.33405	372	33.2511	1260	387	234	143	668	304	194	580	814	51.9	15.2619	1020	391	264	16.3574	930	584	1110	196	16.3087	994	1250	1270	876	52.1414	1160	696	268	2.52064	104	234	668	391	99.8	412	1.03747	0.560778	-0.499961	0.682229	1.12806	0.327614	-1.01727	0.586481	-0.968402
LmxM.06.0830_S863	6140	4520	375	4570	3860	8690	7000	4360	5830	6220	8130	10700	8100	8760	8020	107	10900	7790	8610	4930	10700	7680	11800	7480	9750	9670	11100	9390	5980	1890	11000	7250	9300	8630	9660	10100	11700	3960	7240	10400	0.214169	0.87769	0.57567	0.0207751	-0.423918	0.36112	-0.0387547	0.82382	0.325812
LmxM.06.0830_S985	10377	10004.5	3724.53	8951.13	10402.6	13551.1	13311.7	11467.7	11603.4	14944.6	12200.1	18390.4	15337.8	19516.7	19200.4	12912.6	18931.6	15515.3	20972.7	18700.1	18700.9	14528.5	23556.9	20427.2	22500.1	18237	20089	23316.7	23635.8	17217.4	19213	15635.1	20001.3	24863	21205.2	14730.9	19749.4	20200.3	23135.1	21700	1.07372	0.00888943	0.607144	0.00281248	0.286139	0.104119	0.0213626	0.900251	-0.0473339
LmxM.06.0830_T577*;S579*;S580*	0.339	630	1150	658	255	1180	2500	21.5	104	283	153	318	553	730	304	9.97398	1480	1080	207	280	126	1450	381	23.3976	501	2370	2290	2050	1630	4.42	2140	199	1330	1130	283	227	389	265	14.363	337	0.897371	0.712159	-0.238785	0.875652	0.749365	0.669603	1.55885	0.208189	-1.8934
LmxM.06.0830_T600*;T602*;T613*	4910	4100	614	4170	5170	9560	8400	7990	6100	9860	12800	16300	14700	16600	18000	7.45	9130	8430	9960	8820	11300	13600	14000	15800	18200	16400	17800	22500	21300	16200	18200	12800	16200	17500	18600	13700	18300	15900	19600	22100	-0.480668	0.812235	0.800573	0.00106077	0.261267	0.0860886	0.197903	0.235087	-0.0784798
LmxM.06.0850_T1024	6090	7280	67.1	6530	2160	10200	5180	7980	4930	9060	8530	13600	11900	15000	11600	109	18800	14700	16000	8430	16900	12100	17800	10400	12700	13400	15500	18300	15400	1020	18200	9040	16300	14000	16100	9530	13700	11000	9200	15000	1.31948	0.472225	0.934805	0.00387495	-0.401671	0.597722	0.0660746	0.773421	0.346196
LmxM.06.0890_S705*;T706*;T715*	26300	75100	281	59700	21500	123000	10400	59400	36200	42300	35000	105000	101000	114000	86100	10600	141000	52600	96200	93200	194000	46600	142000	120000	72200	175000	207000	120000	105000	18700	141000	34400	111000	143000	51200	23900	106000	49000	22600	40000	1.99009	0.207946	1.31576	0.0615337	0.245646	0.707878	-0.299298	0.572061	-1.24981
LmxM.06.0890_T62*;T63*;T65*;T68*;S69*;T72*	4620	4580	4180	3430	4660	3530	4580	3580	3330	5020	3050	3330	3070	3690	2880	939	2800	2410	2510	1670	2530	2300	2680	1820	2560	1500	2130	2420	2290	158	2230	1640	1910	1850	2470	2040	1990	1230	1890	1790	-1.14682	0.0195225	-0.74702	0.00213978	-1.37762	0.0820335	-0.237348	0.21326	0.518835
LmxM.06.0900_S585	45.7	189	5.13795	2.96786	37.4405	98.9	7.88666	1.78618	40.6	166	44.7	187	369	544	256	43.7	1110	144	399	844	1130	154	898	505	156	1210	631	122	639	21.1453	372	49.9	300	1400	95.7	2.31	139	129	34.2	44.9	3.77273	0.0204769	4.06447	0.0106544	0.310184	0.800188	-0.808881	0.439914	-2.85447
LmxM.06.0900_T153	226	701	24.167	588	335	716	332	520	430	1260	492	1060	1060	1540	1480	24.3	1170	1040	1620	1440	1060	210	1480	1590	1390	1060	1400	1980	1940	599	1310	423	1100	1490	1490	518	1070	1130	1420	1520	1.30301	0.375907	0.688506	0.307684	0.287658	0.563402	0.178838	0.781799	-0.267351
LmxM.06.0940_S395	2138.9	2073.03	1424.25	1766.96	1597	2694.99	3136	2177	1679.51	2864.09	3303.62	3878	3101.23	2963.49	3575.27	111.84	3050.3	3316.17	3454.8	2586	3072	2796.42	3421.1	3047	3452	3077	3205.37	4237.9	3505.1	1947	3418.61	2225.54	3190.6	3058.1	3199.38	3160.99	3568.2	2587.4	3337	3582.5	-0.163629	0.866584	0.360876	0.0973203	-0.112295	0.620274	-0.0760445	0.623067	0.0581035
LmxM.06.0940_S577*;T578*;S581*;S586*;T587*	217	413	0.0509	319	96.7	695	528	566	465	611	397	967	904	1140	1040	7.62	858	891	982	667	1380	1080	1360	1340	1200	1090	919	1310	1150	46.1	1540	747	1380	1670	1360	536	1290	645	660	1360	2.94536	0.28588	1.15749	0.00198916	-0.512847	0.597777	0.029132	0.91514	0.504923
LmxM.06.0950_S212	411	513	132	335	44.7376	669	862	153	187	352	640	1000	503	592	263	61.6519	762	764	155	15.4	247	799	487	472	43.7	621	654	493	545	9.22573	599	312	461	434	171	392	783	175	38.5	110	-0.456701	0.724235	-0.310144	0.731868	-1.12754	0.366983	0.337888	0.683392	-0.429176
LmxM.06.0960_S40	26300	26800	22400	21800	28200	33400	36900	32000	24800	39100	40400	48800	43300	44800	34000	35100	48200	42300	51300	41800	54900	39300	49800	43400	39900	49600	49800	52900	44900	51700	54900	44500	50600	48000	48900	83400	63300	54100	60900	64400	0.796561	0.000533087	0.456503	0.0131068	0.244399	0.0483411	0.128211	0.299896	0.37695
LmxM.06.0970_S450*;S451*;S453*;T454*;T455*	6930	6220	6080	4670	5140	6790	9710	6800	5920	6240	8850	5980	6290	5320	5940	5070	5870	4730	4370	3590	6480	6450	5720	4050	4900	6850	5270	5620	3770	5960	7110	5650	6030	4770	10400	6550	4970	7810	4200	3720	-0.302046	0.313087	-0.36071	0.0854795	-0.241284	0.246477	0.26815	0.266745	-0.0397197
LmxM.06.1140_S430	5550	4450	5130	4160	4880	5590	7490	5220	4920	6790	4230	5020	3510	4560	2110	93.8	1550	1760	1610	945	1680	1320	1420	1190	831	1290	744	950	1120	1400	1570	1200	1150	1110	904	1150	1060	145	889	936	-2.53794	0.0108765	-2.23903	1.56e-06	-1.79408	0.000187938	-0.103677	0.708716	-0.656202
LmxM.07.0040_S295	2220	2830	680	2440	2120	2920	2440	223	1450	3040	1590	124	1960	2790	2710	75.7	3570	2490	3990	2690	3160	1640	3870	3030	2690	2340	1800	2460	2810	1750	2610	1660	2220	2930	2740	1270	2270	1490	1920	1670	-0.322682	0.775414	0.908958	0.211811	0.824848	0.331957	-0.216402	0.417067	-0.37746
LmxM.07.0120_S1759*;S1766*;T1767*;T1769*;T1771*;T1773*;T1780*;T1782*;T1784*;S1786*	159	154	52.0997	1960	1580	1500	6.41379	179	181	275	22.6	78.3	1710	2690	492	28.887	23300	327	1250	3440	22700	89.9	2900	7840	2820	36900	33800	7070	9040	3650	9000	198	3520	15200	2800	392	1570	317	1920	304	1.58085	0.403282	4.10835	0.0365559	5.22289	0.00337317	0.205762	0.899235	-4.25699
LmxM.07.0120_S1786	294	201	276	27	294	276	370	339	307	402	602	649	505	502	557	16.2062	288	539	368	466	118	572	1020	294	816	464	465	808	452	6.56796	834	712	685	765	703	982	1140	176	741	1330	0.347297	0.771817	0.390154	0.550745	-1.3472	0.300032	0.745466	0.237306	1.71029
LmxM.07.0200_S435	5.07416	9.45025	16.3027	14.6804	111.335	32.8	18.0568	52.3247	30.3	49.6864	6.03599	8.41919	64.6	56.6	27.224	65.003	10.9994	8.91	130	170	206	96.1	153	67.5	55.6	169	303	58	55.6	14.9218	201	43.9645	205	182	33	13.1085	32.7	26.5	3.6202	48.5	1.35677	0.271248	1.58573	0.0289934	1.78562	0.11847	-0.0126385	0.986864	-2.05417
LmxM.07.0250_S263*;S267*;S268*;S274*;S276*;S282*	37.3	413	18.9707	332	33.5052	852	35.7	207	40.7	180	107	547	466	503	438	35.4699	1370	286	415	23.0292	1750	145	1320	31.8031	6.05429	1520	818	1140	1190	42.2697	815	7.25001	1420	1590	173	33.2	322	6.24522	5.22166	76.9	1.07051	0.464613	0.0967129	0.954685	0.713736	0.506747	1.03227	0.616158	-4.26855
LmxM.07.0250_S920	2320	2340	951	1890	383	3630	3830	3600	3220	4660	3600	4710	4170	4240	4010	39.4	3980	3990	4530	3290	4260	4530	5210	5250	6520	4090	3930	5120	5060	2040	5360	4110	5470	5110	5990	4660	5270	4110	6800	5560	0.263828	0.848753	0.439227	0.0219449	-0.100191	0.699995	0.0199909	0.900344	0.433482
LmxM.07.0280_S3454*;T3457*;S3462*;S3463*;S3465*	13636	15100	10473	11591.3	17110	19820	20039	15563	16399	18510	23447	25220	23810	20030	18579.8	17422.2	19750	22930	19052	17860	23790	23768	28180	20911.5	14938	23150	24323	24343.2	20765	25600	18154	19425	21510	22140	21160	26406.3	29340	16217.6	24850	28780	0.530032	0.0249909	0.281506	0.13545	0.0951426	0.413682	-0.0972255	0.56683	0.0604942
LmxM.07.0280_S5731	41.6337	4.90206	104	13.5	66.7139	8.61721	24.3	79.8	153	25	69.5	141	202	86.3	8.95717	12.4688	53.6	77.4	146	15.5	23.1	32.3	242	48.8	161	74.6	31.3	209	15.9	34.9	59.9	121	17.3	109	75.8	167	321	24.5616	24.4	24.6	0.522876	0.636737	0.894441	0.393549	-0.499675	0.635643	-0.090703	0.919449	0.30904
LmxM.07.0280_T3457	1020	1290	670	673	838	984	1310	789	1070	658	2000	1460	1090	1400	7.79658	1930	2270	2220	1710	1060	1650	2460	2110	1240	16.7751	1870	1960	1880	1140	1930	1970	2170	1990	1420	264	3190	2410	1.87	2140	1500	1.02961	0.0514306	-0.401398	0.757696	1.7539	0.247055	0.832397	0.557908	-1.67197
LmxM.07.0280_T875	71.2	762	4.63	1240	172	1340	88.7	168	7.49288	84	339	1250	1440	3570	335	18.476	10800	330	1560	2560	12800	162	3600	6190	1700	12400	19900	5700	5750	301	6930	44.4	2630	11800	640	249	2270	611	139	25.1	2.45221	0.248459	4.5151	0.0131301	2.34076	0.0696287	-0.736826	0.666849	-4.18924
LmxM.07.0300_S449*;S450*	762	955	1020	700	776	1030	1290	986	869	1170	1310	1340	884	1170	860	667	1180	1250	1220	368	1150	1080	1530	859	1340	1040	1250	1450	774	12.1502	1340	1120	1000	1160	1260	1150	1190	736	696	1470	0.0263145	0.962145	0.14311	0.599979	-1.29215	0.325982	0.000824082	0.997343	1.17225
LmxM.07.0330_S553*;T555*;S556*;S559*;S562*;S564*	40.3	40	103	19.574	31.8018	125	94.7	22.2074	95.7	70	181	82.5	85.5	180	65.3	19.1903	134	33.6	35.4	33	154	223	330	37.5	63.7	39.5	78.3	453	35.7826	11.361	160	140	72.9	116	141	388	227	19.0615	26.8	157	-0.00683689	0.992832	0.788455	0.344886	-0.943918	0.345764	-0.00389169	0.995622	0.726508
LmxM.07.0350_S583*;T585*	31600	31300	10800	24400	28700	27500	26900	21500	12900	25000	23000	30600	24200	22200	21800	22000	45400	34700	37800	28600	31200	30000	33000	29500	17500	37800	38900	32300	30700	26000	33500	22900	29700	32200	31400	26700	33600	17900	24400	26300	0.464896	0.194229	0.327274	0.216843	0.440276	0.0117145	0.10615	0.587078	-0.375847
LmxM.07.0350_T435	272	328	21.181	255	50.2293	610	444	406	250	650	378	947	608	1250	513	21.5616	962	604	621	57.5	948	633	1260	666	437	857	1260	1370	1260	17.7511	953	440	1040	564	1030	792	980	883	702	809	0.841622	0.541214	0.724477	0.141801	-0.41531	0.736085	0.0406318	0.925113	0.711244
LmxM.07.0380_T2590*;S2596*;T2600*;T2602*;T2603*	82.6	566	3.02113	673	21.3582	558	60.8	27.2	200	160	69.3	399	517	744	98.1	3.99	2180	582	835	4.47	741	541	1440	381	24.6	1730	1960	1300	1060	17.2434	1210	32.3	895	279	39.9	101	962	239	45.0437	16.096	0.643658	0.784727	1.50349	0.240319	1.25418	0.38826	-0.759293	0.602573	-2.44489
LmxM.07.0430_S2*;S3*;T5*;S8*	16200	16900	6170	17200	18000	23200	20400	19200	19400	21900	13500	18600	16900	19800	18800	112	23000	20400	23600	23800	25100	16100	32400	21800	24200	26000	26600	26100	30400	22400	21200	16800	23700	24400	20600	18000	20900	20000	22400	23700	-0.829434	0.57642	0.167858	0.357626	0.592008	0.00108023	-0.140628	0.468488	-0.324334
LmxM.07.0580_S374*;S375*;T376*;S377*	3130	3040	1110	2220	3200	3580	3580	3160	3220	4600	2850	3580	2750	3110	2460	288	3010	3570	2930	2390	3230	2430	2290	2540	2820	2490	4560	2550	2650	583	2730	2200	2820	2500	3110	2650	2760	1170	2340	2980	-0.358337	0.642816	-0.444035	0.0234944	-0.452538	0.371444	0.00651612	0.967017	0.0831506
LmxM.07.0580_S915;T904	11700	15400	1160	8930	10900	17900	13900	12500	10500	12300	14700	11600	9460	9830	9680	12600	19600	13500	12000	12600	17800	15000	14500	12500	12000	14900	15500	13200	11200	12100	14400	14200	13300	12100	12900	13400	11200	7470	9540	8320	0.9262	0.186268	0.106367	0.545864	0.285686	0.0950618	-0.0904182	0.492328	-0.442999
LmxM.07.0640_S209	8362.7	7675.6	8272.05	6628.2	10312	5736.5	8100.9	7415	5967.9	11162	7186	10166	9743	13132	8210.4	9424	10637	10968.1	12410	8710.21	9670	9771.1	13311	11241.2	13669.7	9465.5	9034	15635	10634.4	9172.3	10964.9	7620	11452.3	13675	14382	11123	12812	10113	12618	14471	0.342275	0.165934	0.614754	0.0130885	0.153	0.473807	-0.00767584	0.969011	0.202568
LmxM.07.0690_T1600*;T1603*;S1604*;T1605*;T1609*;S1610*;S1611*;S1612*;S1613*	5490	249	370	3480	711	4080	4530	3330	2660	77.6	4710	206	4030	3850	19.0054	5290	129	520	5390	36	4440	194	4800	4990	16.7	2930	2330	4770	533	42.1	4190	243	2840	5140	17.4	98	3220	544	590	1960	-0.836782	0.611624	-1.04089	0.579618	0.270551	0.88748	-0.0827771	0.969554	-0.376017
LmxM.07.0700_S366	6255	5552	5602	5055	6541	3947	6276	5298	5243	6117	3734	4845	4517	5200	4359	765.2	4898	4594	5276	3642	3467	2947	4694	3351	4454.8	2594	3391	4155.1	3636.8	3288	2634	2240	3045	3308	3421	2337.6	1962	2031.23	2939.6	3110.4	-0.856231	0.148162	-0.511112	0.0219071	-0.416688	0.0323464	-0.363226	0.0765326	-0.471846
LmxM.07.0700_S654	21135	19704	17240	15929	19327	21500	26620	19561	19440	26560	17394	18594	19150	24190	21510	2046.5	16807	15701	17848	15041	17792	14850	21870	17960	20680	13755	15939	18240	18280	13965.7	18997	13314	17308	18005	19870	14790	15632	12350	16290	17750	-0.786069	0.200988	-0.285888	0.08686	-0.331683	0.0308388	-0.0909048	0.550937	-0.0612672
LmxM.07.0700_S715*;S718*;S719*;S724*;S725*;S727*;S728*;S730*;S731*;S735*	22356	22355.9	1974.83	17577	22340.8	16451.7	17753.7	16670	18543.1	21231	10208.3	13293	13102	16242	12310	12300	17110	17926	17016	14184	12827	12621.2	16476	9787	12509.5	7349	7940	9587	10954.3	8183.19	10568.8	7530.76	10002.9	11653	8291	7276.5	7096	6521	6220.01	8493	0.246444	0.713201	-0.510662	0.00663407	-0.565107	0.00489544	-0.417188	0.0350044	-0.299064
LmxM.07.0700_S835*;S836*;S837*;T841*;S844*	16800	17200	11100	13600	19800	17400	21800	17500	18200	23000	14300	16900	16400	18500	18100	79.9	13200	11800	14300	11600	13300	12200	14100	13800	17100	10200	11200	14500	12500	13300	12000	9570	11400	12900	13300	8150	7930	7650	10600	10500	-1.74173	0.228765	-0.472735	0.00572242	-0.453755	0.00464107	-0.253042	0.082294	-0.464645
LmxM.07.0700_T363*;S366*	4270	2120	1430	2760	4550	3770	3680	2730	3430	6750	3020	944	2400	2780	6270	2440	2120	1540	2850	5620	2180	1730	2260	2230	5350	2100	1690	2140	4250	4520	2700	1570	1950	1580	6620	2400	2030	3730	4250	1920	-0.0698885	0.893396	-0.621652	0.096639	0.0581634	0.909584	-0.0468103	0.919512	0.00468999
LmxM.07.0880_S914	984	784	554	487	597	1340	772	670	728	927	743	1310	722	324	691	1020	981	1300	1100	1200	949	23.8	742	796	1370	858	458	988	272	1170	914	1060	740	724	99.6	34.6	984	934	820	38.8	0.757707	0.135097	-0.93554	0.382117	-0.0697312	0.906384	0.300037	0.803897	-1.38644
LmxM.07.0920_S593	664.199	695.199	618.512	459.3	68.5978	429.9	144.1	32.1	328.6	726.628	246.073	118.3	647.41	679	346	653	985.868	712.086	1005.4	89.6	369.5	604.999	724.251	478.4	515.2	625.743	777.5	898.3	361	50.337	588.9	545.2	650.8	795.839	291	482.3	733.501	65.6	133.444	963.88	0.439657	0.655026	1.27862	0.147864	0.168581	0.856159	0.0556343	0.892237	-0.282344
LmxM.07.0920_S844*;S845*	1900	2200	1780	1570	2160	2340	3120	1970	1700	2920	2830	2950	2310	2960	1870	507	3840	2840	3690	3490	3600	2750	3250	3290	3490	3020	2890	3720	2560	4130	3400	2720	3290	3550	3860	3130	3600	2590	3360	3460	0.299345	0.637318	0.474286	0.0413657	0.337032	0.145053	0.0348932	0.805055	-0.00337227
LmxM.07.1020_S193*;T194*;S197*;T198*;T200*;S204*;T205*	399	7.92491	262	254	9.66453	70.1	789	241	238	42.3	704	30.4332	450	576	10.5732	119	235	129	525	92.4	225	375	405	410	21.5773	472	379	482	0.0196	15.1	427	199	155	172	28.8601	513	430	168	13.9	0.936	1.28542	0.350835	0.234342	0.832367	-2.2336	0.451389	-0.441823	0.674556	0.847972
LmxM.07.1150_S717	786	1458	321.3	629	1277	1512	1302	1585	907	1558	1518	2084	1574	1625	1804	660.8	2580	2196	2325	1937	1929	2350	2700	2170	1505	1754	2292	2457	2140	2300	2440	2170	2054	2179	2431	2456	2150	1101.4	2540	2071	1.16662	0.0920812	0.636078	0.0269995	0.347159	0.134821	0.105459	0.576696	-0.133651
LmxM.07.1160_S10	879	2380	22.7799	2309	202.484	4530	818.9	2733.7	1249.6	3266	1363	3392.1	4504	6970	4149	35.916	8760	3249	6690	5416	11390	2990	13720	8630	7550	12240	15400	12980	12870	423.888	12740	3440	10370	15680	5550	3504	7760	5380	2326.7	5650	2.1398	0.268287	1.90455	0.00612163	0.894042	0.384938	0.0755	0.886669	-0.55902
LmxM.08.0100_S32	863	879	727	746	189	748	1000	773	759	982	989	1160	1160	1210	615	24.5166	945	773	670	561	1140	797	1200	930	1090	1080	1100	1350	1040	46.4	1040	697	860	1130	1080	1220	1380	923	965	1190	-0.705993	0.528882	0.271747	0.345753	-0.735522	0.443441	-0.107755	0.695805	0.905434
LmxM.08.0130_T710*;S712*;T713*;T714*;S720*;T721*	4.97715	162	3.86	27.9	129	202	178	26.1	67.8	87	32.5	63.6	150	106	15.6	11.9738	251	156	220	360	65.2	105	79.5	70	25.5937	115	46.5	272	63.7	324	307	31.5	283	173	330	64	176	24.1952	324	227	2.33896	0.125498	-0.50103	0.510724	1.17433	0.201733	1.46481	0.0906961	-0.116541
LmxM.08.0130_T864	1440	1330	706	1080	45.6	1350	1980	1120	1190	1910	1320	1590	1710	1920	1820	4.56466	2140	1890	2050	1370	2020	1510	1580	1550	1210	1710	1710	2110	2140	244	1550	1300	1800	1880	1900	1180	1410	1290	2170	1810	-0.0721851	0.96971	0.0819222	0.753483	-0.392161	0.526952	0.103881	0.627139	0.277548
LmxM.08.0135_S67	964	1900	1840	2320	4690	650	2600	1100	2410	3980	397	1210	1650	2600	3550	45.8	4100	4130	7710	6760	676	1250	2370	3190	4550	567	805	3600	4120	4530	490	1190	2330	4240	4430	563	1180	2920	4000	4250	0.0280976	0.98386	0.141001	0.827917	0.413524	0.614774	-0.0375634	0.959579	0.0209583
LmxM.08.0170_S132	240	544	23.8811	1900	0.37	1410	17.5206	420	187	475	78.5	665	1440	2430	614	213	9120	344	1490	3070	6100	253	3360	3170	1280	9800	12300	3410	4820	22.1276	2490	17	1510	8260	302	11.6826	989	303	14.9971	422	4.08228	0.0986869	2.89573	0.0414858	1.72211	0.346336	-1.40879	0.401348	-4.18322
LmxM.08.0270_S472	283	474	27.9	399	25.6733	651	552	541	407	953	623	997	546	695	976	14.7157	658	484	773	46.4923	882	854	1060	746	29.1	927	849	1170	17.2611	0.000603	573	526	735	619	910	388	897	426	0.64	728	0.427059	0.774785	-0.424237	0.669233	-4.90333	0.213445	0.569575	0.565281	2.56306
LmxM.08.0400_S1057*;S1058*;S1059*;S1064*;T1070*;S1073*;T1076*;T1077*	652	1550	178	1260	90.8	1310	796	1290	1070	1640	998	1270	1520	2100	1340	18.5	2990	1890	2510	1910	1340	987	1720	1640	1350	2660	2400	1760	1680	9.53139	1780	542	1270	1030	1030	248	766	769	808	878	0.921208	0.561162	0.218667	0.45199	-0.982647	0.517758	-0.390812	0.280914	-0.159159
LmxM.08.0510_S107*;S109*;S110*;T114*;T116*	5510.1	10000.5	192.8	10163.5	2213.2	12547	4107	9208	5132	10889.7	6804	12483	14077	18340	13626	1418.74	22414	11432	16016	16297	21608	10446	20650	18990	15912	21210	21560	21250	21580	590	20320	7996	17433	22878	14040	7395	16560	10563	8418	12340	1.72664	0.18038	1.1462	0.00765804	-0.254399	0.799455	-0.126088	0.692611	0.0238236
LmxM.08.0510_S63*;S68*;T70*;S71*;T72*;T74*	89.4	790	8.91815	1260	10.0784	1850	58.9	494	86.2	526	120	1810	2060	4100	1830	1.88	11000	309	1820	3710	8350	39.4	3720	4600	1050	15100	16900	5990	7890	110	3240	76.9	2140	10100	693	115	1080	611	99	626	2.47945	0.342852	2.24839	0.172381	1.72528	0.270702	-0.1327	0.938783	-3.62116
LmxM.08.0510_S692	4671.11	3901.97	4894.2	3954.25	5678	2881.1	4254.8	3570.8	3240.09	4659.2	3777.3	4571.05	4032.75	5639.3	3031.91	5073.1	5770.92	6003.9	6060.5	5769.2	5133.24	4500.44	5322.8	4435.3	5344.75	4548.4	4343.5	5384.69	3910.32	6244	3692.68	3835.39	4730.4	5008.3	4926.8	4524.1	5351.7	4564.79	4970.19	5538.66	0.32351	0.25498	0.42824	0.0259459	0.22509	0.291218	-0.16366	0.255968	0.045635
LmxM.08.0510_T114	7525	12420	8.86702	13170	4974	17870	6524	14330	5489	16450	12010	21060	22820	27460	22440	4524.5	28680	16060	20190	21660	31970	15310	26870	26360	25110	27990	30680	32900	30370	6715	33980	10650	25860	35940	21300	10040	24280	15840	12090	20570	2.80702	0.170452	1.17014	0.0103231	0.139192	0.761315	-0.0562193	0.8721	-0.51699
LmxM.08.0510_T687*;S690*;S691*;S692*;T693*	1220	1790	626	1200	1800	1730	2140	1540	1820	1510	1710	2250	1580	1850	1950	1750	2240	2570	2060	1800	1860	2270	1650	1290	1580	2240	2040	1560	1320	1820	1780	1330	1840	1470	2130	1890	1790	1500	1630	917	0.732231	0.141088	-0.0284087	0.897309	-0.071351	0.775757	-0.0116155	0.958761	-0.234983
LmxM.08.0520_S1228*;S1229*;T1234*;S1237*;S1248*;S1249*	55.7	23.5084	37.4	36.2	25.1298	47.8	34.9831	132	104	87.1993	15.6842	165	32.3965	38.7	43.5	44.7	41	85.6	57.4	37	40.9	146	42.2686	204	161	3.96145	81.5	50.3	56	48.9	57.2	89.2	86.3	51.1	14.0455	109	57.6	190	41.7	138	0.580561	0.335973	0.410021	0.580905	-0.333234	0.744061	-0.942644	0.250092	1.45404
LmxM.08.0620_S611*;S612*;T613*;S616*;T622*;T623*;T629*	7851.82	9580	582.579	7318.3	9028.63	7867	7662.4	6941.1	6854.84	9725	5179.22	8070	6705	7846	6866.5	7840.1	13140	11850.4	13499.5	10848.8	9330	8689.8	12467	10167.3	10209.4	11280	10100	10205	9177.1	9278	10320	6739.6	9409	9698	10069	6031.1	7565	5300.7	8305.83	8100.1	1.18967	0.142466	0.382268	0.025582	0.542592	0.00333814	-0.143065	0.370596	-0.521005
LmxM.08.0860_S25	288	1040	34.0518	1140	742	1170	358	445	707	1010	602	841	531	596	954	297	2530	1310	1030	1070	1330	1030	1560	940	32.4	1830	1860	1120	750	325	1020	405	1080	1210	566	350	727	300	152	543	1.39487	0.222162	-0.206414	0.845838	0.520775	0.371958	0.446198	0.675895	-1.44089
LmxM.08.0910_S1952*;S1953*;S1954*	619	978	978	603	68.6	1130	1050	440	891	767	611	619	381	458	554	26.9	515	185	166	67.6	322	362	487	173	308	388	232	357	105	644	306	309	306	311	138	179	255	27.421	31.3	111	-1.9468	0.0947201	-1.37641	0.0131202	-0.814516	0.185887	-0.256884	0.5976	-1.79299
LmxM.08.0910_S642	4250	4090	3390	3560	4160	3880	4220	3870	4280	4890	3400	3680	3880	5850	4910	1820	3470	2740	3330	2620	2560	2250	3330	3090	3220	2480	3080	3860	3640	3930	2210	1350	2150	2730	2570	1600	2020	1590	2810	2320	-0.506234	0.164445	-0.559364	0.00551806	-0.345024	0.128385	-0.416849	0.0885469	-0.730838
LmxM.08.0960_S321	3370	3930	210	6120	9700	8330	5520	6500	9490	12200	7030	11700	11100	13800	9120	806	13000	11500	13700	11700	10800	8040	16000	9940	11500	8160	10200	10800	12900	9080	4000	6690	12900	14100	12400	7350	11800	10800	12200	14300	1.37403	0.267817	0.439664	0.108066	-0.0252124	0.901622	-0.279153	0.459364	0.126831
LmxM.08.1000_S513*;S514*;S515*;S517*;S518*	2398.3	1945.4	1441.5	1816.23	339.1	2230.89	2640.32	1475	2196.66	18.59	3440.6	1758	2616.28	2892.17	13.56	2734.37	2677	2344.4	3756.17	17.81	3273	1834.1	3871.52	3418.67	14.28	3204.9	2816	3573.62	17.32	24.5	3051.39	1510.02	2036	2939.34	27.05	1928.1	2672.5	9.66	26.75	2399.38	-0.370248	0.806034	0.335426	0.862438	-1.10059	0.623889	-0.121026	0.94961	-0.419774
LmxM.08.1110_S480	1220	871	1090	792	1140	1220	1230	603	973	1220	1430	1110	739	765	0.713	2010	3720	2940	2230	1150	1300	2040	2120	1200	3.3395	1430	1760	1520	764	1360	1180	1560	1640	977	2.96	1490	1220	10.1786	885	1110	1.15049	0.0347479	-1.11503	0.515335	2.52019	0.227124	-0.273551	0.908792	-1.55455
LmxM.08.1130_S35	161	554	9.43004	593	352	156	43.8	470	98.4	1240	235	826	899	2390	1680	108	1600	890	2160	722	2190	793	1720	1830	1240	743	1380	1250	1690	1450	774	296	1820	1770	741	230	1000	22.668	918	666	2.08317	0.145423	2.81567	0.00845968	0.432859	0.501992	-0.726322	0.207138	-1.98889
LmxM.08.1130_S4	2842.48	2879.02	2072.62	2851.01	2776	2506	2941.68	2278.36	2805.39	3803.54	2340.2	3313.02	3197.65	4212	4064.2	103.663	6593	5563.7	6991.55	6134	5674	3848.4	6887.17	5177	5034	6947.5	5475.6	5199.2	7208	695	5121.3	2978.3	4556.9	4494.7	4395.3	4624.5	5710.5	5058.19	6408	5217.8	0.0561457	0.96127	0.890158	0.00118407	0.244643	0.696059	-0.302624	0.154031	0.434473
LmxM.08.1130_T25*;S31*;T33*;S35*	1942	2959	173.589	3696	297.6	4686	274.7	1352	320.8	1790	630	3209	4450	6160	3020	3307	16030	2018	4070	4294	13560	1062	6640	7010	3504	18580	16200	6470	7085	112.015	10350	613	4580	12100	1722	501	3395	800.2	323	1166	2.14694	0.0576555	2.23972	0.0336168	0.641414	0.644474	-0.391157	0.686687	-2.3116
LmxM.08.1140_T431*;T432*;S437*;T439*;T444*	110	135	5.28571	321	334	1230	598	853	378	802	679	802	803	892	1070	10.2512	767	731	773	112	1330	1020	2520	1420	1660	343	590	1340	1440	36.4	1030	754	1340	1410	1200	1140	1170	127	834	1400	1.17716	0.47444	1.08097	0.0199819	-0.975181	0.332876	-0.43885	0.178889	0.759707
LmxM.08.1150_S498*;T501*;T505*	411	290	67.3	238	11.4101	234	429	86.9	21	145	316	43.1	313	276	116	3.55	528	559	593	8.36	606	446	433	15.0517	3.62	658	463	578	25.6	24.5894	381	229	691	501	141	250	567	427	4.06	303	-0.413637	0.823334	-0.411713	0.800358	-0.0600298	0.961196	1.87669	0.238078	-0.114807
LmxM.08.1150_S760	90.4	34.8011	704	341	1370	159	248	252	1100	1970	541	1060	710	1880	168	28.3975	1840	1900	2230	1750	1530	523	2130	1220	1220	469	528	1030	893	3310	41.2027	848	2050	1980	1410	1270	2260	1.06	2080	2450	1.70972	0.27973	1.37606	0.0975169	0.510311	0.52384	-0.733038	0.498532	-1.12074
LmxM.08_29.0020_S995	2214	1322	2730	2230	2276	2970	3920	1779	3440	3746	410	1897	1708	2091	875.28	1910.01	4190	3760	3580	2800.19	1636	1754	4350	2171	1685.77	1982	2300	960	1442	312	454.684	1257	3280	2001	1522.7	519	933	228.001	1104	1643	0.578985	0.181801	-0.509308	0.150983	-0.0608694	0.930112	-0.599926	0.271481	-0.65949
LmxM.08_29.0110_S1759*;S1761*;S1762*;S1763*;S1764*;S1767*;T1769*	4230	4210	3130	3580	4850	5080	6250	5790	6300	7020	6590	7800	5080	8560	6250	19100	9130	9340	8930	7460	11700	10000	12900	10100	9300	7600	8850	9790	8590	9740	10500	8950	9550	11300	10700	9590	11500	8630	12000	10100	1.36176	0.00195673	0.824821	0.000151262	0.395904	0.0314643	-0.0771365	0.547763	0.213227
LmxM.08_29.0110_S1767	11300	10900	8770	10200	13000	20200	22300	18200	17400	22100	24800	28800	25000	29900	22400	322	20900	20700	22000	15500	30200	25700	32100	26300	22900	27100	29200	32500	30600	35500	24300	19300	23200	27100	25300	35000	34700	26600	32900	34800	-0.318454	0.778896	0.450166	0.00595725	0.244814	0.0567266	-0.201638	0.151944	0.080968
LmxM.08_29.0270_S114;S118	357	200	33.7	2790	3520	8100	1790	2900	2210	6130	875	3110	2380	3700	1040	465	1860	1890	1940	2330	1730	284	2730	199	1220	896	1280	281	2490	145	165	6.93343	562	1440	884	32.3	368	53.9	189	346	1.65772	0.222738	-2.1545	0.0212267	-1.54854	0.0917007	-1.72724	0.268718	-2.28789
LmxM.08_29.0270_S118	22600	26400	1210	19800	26300	27100	27400	26500	20000	28600	19000	21100	15600	17700	17300	81.8	19400	19700	22200	16100	22000	18500	22200	19300	16400	17700	18300	20300	17700	17600	15300	14400	14700	15700	15400	9430	10100	8170	9980	9250	-1.01446	0.552837	-0.395318	0.0163799	0.0194175	0.85288	-0.373755	0.00595681	-0.966734
LmxM.08_29.0330_S231*;T238*;T240*;S241*;T243*	1570	1410	1280	936	1210	1050	1440	994	1160	1050	2110	1820	1760	2420	764	1830	1680	2210	1780	1430	1640	1910	2570	1440	4570	1790	2260	2030	1190	2240	2000	1770	1930	1570	1180	2320	2210	1660	2270	1990	0.486011	0.257914	0.971002	0.0137791	0.161763	0.668483	-0.41308	0.233991	0.162519
LmxM.08_29.0330_S231*;T238*;T240*;S241*;T243*;S246*;S247*;S248*;T249*	5760	10500	7.23626	9470	6920	10700	4310	8620	5300	10800	7900	14200	13800	15500	11800	71	21500	13100	17100	17000	17200	8850	14200	16800	13200	15200	17100	19200	18100	6900	16400	6990	15200	17000	15900	6530	14300	9760	8660	12000	1.53263	0.531694	0.879364	0.015864	0.227659	0.469554	-0.005071	0.986056	-0.543647
LmxM.08_29.0350_S6	739	1070	159	675	39.6	564	905	735	324	990	663	1050	929	1150	1310	38.8728	1670	1320	1370	18.6096	1220	1050	1920	122	298	1250	1190	1320	148	20.8271	1330	860	1110	1150	1030	948	1540	539	68	1300	-0.124261	0.939786	-0.085685	0.913802	-1.46614	0.232637	0.814392	0.285205	0.704547
LmxM.08_29.0420_S148*;S149*;T155*;T156*	26483	27130	6239.16	23980	23450	32180	25084	25860	20290	30440	23220	32660	30640	39030	35750	118.5	36560	28850	37340	33210	32890	22800	41230	33210	40870	32970	41750	45720	44810	26890	33100	22270	32020	38600	33380	20408	31890	24210	27870	25820	-0.804718	0.613617	0.340529	0.104822	0.245162	0.225238	-0.0929093	0.649164	-0.54832
LmxM.08_29.0470_S351	237	413	17.5393	455	173	722	209	352	107	711	465	1060	842	1410	1120	5.05584	1060	655	1750	774	1240	603	1670	1400	730	1090	1620	1570	1710	275	1080	337	1480	2220	892	389	941	852	556	936	1.02737	0.555495	1.66058	0.0239093	0.198427	0.746738	-0.0517378	0.924541	-0.601163
LmxM.08_29.0610_S57	243	1180	33.5	1420	29.9	230	73.5	318	27.8	373	104	262	154	650	432	17.7	6320	36.2	873	1030	2700	61.1	676	787	311	15400	31400	3550	1010	16.4	2140	165	335	3100	103	39.1	280	79.8	63.6	8.8618	0.63167	0.74477	1.78712	0.138135	2.91173	0.146655	0.0937147	0.942166	-5.15665
LmxM.08_29.0610_T389*;T391*	463	958	10.7022	270	79.1	569	144	603	143	1110	594	1560	1270	1650	1270	22.6324	1310	709	1360	997	1030	467	1440	1630	1300	725	886	1610	1790	152	1090	287	1400	1570	689	178	816	653	367	562	1.62703	0.315876	1.50961	0.0507793	-0.626322	0.390841	-0.326275	0.565013	-0.769271
LmxM.08_29.0780_S492	875	1110	43.8	1060	16.7	902	260	280	60.5	950	611	247	989	1100	1320	44.6	2130	2020	2830	59.4	1370	679	1360	42.6	0.538	1160	1230	1620	97.9	43.4	1460	496	1340	1980	17.8	466	1160	753	0.22	1120	1.08415	0.555234	-1.40484	0.520106	-0.892769	0.446479	2.0408	0.401374	-1.32271
LmxM.08_29.0860_S316	155	539	9.04955	411	0.566	765	223	19.7244	273	449	92.2	838	500	925	733	10.882	1580	789	1330	1180	1260	417	1170	1100	886	979	1040	1120	1230	0.558	996	354	1220	1340	746	136	707	700	293	431	3.37705	0.15419	2.10088	0.0469011	-1.01293	0.642254	-0.0957066	0.844387	0.688189
LmxM.08_29.1050_S331*;S332*;T334*;S335*;T341*;S343*;S344*;S345*;S348*;S349*	69.9	289	56	125	218	49.9487	59.3	105	127	168	422	81.5	125	167	324	0.00085	249	362	398	2.6	132	164	28.2	16.8324	8.17031	269	184	306	10.0589	7.38149	134	220	11.1	203	9.97	503	78.7	8.81613	69.5	162	-3.71375	0.297209	-1.26089	0.209253	-1.53849	0.243011	0.595948	0.652802	0.360985
LmxM.08_29.1050_T534*;T535*;S541*;S553*;S555*;T557*	2000	2430	17.7944	1860	2470	2890	3470	2080	2600	2420	3920	3280	3050	3570	1650	3010	3880	3020	3390	1640	4410	3540	2010	2880	46.7	3620	3450	2900	2320	2070	2620	1980	2990	2160	2980	2830	2670	1560	1940	2930	1.7894	0.209632	-0.99175	0.397182	-0.0818709	0.776737	0.91284	0.440729	-0.27525
LmxM.08_29.1180_S1486	940	863	944	507	842	645	522	645	744	261	1030	734	546	871	165	1170	1230	899	1320	237	1060	1000	956	900	168	930	836	893	349	1120	1060	767	1060	925	185	928	654	227	127	938	0.0616166	0.923044	0.372263	0.551568	0.438731	0.492115	-0.0110255	0.987596	-0.809505
LmxM.08_29.1180_S301	752	900	2.07	579	28.8933	952	612	559	305	640	1160	1460	886	306	987	30.5275	1560	1070	887	1150	1140	706	1350	81.6	225	1460	1520	1590	12.4187	27.8	1420	741	1220	1680	904	849	1210	690	7.7	878	2.22298	0.271349	-0.334428	0.685737	-1.70785	0.289229	1.32215	0.119013	0.395186
LmxM.08_29.1180_T837	2110	1970	1050	1160	1500	3160	2750	2090	1920	2220	4600	1840	2610	2010	39.5861	2980	3140	2220	3180	705	3450	3100	3430	3540	12.1364	3720	3740	4290	3250	3170	3320	2960	2530	2630	41.2008	2660	3250	298	2120	2130	0.523289	0.363906	-1.12364	0.465858	1.6901	0.169317	0.154699	0.935917	-1.14481
LmxM.08_29.1210_S218*;S224*;S226*;T227*	201	570	10.4748	1280	37.6	1100	60.9	344	59.4	183	53.7	442	1060	1830	598	32.0549	5690	669	1070	258	4650	133	2120	276	193	4370	5580	2470	2300	7.56505	3290	92.8	1570	4670	443	31	750	305	11.1	193	1.83757	0.302231	1.62462	0.213356	1.05006	0.581842	0.765543	0.584806	-3.2148
LmxM.08_29.1210_S334	3940	3810	870	2920	2990	4690	3380	3320	3810	4320	4640	6010	5070	5590	4410	833	7240	6640	7470	5190	6010	5560	7460	5710	986	7120	6790	6240	5460	3760	6840	4940	7670	6190	5570	5630	7830	695	4960	5830	0.753443	0.319576	0.139232	0.786614	0.165873	0.410553	0.534115	0.317807	-0.56108
LmxM.08_29.1230_S1727*;S1730*;T1731*;T1735*;T1737*;S1738*;T1741*	44.7	311	87.8463	264	16.6552	161	106	62.9	190	305	523	619	732	624	651	30.8576	836	901	226	25.3582	311	332	869	6.45476	39.5779	838	881	1340	672	5.35713	851	504	751	1390	600	691	905	525	7.47078	925	0.926536	0.506214	-0.288068	0.825873	-0.951296	0.516431	2.70333	0.0554147	-0.130109
LmxM.08_29.1230_T1652*;T1653*;S1657*;S1661*;S1666*;S1668*	2430	2200	130	1540	1310	714	1070	1040	1180	1370	1510	1970	1560	2080	1110	611	2980	3520	3770	1610	2240	1500	2740	2120	2070	1560	1830	2560	1920	28.7	2490	1660	2220	2800	2290	2960	2880	1230	2050	2970	0.958843	0.319661	0.995036	0.00308321	-0.94672	0.432736	0.108466	0.615687	1.46172
LmxM.08_29.1290_S62	14100	13400	5010	11800	13200	9510	9300	9110	11200	13100	6700	10200	11800	14400	13200	44.9	15300	12800	14300	14000	11300	10400	15100	12200	14700	14500	16800	18300	18200	12100	11100	6650	11700	14400	13600	9500	13300	10800	11200	13700	-1.27762	0.429471	0.285749	0.10054	0.535822	0.0341901	-0.182396	0.422967	-0.445834
LmxM.08_29.1290_T55	869.763	1669.81	2060.96	548.7	57.3765	100.086	830.936	406.128	1132	1539	475.681	587.2	737	1752	1591	11812	767	1973.37	2144.2	45.27	1138.4	1016	1302	538.208	269	425.4	832	1086.04	60.9457	157.9	715.557	207.744	1259	750	928.5	1694.5	608.468	442.644	46.406	609	0.840579	0.594532	0.377913	0.645174	-1.45546	0.124933	-0.148464	0.81557	0.360386
LmxM.08_29.1390_S420*;S423*;T424*;S428*;S429*;S431*;T435*	28647.8	46549.1	292.283	40776	30971.3	68363	36664	59991	45644.9	62451	39375	61110	55627	63545	53434	32796	89729	58913	80577	74975.3	97310	60725	111140	97209	90158	67099	76872	83008	80543	41161	102635	51851	84332	92350	91041	28941	66571	46307	43423.8	59251	2.21103	0.120931	0.749445	0.00529413	0.328605	0.153702	-0.12184	0.586736	-0.525695
LmxM.08_29.1390_T542	16900	16900	12600	12800	14700	22600	26700	19000	12700	22300	19700	21700	16600	16600	12300	18400	26000	24500	24600	20900	32800	27200	31600	30500	13700	21900	21000	23300	16500	20600	33500	26700	27000	23300	23600	20200	22400	10000	20100	18100	0.630746	0.00709521	0.371836	0.212614	0.265969	0.136157	0.034573	0.889148	-0.229144
LmxM.08_29.1400_T198*;S200*;S204*	508	21.7665	44.4	428	14.1	956	1010	696	509	56.5	1010	29	564	934	13.3	563	149	303	651	23.1	1110	152	1220	1510	37.9	1080	1370	1760	52.2	40.8	1170	284	917	1100	24.3629	125	856	12.7	14	115	1.40227	0.329299	-0.142851	0.909311	0.951261	0.586856	-0.105736	0.941492	-2.26155
LmxM.08_29.1450_S729	4440.5	5422.3	1812.31	4688.73	5091.76	4444.6	5111.18	4059.15	3043.92	4962.55	4451.2	5657.5	4964.2	5616	5060.13	7170	8470	7673.79	9002.3	7317.22	6745	5463.51	7187.4	7020.8	6363.68	5060	5487	7338.2	7136	6239.38	6858.6	5199.33	6209.3	6513	6529.01	5371.6	6406.2	4655.39	6119	6770	0.976209	0.0220429	0.617344	0.00461787	0.270492	0.092286	-0.0659515	0.609748	-0.0901844
LmxM.08_29.1490_S799*;S803*;S809*;T813*;T814*;T815*;S819*;T821*;S822*;S824*;T825*	1748	11980	48.8953	16190	711	14456	15.8624	4490	302.7	3950	186.1	12390	15240	17330	7180	1723	29270	2501	5930	12700	33720	850	15070	19020	6090	41500	45310	22690	20160	92.3	20500	143.6	12580	28840	2111	39.1	4040	1674	336.3	957	1.9309	0.248824	3.06214	0.121076	0.83649	0.671324	-0.894379	0.578253	-3.96626
LmxM.08_29.1490_S819	2180	2050	2590	998	1360	2060	2810	1700	1630	2100	3160	2250	1580	2250	1270	1500	2070	1960	1400	974	1680	2070	2530	1020	173	2350	2100	2210	1080	2130	1650	1830	1550	1750	930	2120	1890	1530	1650	1360	-0.184151	0.70227	-0.887874	0.212204	-0.0711093	0.835694	0.458919	0.518182	-0.173385
LmxM.08_29.1490_T833	123	252	51.3713	763	46.1916	4.25	54.6	507	10.0114	239	104	736	1090	1520	662	13	3770	81.3	435	1350	2660	4.13	2110	1670	336	7130	6950	2220	3010	33.4	2450	82.5	969	4210	660	75	743	272	60.2	439	1.07636	0.511105	3.09915	0.156251	1.4083	0.364503	1.07737	0.575061	-2.95058
LmxM.08_29.1520_S356	245	374	30.1012	499	328	901	566	706	662	1160	946	1920	1780	1720	1370	24.6038	771	475	819	309	1050	667	1460	1000	967	2190	2580	1670	2010	16	816	618	1390	1040	880	1370	1510	1400	1070	2020	0.467327	0.702342	0.367693	0.305811	-0.929984	0.500291	-0.124828	0.711901	0.873311
LmxM.08_29.1520_S367	2190	3850	163	5900	197	8980	1620	3940	1810	3810	3130	11900	9800	12500	3310	264	12000	3800	5780	4570	8780	3720	12800	6180	3780	16800	20300	12700	17300	486	8390	2310	9930	7370	2630	3230	11900	3610	1450	5000	1.52742	0.287929	0.925381	0.106566	0.253952	0.80949	-0.277701	0.607602	-1.03558
LmxM.08_29.1530_S632*;S633*;T635*;T636*;S637*;S640*	23.2029	81.4	201	79.8	75.4	121	186	184	120	260	233	308	223	264	33	1.34	138	433	282	20.7	214	126	289	162	216	392	296	447	157	12.3952	269	416	319	458	324	689	249	6.8615	228	212	-0.457793	0.773363	0.215514	0.677216	-0.0932064	0.934775	0.855992	0.0743596	-0.165387
LmxM.08_29.1610_S176	37.3	92.4	32.2064	205	4.72149	48.5	42.5767	18.5613	4.61248	59.6356	21.2215	22.8865	540	323	329	9.21444	375	71.3	372	132	776	31.2947	384	364	158	67.7	630	499	456	40.6778	275	75.1	106	993	399	18.4749	449	355	55.4338	124	1.36302	0.325981	3.1269	0.0136963	0.764843	0.560392	0.138709	0.894329	-0.857123
LmxM.08_29.1810_S529	3857.9	4254.11	3409.36	3456.94	5589	4697.5	6411.5	4446.32	4187.8	6329.5	4959.7	5913.4	5741.1	6228.6	5930.9	5561.1	7028.6	5812.8	7072.4	7339	7491.5	6289.1	8344	7005	8626.43	6927.44	7379	8313.3	7926.5	10191	8127.8	5919.3	6730	7456.4	8154.6	6733.1	7474.4	6212	8517	7882.4	0.689473	0.0360995	0.548509	0.00917435	0.49287	0.00421727	-0.0542011	0.704564	-0.141962
LmxM.08_29.1930_S248	394	532	284	383	13.8355	948	803	582	450	789	864	1180	1280	1530	1040	28.4	1190	1000	1260	773	1070	698	1400	1230	839	1050	1470	1940	1480	14	1240	851	1240	1440	901	1610	1620	1370	1300	1960	1.34106	0.358337	0.555624	0.145459	-1.01294	0.447009	0.130768	0.669912	1.43943
LmxM.08_29.2020_S746	111	647	10.2409	565	76.7585	476	47.6	37.8625	27.8395	367	337	1020	836	1460	648	101.299	1930	200	209	29.657	1380	346	835	38.7581	24.3011	1110	1760	1630	920	18.0418	561	43.4	373	1030	416	39.7	526	13.7404	41.2717	315	0.58514	0.691414	1.0842	0.451037	-0.47256	0.71	0.674658	0.624911	-2.7581
LmxM.08_29.2020_S746*;S750*;S754*;T755*;S756*	145	600	23.4	705	66.9	629	12.1355	182	47.4	263	48.9	569	453	793	258	0.922	1760	141	340	61.8	1430	269	593	555	327	1440	1700	1040	262	144	940	28.1	297	1290	313	95.3	366	94.3	78.2	96.5	-0.863981	0.664858	2.24461	0.0598672	1.04381	0.318408	-0.741626	0.483497	-2.38361
LmxM.08_29.2110_S1341*;T1345*;T1346*;T1348*;S1370*	3800	2620	1970	2550	1430	2510	1850	2390	2220	2090	2460	2470	1770	3650	2710	2730	3710	2020	1980	2850	1520	2340	2260	1840	2030	2300	1520	2560	2410	2550	2260	2890	2120	1410	2350	1420	2060	2250	1620	1550	0.138173	0.748047	-0.15564	0.422711	-0.190346	0.467822	0.122345	0.596328	-0.346931
LmxM.08_29.2200_T680*;S684*;S685*;S686*	45947	40451.3	20214.6	52599	71670	68042	64287	60837	68720	84210	64971	83052	77230	86270	72220	77160	89160	80790	98890	90490	91390	74082	103350	92560	102960	80040	92441	105550	110050	106530	58423	61975	85779	91730	94000	70091	90770	86430	101680	104050	1.02681	0.00615993	0.422881	0.00679999	0.363631	0.0115231	-0.263225	0.146371	-0.130848
LmxM.08_29.2210_S383*;S386*;T387*;T388*;T392*;S394*	8640	8860	4440	7080	9940	12900	15900	11700	9350	15000	12000	13300	12200	13800	13900	0.0988	12400	11700	13300	11800	16600	14700	17600	17400	17700	11800	10900	15300	14900	16600	18700	15900	17700	18500	20900	13500	16400	13000	17900	18000	-2.67525	0.410283	0.394901	0.0302742	0.0764095	0.583691	0.124286	0.259951	0.185996
LmxM.08_29.2220_T25	863	879	727	746	189	748	1000	773	759	982	989	1160	1160	1210	615	47.5281	945	773	670	561	1140	797	1200	930	1090	1080	1100	1350	1040	46.4	1040	697	860	1130	1080	1220	1380	923	965	1190	-0.514989	0.596728	0.271747	0.345753	-0.735522	0.443441	-0.107755	0.695805	0.905434
LmxM.08_29.2250_S596	150.454	551.104	31.1826	606	46.8	269.62	441.468	164.799	455	446.8	296.6	224.23	398.899	484.3	670	46.6145	1681	1291.3	1857	85.5	44.4259	593.6	1021	52.7699	193.19	305	482.683	512.9	601	29.5676	755.5	401.1	683.1	936	749	264.6	394.7	150.1	206.91	548.2	1.55508	0.297723	-0.772151	0.433242	-0.536313	0.553888	1.80926	0.0762321	0.0812369
LmxM.08_29.2250_S596*;T599*;S600*;S601*;S607*	217	126	7.08597	216	5.67249	376	289	8.19733	203	351	277	45.5	235	474	292	83.4883	588	282	515	15.1643	406	241	582	6.05044	8.50368	335	572	530	95.8	14.9327	193	271	400	442	269	286	349	269	11.5799	196	1.76622	0.265696	-0.887421	0.603447	-0.299305	0.796077	1.94592	0.188604	-0.250685
LmxM.08_29.2430_S284	2740	2260	1970	1810	2430	2680	2600	2100	1660	2350	1680	2210	1540	1830	1480	38.1	3460	2340	3400	3360	2670	1720	2640	2140	3060	2170	1760	2160	1780	2780	2030	1800	2060	2470	2180	964	1270	1320	1380	1560	-0.785686	0.533772	0.0951901	0.671545	0.279677	0.262511	-0.193994	0.331665	-0.710516
LmxM.08_29.2490_S330	20090	24400	17261	28200	22690	33600	21900	24180	20990	31600	23010	36200	39100	49100	34700	2759	51000	33300	45400	44400	49100	24700	50800	44900	40700	44100	52100	52400	54200	34560	40300	24110	42100	54200	38000	30200	41200	33500	33570	42800	0.160572	0.834455	0.650795	0.0157116	0.404589	0.0791187	-0.0836566	0.7492	-0.382578
LmxM.08_29.2490_S330*;T332*	5380	4610	2990	4310	5680	5620	6360	4880	4300	6420	5160	6650	5980	6550	5320	381	7580	6240	7650	5980	6720	5730	9080	6660	6940	6870	6560	6410	5000	1330	6060	5290	6980	7330	7420	7260	7440	6700	6940	7470	-0.227777	0.786722	0.349352	0.0679349	-0.379221	0.396258	-0.0818203	0.611039	0.657559
LmxM.08_29.2520_S358*;S362*;T373*;S375*	1170	822	4.19131	1300	1130	2060	834	1590	1980	1870	1070	2010	1610	1880	1980	29.2	1280	973	990	843	1520	1040	2040	1600	8.6224	781	1230	1260	1490	1390	1280	1060	1080	1260	1660	1280	1820	3.83287	1260	1640	0.47154	0.799229	-1.56575	0.287152	-0.472445	0.171169	1.22125	0.403788	-1.41721
LmxM.08_29.2570_S314*;S315*	70400	77200	72200	51600	61000	63000	75300	58600	58300	58500	107000	102000	82600	70000	46500	80900	94900	86500	80200	51900	85600	76700	75800	67900	1680	119000	106000	91100	63000	102000	99400	77800	86700	75900	64300	154000	108000	78800	95300	84200	0.232446	0.236706	-0.812371	0.435933	0.266284	0.315575	1.1698	0.278068	0.102026
LmxM.08_29.2580_S221	544	946	6.04	1090	74.8282	1210	306	501	417	967	489	1020	803	1270	620	11.8306	1450	611	715	28.2033	1170	214	923	24.6	42.3	1080	1510	1260	1240	14.8	872	243	724	1320	426	71.9	538	270	68.1	305	-0.0524834	0.97835	-1.6562	0.175076	-0.612806	0.633355	1.69735	0.173679	-1.48831
LmxM.08_29.2580_S236	22300	26100	20000	22300	30200	21200	28900	22800	19700	29400	21500	23200	19400	23300	20100	265	20000	18100	19700	17000	15900	14200	16900	16800	18000	15200	15800	23200	20700	24300	13700	10800	13200	13200	18800	10500	12600	10300	12800	13000	-1.58617	0.193752	-0.561956	0.00291246	-0.138667	0.385158	-0.250277	0.124371	-0.725519
LmxM.08_29.2580_T297*;S298*;S299*;S304*;S310*;S311*;T318*	2990	8180	0.161	7850	4130	7640	1580	7410	3490	7810	3270	6760	6670	8130	6130	37	7880	4410	6980	6740	7100	3920	6960	7280	6920	5940	6570	7770	7450	2250	5900	1920	5790	6120	4630	899	4290	2690	1320	3140	1.77764	0.57853	0.40019	0.393711	-0.106341	0.783356	-0.478508	0.191224	-1.37703
LmxM.08_29.2630_S113*;S118*;S119*;S121*	2100	2160	653	2050	1850	2030	1320	1040	1270	1850	921	1940	2020	2710	2480	20.1	2390	1870	3210	2850	1890	801	2670	1960	1940	1770	2200	2280	2600	1430	1460	770	1630	2520	1600	908	1260	1340	1660	1460	-0.75456	0.593409	0.246211	0.497196	0.0888991	0.798506	-0.211349	0.604542	-0.630248
LmxM.09.0070_S576	367	818	378	285	413	607	674	379	177	290	558	461	373	476	195	634	645	501	379	416	662	854	363	328	3.54449	692	538	558	346	432	889	489	422	422	309	875	488	26.9786	466	258	0.254801	0.656401	-1.012	0.488492	0.360361	0.470429	1.32953	0.365114	-0.897339
LmxM.09.0220_S93	3220	3070	3440	2610	4030	2560	3580	3140	2740	3800	5570	6240	6060	8170	4650	618	5080	6030	7380	5490	6290	5220	9510	6500	8740	5930	7070	10900	7710	9970	7550	6970	7080	8450	8780	12100	12200	9880	11300	12300	0.220111	0.748825	1.17752	0.000170722	0.426843	0.0681929	0.127986	0.491404	0.505754
LmxM.09.0270_S280*;T283*;S284*;S285*;S289*;S291*	2390	1640	2170	1070	1460	1720	2580	1780	1960	2660	3370	3120	2460	2870	1490	2560	2820	2020	2840	2480	3530	2470	2770	2870	607	3980	2810	3680	3000	4470	3760	3350	2580	3130	3740	6050	4350	2640	3580	4930	0.590089	0.17361	0.00618952	0.989306	0.463793	0.103289	0.635316	0.18226	0.230351
LmxM.09.0290_S812*;T813*;S818*	564	589	692	314	425	211	594	144	178	533	399	485	132	328	86.6	1.78235	205	661	438	272	486	495	353	427	29.4881	311	215	201	39.4079	127	676	412	191	470	259	204	389	23.5319	310	237	-2.01165	0.214739	-0.135858	0.882264	-0.686243	0.393862	0.519671	0.554125	0.205671
LmxM.09.0350_S421*;S422*;T423*;T424*;T427*;T430*;T437*;S438*;T439*	1550	1790	1690	1250	1390	3590	3440	2340	33.9	2020	4470	3460	4210	4280	2870	2420	1890	2740	1010	1010	3240	3810	4370	4100	439	3840	2890	3920	3040	3490	4210	3260	4210	3060	4420	4400	4310	2570	3190	2500	0.130003	0.78832	1.12333	0.407615	-0.15864	0.395991	0.601751	0.336858	-0.0495767
LmxM.09.0390_S1631*;S1632*;S1634*;S1635*;S1636*;S1637*;S1641*	1650	1580	8.55417	1080	191	2920	210	1160	350	1950	552	1780	2170	2790	2140	80.6	3620	1100	3230	3800	3140	817	3320	3300	2590	3210	3860	3430	3870	144	2320	398	2430	4630	1790	98.3	1850	1040	384	973	1.94841	0.27714	1.44566	0.0879118	0.179134	0.854062	-0.393776	0.562985	-1.67774
LmxM.09.0410_S29	8240	7650	7200	4390	6620	13300	11600	9420	8070	9590	17800	15200	11500	12900	9610	12700	13800	11500	12900	9740	16300	17000	15100	16500	185	16100	17500	20800	16100	17900	12200	10600	9860	8060	13500	7380	7040	4720	4980	6500	0.852597	0.00763086	-0.627701	0.605185	0.426092	0.0311609	0.688265	0.577066	-1.54662
LmxM.09.0460_S1714	1910	1390	1550	1140	1960	2520	2220	1750	1760	2520	2280	2710	2600	3180	2880	29.7	2430	2390	2720	2380	2100	2010	3530	3120	4060	2360	2610	3930	3310	3380	3200	2660	2540	3910	4100	2680	3380	2770	3410	3540	-0.608334	0.632352	0.423988	0.117358	0.176057	0.389445	0.175368	0.492227	0.0322886
LmxM.09.0460_S1956	2760	3530	532	2690	3570	4600	3700	3370	2840	3520	4720	5040	4180	4940	4360	3090	6460	4890	6250	4120	5750	5080	5380	6100	4010	5980	5600	6390	4210	3950	6700	4910	5420	5760	4640	5050	6190	3590	4920	4480	1.13162	0.0804955	0.549007	0.010096	0.146502	0.402843	0.0619925	0.698606	-0.104939
LmxM.09.0460_S2738	3130	2360	2270	2190	2570	2800	3300	2100	1990	2690	3370	4080	3320	3630	3050	158	4330	3700	4140	3230	3110	2670	3330	3360	3960	3300	3080	4350	3570	546	4040	3060	3330	3380	4070	3020	3360	2650	3640	4040	-0.295857	0.750761	0.364916	0.0851806	-0.510394	0.350428	0.124445	0.418505	0.439597
LmxM.09.0460_S758	479	409	378	147	13.8807	548	951	31.3	320	7.94066	294	702	833	346	52.2	7.39255	1160	1050	15.4623	589	778	533	1480	440	759	566	533	542	584	100.832	502	597	717	399	784	809	762	612	1240	6.80558	-0.176361	0.922224	2.45434	0.0835095	0.326531	0.718636	-0.32168	0.460853	-0.319311
LmxM.09.0460_T1167	2930	3110	2100	2390	673	2870	3590	2570	1780	3520	2970	3240	3040	4020	3390	24800	5530	4710	5490	2790	4290	4000	4950	3790	4750	3520	4600	4620	3600	514	5130	3950	4900	5080	4680	4090	4310	3920	4440	4630	1.66569	0.0319117	0.640855	0.0124299	-0.305214	0.60391	0.12528	0.353738	0.671855
LmxM.09.0470_S238	3620	3380	2420	2550	2820	3060	4120	2660	3250	4240	3110	3650	3140	3820	3750	151	6710	6790	6890	4570	5400	5690	7030	5190	6490	5030	5040	6880	5810	5020	3710	2310	4000	4540	4410	2380	2760	2020	2590	2640	0.00496611	0.996249	0.795352	0.000971771	0.663315	0.00108571	-0.681217	0.00696749	-1.16183
LmxM.09.0470_S81	2700	2550	214	1910	36.8	2990	2110	1880	1900	1730	2960	3060	3150	4120	2720	508	5550	3600	4440	3100	3590	2720	4830	3730	3830	3560	2480	2820	3990	360	4200	2830	2970	4930	4160	2910	2590	2170	2870	3620	2.07953	0.144624	0.822248	0.00307439	-0.632072	0.323768	0.0207384	0.922665	0.449667
LmxM.09.0500_T1179*;S1181*;T1184*;S1192*;T1201*;T1204*;T1205*;S1206*	723860	505080	475890	450410	444390	656120	551083	439780	482860	501303	530470	516870	486750	467304	497940	676390	504550	466300	496270	444720	625200	475860	423148	474760	484188	499197	448630	489770	478160	474430	550310	474290	466795	488816	493630	470067	499370	506200	472050	489472	0.00244351	0.987988	-0.0823034	0.543521	-0.0639316	0.278549	0.00454868	0.965787	0.0283841
LmxM.09.0520_S748	1854.69	1513	1851	1245.2	94.3	1497.74	1302	1433	1305.2	93.6	1917.47	1349	1311.6	1126.9	82.2	2524.4	2641	2370	2513.9	54.68	1902	1603	1878.8	1964.5	60.8	1224	2034	1983.9	91.2	71.7	1788.81	1644	1937.7	1287	45.8773	2495.1	1884.8	80.7	66.5	144.3	0.366464	0.786718	0.200601	0.866194	-0.656501	0.623571	-0.204798	0.880933	-0.629739
LmxM.09.0570_S98*;T99*;S101*;S107*;S112*	2580	3740	2490	3010	5140	4230	3810	3970	4900	5750	6420	6520	6110	7000	5150	3050	4600	6350	5870	4410	5790	7030	4930	6570	18.5191	4080	5960	5930	5220	6110	5200	4160	5540	5270	5850	5880	7140	561	5530	6980	0.52665	0.18334	-1.24124	0.432922	-0.200682	0.214071	1.4483	0.369427	-0.467763
LmxM.09.0700_S194	280	145	149	311	8.11	248	135	61.1	157	422	131	545	277	443	190	2.91	303	545	589	60.5	54.1	124	599	160	126	93.3	419	763	623	2.32	174	254	531	498	441	69.4	520	538	406	248	0.0332919	0.984374	-0.148492	0.8537	-1.05419	0.504371	1.19829	0.116029	1.10057
LmxM.09.0740_S295	1550	952	403	1850	1320	1770	2350	963	1690	6.12	2770	3620	2950	2990	32.9475	2270	3760	1860	3040	5.56066	2550	1900	3280	2650	69.992	3180	4500	3830	2.83535	16.0669	2820	1010	2480	3200	5.97168	221	3750	9.34927	11.5342	2200	-0.487189	0.78253	1.23055	0.501145	-2.03775	0.420884	-0.889741	0.643921	-0.733327
LmxM.09.0740_T1357*;T1358*;S1359*;T1360*;S1363*;S1367*;S1370*	56.1	1380	839	1230	1270	2010	1920	1740	1920	2310	1740	2940	2530	3660	2190	10.6116	2340	2300	3000	2470	2390	2330	2590	2710	3590	2260	2080	3460	2700	3950	2470	1660	2610	2830	3750	3800	3810	138	3700	3930	0.412073	0.81398	0.447236	0.0305139	0.148335	0.596969	-0.0610265	0.793663	-0.515581
LmxM.09.0750_S228*;S231*;T232*;S238*;S245*;S246*;T247*	4544.63	5846.5	2701.8	8773	11701.4	17304.2	11200.5	10301	10426.5	19352.1	14159.8	14517	15206	19700	9561	16306.5	24609.7	14231.4	19000.6	16100.1	22043.7	12000.7	19301.1	11806.8	9135	15216.1	16700.2	11202.7	23809.1	18701.7	6853.04	10004.2	16905.9	20835.4	19792	7733.84	16803.4	17759	19601.9	20043.2	1.57783	0.00291885	0.0902103	0.761937	0.221275	0.367232	-0.0408744	0.913624	-0.0966648
LmxM.09.0750_T839*;S841*;S842*;S847*;T853*;T854*	4630	9870	195.1	32760	7490	38030	2490	18260	16190	31500	3480	27150	42200	60600	33800	10.0564	80600	20650	51000	55500	60300	7550	60400	58500	40900	57320	92200	53400	66800	16175	26810	6170	42400	84600	25100	3610	32780	23100	19730	28400	0.887339	0.732163	1.24426	0.16217	1.04451	0.206487	-0.428654	0.595578	-1.52744
LmxM.09.0760_S3057	20.6	288	11.6897	298	67.5	417	66.9921	82.9	32.9	132	134	353	291	536	409	78.2063	1000	384	765	301	1010	37.7	851	972	547	1110	1140	993	755	6.96213	813	70.1	652	493	180	69.3	570	2.19	74.3	68.3	2.45505	0.0623936	2.14847	0.0711459	0.226028	0.875107	-0.477076	0.667101	-2.77541
LmxM.09.0760_S5282*;S5283*;T5293*;S5302*	677	1550	18.0286	532	513	1230	92.5	684	329	1080	1290	1130	1760	1100	977	421	2190	1820	1630	1730	2490	2100	2380	1950	38.5173	1980	1330	2610	1780	1130	2490	865	1700	2170	2070	1550	1930	61.0027	937	1720	1.96799	0.123262	1.01582	0.438709	0.465195	0.191809	0.827432	0.475946	-1.11095
LmxM.09.0800_S725	6940	7830	749	6670	8120	8340	9340	8120	6370	10300	8410	11700	9170	11600	10900	1090	12000	10800	13500	10400	11500	8730	12300	12700	12000	9870	9630	14000	13800	11200	11400	9380	10800	11200	12700	9500	10700	9170	11400	12300	0.633899	0.496983	0.436207	0.0238684	0.170038	0.301805	-0.0392313	0.776804	-0.130806
LmxM.09.0850_S182	1280	1110	58.4	44.7	14.3	1130	816	903	47.9	1200	785	1660	981	1170	15.2319	64.9	3070	2730	3730	8.33813	1690	1300	2210	41.5	279	732	920	1660	16.5	104	2070	1590	2140	2290	2290	1360	1590	157	30.4768	1320	1.66344	0.444955	0.0464416	0.972098	-0.71399	0.674174	1.87196	0.0944516	0.566359
LmxM.09.0890_S229*;S232*;S233*;T238*;T241*	1760	2550	681	1720	1770	2460	2590	2340	1800	2760	2960	4440	2280	3480	159	2490	3210	2460	3140	931	3730	3660	3150	3760	11.4963	4060	2850	4060	2690	3550	4580	2650	2920	3300	25.3357	4310	3250	2260	3440	3320	0.525408	0.357946	-1.06327	0.497036	0.951594	0.276979	0.134534	0.947832	-0.0622609
LmxM.09.0900_S8	1740	1170	1460	1040	1520	2240	2530	2040	1840	2640	2880	2790	2310	2790	1350	228	2060	2170	2430	1690	2940	2620	3500	2770	3310	2840	2390	3770	3020	4150	3040	2710	3400	3640	3230	3330	3400	3080	3400	3710	-0.0333589	0.963356	0.427601	0.0299297	0.439535	0.132942	0.0827833	0.564029	0.091163
LmxM.09.0980_S588*;S590*;T593*;S595*	4750	371	427	2230	9.65517	2550	4470	2900	4420	10.764	6560	183	3660	8340	13.57	3640	597	662	7270	28.6094	319	341	7700	4420	8.458	340	5560	7980	5.72	13.0976	7490	256	6290	5440	2.32	254	2470	9.3274	5.1192	279	0.841389	0.674473	-1.13006	0.619054	-1.75626	0.513892	0.456256	0.865293	-1.41584
LmxM.09.0980_S799*;T800*;T801*;T802*;T813*;T816*;T817*	3570	19100	5.76	28300	2430	32700	19.7135	15400	3400	10400	3180	20400	26800	33700	20100	93.6	96300	15300	35400	49700	71200	7870	43700	45800	30400	64200	57600	43800	55100	1500	59500	4390	35500	58100	18800	976	23300	8270	2220	9160	2.62661	0.338592	3.31351	0.0958787	0.701363	0.539877	-0.350219	0.676687	-2.35466
LmxM.09.0980_T110*;S112*;T114*;T118*;T127*	595	1990	11.1	1200	11.7648	2450	658	1670	378	2520	943	2290	2130	2630	2690	17.1961	3680	2480	3510	59.1033	2690	1270	3610	51.7	221	2780	2420	3280	44.7	35.7	2650	1430	3570	3440	70.3	827	2320	1480	8.06642	1900	1.49101	0.510698	-0.837162	0.496137	-1.97039	0.198966	0.90743	0.550044	0.0611102
LmxM.09.0990_S2133*;T2137*;T2138*;T2139*;S2141*;S2142*;T2143*	6080	6400	7100	3620	4910	4000	6790	3670	4470	4810	6400	5300	5620	4670	2610	6710	6900	6430	5700	3980	5680	5020	5770	4770	1180	6100	5590	5640	4660	8330	6820	6210	5630	5190	5810	7220	5770	4410	5740	5560	0.0919566	0.775277	-0.242116	0.586011	0.336778	0.222352	0.591369	0.18498	-0.0697029
LmxM.09.1050_S148	4950	4730	4620	4630	7190	6990	7060	6240	6260	8110	8610	10400	8920	10300	9320	850	7850	6840	10000	7830	9240	6770	10400	8880	8960	10000	11500	12300	13400	13700	8150	7790	8470	9960	10300	13000	12100	10900	14000	14600	-0.00220028	0.997377	0.345449	0.0386599	0.351974	0.0140702	0.018377	0.900573	0.0865082
LmxM.09.1050_S196	2450	2630	2330	2010	2570	1840	2740	2160	2010	2290	2710	3670	2750	3590	2490	19.8	3340	2910	3340	2470	2690	2130	3470	2550	2750	3970	3720	5050	3240	189	2860	2330	3000	2970	3310	4620	4450	3380	3910	4370	-1.12205	0.432897	0.295174	0.145648	-0.484091	0.571358	0.0990555	0.561623	0.940069
LmxM.09.1220_S456*;S460*;T464*;S466*;T467*;T471*;S475*	2910	5620	35.1	4880	558	3830	1460	3510	3290	4060	1090	2730	3660	4330	3510	105	5830	3990	5400	1020	3920	1850	7000	3830	1180	2810	3050	3880	1340	139	2930	959	2330	3150	2510	842	4210	1590	486	1760	0.62109	0.714335	-0.0384972	0.938812	-0.948017	0.310388	-0.429599	0.42222	-0.0722966
LmxM.09.1220_S460	5230	13600	6.27	11400	7730	17200	2810	8020	6960	13300	8920	14600	15700	16600	15600	399	16200	8290	9560	11800	13600	8780	14700	14200	12700	16500	18500	20300	17000	2710	14000	4090	10100	12600	11400	3480	8100	5210	3580	8400	1.453	0.512408	0.628225	0.17935	-0.178241	0.743167	-0.386005	0.265378	-1.20287
LmxM.09.1220_S495	12600	11200	2020	5780	7130	10900	9710	7700	7460	16600	13200	9620	8050	8470	20500	8130	7520	6020	7160	4640	8580	8780	6890	7540	1090	10600	7620	9660	8010	10100	6630	5770	6310	6330	6170	5740	7020	4860	5130	6000	0.0115461	0.981926	-0.912856	0.135175	-0.298303	0.271346	0.22882	0.678498	-0.677699
LmxM.09.1220_T478*;T480*;T481*;T492*;T494*;S495*	64200	68700	24080	52300	69700	61300	67700	57200	49910	76000	51300	62100	55400	65700	52900	53720	79600	70400	62800	51400	56200	71900	67900	67700	55160	62900	68500	70600	64100	68000	59200	38900	55600	53800	50300	49400	61700	41290	47400	42000	0.26553	0.393301	0.0372731	0.787725	0.222418	0.0357306	-0.312827	0.0448892	-0.480768
LmxM.09.1260_S133	293855	276800	333000	187050	252540	287760	366650	236070	249560	345110	251720	245000	232170	267010	1986.8	7480	7529	6550	13080	8679	7804	5909	11370	11190	5345.9	5952	9580	12710	9989	18264	10310	4747	6450	9400	5409.9	5381	6980	9774	7150	8410	-4.97298	1.33e-09	-5.20547	1.29e-09	-3.162	0.0360758	-0.193262	0.534052	-0.516493
LmxM.09.1260_S317	5710	3900	4390	3570	5340	6420	6250	4880	7140	7.79095	8240	8590	8180	10100	99.8	142	13.9	1.67	168	441	100	51.4	34.6	119	17.904	307	783	95.6	351	89.3	7.83	2.97	41.2	185	2050	116	169	41.5	331	596	-6.56586	0.00102497	-4.95538	0.022863	-3.92559	0.0154421	-0.0120894	0.994342	-0.433212
LmxM.09.1260_S317*;S326*;S330*;T332*;T339*;T341*;S342*;S348*;S354*	5330	16000	18.8	14600	24500	24100	3950	8550	21200	24300	11900	12100	15100	14500	15000	17.7	47.7	13.1	17.5	105	199	16.4	63.7	66.9	138	188	19.6	18.3	85.2	11.691	167	6.28	130	14.9	242	86.7	23.5	26.4	47.2	32.3	-6.94318	0.00462949	-7.53372	1.94e-06	-8.53577	8.8e-07	-0.392998	0.749014	0.0575872
LmxM.09.1260_S326*;S330*;T332*;T339*;T341*;S342*;S348*;S354*	11923.8	12549	1415.32	8455.8	11833	15680.8	14606.5	14106	14953.2	17285.8	11660.3	14059.2	12551.6	12922	13173	5952	1373	589.732	1286	629	861	292.881	1532	728.5	1199	875	2162	1344	893	558.2	652.2	591.988	986.671	3770	1064.55	533.105	614.4	383	634.9	957.6	-2.48165	0.0139392	-4.24778	7.46e-07	-3.61524	7.89e-07	0.435951	0.495729	-0.810917
LmxM.09.1260_T292*;T293*;S301*;S306*;T307*;S308*;T309*;S311*;T313*	10700	20700	42	22300	2690	31500	8740	20400	14300	23900	14000	22500	24700	21400	18400	587	229	193	240	144	339	142	66.7	276	171	161	214	76	59.6	5.6283	135	60.2	134	432	188	69.8	212	912	191	268	-3.84949	0.0402188	-6.71207	9.65e-08	-8.3331	4.15e-06	-0.155362	0.825209	1.92385
LmxM.09.1290_S418;T416	52000	65200	4750	57200	65500	65000	46400	56900	53000	71100	45300	68400	60000	67800	70200	4070	90000	70800	88700	83400	78600	55300	84500	73500	76600	79500	74100	87900	90200	69800	74000	48000	72600	79600	77700	39000	65900	58100	60700	69000	0.333773	0.756007	0.335403	0.0512266	0.376284	0.0218293	-0.0749273	0.664718	-0.476412
LmxM.09.1290_T274*;S275*;T276*;T277*	1060	1820	1370	1720	407	1640	1250	1730	1090	2470	2270	2070	2900	3450	2250	829	1350	1840	1910	239	926	1330	2270	589	2120	506	2070	2510	598	252	1270	1610	1930	3100	3080	2010	2330	2300	321	2250	-0.195385	0.797037	-0.290326	0.50272	-1.61213	0.029702	0.686416	0.145578	0.859098
LmxM.10.0030_T290*;S295*;S297*;S300*;S302*;S305*	7.91912	286	29.3186	585	455	519	116	270	2570	1970	127	669	1340	2020	833	63.3	564	839	1050	1210	1770	620	3220	2520	2350	222	1090	775	1550	749	361	563	3290	3070	1800	31.9516	679	107.479	348	1290	2.21444	0.149819	1.59805	0.0995696	0.0369157	0.965376	-0.500327	0.504963	-1.54007
LmxM.10.0160_T445	896	3880	7.62	5280	116	7750	44.2	4120	1050	2950	829	5980	7610	9860	4890	12.1798	12700	2900	6040	9030	15400	2370	9910	11300	6860	13300	15900	10900	11900	246	12400	917	8350	15200	4270	1020	7080	2810	687	2970	2.11167	0.393832	2.52939	0.0744538	0.378255	0.759199	-0.437163	0.597047	-1.46969
LmxM.10.0200_S395	1040	5540	55.3974	6020	3160	2350	1080	5150	2610	11300	1370	4600	6880	15800	11900	8.06205	7830	6710	13000	6410	10900	3710	8210	11400	8960	5140	7500	10500	9400	13500	6300	2860	10000	9910	6380	2810	5540	7270	9630	6080	0.507866	0.821194	1.29179	0.0532541	0.531113	0.405546	-0.314756	0.463355	-0.590901
LmxM.10.0200_T184*;T190*;T194*	50	87.5	25.5	33.5143	6650	22.9	113	49.1	118	7910	144	18.6	57.9	75.4	7.16	49.4	102	40.8	1.64	3570	91.4	55.6	18.7	33.9	11.7842	0.151	117	137	5660	25100	143	54.4	5.36	80.8	1100	166	50.1	8720	10500	2270	-0.873714	0.694638	-2.32182	0.146463	2.40078	0.42249	1.32182	0.33567	2.45909
LmxM.10.0200_T393*;S395*;S402*;S407*	5183.16	10276.4	70.2447	15806	4011.7	15540.3	1736.5	8569.5	2837.2	7198	3397.24	14171.5	18521	20868	12174	36.7	39640	8106	18096	24200	27424	5596.9	21994	23580	14679	43316	52290	24800	34270	1331.72	24309	3422.29	18818	36460	12250	3437.55	14836	8655	2683.3	8346	0.888818	0.685442	1.59016	0.0332277	0.70008	0.497721	-0.148166	0.827564	-1.60374
LmxM.10.0200_Y192	6980	247	133	6150	5.6	8560	6980	6590	5620	30.7226	9620	195	8640	8710	2.46	9700	573	879	10300	12.4	11700	331	11300	9020	12.7	10900	11900	11200	2.59	12.3	8880	297	9390	7900	257	604	11400	3.74	10.4	7760	1.26081	0.614458	-0.752288	0.746551	-0.581524	0.863584	0.665244	0.759702	-0.895384
LmxM.10.0280_S91	321	588	23.5	440	338	906	94	435	181	309	640	760	771	583	869	199	1320	809	795	876	1410	556	1260	1550	6.3	1170	1390	1010	760	190	1130	974	1100	825	861	383	1140	22.3124	248	697	1.56192	0.148871	0.443779	0.774144	0.0640155	0.915221	1.29565	0.38355	-1.4276
LmxM.10.0280_T119	555	683	363	544	18.8748	435	1010	448	118	708	590	789	576	841	671	14.849	1230	1150	1190	166	1150	906	1080	613	278	877	669	1090	1010	13.4957	1130	773	892	1060	1010	791	774	908	516	783	0.310837	0.842599	0.708734	0.311045	-0.823506	0.499397	0.424207	0.348107	0.937478
LmxM.10.0280_T1674	1580	1690	1270	1400	2390	1770	2380	158	2000	3430	2230	65.4	2860	3090	3030	29.4502	3350	4520	5430	3340	3550	3010	4050	3460	3430	2170	2750	3280	3510	4010	1950	2240	2760	3480	3300	2740	3290	1910	3150	4010	-0.0977013	0.94414	1.36271	0.0921603	1.2281	0.255902	-0.378258	0.0717375	-0.0682211
LmxM.10.0300_S300	790	375	635	339	514	845	705	555	524	679	548	562	318	382	179	1620	1890	1380	1700	1430	2120	2200	2930	1840	43	2230	2620	2420	2050	2800	1830	2350	1600	2200	1680	1020	1520	842	1400	1630	1.65834	0.00626134	0.640051	0.56415	2.713	8.14e-05	0.911177	0.414313	-0.953567
LmxM.10.0300_T120*;T121*;S123*;T128*;T129*;S133*;S134*;T136*;S138*;S141*;T142*;S144*	430.145	1476.21	18.8571	1029.3	872.962	2177.2	1299.53	2484.8	1166.7	2451	1590.51	3098.6	2539.6	2134.5	1934.97	2858.22	7495	5812	7386	4325	10711	7868.3	13469	10896	7190.4	13176	15051	17240	9094	898.9	8027	5781	9396.6	9904.7	9034.41	4625.87	10226.6	7422.6	4961	8347	3.69918	0.00879832	2.42221	5.94e-06	1.81571	0.0363154	-0.237716	0.291765	-0.188534
LmxM.10.0300_T318*;S325*;T327*;S328*	90.7	168	10.4824	65.7	50.3	252	12.1397	239	207	103	115	148	89.8	35.1741	29.8681	67.9	1540	1260	910	923	1310	1330	1880	1680	6.12718	1490	1450	1640	1740	1360	542	462	416	304	315	68.5	112	2.78296	60.3	89.3	3.53552	0.00921836	2.21575	0.215295	4.46322	2.14e-05	-0.351415	0.820029	-5.224
LmxM.10.0300_T421*;S422*;T427*;T428*;T430*	3260	5410	2450	2750	7560	5300	5550	5000	3680	5310	3290	3650	3050	3630	2920	1060	21600	17800	19700	16400	23700	19100	27900	23100	28200	19100	20900	25500	22800	30200	16400	12200	13400	15300	16600	6490	8430	7370	9140	9360	1.4391	0.1178	2.29663	6.02e-08	2.82801	4.2e-09	-0.718958	0.000557558	-1.53334
LmxM.10.0320_S891	156	28.5	9.11579	133	9.6216	494	34	85.8	25.0777	164	39.4	311	131	511	60.6	99.9	7370	106	229	5.25557	7320	86.6	492	53.9	13.025	10100	13300	1450	42.3	20.2868	3340	38.5	295	3970	117	59.5	85.8	86.9	10.3	173	2.16452	0.256137	1.04145	0.539324	2.34307	0.255233	1.26608	0.52354	-3.53798
LmxM.10.0330_S408	5900	4320	5450	2790	3650	4670	5600	3570	4010	5450	6590	5170	4660	5410	3950	5160	5750	4470	5780	4310	5400	5070	5070	5920	3490	5350	4490	5610	4510	6710	6410	5580	4600	4500	24700	7460	6270	3970	5000	5300	0.24476	0.466989	0.0982246	0.620247	0.0530883	0.770176	0.534566	0.258734	0.054201
LmxM.10.0360_S632*;S633*;T635*;S636*;T640*;T643*	846	2530	88.3	6160	872.337	6640	416.708	961	350	272	249.857	2560	4400	5300	949	80.2003	48900	2108	6420	14580	38300	782	14870	19410	6710	40100	59900	14910	25100	788.759	24700	275.128	12060	37300	1602	369.7	6100	1200	361.5	418.2	1.91471	0.299914	3.56118	0.0123182	3.12244	0.0337472	-0.713227	0.647547	-4.14498
LmxM.10.0380_S16	12200	19900	2140	21000	23200	29500	13800	25700	28500	39100	34900	55100	71200	70500	50300	1310	28200	24400	28300	30500	28300	24400	38500	35900	32400	26000	29500	36500	46500	30100	25400	18700	31100	33400	27500	29100	45200	29900	28200	42300	0.323996	0.754906	0.281447	0.303255	-0.726244	0.0099962	-0.237692	0.227666	0.0519446
LmxM.10.0380_S311	3520	3720	5450	3110	3850	7390	9180	6480	8570	7330	9830	11200	8910	9920	6750	9010	6370	7510	10100	5100	12200	9930	15300	8350	169	12300	13100	12500	6670	11900	8400	11100	13900	10700	9320	21300	13300	12500	11300	15200	0.939901	0.0140879	-0.680047	0.553063	0.256649	0.258846	1.12536	0.341925	0.385546
LmxM.10.0400_S296	790	1050	31.3	1880	436	3170	892	2020	982	2400	900	2530	4210	6280	3430	19.1954	1800	651	1910	2290	2390	133	3650	1840	1560	4270	5820	3270	5850	936	1590	424	1640	4440	1100	1760	2980	3140	2040	3730	0.441759	0.785343	-0.403025	0.643407	0.221527	0.734479	0.139453	0.884393	-0.365633
LmxM.10.0400_S9	202	90.2	369	244	363	313	602	298	236	391	66.4	335	181	158	129	32.9	209	251	383	173	120	218	221	150	75.4	205	91.3	273	213	115	21.6003	106	153	201	74	74.7	182	116	159	87	-0.476112	0.579088	-1.26164	0.0391465	0.121799	0.84599	-0.729899	0.327543	-0.504068
LmxM.10.0580_T596*;S600*;S602*;S605*;T606*	12900	12700	2030	18600	11300	18800	12200	17300	869	22400	12900	17200	15400	24800	15100	6780	27300	19400	24800	20600	38700	17600	28700	29200	16200	22700	18900	25500	23600	8220	32000	17200	24900	34100	23100	16000	19700	20500	11500	22100	0.942785	0.166701	1.38071	0.124887	0.145995	0.655392	0.0446738	0.87675	-0.0740003
LmxM.10.0660_S1044	355	176	18.6	38.6	13.6347	405	464	51.1343	280	637	194	599	493	549	489	16.3003	254	355	625	105	458	278	527	467	222	239	347	784	853	31.3863	85.3	222	270	656	279	253	481	332	347	405	1.46021	0.281699	0.404218	0.59067	-0.628657	0.510493	-0.578824	0.35639	0.341132
LmxM.10.0700_S708	1970	1570	210	984	1250	1900	1290	1040	2130	2370	840	1470	1260	1480	1410	5.87518	1560	767	1130	567	979	844	1440	1220	1560	437	391	1180	662	63.1	745	639	550	382	589	139	42.9746	1.6241	327	237	-1.49413	0.349031	-0.501301	0.137394	-1.71811	0.0445663	-1.0529	0.00903071	-2.69029
LmxM.10.0830_T27	614	902	381	340	57.7	197	757	83.4	76.4	689	365	313	515	651	316	27.3383	326	996	827	10.314	552	520	636	27.0096	12.0395	564	291	548	10.1433	6.35581	537	396	257	474	584	556	204	53.7311	11.7833	386	-1.15455	0.447059	-0.692633	0.618991	-2.2055	0.143915	1.59869	0.213617	0.451439
LmxM.10.0910_T174	3760	5410	681	4810	4760	5200	4090	4810	3930	6610	5390	7290	7260	9700	7350	24	9960	7990	10000	8230	10300	7890	10100	11400	10000	10100	10100	12900	13200	8710	11400	6520	9750	10700	9740	10200	11500	10300	10300	11800	-0.202549	0.905897	1.02759	0.000148319	0.57902	0.00944903	-0.0618149	0.725153	-0.00861713
LmxM.10.0910_T190*;S196*;S198*	8483.64	7667	8944	7130	10460	7397	9300	5932	7683	9368	9145	10564	10222	10682	7020	9315.99	12010	12732	11989	11680	9625	10220	13969	12840	11187	10400	12117	13665	12320	11586.1	11629	10430	10924	10687	13048	16435	10166	10109.2	11920	15063	0.440178	0.0713258	0.549698	0.00853403	0.346177	0.034391	-0.0190596	0.887295	0.0606183
LmxM.10.0940_S188	3620	4930	189	5920	3570	7480	3610	5090	6030	7410	6910	9630	10300	10800	8510	37.9	16200	10900	13300	12100	16700	8510	14200	13100	10100	11600	13400	11300	13000	20.5	9920	6150	10800	12600	9380	9240	10200	7760	6060	9960	0.783451	0.668879	1.08844	0.00157194	-1.41445	0.423703	-0.355541	0.16613	1.31185
LmxM.10.0940_S389*;T390*;S392*;T396*;T399*;T404*;T405*;S406*	235	2620	282	4690	3850	3710	875	628	838	1890	681	211	6130	9050	4750	18.9857	13700	2560	6940	12400	13500	1620	9260	12700	6340	14500	15100	10700	13900	1750	10300	821	8260	13700	5110	706	5590	2300	1590	2850	0.838399	0.663379	2.46042	0.00446264	2.11112	0.0860156	-0.347507	0.68908	-2.08723
LmxM.10.0940_T519*;S520*;T524*;T528*;S533*	9110	9660	5286.9	7390	10050	10970	12000	9320	8170	10150	12000	15120	10975	9961	10614	2536.6	16550	17330	16230	13130	15920	14830	18520	17880	173.5	13250	14390	13560	13276	15850	17540	14530	15370	16140	17470	17870	16930	1174	16080	14490	0.433129	0.442403	-0.581404	0.638262	0.273935	0.059326	1.26949	0.321128	-0.543354
LmxM.10.1080_S629	2720	2310	53.5	5470	1890	6650	1520	3870	2250	4030	1450	5560	5970	7420	4460	18.7109	8110	3440	6660	9370	6260	1540	9660	5890	5750	7250	8910	7610	8690	458	3590	1710	4820	8820	4730	1310	5550	3530	2280	5850	0.64572	0.744043	0.630496	0.264872	0.0593494	0.946023	-0.270663	0.631951	-0.502977
LmxM.10.1080_T405*;S420*;T422*	3610	4290	3360	2170	2990	4500	3820	3050	3710	3320	4790	5100	4400	3150	3240	4620	6780	6120	4910	4500	4230	5670	5200	4480	81.8	4100	5120	4600	3710	4240	4650	4200	5060	3830	3900	4570	6240	97.5	3860	3390	0.729816	0.0501618	-0.76413	0.4946	0.0939026	0.620621	1.00266	0.380071	-1.07674
LmxM.10.1110_S255	9620	12600	0.367	9820	11100	12900	9260	11700	7270	14000	10200	13100	10400	11500	9360	37.0014	20800	16500	18600	19500	17900	12000	11500	14700	9830	12300	13200	13100	14000	14300	17000	8330	13100	13800	13100	7250	11200	7480	11100	12500	1.97832	0.548369	0.265458	0.262564	0.301854	0.0226612	-0.0179965	0.936248	-0.467411
LmxM.10.1110_T236*;T237*;S238*;T247*;T251*;T252*;T254*;S255*	8060	6910	688	7770	10400	10500	9650	10000	6470	11900	10200	12700	11500	14500	11500	4290	13400	11700	12800	11500	11900	10400	17700	13100	16000	11000	12700	16000	15200	13800	12200	7760	12600	15600	16200	9490	12500	9620	13700	14100	0.999767	0.210059	0.511429	0.030717	0.183285	0.213641	-0.121392	0.605795	-0.217751
LmxM.10.1160_S200	400	411	334	373	440	364	602	320	471	526	934	1080	970	1260	446	34.7941	584	760	761	191	629	510	673	342	688	965	913	1120	1020	26.1599	773	483	785	661	450	1450	1490	953	1040	1330	-0.401063	0.673553	0.309601	0.465751	-0.876853	0.422952	0.155838	0.681517	1.35141
LmxM.11.0140_S80	71.5	274	88.8774	807	51.5407	1600	13.9887	101	20.1749	79.9	47.4	654	1240	819	294	26.3	4820	40.8	327	251	2500	42.2	1380	274	493	6030	6760	2900	3990	25	1950	0.892	680	4110	121	0.591	427	40.3	0.0165	60.7	0.510256	0.736832	2.47959	0.125845	2.06303	0.232742	-1.01265	0.659388	-8.01487
LmxM.11.0200_S49	1590	2060	43.5	1160	24.8342	2360	1510	117	2450	3470	2650	33.5	3030	3750	4030	31.1996	2660	1820	2220	248	3080	2160	3540	2910	3570	2500	3130	4430	3590	4.94328	2690	1660	3040	3070	3410	1670	3320	2780	2550	3960	0.868117	0.631148	1.2218	0.168316	-0.544844	0.803148	-0.156757	0.511033	1.59661
LmxM.11.0210_S21*;S22*	4568.75	4027.92	1207.7	4908.24	4464.22	6382.5	5445.3	5694.81	6085.08	7707.2	5644.6	8091.8	7731.8	10982.7	10248.9	2143.79	10346.1	10070.2	13214.7	9610.45	9119.79	7293.7	14737	8778	10792.9	10298.1	10442	12173.2	11650.8	7163.64	6643.1	6038.3	11050.3	11208	10729.4	7069.1	10134.7	8813.7	9437.91	13415	1.17283	0.0807921	0.664532	0.00692807	0.291727	0.200976	-0.160191	0.537642	-0.0901156
LmxM.11.0210_S22	2400	2810	208	3460	2290	5320	1990	2930	2880	3770	2990	5750	4650	5140	4650	22.8	9430	5640	7070	6290	6180	4700	4880	4550	4700	5780	7700	6820	7220	352	6280	2670	6300	5790	5490	3340	6060	3900	4020	5090	0.455704	0.793351	0.633989	0.0282745	-0.261718	0.752138	0.0295299	0.905768	0.213231
LmxM.11.0400_S743	561	1690	24.5	2310	372	4050	400	1700	757	1850	3290	8230	10500	11400	7340	11.6	8070	2900	5710	4630	9450	2600	8510	8190	6230	11400	13500	13900	14800	71.6	9790	2370	7900	10300	5330	6080	14700	10800	7790	13500	1.69802	0.410319	2.28673	0.00408698	-0.67831	0.641862	-0.0168648	0.972819	1.09696
LmxM.11.0400_T140	204	894	26.0536	842	41.5184	1600	15.8	444	50.3	370	23.7	861	896	1190	618	4.94392	5940	534	1450	1960	4680	276	2150	2800	1700	6190	7800	2550	2740	8.41	3540	171	1650	3640	904	11.106	821	274	57	260	1.61355	0.428524	3.1899	0.0328595	1.54422	0.448333	-0.401586	0.694919	-3.24511
LmxM.11.0410_T61	4600	4400	4260	3540	4990	5710	6880	5610	3350	7670	6020	6060	5770	7590	6270	11.9	3670	3900	4170	2860	7000	5610	7770	6290	7170	5870	5520	8470	5910	8180	6690	4560	5680	6300	6860	5830	5390	5270	6360	6190	-1.91007	0.245166	0.256203	0.274372	0.0810864	0.626025	-0.175562	0.270652	-0.20502
LmxM.11.0420_S271	41900	40600	34000	30900	39200	38700	57200	43000	43700	52100	45900	63600	50500	59900	52000	264	58100	52500	54400	43600	61000	47900	65000	55200	64500	51000	51500	66600	64900	67100	61500	50500	57000	54400	58700	54000	62300	50200	63300	62700	-1.03939	0.475213	0.328328	0.0378413	0.14605	0.284251	-0.0516886	0.645067	-0.0369146
LmxM.11.0420_T268*;S271*;S277*;S281*;S284*	59.7	38.7	59.6	35	1270	407	27.4	364	316	520	271	180	419	348	252	47200	385	351	340	1150	402	131	508	680	1070	197	216	353	669	2580	66.4	309	267	746	482	419	498	494	2180	681	3.72726	0.0429623	0.973403	0.314667	0.77089	0.334403	-0.660951	0.420365	0.512264
LmxM.11.0460_S425	10.5463	20.9267	6.4364	9.73117	31.9	150	46.3612	48.4	85.6	229	41.5	360	482	651	499	10.803	610	76.8	135	219	463	83.8	1090	804	15.7284	1420	1370	890	1120	9.58387	230	14.0938	422	1680	213	88.4	236	258	177	454	3.01008	0.0190979	1.26817	0.312412	0.597999	0.696224	-0.0255342	0.986918	-1.08504
LmxM.11.0460_T399	55.9	26.9	9.51618	37.2	31.7164	299	26.8	42.1	2.8985	24.1	15.6371	64.5	30.6	57.3	33.1	12.2447	817	14.7657	61.8	30.7	596	0.533	424	228	14.2143	2540	3450	219	465	62.9396	424	12.2197	66.1	751	24.6	60.8	84.5	4.44	9.82007	10.6625	0.810615	0.506266	0.842256	0.687987	3.97439	0.00576805	0.771487	0.719989	-4.89742
LmxM.11.0490_S244*;S245*;S253*	6560	3090	5330	3190	6040	6210	7030	5220	6180	4580	6710	5250	6500	7740	53.9	8910	4430	4070	10100	227	9240	3760	9840	5990	212	5680	6070	8360	4190	2630	6020	3450	8020	9610	165	5860	7110	4100	2390	8220	-0.499747	0.618034	-0.778629	0.427009	1.01105	0.454387	-0.143388	0.918895	0.0158839
LmxM.11.0600_S151	6770	6530	6300	3720	5050	7180	10000	7290	6890	7130	9440	8630	5210	5920	7200	4270	4590	4730	3730	4190	5130	5500	6120	3670	6960	6510	6230	6410	3180	6210	5510	5790	5160	5480	7210	4740	5070	5710	3950	4510	-0.370496	0.241514	-0.508689	0.0244513	-0.363438	0.177211	0.112074	0.555437	-0.214098
LmxM.11.0600_S424	6590	17800	76.4	25100	4360	26900	1460	14900	5720	12000	4380	15300	18300	22300	14900	1880	29700	6300	14200	18200	28100	3310	21300	23600	16300	33400	41200	30000	27800	2090	23700	2490	13900	25400	9710	513	7720	3860	1830	5180	1.30688	0.411446	0.849181	0.331134	0.511476	0.549714	-0.382685	0.626758	-2.80295
LmxM.11.0600_S510*;S511*;S512*	10500	11000	9070	7610	10300	12800	14900	11000	9680	14800	9860	13500	8900	10300	10200	205	10300	8750	9980	8160	13200	10900	11200	10400	10600	11800	11000	12700	10100	14900	10900	9480	10200	11300	10700	8340	9090	4980	9120	9610	-1.15403	0.29017	-0.151725	0.338299	0.199015	0.204939	-0.0958446	0.380294	-0.581277
LmxM.11.0650_S4	1130	1620	226	1200	1220	2380	606	1200	717	1490	1790	2850	2410	2640	1380	56	4590	2040	2920	3650	3060	1470	3630	2800	2020	3710	3630	3130	3440	154	3460	1100	2140	3340	1650	2060	2840	1850	1280	2460	0.641174	0.615065	1.12847	0.0217696	-0.20084	0.820092	-0.20818	0.590571	0.12198
LmxM.11.0810_S118*;T119*;S121*;T122*;T125*	416	679	316	471	1170	952	1120	635	495	1230	778	722	927	1080	746	73.2	832	904	894	749	1090	998	932	1040	108	761	630	1070	955	1310	1010	694	739	933	1210	890	672	162	948	993	-0.0832042	0.923787	-0.371198	0.598801	0.122662	0.748428	0.472087	0.489015	-0.562968
LmxM.11.0810_T122	7230	6760	6410	5590	7780	10100	11700	8590	6090	11300	10500	10200	9990	11700	9800	0.594	10400	9780	11100	10000	12400	10000	10900	11700	11800	9760	9040	12500	11200	14000	10500	8880	10600	12500	12300	9360	9500	7280	10800	10800	-2.19769	0.416231	0.283507	0.156368	0.0990648	0.481921	-0.0592584	0.641593	-0.23911
LmxM.11.0830_S141	905	737	68.6	804	2.92	1240	1130	388	761	1230	1020	2100	1450	1930	1520	29.4	1870	1520	1840	354	1360	1230	1960	1390	980	1280	1750	2330	2170	26.4	1610	1130	1750	1950	1770	1470	2070	1770	1750	1870	1.79701	0.359084	0.626728	0.138022	-0.985896	0.420459	0.259781	0.325046	1.17628
LmxM.11.0830_S301*;S303*;S307*	11800	19300	245	9680	12700	14500	6850	9660	8240	9030	12900	10800	11400	10400	10000	12700	24400	18500	16900	17000	18200	11900	14100	14600	282	13600	13300	12400	10300	7700	14500	9060	10600	11900	11500	8850	10100	5690	7330	7740	1.58151	0.174346	-0.501087	0.643026	0.0213856	0.901659	0.784379	0.474936	-0.52481
LmxM.11.0840_S284	279	374	21.7	826	85.5	867	366	1250	413	1200	258	1830	2210	3110	1840	45.7	2760	995	2770	3360	1090	669	3620	2030	1760	2930	5200	3550	5020	184	905	565	2060	4870	1690	570	3230	2450	831	2690	2.56691	0.104499	1.11685	0.0692305	0.612949	0.564958	-0.0243099	0.970218	-0.461764
LmxM.11.0910_S75	331	295	58.2404	342	26.7208	950	751	289	590	713	650	978	617	997	938	11.5412	1150	743	1550	104	1330	1170	2160	1550	928	1830	2100	2990	2700	197	1190	832	1560	2030	1650	860	1780	1480	1690	1750	0.986979	0.522458	1.16013	0.016528	0.811704	0.295035	0.0195356	0.952948	0.0265311
LmxM.11.0910_T126*;S129*;S140*	20.3533	287	67.8	72	257	376	530	86.9	452	938	94	571	107	59.9	111	55.5575	1910	1270	991	1510	1230	559	1790	523	1.42738	657	394	329	1180	483	305	426	1600	1240	746	252	270	33	377	767	2.94962	0.0323065	-0.599683	0.749141	2.06238	0.0165691	1.54189	0.414674	-1.24484
LmxM.11.1000_S265*;T268*	156	955	55.2	4210	26.0556	271	51.4	211	89.4218	247	41.3198	9.11876	685	1770	396	9.14608	21800	114	1980	675	29900	112	758	4340	645	21100	33800	4060	2850	19.6188	6810	10.2156	2260	7720	50	122.86	259	116	46.8	18.9976	1.01473	0.650824	3.34801	0.0328728	3.95428	0.101964	-1.37428	0.54743	-5.1112
LmxM.11.1010_T264*;S265*;S270*;S272*;S279*	2110	625	75.4	1540	1970	1370	1030	921	1640	2070	1130	580	1380	1630	129	1500	1860	800	2240	1090	1900	625	1500	1210	30.7	1290	1700	1420	1440	955	1670	347	1560	1750	29.2	361	926	481	813	814	0.835032	0.397825	-1.21183	0.269724	0.898601	0.222843	-0.103682	0.945443	-1.06615
LmxM.11.1080_S610*;T613*	3170	3120	3800	4250	5300	4690	5860	4910	5630	6610	5360	6210	6680	8010	5550	14.1	7800	8270	9170	8030	9070	7410	11800	9580	8780	6420	6910	8390	9600	11700	6790	7470	10200	9760	9300	10600	9220	7990	9400	12300	-0.731992	0.677934	0.746308	0.000831482	0.416087	0.0555904	-0.101282	0.55391	0.22216
LmxM.11.1100_S97	428	337	291	203	2.6	332	476	156	287	335	457	508	619	579	267	57.1499	217	367	204	60	634	308	683	394	388	620	543	813	346	25.6	642	407	483	949	510	746	1090	396	425	1180	0.266077	0.857575	0.62093	0.22851	-0.63918	0.511168	0.316596	0.459717	1.21153
LmxM.11.1120_S136	1340	1060	1200	564	261	1320	1460	902	832	86.5	1180	2050	804	1370	23.8	2040	1630	1350	704	56.8	616	1270	1310	727	94.3	1340	1120	1070	187	17.4	1530	781	1000	766	24.4	674	1130	12.3502	56	642	-0.0966276	0.928024	-0.166476	0.866836	-0.720255	0.657724	-0.330692	0.790866	-0.78993
LmxM.11.1120_S247*;S248*;S249*	15955	14736	7374.5	12518	16249.1	17653	18119	14001	13077.3	18618	18337	20170	20325	23843	23765	15751.5	21195	18096	22156	18796.9	20443	15093	20631	18026.3	20187.4	16928	16275	22199	19657.6	19366.1	19080	13129	16572	17483	18517	15301	17521	16093	17642.2	19567	0.566948	0.0526248	0.21743	0.172862	-0.174289	0.179918	-0.157098	0.282373	-0.128917
LmxM.11.1220_S101	8.03506	89.6	10.8688	35.8	44.7204	67.1	20.9494	3.90255	84.6	175	78	1.83	326	463	84	24.4128	171	116	71.3	6.8446	150	117	234	16.1905	19.0406	173	537	712	333	16.7	175	40.6	274	465	181	133	359	291	23.8	412	0.847518	0.451862	0.792469	0.530146	1.53343	0.368325	1.40319	0.188931	-0.286581
LmxM.11.1220_T314*;S317*;S321*;S322*;T324*;S331*;S332*;T334*;S340*	29.1599	6310	12.5988	3380	1180	8600	2460	3310	41.3497	8630	4470	3660	2570	6790	4710	6.58277	9590	6370	7850	3800	4610	5460	8390	5240	3500	2960	6310	5100	8110	1020	4310	4050	7140	6210	4550	2800	4130	14.9877	2670	4760	2.06828	0.429844	1.45521	0.292533	-0.154204	0.781072	-0.0274533	0.915861	-1.69654
LmxM.11.1330_S1576	113	0.213	8.3824	268	464	48.1	0.0593	3.25	186	338	0.741	9.77	15.2	213	558	20100	48.3	3.36	207	202	143	0.872	110	819	300	82.4	290	284	779	47.9	81.1	2.99	58.1	247	319	2.2	61.8	4.78	374	321	2.4817	0.37649	2.49951	0.363865	2.84819	0.133989	-0.32043	0.873514	-2.33286
LmxM.11.1330_T1559*;T1561*;S1563*;S1566*;T1568*;S1569*;S1576*;T1578*	16000	23100	1370	18600	20600	27700	20200	24700	19600	20000	28100	37700	28300	34200	31600	1960	45100	36100	33700	35400	43900	35900	33200	45900	26200	36100	35700	45000	40500	15900	43000	32300	35000	40700	41800	27800	33300	30400	27300	34900	0.858878	0.436886	0.707569	0.00256262	0.0409878	0.879318	0.0788617	0.6463	-0.095598
LmxM.12.0180_S810	2820	3160	843	2310	3010	2800	3410	2310	1410	2490	2330	2930	2040	2780	2390	379	21500	19300	16100	17200	22100	17100	16600	19300	15800	15100	16000	18200	16200	11000	16700	11900	12600	14500	16600	7470	7940	5360	7940	9270	1.9407	0.110537	2.91849	1.69e-07	2.60956	3.41e-08	-0.333256	0.0415078	-1.0131
LmxM.12.0300_S931	317	1120	46.4418	1280	61.6	820	521	270	156	753	572	53.3	993	674	299	124	831	421	491	17.0629	1080	241	1010	22.8	331	952	824	901	0.969	30.7601	916	149	689	318	34.1	128	553	392	29.6099	328	-0.367762	0.796794	-0.55437	0.614095	-1.63559	0.425184	-0.192036	0.882203	0.735429
LmxM.12.0320_T2877*;S2882*;S2883*;S2885*;T2886*	503	2510	1380	2990	4000	1340	4500	1720	2620	5180	890	2360	2450	3760	5040	95.5	4710	3280	5670	6360	1460	2170	3230	3680	7930	2040	2730	4230	5860	6640	1470	2710	3180	4770	5700	2440	3110	4600	6650	8080	0.270462	0.826199	0.217028	0.683893	0.646522	0.228792	0.0411726	0.935827	0.206586
LmxM.12.0330_S325	6400	7460	6080	4100	5940	6800	8780	5570	5460	6740	10300	8610	5950	5510	5170	7600	7370	8810	8180	4430	8750	8210	8610	6170	511	8500	9000	9290	4350	7350	8090	7720	7690	7100	5750	10400	8650	3300	6970	5900	0.267762	0.39852	-0.529948	0.486281	0.119227	0.667815	0.665952	0.388636	-0.179255
LmxM.12.0380_S140*;T142*;T145*	951	3190	114	2290	1460	3320	1370	2120	1080	3390	2890	3290	4040	4270	3720	18.6247	6070	4370	6120	5450	5840	3560	5610	6280	5500	5310	6600	6040	6600	2270	6090	2910	4520	4920	5280	2030	4760	3120	3100	4180	0.766596	0.666599	1.36686	0.00271477	0.475567	0.145584	-0.190612	0.425286	-0.604225
LmxM.12.0380_S264*;T270*;S272*;T274*;T276*;S277*;S278*;S281*;T284*	128	1100	47.9925	726	19.3	329	145	765	840	2360	847	406	1180	2330	2550	52.8	1460	2490	2340	527	2880	1470	2770	1950	1840	1110	945	2020	1070	87.6	1290	1390	2260	1500	1920	794	1550	1200	2560	1640	2.25754	0.157156	1.83678	0.0204586	-0.720323	0.441168	-0.370021	0.179322	0.992873
LmxM.12.0380_S272	2320	8400	86.5761	10100	939	13100	421	8850	4140	5940	2810	11400	12200	12500	9560	59.2	23700	7560	16600	16200	19800	6570	21000	20100	15400	21400	22600	22300	23500	512	21000	3990	17700	21300	12300	1070	12700	4970	1580	6350	1.49557	0.447266	1.89209	0.0485501	0.294872	0.788177	-0.224374	0.670311	-1.51625
LmxM.12.0380_S824	11720	13510	1902.95	12320	15330	18810	15620	14790	13550	21190	13830	19900	17550	20060	19200	58.9703	24510	19340	24420	22660	23450	16490	24620	22580	24370	18580	20830	23440	23610	19640	20460	14290	20640	24440	21050	12570	17790	15420	16240	19840	-0.37586	0.825693	0.413994	0.0314418	0.235422	0.101012	-0.150968	0.390906	-0.384152
LmxM.12.0380_T233*;T234*;T235*;S238*	1180	3120	51.4	3120	245	4410	23.4	2010	239	1490	322	3460	2540	4040	2520	30.1	23100	1130	4480	4610	17700	412	5510	4680	2520	37000	48800	8360	7500	142	7580	237	5100	17200	1360	144	2380	940	164	796	1.36193	0.479614	2.52947	0.117643	1.82482	0.2551	-0.228956	0.862614	-3.70884
LmxM.12.0380_T489	92.8	8730	6330	35.3	41.2769	279	45.7	532	11.8	27.1341	0.642	9940	38.3	25.2427	14.8509	120	13500	9580	19.5864	128.281	78.1	10600	163	23.8815	126.009	223	353	122	2.49156	21.7375	3.61	10400	166	89.7	16.1	8560	136	36.5955	40.4792	11.9	0.47673	0.846993	1.50934	0.394319	0.501022	0.840453	-1.09912	0.640358	1.06043
LmxM.12.0610_T544	3690	4130	4020	1890	3120	3620	4780	3800	2840	4470	5110	4590	4250	4920	1730	3780	4870	3590	4630	2740	4670	4220	4640	3860	2840	4160	3800	4460	2980	5170	4850	4020	3650	4000	2710	4270	3940	2490	2990	3610	0.242918	0.524937	0.0528233	0.795947	0.0712785	0.82404	-0.0755825	0.709177	-0.252876
LmxM.12.0650_S132	575	309	296	739	5.7061	279	681	71.5	1200	1280	14.0288	7.95	711	1180	748	0.00119	1010	1160	1440	10.8472	148	731	1850	34.8	1170	459	1040	1090	830	0.373	243	299	1100	802	1150	152	852	703	284	1550	-2.66279	0.495332	-0.27129	0.830738	0.240521	0.925989	0.635436	0.579121	1.59175
LmxM.12.0660_S951	8850	9170	8940	8530	10300	9520	12300	9880	10100	12500	12900	15700	16500	19500	14100	163	13500	13200	15200	13800	14300	11400	16200	15800	16500	17700	18400	23700	20600	26200	15800	12800	15400	15700	17800	27500	24100	21300	25300	27000	-0.67742	0.582023	0.447375	0.0117893	0.436156	0.0168341	0.0676414	0.630108	0.242172
LmxM.12.0660_T950*;S951*;S953*;T957*	25.9	10.5	11.6	59.7	307	9.33	18.7	5	26.7	94.4	11.1	26.7	49.9	161	5.66	11300	20.6	43.5	44.6	203	8.44	13.5	82	196	51.5	11.9	66.1	138	115	598	39.4	25.1	29.1	54.9	46	36.3	52.4	77.1	90.4	28.9	2.12617	0.25849	1.08453	0.352568	1.82271	0.166785	-0.075182	0.936015	-0.856837
LmxM.12.1150_S984	58400	75200	105000	103000	137000	61800	139000	89200	90300	168000	56000	97100	104000	150000	155000	72800	111000	128000	168000	185000	63500	91300	117000	132000	214000	65400	93300	148000	158000	220000	71000	99400	114000	163000	203000	77100	107000	140000	178000	211000	0.460929	0.1562	0.144207	0.693036	0.251096	0.519063	0.0948843	0.800794	0.0933248
LmxM.12.1190_S1293	392	263	612	141	382	354	230	163	399	600	151	278	310	464	81.7717	406	94.6	401	1020	8.88451	126	983	708	85.4	30.9341	763	492	849	274	1280	234	799	881	409	9.215	405	339	3.09777	618	673	-0.921158	0.476085	-0.755533	0.460716	1.56453	0.0395597	0.284426	0.848846	-1.86071
LmxM.12.1200_S387	14153	61651	486.161	103273	15884	159780	3357	77248	50830	103940	18115	111300	141810	163630	65708	409.42	329170	103720	173380	199000	265540	58166	240040	177829	124010	147812	168907	116912	181710	21805	79517	17668	224320	177640	83035	6421.5	107327	43442.3	10920	64110	1.88738	0.378416	1.70899	0.106701	0.382307	0.618469	-0.82731	0.261917	-1.82158
LmxM.12.1200_S431*;S432*;S433*;S437*;T439*;S442*	384	684	214	124	51.6046	455	664	413	19.4548	205	546	869	473	284	19.4	14.1	812	822	686	14.3002	639	448	581	86.4	9.51744	734	315	444	44.2991	36.7076	753	317	527	352	132	177	451	358	14.6785	39.1	-0.392385	0.799538	-0.372669	0.794843	-0.577785	0.65942	1.08348	0.383637	-0.669468
LmxM.12.1200_S437	12817.2	11976.4	10616.2	10601.3	13265	13908.1	15731.5	13019.6	10544.3	15126.9	11403.5	15051.9	12318.5	14918	14440.1	14118.9	16436.6	15630.9	17003	17927	14813.1	12918.7	18117	16503.9	18206	14521.3	14105.4	19613.8	16255.3	19100	16814	12018.2	15444	16501	17632.4	10207.7	14714	13309.3	17101.5	14517.1	0.454091	0.0310268	0.23941	0.144819	0.290677	0.0591067	-0.0396374	0.789043	-0.26592
LmxM.12.1200_S508	1700	2040	348	2030	2690	3410	2770	2650	2140	3310	3530	5210	4230	5360	5280	7.79089	2940	2950	3110	4430	3260	2770	5450	4810	5400	4910	4770	7160	6240	4260	1980	895	1680	2210	2060	487	1140	1100	1370	1460	-0.564719	0.748282	0.569984	0.0383782	0.203538	0.313589	-1.31188	0.00160139	-2.36668
LmxM.12.1200_T378*;T381*;S387*;T404*	23.5417	1610	7.98	3940	61.7	4130	130	2900	1510	2970	591	2240	4700	7600	1840	19.9521	10300	2730	6610	9120	7700	1100	8690	9200	5420	2650	4620	4170	7280	232	1210	64.6	10400	7770	3370	47.8	3270	201	41.6776	1670	3.76224	0.128908	1.80757	0.0945995	-0.00260539	0.997974	-1.48596	0.289876	-3.05342
LmxM.13.0160_T206	26200	38300	2680	30500	31600	36400	21600	27800	18100	34800	30600	45800	36800	43900	37400	71.4	60500	47000	43900	52200	55700	34300	43700	44800	37900	47200	43000	46300	47600	26900	49600	31400	40100	42800	41200	33600	41400	22600	33600	41900	-0.495589	0.79483	0.672817	0.0116784	0.101372	0.591612	-0.0728507	0.659525	-0.288575
LmxM.13.0220_S186	280	332	137	197	49.3	414	254	71.6	67.6	71.7	336	263	356	359	2.16429	28.9	1200	671	247	45.3	796	684	947	93.4	29.9	478	571	819	271	27	685	631	668	976	556	1040	1340	830	30.7	653	0.214774	0.858424	1.06044	0.361706	1.21285	0.467398	1.35314	0.195843	0.765098
LmxM.13.0460_S237	466	20.176	18.5077	435	28.6522	158	250	55.6132	341	794	240	774	1060	805	449	53.8932	193	649	624	36.2	214	299	617	306	32.0974	51.1	476	1630	908	36.7483	155	195	736	909	417	234	758	470	185	896	1.22713	0.385673	-0.123435	0.899806	-1.14989	0.335826	0.888538	0.335684	0.676959
LmxM.13.0650_S169*;S170*;T172*	1950	1710	1870	1950	2440	2000	2390	1800	2390	2800	2330	2940	2910	3740	3080	8.67	2990	2950	3260	2530	2820	2340	3490	2930	3360	2990	3040	3890	4020	4570	2550	2310	3210	3510	3680	3970	3310	3220	4280	4800	-1.11115	0.498305	0.39547	0.0597359	0.300049	0.150009	0.0214695	0.908485	0.0840599
LmxM.13.0650_S170	23000	21900	17600	20400	27500	23500	24700	16400	20700	27700	26600	30300	27300	32500	27000	14900	33100	31300	34200	30200	33900	27400	33100	32300	28500	27300	31700	32600	34400	37600	30200	27800	30500	19200	31700	41200	26700	30200	35500	38700	0.336142	0.222371	0.474881	0.0103586	0.183671	0.121201	-0.172151	0.278868	0.0645576
LmxM.13.0690_S502*;S504*;S508*;S509*;S513*;S515*;S520*;T521*	11700	15400	1160	8930	10900	17900	13900	12500	10500	12300	14700	11600	9460	9830	9680	12600	19600	13500	12000	12600	17800	15000	14500	12500	12000	14900	15500	13200	11200	12100	14400	14200	13300	12100	12900	13400	11200	7470	9540	8320	0.9262	0.186268	0.106367	0.545864	0.285686	0.0950618	-0.0904182	0.492328	-0.442999
LmxM.13.0710_T353	1080	852	76.9	467	32.2907	1270	823	240	248	937	761	627	732	912	440	72.4459	1510	1290	696	15.8693	1300	992	1490	265	17.5396	1050	770	1170	1200	33.3756	1190	1060	1280	955	1280	592	727	537	239	444	0.109334	0.945929	-0.541274	0.667668	-0.37746	0.711147	1.55756	0.201687	-0.12548
LmxM.13.0730_S737	121	338	26.5	682	16.7293	574	252	552	29.8	181	207	908	771	1160	614	41.4023	1450	281	796	6.49879	1980	175	1300	6.16414	587	2830	3110	1550	666	15.7034	1240	173	1150	2250	120	63.4	1040	230	10.7909	162	0.563821	0.745297	0.384022	0.812208	0.0934184	0.947948	1.07057	0.520985	-2.47877
LmxM.13.0770_S547	89.9	350	20.8357	454	50.6896	40.1	55.2	5.42897	148	310	37.1	505	370	411	277	6.34752	1040	450	900	181	241	37.2	574	547	152	415	903	849	971	2.33	489	18.5749	478	703	168	114	276	412	16.5864	341	1.00067	0.529502	1.91999	0.137895	-0.0265554	0.987901	0.0522366	0.964899	-0.659072
LmxM.13.0780_S212*;S213*;T214*;S216*;S221*	127	239	240	288	848	384	525	653	568	731	2800	3410	3260	3770	2910	515	1980	2170	2400	2910	3300	2300	3840	4170	5310	3070	3810	5430	5780	450	3740	2980	3510	3740	4010	8270	6860	3490	6210	7580	2.61691	0.00490004	2.70547	3.22e-06	-0.209521	0.748985	-0.0275007	0.901106	1.16361
LmxM.13.0780_S216	2790	2520	1780	2220	3110	3810	4540	3970	4130	4460	6510	8650	8380	9370	7100	3230	5290	5400	6170	5270	7220	7610	9080	8880	8100	8070	10100	11100	11100	18100	8340	6270	8140	8940	7120	13000	12200	10600	14900	12700	1.02356	0.0148455	0.965252	1.39e-05	0.506714	0.0370225	-0.0810751	0.549767	0.161499
LmxM.13.0810_S568*;T569*;S573*	35500	46900	18100	47300	64500	45400	39900	36600	33600	45400	37800	47800	41400	39100	50700	1510	62000	55600	61200	86300	44600	37200	46400	59200	47800	38100	44400	50400	61900	66000	49500	37700	46100	48500	50300	34800	42300	27300	53400	47200	-0.348334	0.745189	0.2214	0.153067	0.2464	0.169711	-0.0107552	0.939076	-0.356381
LmxM.13.0950_S377*;S405*;T406*;S407*	1110	1090	491	342	551	593	718	705	549	438	3510	479	946	294	405	356	820	647	461	422	2190	220	239	550	739	791	27.4108	496	245	760	325	794	545	278	912	643	431	414	447	203	-0.321448	0.597305	-0.124999	0.84972	-1.31268	0.250951	-0.0784851	0.913035	0.475656
LmxM.13.1040_T999*;T1006*;S1013*;T1014*;T1016*;T1017*;S1024*;S1025*	1833970	1512630	1383880	1253300	1232990	1602090	1632620	1322350	1302330	1243050	1683180	1462360	1362800	1263300	1283020	1792050	1503780	1324120	1293210	1223660	1682040	1441770	1302810	1262340	1243180	1592670	1412160	1312040	1272620	1143580	1741330	1382820	1372110	1312720	1282970	1413100	1414370	1333710	1252810	1221690	-0.0142487	0.917783	-0.0350824	0.760798	-0.0680562	0.534575	0.0332861	0.769096	-0.0148015
LmxM.13.1210_S318	33450	70280	9894.6	114770	46230	57660	5430	31720	24340	38040	4129	9679	13903	20663	8475.6	13819	364600	138400	279000	274500	143610	39370	161850	124750	80319.7	31570	27420	33985	43850	4950	76920	34620	120130	156240	60272	6980	26336	14710	7520	17300	1.75145	0.100132	1.99233	0.0102092	1.20723	0.0854152	-0.321164	0.528914	-0.83641
LmxM.13.1290_S832	3970	3200	524	3970	4820	5350	5120	3950	4350	5720	3920	6500	6160	6790	6130	8.82	2580	1520	2290	1870	2320	1210	3060	2470	2550	2810	3120	3280	3620	3200	1510	1140	1130	1820	940	714	907	668	647	1080	-1.94964	0.245894	-1.12738	0.00119891	-0.85873	0.00070649	-0.804619	0.0227141	-2.02118
LmxM.13.1330_S135*;S136*;S137*;S142*	1380	1720	103	2130	1760	1940	925	2010	955	1780	1150	2280	2940	4060	2910	10.3	3460	1750	3630	3850	2780	1120	3330	2880	2460	4000	4570	5440	5590	1890	3150	1000	2290	3220	2070	1680	3340	2880	3160	3700	-0.0144958	0.993487	0.716521	0.0809144	0.705611	0.110574	-0.122288	0.763741	-0.495041
LmxM.13.1350_T93*;S100*;S102*;S108*	18.9457	364	20.5337	1450	162	1810	11.3402	212	626	553	285	1100	2890	2750	1130	24.2647	4730	682	1580	2730	5410	289	2740	4230	2600	2430	3560	1900	2980	5.16067	2110	187	2320	5360	992	172	1510	394	50	840	2.66185	0.153792	2.98656	0.0508071	-0.695488	0.702373	-0.654998	0.538416	-1.17562
LmxM.13.1360_S680	6600	10900	40.3899	10900	7510	13700	4700	10600	7350	12500	8710	16300	17100	20000	16600	64.3	17900	11100	16700	13800	16600	9280	16700	17300	15900	15500	16300	20400	20000	9360	15100	6700	15700	17900	13800	6680	13900	10800	8000	12600	0.725956	0.729172	0.699262	0.0479634	0.0518987	0.853679	-0.170171	0.566522	-0.650952
LmxM.13.1470_S4237*;S4238*;S4239*;S4242*;S4243*;T4245*;S4247*;T4255*;T4257*	1530	5430	455	6070	764	7890	820	2910	735	3120	884	5500	5640	6970	4590	203	11800	2560	6190	7630	11600	1940	6540	8220	3710	11700	12900	10300	9810	1170	9770	1330	5620	9910	2660	786	5340	1620	616	2040	0.809254	0.52121	1.33997	0.0936043	0.869234	0.292908	-0.244258	0.722806	-2.20561
LmxM.13.1470_S5399	3010	3450	2770	2370	3200	3000	3760	2760	2410	3660	3860	4650	3750	3870	3270	1220	3150	2760	2580	1910	3410	3380	3150	3250	2140	3230	3990	4920	3570	4470	3140	2470	2550	3110	3000	3670	4320	1330	4830	3340	-0.412272	0.327535	-0.0242086	0.904675	0.0496868	0.770355	-0.0905095	0.600751	-0.314534
LmxM.13.1470_S5503	7950	9290	2600	4600	9220	9240	9700	7910	7510	10700	9010	11100	8630	10500	8520	80.5	9890	10700	9930	7360	11400	10500	11700	10800	11800	11900	12300	13300	13600	6610	10200	8380	10800	10400	11000	11300	12400	6630	12400	12000	-0.741881	0.58697	0.329497	0.0271071	0.236094	0.275658	-0.151408	0.183912	-0.0680514
LmxM.13.1470_T1931	647	1340	50.2962	1060	69.4	1980	285	777	396	1300	535	1990	2040	2760	2130	9.86291	3310	1480	3050	2810	2410	862	3010	2040	1900	3110	3570	2390	3690	135	2220	404	2490	3210	1350	395	1820	1720	1120	1010	1.40245	0.453503	1.3493	0.0419954	0.0100063	0.991739	-0.264892	0.657215	-0.648075
LmxM.13.1610_S135	13100	9160	11000	6270	8270	10700	13000	8150	8630	9460	10000	8580	7630	8020	6690	10100	10700	8200	11000	9390	10400	8400	9930	8600	910	10700	9340	12600	9640	11500	13000	10000	7500	8570	16700	12100	9330	7180	8950	10500	0.0838752	0.753547	-0.753802	0.255702	0.398142	0.0167996	0.872272	0.211285	-0.174781
LmxM.13.1610_S165	4470	10900	17.1423	7430	4510	12800	813	8180	4960	9240	7910	9280	12000	12200	9560	2690	15500	8840	14600	10800	16400	9680	12600	13200	267	13600	13500	14800	13200	4630	13500	5640	10900	13600	8260	5310	11200	7880	4760	8790	2.204	0.21183	0.170725	0.889903	0.138568	0.671675	0.745031	0.497022	-0.616453
LmxM.13.1610_S170*;S171*;S173*	6010	6120	4270	4780	6350	5870	6690	5230	3490	6870	5320	6290	5460	5750	5800	145	8180	7890	8360	6490	8810	7390	8190	7490	7790	7020	8170	7520	6540	7590	8920	6910	7240	8740	9620	6880	8000	6000	8010	7590	-0.646186	0.564291	0.531891	0.0193328	0.362586	0.00757835	0.0540441	0.675113	-0.0185314
LmxM.13.1610_S171	21669	22013	20171	17490.6	23333.6	24301	29270	22491.2	21536.3	27980	24408	27082	24040	28781	25837	18609	24526	23730	25115	23129.2	25810	22310	32475	25885.9	30435	27465	26013	32950	29624	37550.5	27219	19977.8	24831	26479	29285	23225	25438	22034	28864	28111	0.136006	0.428941	0.122377	0.403343	0.229605	0.0791837	-0.0985367	0.500798	-0.261981
LmxM.13.1610_S173	6410.15	6466.57	6045.46	5373.59	4320.01	6304.61	8046.29	6883.74	6111.13	7862	6635.3	7866.5	6859.42	7451.2	6136.8	7451	8075.9	8977.7	8961.06	8282	8648.91	7835.02	10714.8	8819.6	10591.9	7388.05	8844.4	10631.1	8833.5	906.78	9366.7	7259.46	9039.76	10329.2	10598	6871.6	9249.89	8144.92	9329	9860.8	0.556984	0.0459294	0.403066	0.017737	-0.311389	0.623741	-0.00230522	0.987537	0.619485
LmxM.13.1610_S607	4350	4930	4150	2780	3560	5180	6300	3880	4960	4590	4270	2120	3760	3760	8700	2990	3880	3550	2940	5830	4710	3790	4880	3900	5040	4580	4580	5130	3580	5730	5180	3930	3910	4130	8040	4380	4290	5420	4030	3410	-0.0638687	0.858159	-0.150298	0.382553	0.197474	0.563945	0.125257	0.575789	-0.131479
LmxM.13.1610_T114	6792	6617	8450	4418	5837	6229	9043	6605	3834	5372.81	6377	7335	5304	6223	3231.2	5975	8531	7086	6460	4305	6029	7720	8210	5857	4175.35	6608	6865	7990	4363.02	6105.63	7017	8199	6436	7052	5678.8	6382	7326	5044.96	5844.5	5221	0.00731738	0.981264	0.0572149	0.829074	0.19054	0.457471	0.133225	0.513316	-0.0847708
LmxM.14.0040_T92*;S99*;S101*	14000	14100	1030	15200	15100	13200	12900	13100	15300	19000	10600	13500	13500	16400	15400	219	35100	31600	34100	28700	29300	24300	31100	29700	33200	22300	27300	30300	29600	24400	22800	18400	27800	26500	29600	14500	21600	19800	20300	24000	0.469767	0.760762	1.01468	3.38e-05	0.954226	6.24e-05	-0.251001	0.122957	-0.428128
LmxM.14.0310_S13	153	288	275	209	0.0045	252	589	363	313	257	278	211	351	178	71.5	48.2733	538	488	718	17.9526	331	392	561	77.4	612	80.5	372	424	96.2	8.4	215	461	494	616	423	375	390	60.7	5.80971	32.2	2.76144	0.388058	-0.0659938	0.921122	-0.934924	0.409294	0.377516	0.569028	-0.525439
LmxM.14.0320_S602*;S605*;S607*	631	603	411	660	805	624	853	708	636	786	1060	1340	1110	1210	1070	649	732	891	896	453	821	635	1140	698	1070	1180	1380	1490	1490	290	1080	832	837	928	994	1910	1570	1320	1910	1610	0.209621	0.685878	0.247294	0.456375	-0.192254	0.711367	0.128855	0.662348	0.707461
LmxM.14.0570_T250*;S259*;S260*;S262*;S264*;T266*;T271*;S275*;S277*;T284*;T288*	275000	221000	267000	250000	233000	255000	220000	213000	243000	247000	199000	255000	246000	290000	268000	250000	250000	284000	291000	270000	212000	244000	218000	242000	255000	201000	272000	289000	280000	257000	179000	250000	236000	230000	297000	196000	274000	281000	257000	252000	0.11223	0.220314	-0.00870874	0.919598	0.0457714	0.727243	0.0103987	0.936726	-0.043655
LmxM.14.0750_S1167	3370	3540	2660	3040	3530	3490	3940	2620	2430	3900	2820	3290	2460	3190	2760	34.1	3300	2960	3840	2800	3010	2260	2770	2600	2970	2620	2250	3270	2950	2630	2620	2000	1830	2500	2570	1940	1800	1550	1920	1850	-1.31423	0.316988	-0.246095	0.225546	-0.0852211	0.636109	-0.247968	0.157344	-0.591921
LmxM.14.0870_T417*;T418*	9630	9900	8980	6840	9510	11200	13500	8420	4570	9380	11600	10500	8560	10400	7220	10200	14200	14200	13000	11200	14200	10600	13800	10200	10800	11700	12300	13500	9310	12400	14700	12000	12000	12200	13100	12600	12000	9360	11300	10100	0.485376	0.0521296	0.41359	0.157564	0.303694	0.0847131	0.112822	0.409577	-0.0947206
LmxM.14.0890_S606	10330	9228.6	4267.59	7079.5	7661.9	11116	11054.6	8315.3	6868.3	10123	8996	10882	9241	9825	10756	1670	8706	6489.2	7438	8036.88	7534	6756.9	10579.1	8187	8597	6215	8041	8879	8506	7195.02	7263	5400.8	3892	7031.8	5838	4426.6	5006.6	4340	4327.6	4239	-0.39364	0.450314	-0.181267	0.337482	-0.363145	0.0174535	-0.519294	0.0254277	-0.788798
LmxM.14.0890_S606*;S608*;S609*;T614*	26.7752	780	443	651	1120	753	962	1030	1020	1530	580	733	1070	1340	1180	22.4	339	623	696	790	468	483	838	619	947	262	390	684	894	24.5268	110	267	269	542	464	237	225	29.4408	428	248	-0.274962	0.841359	-0.678086	0.0846148	-1.77491	0.0900216	-1.16088	0.0517676	-0.640218
LmxM.14.0930_T369*;T371*;T372*;S375*;S377*;S378*;T380*;S381*	54.1	252	22.9133	582	51.1	2.95406	0.0475	83.8	162	83.8	43.9	334	213	738	264	52.6	5080	8.20975	586	1070	2390	8.84	1670	482	365	19000	34500	3630	2460	6.20862	2280	8.19199	416	6290	23.6	47.8	227	154	34	52.6	1.442	0.432957	5.04255	0.0645796	3.17321	0.169536	-0.485617	0.827753	-4.70715
LmxM.14.0930_T719	3100	13800	102	24600	129	22400	23.6	8650	1600	4300	665	13900	17700	27800	10000	12.5421	81000	7300	17100	28700	70300	3080	32800	44300	23200	82400	103000	38400	52500	252	51400	511	28800	65300	9830	570	12800	3580	602	2860	1.60761	0.544921	3.56477	0.0637636	1.31336	0.462697	-0.782001	0.582281	-3.30979
LmxM.14.0990_S227	122260	146904	8614.65	216520	174201	257442	135251	193211	188089	259969	231339	343508	357435	452674	332555	176931	506250	259614	326812	310828	510288	253931	353762	404009	366602	494440	512320	497670	520223	354202	350681	236353	402142	449294	378382	316021	375843	345761	320447	469144	1.73219	0.0605739	0.873462	0.00285428	0.488327	0.0203155	-0.0521644	0.81198	-0.382338
LmxM.14.1200_S85	10160	82714	14181	75724	595.8	128313	83256	5782	1199.6	5831	3110.41	69657	41661	40104	7838	25700	111168	37095.7	13841.9	143249	8150.84	67722	30456.2	33741.1	65222	241622	209461	170478	171368	335	221812	3771.9	90459	68296	5596	7286.5	34296.2	1620	3564	2827	1.72209	0.222678	1.284	0.332547	1.48954	0.441053	-0.0710171	0.953378	-3.37796
LmxM.14.1490_T738*;S740*;S744*;S745*	2630	2300	799	2680	2320	4370	3390	2660	4080	4980	3550	3100	3900	5490	4400	97.9	5120	3670	5110	5960	5020	3220	6040	5830	7900	3490	4030	6270	6210	1640	3650	3650	4310	4690	7090	3390	5290	3860	6310	6130	0.179738	0.876561	0.497917	0.0841479	-0.0414219	0.911724	-0.247158	0.377976	0.315184
LmxM.15.0040_T157*;S162*;S164*	1300	992	102	1470	1330	1360	1100	1360	1760	2100	940	1790	1400	2280	1630	472	2470	2070	3060	2040	1840	1770	2340	1750	1980	1840	1840	2410	2490	1660	1250	1100	1990	2260	1720	1190	2350	2120	1950	2250	1.17446	0.215338	0.362427	0.140607	0.38915	0.219609	-0.262378	0.297687	-0.0749376
LmxM.15.0060_S72	2110	5720	14.4	3650	7.95587	11500	523	5270	1260	3290	1370	10900	4330	7840	7550	5.86339	28500	2460	6400	5720	21700	2030	12600	8720	3860	73600	99500	20300	15700	62.7364	12400	1410	11000	28600	4520	1270	7690	3380	2180	2550	2.3084	0.419591	1.43032	0.143791	1.05154	0.578113	0.0824555	0.927377	-1.92803
LmxM.15.0110_S135*;S139*;S141*;T144*;S147*	1250	1360	231	2090	5260	2800	1730	3870	617	8540	3110	3440	3060	6260	2520	60.2	5270	6900	8270	2940	10100	6520	12100	7560	7960	1200	2940	5440	5800	8390	4100	7280	8860	4700	12300	7320	4930	8990	11200	5560	0.724789	0.622295	1.78463	0.0136386	0.170948	0.742752	-0.329826	0.320874	0.887017
LmxM.15.0200_S95	3300	3500	3640	3300	4130	4420	5680	4630	4130	5300	5590	5620	5850	6150	4570	0.273	5100	4550	5660	5080	6080	4590	6610	5630	6320	5170	6190	6620	5710	7160	5930	5630	6540	6640	7260	6980	6480	5870	7200	7590	-2.32384	0.395609	0.273438	0.101209	0.14915	0.297221	0.136267	0.337071	0.148859
LmxM.15.0320_S647	2640	2550	3540	2170	2730	3530	3760	2710	3170	2790	4980	4970	4620	4610	2320	3990	4970	4190	3200	2100	4650	3960	5290	4330	757	5380	5240	4320	3640	5470	5130	4570	5390	5110	3650	8180	6730	4010	6070	5640	0.396733	0.312585	0.00105789	0.998325	0.197502	0.432561	0.576785	0.271971	0.328004
LmxM.15.0320_S682	3690	5420	285	5080	4260	7630	4750	6130	4790	7600	4610	8910	8810	11800	9670	4.69	8970	6120	10100	8410	11700	5310	12300	10800	9680	12400	13800	14200	15100	8270	10200	5930	10100	13300	9440	7010	12300	10400	8580	10900	-0.499159	0.819478	0.660836	0.028175	0.575497	0.0546299	-0.0117495	0.96704	-0.37106
LmxM.15.0330_S96*;T101*;S103*;S104*;S111*;S112*	145	1300	14.4897	1230	98.9	1910	78.6	1290	464	695	462	1890	1670	2140	1380	35.2	4760	1570	2760	1420	3520	640	3740	3020	2410	2320	2740	2970	3040	4.17929	3080	200	2850	2660	1100	281	1830	460	282	454	2.31988	0.193507	1.98789	0.0443823	-0.833234	0.649118	-0.715489	0.405343	-0.597117
LmxM.15.0400_S205*;S207*;T209*;S210*;T212*;S215*	229	861	20.9142	738	6.1278	712	8.1553	201	133	331	145	917	1390	1470	865	41.8	3730	300	1600	1440	2530	615	3070	2380	637	3620	2920	3110	2610	8.86067	2670	163	1910	3600	550	45.8	1100	798	31.8974	490	2.49932	0.182335	3.42096	0.0137601	0.338753	0.843435	-0.427501	0.649567	-2.04813
LmxM.15.0400_S307	12490	13010	5480	8680	12320	13810	13950	11270	12710	15310	14100	14440	13010	14820	11070	14140	18740	14720	16000	12430	18440	17490	15130	16670	800.6	19930	16410	19390	18200	20920	18040	14170	15200	16680	24700	19640	16300	13680	17460	17360	0.605234	0.0626707	-0.539529	0.51741	0.494813	0.00150986	0.923896	0.288071	-0.172619
LmxM.15.0540_S282	1460	2240	7.41997	1770	12.5	1900	887	916	787	1900	989	1800	1560	2150	1710	10.6048	3590	1990	3750	2900	2270	737	2490	2740	2580	1460	1870	2260	2370	11.3394	1970	687	1660	1840	1710	556	1400	679	1560	1210	2.11673	0.380277	0.734652	0.127996	-1.18884	0.41705	-0.411732	0.36982	0.517783
LmxM.15.0630_S170	4780	3300	1530	3570	3570	5810	4760	2590	2810	5210	3450	4050	3950	4640	4170	899	5450	4490	5910	5660	5810	3920	5510	4920	5930	6180	5620	7530	6250	5410	4680	3370	4090	4950	4930	3420	5510	4080	4470	6380	0.251694	0.686066	0.360766	0.193347	0.609954	0.00143024	-0.243552	0.172704	-0.402373
LmxM.15.0660_T85*;S87*;S89*;S90*;T99*	208.888	193.8	39.7921	1260	4.49532	1216	73.966	111.958	217.903	60.2208	213	274.6	395	874	257.2	80.0261	10850	225.5	347.9	796	5420	55.6921	1141	1221	162.4	26330	39630	2800	5195	21.3609	3766	42.327	583	6670	122.728	17.8706	131.2	137.5	76.2131	125.9	2.50738	0.178605	1.80271	0.203032	3.18598	0.11257	0.0311296	0.985699	-5.32864
LmxM.15.0700_S317	25.6	516	23.5	214	9.96	212	41.7	271	91.1	175	231	714	472	354	513	4.91	815	141	371	637	1060	298	533	177	42	756	421	460	643	408	450	302	287	695	441	143	634	271	142	364	1.53097	0.374854	1.00686	0.30722	0.288383	0.563575	0.651133	0.449217	-0.983722
LmxM.15.0700_S408*;S410*;S413*;T415*;T419*;S421*	221	824	7.86029	904	28.3	1600	0.0764	353	16.2	105	92	1120	1250	2610	607	39.7545	6120	392	344	1240	7330	471	2560	2620	1260	5810	6650	2800	3340	1.14	4420	6.76	2650	5380	636	2.26	1000	150	17.2	130	2.02351	0.267689	5.71328	0.0360472	0.202679	0.932535	-1.35015	0.46099	-3.81034
LmxM.15.0730_T441*;T442*	16.1307	168	81.5	225	32.2369	32.4	34.5	102.444	243	644	570	92.4	410	852	674	25.553	657	490	701	8.29244	255	124	693	606	37.3	323	593	931	38.9957	7.10365	372	357	685	853	823	417	873	3.14559	61.3	951	0.979933	0.521979	0.957735	0.408456	-1.59434	0.274976	1.4021	0.12208	0.0868943
LmxM.15.0810_T9*;T10*;T12*;T13*;T14*;S16*;S17*;S19*	233.835	651.1	14.8533	956	38.7	1066.81	269.71	603.439	228.9	784.59	418.9	1516.1	1844.13	2119.4	721.3	35.06	2285.5	694.9	1520	264.5	1805	919.5	2020	1184.3	1440.7	2153.5	2288	2231.4	2345	15.396	2468.86	525.479	1732	2572.9	1101	632.62	2146.7	888.7	324.7	1342	1.61275	0.316199	1.50384	0.0135443	-0.434661	0.764097	0.0308236	0.948118	0.0811714
LmxM.15.1000_S115	6034.59	4970.7	3615.17	4082.3	5685.2	9102.58	9659.19	6790.42	7272.38	8412	10690.6	9193.75	8752.54	10197.5	5527.9	9199.7	11696.7	8305.68	11273.3	5723.5	12214.2	10943.3	13462.1	10660.4	9764	10557	11525.6	10678	8270	8919	11850.9	10536.2	13989.8	12480.5	11789.8	13378.3	9721.7	7908.78	9341.99	13798	0.903618	0.0148819	0.471682	0.00858974	0.196547	0.329115	0.0913224	0.474405	0.0936737
LmxM.15.1190_S105	1780	1840	2190	1730	2460	2410	2800	2080	2250	2650	2140	2320	2380	2640	2500	59.1	3610	3710	3580	3590	3320	2800	3930	3440	4050	3430	3170	4060	3570	5100	3700	2950	3520	3350	3900	3230	3630	3080	4020	4210	-0.317056	0.786912	0.520902	0.00988818	0.673086	0.00362417	-0.0040038	0.978275	-0.0790285
LmxM.15.1300_S1408	3750	3980	3480	2090	2360	4320	4640	2870	3800	4130	6410	4420	4060	3650	3670	3680	4630	3130	3580	2810	6820	3970	4190	4970	477	6320	6400	6270	3650	8360	5790	4240	4200	3860	5120	7380	6430	3750	5540	4940	0.213275	0.564978	-0.349436	0.595618	0.465667	0.0861537	0.584319	0.384745	-0.133627
LmxM.15.1300_S351	5710	5920	4880	7510	10800	8690	9340	8320	9960	12200	11400	13500	11900	14100	12900	8970	14600	12100	14000	12100	12500	12300	14700	13900	9450	11100	12900	13900	11500	13800	9250	10500	13900	14300	12100	11700	13000	8800	14300	12500	0.865298	0.013393	0.371039	0.0418304	-0.0153407	0.890285	-0.0691704	0.687407	-0.0801558
LmxM.15.1310_T311*;S314*;S316*;S318*;T324*;T327*;S329*	154	698	47.6	1970	75.4	1650	28.1	420	18.8685	24.6	217	1160	1790	2880	736	56.8	5550	204	1930	1980	4710	34.1	3430	4300	373	7090	8900	4530	5250	17.4	3910	27.2	2510	6450	468	31.1	1270	244	16.9	432	1.66739	0.297599	3.31537	0.0893438	0.954591	0.582965	-0.0265899	0.988767	-3.70031
LmxM.15.1310_T409*;S410*;T412*;S415*;T426*	24.8524	59.6	30.2746	227	44.1	482	23.6205	56.5	47.8745	15.5883	18.7	415	174	367	120	32.0103	2650	55	97.4	1580	1910	35.8	578	839	153	4810	6250	966	1050	26.3	954	13.2995	548	3430	49.4	51.0396	207	74.9	13.1	34.8	2.12866	0.157104	2.6735	0.0610953	2.74382	0.104794	-0.421294	0.805413	-4.21681
LmxM.15.1320_S241	2350	5890	41.9	10000	7350	9610	2420	7550	11000	13700	4360	11300	11700	13100	9000	60.5	18200	13900	17600	15600	14400	9050	19500	12300	12300	10900	11000	10200	12400	7210	4290	5610	16400	14300	12000	3080	9770	7820	5140	11100	1.32465	0.524187	0.772187	0.108477	0.137203	0.654894	-0.500996	0.237208	-0.605148
LmxM.15.1320_S399	4140	3560	4260	2880	4760	5280	5940	4720	4590	4580	5090	6440	4940	6730	6380	636	4530	4310	4820	3980	5210	4010	7050	5470	6770	5320	5200	7300	6640	7120	4840	4570	5040	5690	6200	4870	5340	5340	6830	6930	-0.370659	0.546826	0.161915	0.385446	0.0914989	0.571559	-0.0943767	0.60451	-0.107711
LmxM.15.1320_T352*;S353*;T355*;S357*;T361*	3040	3770	2640	2380	3450	4040	4930	4310	3730	4930	4130	4730	3960	5070	4630	45.6	4520	3800	4480	3740	4450	5360	6020	5620	7380	4810	5780	6730	5470	4740	6140	4360	5670	6690	6760	4260	5500	4000	5270	5260	-0.848539	0.508131	0.38312	0.0415837	0.283532	0.0756239	0.0409904	0.81946	-0.180198
LmxM.15.1350_S143*;T144*;S145*;S152*;S154*;T156*	775	469	745	91.2	898	880	1000	903	508	840	1030	1210	1260	1020	590	1010	822	671	499	770	959	1160	1040	565	1700	1100	1390	1550	886	1620	699	1270	924	875	391	1250	1080	2330	1510	1730	0.654157	0.395557	0.342487	0.377133	0.36956	0.331498	-0.397083	0.366322	0.254476
LmxM.15.1481_S41	2780	2700	2950	1810	5230	3720	4720	2380	3150	3070	3520	3320	3670	4430	3140	332	3930	3030	2820	4400	3820	3600	3800	4220	3360	4030	3490	3220	4270	7550	3730	3530	2770	2670	3000	4700	3710	3130	4590	3660	-0.419052	0.581793	0.174926	0.380216	0.258234	0.304516	-0.268548	0.0815021	-0.13424
LmxM.15.1481_T76	158	803	239	957	151	149	119	1080	5.11223	312	525	1430	972	2080	518	862	331	207	1130	328	661	805	1200	74.4	2030	1150	181	418	307	1170	197	167	1310	740	2160	156	1320	267	324	1220	0.464139	0.589047	2.3249	0.133843	-0.93059	0.211172	-0.0970721	0.927779	-0.104815
LmxM.16.0170_S2790	31.0207	20.3329	15.6298	39.7	11.4069	31.6	3.9131	28.2295	38.2	16.7897	28.2843	34.3	36.4	259	40.1	13.2711	638	22.1928	163	184	160	32.4622	84.9	283	82.2	976	1480	124	553	30.5	43.3	56.6023	113	911	39.8	15.7359	11.7	43.2	9.16091	44.1	2.06038	0.0918465	2.43235	0.0182596	2.60158	0.0508691	-0.00615366	0.995184	-3.96852
LmxM.16.0170_T1746*;S1748*;T1755*;S1758*;T1759*;S1762*	1420	1300	3170	2000	2720	1390	2130	1640	2380	3280	2140	3010	2720	2970	2640	4.25	3460	4070	4660	3970	1950	2900	2800	2910	2110	1980	2710	3110	2720	3790	1490	1570	2400	2670	2520	2230	3430	482	3550	2670	-0.969109	0.613293	0.271785	0.32164	0.0649061	0.767025	-0.272768	0.265389	-0.459899
LmxM.16.0170_T2741*;S2745*;T2750*;T2753*	1151.1	1832.3	104.845	1309.61	1257.9	1851	1068.9	1393.8	815.874	1958.3	1183	2522	1885.5	2613	2189	405.569	1983	2160.1	2414.9	1863.7	2275	1764	3191	1957	2083	1813.4	2623.5	2531.1	2778	112.3	2176.8	1294.7	1963	2231.5	1936	1163.4	2627.4	1795	1279	1768	0.884755	0.349033	0.713311	0.0369241	-0.619703	0.48903	-0.225411	0.338641	0.344734
LmxM.16.0260_S481	93615	100003	34907.5	95006	112055	128751	145302	130109	124816	154154	159170	193650	195860	218220	187000	141060	176020	168422	206500	164690	226590	196968	261890	246750	227560	223750	229880	272420	279410	273270	230160	190827	238000	246110	240340	281820	263210	238480	283130	323320	1.07065	0.00529035	0.761754	1.7e-05	0.42373	0.00223387	-0.0172119	0.868602	0.119594
LmxM.16.0300_S204*;T208*;T209*	181	795	8.78329	3610	11.2	2150	92.0734	329	8.71177	292	91.5	1140	1730	3710	625	5.35	13900	294	689	54	12500	52.5	2780	5930	174	17500	20300	6260	7070	6.76716	10400	56.6	2420	8040	226	16.7578	1360	14.9799	4.67	57.9	0.798526	0.743549	2.69439	0.175135	1.59805	0.476179	0.0918922	0.963417	-6.02045
LmxM.16.0340_S161*;S163*;S167*;T169*	11.9	51.5	5.11764	160	152	65.5655	31.0551	32	108	362	48.3	135	219	244	26.5998	17.5	61.4	106	234	270	176	31.779	7.81	286	19.4242	86.5	47.2	109	229	14.5387	32.5	52.5	134	349	40.2342	48	13.3437	434	455	432	1.31197	0.307237	-0.678389	0.570562	-0.529015	0.587364	0.745145	0.532148	1.04093
LmxM.16.0560_S524*;T525*;S526*;T531*;S533*;S537*;T540*	373	1070	33.2	943	1200	1480	1360	1430	1560	1810	1240	1690	1300	2420	1930	13.5459	2570	2240	2800	2280	1620	2180	2920	2210	2450	1570	1760	2240	2900	41.2	1710	1170	2790	2130	2630	1690	2140	952	3030	2660	1.01064	0.563811	0.556073	0.0220625	-0.820961	0.466793	-0.167286	0.553652	1.04595
LmxM.16.0690_S15	1050	906	253	814	1150	1650	1450	1420	1030	1680	2050	2030	2130	2690	2140	251	3190	2300	2830	2490	3220	1940	3160	2240	2250	3210	2210	3190	2760	106	2720	2000	2730	3190	2780	2650	3520	2330	2620	3100	1.1696	0.186757	0.81619	0.00513676	-0.589239	0.524616	0.0809367	0.693035	0.94735
LmxM.16.0690_S27	17.4282	10.9782	13.1818	14.7226	8.51	4.52	150	37.1829	93.4	390	139	10.8802	87.9	286	150	7.04767	52.8	141	192	8.32868	24.2556	228	168	119	31.0706	8.65	30.5	361	186	7.402	103	6.64826	61.2	256	178	111	32.2	249	24	497	1.61054	0.15444	0.380671	0.764087	-1.08854	0.438725	-0.169415	0.882937	1.26782
LmxM.16.0770_T556	4670	8110	36.9	845	40.5	9030	6230	8550	1780	9210	8630	12300	10000	10500	1420	34.4	12300	8650	12000	82.9	11100	9890	13200	699	1130	12000	13600	11800	947	8.625	11800	8290	13400	14900	13300	7170	12500	12000	189	11400	1.25007	0.603073	-0.55687	0.559337	-1.99494	0.330075	1.56525	0.0959812	1.44056
LmxM.16.0780_S1113	6250	3700	2270	2320	5850	7670	8480	4570	6170	11700	8280	9840	8790	13100	11300	281	8870	7240	4880	7230	10700	12600	15500	14200	17200	14700	13200	23800	19400	20100	14700	10300	10800	16300	16400	11800	14600	13100	16900	18400	-0.0324385	0.97314	0.91441	0.00414792	0.817262	0.00189685	-0.0447085	0.816279	-0.271903
LmxM.16.0780_S2404*;S2406*;S2408*;T2409*;S2418*;S2423*;T2425*	999	1900	24.4918	1600	1.50083	2840	551	3600	1410	2550	1180	2170	2560	2090	2920	3.00608	4500	2800	2730	469	4760	4010	4980	4160	2630	4840	4980	6460	4230	17.1712	6660	2840	4050	4280	3720	1600	4470	2540	412	2790	1.75259	0.520305	1.13643	0.0392927	-0.364523	0.816404	0.0459785	0.858974	0.176935
LmxM.16.0780_S2418	184	1380	40.2549	449	10.8338	254	64.4486	50.7787	218	362	62.8	33.9337	426	278	300	25.2052	3100	790	1570	113	829	233	1640	1230	1110	745	1240	1270	1360	19.7453	728	277	882	454	666	12.1302	416	134	76.5	22.5513	1.5566	0.382371	2.53735	0.00823618	1.74017	0.217397	-0.601517	0.330749	-2.94422
LmxM.16.0780_S2905*;T2906*;T2908*;S2912*;T2919*	19.4472	157	3.41505	232	392	1030	251	691	891	607	1610	1390	1220	970	1090	2.17	1200	525	1330	613	1210	1470	1360	1780	65.6	1290	1170	1100	1430	171	1180	1120	1060	1050	1210	1320	1720	120	1310	1310	2.03979	0.340363	0.309544	0.741664	-0.565989	0.37735	0.53112	0.547241	0.040744
LmxM.16.0780_S5306	9440	2380	1770	499	669	4250	2810	1270	1140	236	3050	1430	1200	969	532	86.9	900	1900	973	886	2410	1780	804	633	477	1700	803	1150	805	100	2920	276	486	497	502	3320	1020	1450	696	406	-1.33906	0.232782	-0.394048	0.627864	-0.88323	0.301092	-0.682741	0.359879	0.691349
LmxM.16.0780_T3100*;T3101*;S3107*;T3109*;T3110*	18200	18500	9280	13600	21400	18100	21300	17600	17000	19100	17700	20400	16100	20300	17100	146	26300	24800	19100	28100	24700	25600	22200	26900	22400	23400	22400	27700	28300	22300	23800	18800	19400	24100	24500	18100	18300	12900	24300	20500	-0.830644	0.559376	0.388159	0.00484696	0.436577	0.00366529	-0.144551	0.237163	-0.421191
LmxM.16.0780_T4190*;S4196*;S4199*;S4202*;S4203*	1740	2550	2000	1830	2080	2020	3030	2560	2770	3130	4050	4430	3830	4810	3400	55.3	3690	3520	3950	3600	4440	4230	5200	4360	4600	4100	4460	7390	5190	452	3930	3370	3910	5150	5070	5290	4980	4100	5390	5820	-0.345109	0.77267	0.769965	0.000660187	-0.365155	0.597877	-0.106937	0.48961	0.683594
LmxM.16.0800_T402	2440	2000	2870	2850	4350	2110	2850	2630	3130	3690	3480	3890	3990	4880	3780	2990	2870	3350	3870	3290	3320	3580	3940	4650	2600	2950	4220	5410	4130	6210	3680	3540	3400	5630	3920	5200	5250	4380	5500	5080	0.215174	0.556006	0.326406	0.149054	0.158762	0.471173	0.15758	0.444136	0.19034
LmxM.16.0820_T455*;S458*;S465*;S466*;S470*	17200	33000	77.4	46600	20200	45100	3900	35700	406	36100	21700	36500	41400	43000	28700	9770	88400	40800	57200	43200	74200	40400	43700	77100	19700	54400	70100	61900	56500	14000	61700	19100	48500	57800	34900	19400	48900	13400	12700	25600	2.208	0.208928	2.21562	0.103981	0.441206	0.329333	-0.157442	0.727769	-1.09951
LmxM.16.0850_S351*;S354*;T355*;S361*	5660	4880	1870	4070	3120	5690	5240	4520	2670	6000	4030	4700	4360	5620	5410	93.1	7790	6310	8000	3110	6100	4070	6180	2890	3750	4920	5330	5010	3060	2650	6150	3690	5150	6270	3730	3010	4190	3610	2370	5300	-0.505239	0.678139	-0.0753431	0.798873	-0.247368	0.310984	0.143403	0.596699	-0.179507
LmxM.16.0850_S454	71.9	59.7	8.60194	355	10.0099	7.83401	8.02724	111	32.5	82.3	26.2	25.3	210	347	56.3	1.08927	226	6.64245	227	348	478	15	247	339	32.8	425	648	278	244	25.4245	312	5.80815	173	504	120	10.4571	62.2	12.6229	50.7	138	-0.00450325	0.998097	2.00853	0.137682	1.48967	0.209769	-0.010922	0.994086	-2.60267
LmxM.16.0870_T85	1160	1630	966	994	1460	2260	2680	2690	1870	3300	2650	3220	2720	3310	3410	20.5	2430	2500	2810	2170	3170	3120	4160	3420	3850	2790	2860	3510	4080	3760	3720	2970	3600	3680	4930	3400	3720	3220	4710	4100	-0.360692	0.791724	0.48596	0.0263819	0.142758	0.43143	0.0827177	0.616681	0.174439
LmxM.16.0890_S317	10640	9600	10740	6800	9730	13960	16060	12270	12590	13350	16920	15640	15620	14700	10840	8383	14520	12580	12710	10650	17120	15280	16880	15440	14050	16880	15740	17830	13110	17930	16680	14540	15750	15590	15760	24230	17530	13890	16990	17900	0.302763	0.246569	0.210172	0.0998926	0.151511	0.322376	-0.00589964	0.950535	0.137642
LmxM.16.0970_S419	2670	3940	112	4610	3100	4450	2050	3410	2180	3480	2490	4770	5250	6050	4340	49.2	8980	5420	7110	7020	6730	3530	6930	6580	5580	6140	6280	6870	6870	3340	6240	3200	6160	7090	4720	3160	5360	4120	3480	4630	0.565498	0.736269	0.935773	0.00658704	0.378478	0.215324	-0.110872	0.68441	-0.486914
LmxM.16.1090_S463	885	838	363.535	632.668	1044.25	1046	1039.8	684.8	716.6	1051	1120	1532	1311	1599	943	405	1172	1368	1627	1116.4	1295	1107.1	1480	1360	1514	1376	1721	1617.3	1563.5	1992.54	1262.1	947.1	1136	1393	1279.5	1209.3	1212	1091.2	1740	1721	0.545436	0.374439	0.592272	0.047151	0.362925	0.222001	-0.170431	0.444888	-0.263379
LmxM.16.1090_T1296	506	298	36.1016	237	21.7	953	795	388	372	717	1280	1390	1470	1120	1060	149	400	587	768	341	800	981	1290	1050	538	1430	2450	2470	2250	13.9263	1140	1020	1310	1420	1500	870	1480	1120	1490	1490	1.67086	0.136288	0.573342	0.204521	-0.703485	0.617605	0.500838	0.126415	0.712325
LmxM.16.1190_S215	3080	4290	9.84859	5530	5310	5370	4000	5720	6620	7240	5920	8840	9750	11100	8110	8.72	7850	7880	10500	7230	7490	7270	10100	9850	8560	8180	8640	11300	12800	11200	6610	5630	9130	8990	8860	9210	11100	8680	9840	11100	0.684343	0.785765	0.595436	0.00937307	0.263529	0.207999	-0.155382	0.402439	-0.0480703
LmxM.16.1220_S351	187	853	31.4458	524	455	997	630	560	215	844	737	1260	909	966	651	1680	2290	652	1030	887	2640	1030	1820	1320	2200	2080	3730	1580	1100	254	2070	725	1280	1420	600	690	1090	1530	418	558	2.18082	0.043195	1.56297	0.00786243	0.53795	0.444034	-0.626882	0.158168	-0.73473
LmxM.16.1240_S139	2000	1590	77.1	1870	1590	2360	1690	1870	1840	2570	2210	3470	3420	4320	3890	144	4120	3920	4880	4290	3790	2920	5200	5450	5360	4050	4660	6260	6240	2260	4590	2990	4650	5410	4980	3450	4650	4380	4890	5510	1.21231	0.363257	1.11497	0.000576524	0.383701	0.243349	0.00649552	0.978017	0.0368723
LmxM.16.1240_S638	1250	1410	562	1130	1100	1250	1290	1130	1060	1470	1100	1590	1670	2060	1880	85.5084	2060	1810	2340	2090	1790	1540	2540	2140	2080	2190	2330	2740	2790	2140	2070	1310	2020	2530	2110	1700	2140	1870	2470	2330	0.0681528	0.944311	0.691282	0.0088962	0.576711	0.0377229	-0.0183959	0.935713	-0.218458
LmxM.16.1240_T641	834	853	438	752	16.6	909	1020	497	204	1180	924	1370	1230	1840	1670	3.15	1770	1540	1840	1380	1820	969	1990	1780	1470	1620	2000	2360	2490	46.9	1730	1340	1830	2190	1610	1770	2050	1880	2030	2170	0.49735	0.807035	1.27426	0.0305186	-0.484339	0.655704	0.140774	0.583439	1.01452
LmxM.16.1260_S1331*;S1334*;S1335*;S1341*;S1342*	1310	1600	129	1560	162	3040	1020	269	776	1690	1290	1090	2550	2480	2520	228	4210	1580	2780	928	4290	1250	3170	1620	2730	3710	3510	3640	3290	279	3290	898	3320	3420	1740	965	2230	1170	391	1660	1.16789	0.308607	1.22056	0.0802925	0.191459	0.799919	-0.0730283	0.879979	-0.946935
LmxM.16.1260_S810	61.7	458	18.9247	786	30.5618	1630	29.9994	559	117	371	136	1530	1800	1780	1210	27.3385	3750	316	1380	21.4817	3640	405	2160	460	32.5	4410	4620	1600	118	28.889	1620	276	1750	3660	535	77.4	946	751	3.40284	327	1.24483	0.492212	1.06526	0.477082	-0.571965	0.716962	1.00166	0.450231	-2.16533
LmxM.16.1300_T223*;S224*;S225*	510	380	21.5	27.8	15.7817	364	381	235	252	802	383	683	589	896	669	7.29	549	549	974	470	953	637	1020	840	676	632	778	1090	843	22.5	311	520	992	904	874	1000	951	737	1200	821	1.82077	0.28689	1.14765	0.0285424	-0.636704	0.554181	-0.294391	0.486977	1.21718
LmxM.16.1385_T224*;S226*;S230*;T231*	57.1	131	24.2909	165	4.7017	212	85.2	73.5	32.9	176	221	50.4	160	351	30.5	9.72176	153	215	6.32	7.78422	46.8	170	297	6.36426	4.99614	365	28.9	228	226	31.3376	157	36.8	104	410	109	65.5	192	151	2.62012	170	-0.632683	0.663803	-1.33537	0.311663	-0.032721	0.975259	1.69628	0.216645	-0.866366
LmxM.16.1425partial_S151	395	775	853	422	361	127	437	259	246	339	170	409	195	102	74.3	681	1080	1110	655	41.6	389	677	417	379	154	291	359	187	178	288	469	491	407	360	132	639	456	10.9	55.4	195	-0.167717	0.865114	0.483749	0.413336	0.656975	0.297104	-0.105045	0.855873	-0.973461
LmxM.16.1470_S1027;T1031	998	648	1860	2200	3870	7440	2760	2690	2400	5130	2690	5930	4640	6070	2310	96.5	4150	3090	3830	6770	3940	1250	5350	765	4910	2390	2680	1640	4050	4150	348	672	2900	4770	3990	268	3610	3600	4300	3770	0.329515	0.779613	-0.556131	0.376902	-0.511076	0.198257	-0.587759	0.517565	-0.328954
LmxM.16.1470_S1039	322	423	325	211	270	305	456	218	333	345	558	368	285	347	351	646	656	701	478	463	581	385	438	368	11.0956	701	1010	582	284	241	330	446	285	549	502	493	579	213	362	400	0.940861	0.104936	-0.624439	0.565384	0.39686	0.48432	0.970574	0.376677	-0.335929
LmxM.16.1470_T1031	17750	16630	14380	11380	14450	20120	22730	16510	9540	18600	25450	26350	20800	21840	16790	16930	20100	16560	18700	15580	21460	19630	21650	19930	15979.3	22070	20510	24560	15420	20870	22990	18640	18550	15810	16910	22800	23260	15549	19590	17220	0.246795	0.225572	0.223258	0.342511	-0.103134	0.538044	-0.0901363	0.509391	-0.0726098
LmxM.16.1470_T649	516	608	691	552	800	1020	1350	1150	976	1450	1010	1400	985	1390	1350	0.337	1220	1340	1200	775	1580	1080	2220	1960	2430	1140	1740	1840	1830	1030	1010	1280	1900	1730	1260	1510	1470	729	1690	1170	-1.50914	0.50725	0.601831	0.0547164	0.279259	0.397588	-0.350526	0.250176	-0.220886
LmxM.16.1520_S1060	633	439	305	657	8.38694	895	908	186	688	1040	359	445	625	578	174	50	511	615	384	49.7	623	313	1270	157	14.9894	435	484	783	831	25.818	556	548	618	732	172	525	360	379	216	460	-0.127817	0.929525	-1.50717	0.21252	-0.301094	0.765486	1.06924	0.361075	0.201769
LmxM.17.0010_S556	279	274	154	165	28.5969	289	209	29.3675	93.5	394	199	5.35687	275	288	152	23.5	450	509	593	5.79849	188	234	403	102.584	106	182	121	227	5.965	15.4096	304	254	361	455	147	159	226	108	15.1	178	-0.317118	0.832331	0.31216	0.709405	-0.960734	0.522155	0.654737	0.272169	0.900935
LmxM.17.0010_T541	55430	57600	26720	35380	58970	62180	69500	56790	46030	65000	63630	79850	67140	80750	60270	1360	81600	80300	75300	64220	80220	79800	80800	81100	77260	76100	74590	80090	84530	72260	84200	68540	84400	75760	83220	81200	80000	58230	82150	83220	-0.40925	0.713618	0.428403	0.00388589	0.148417	0.185712	-0.0155507	0.853711	-0.0205457
LmxM.17.0010_T541*;S543*;T544*	334	400	101	111	846	331	325	361	312	1100	885	909	1130	1260	1020	53700	766	1060	1110	161	1460	1000	780	639	748	660	755	700	631	425	1150	1060	766	3150	1670	1340	1200	1630	1050	1810	2.51725	0.112039	1.07038	0.0492455	-0.728531	0.0744556	0.63476	0.163838	1.14695
LmxM.17.0240_S19	2040	2940	28.7297	1860	2250	3030	2240	2510	1780	2760	2670	3350	2410	3150	2980	529	3990	2880	4060	3030	3560	2590	4060	3150	3790	2710	2670	3870	3370	1700	3790	2230	2680	2510	3220	1510	2540	1990	1860	2870	1.33926	0.330445	0.483362	0.0355239	-0.0669897	0.787262	-0.257527	0.204571	-0.39545
LmxM.17.0240_T223	3110	2810	749	2740	3040	3310	3720	1430	2880	5120	2390	3490	2620	3520	3300	7.75649	5920	6510	7080	4570	3210	3860	5130	4630	4700	2670	3060	5500	2820	2860	2770	3480	4500	5550	6390	3050	3640	3010	4230	4370	-0.49899	0.789711	0.482689	0.155935	0.102733	0.67852	0.0306792	0.903246	0.153858
LmxM.17.0240_T89*;T94*;S95*;T96*;T98*	389	327	104	15.8	2.09184	318	438	165	305	225	469	578	414	303	60.9	275	323	307	490	1.1	84	435	377	586	11.5106	504	308	582	222	418	195	182	148	332	5.07	515	352	9.04	708	374	1.01422	0.633074	-0.817037	0.459108	0.403463	0.578618	-0.67873	0.648666	-0.854407
LmxM.17.0260_T349	2050	1940	1930	1490	2490	2480	3230	2380	1700	2840	2990	3160	2420	2530	2190	61.8	3040	2810	2830	2250	3040	2730	3130	2850	3410	2770	2720	3620	2970	3390	3340	3130	3220	3100	3480	3390	2830	2000	3140	3290	-0.616524	0.575984	0.291121	0.163406	0.223217	0.240729	0.104912	0.380788	-0.0940582
LmxM.17.0370_S275	12000	11700	10500	8910	11800	12500	15800	12000	11500	16400	13500	15500	13700	15100	12400	2690	10800	8820	11500	9020	10300	9920	11800	11300	12100	10500	8910	13000	9170	12500	11200	9420	10500	12400	12200	9420	10600	8610	10300	11700	-0.508765	0.237347	-0.287809	0.0654498	-0.388994	0.0177113	0.00474705	0.967759	-0.0856438
LmxM.17.0410_T68*;S70*;S76*	10200	9090	16700	10500	12800	12700	17000	11000	15100	12400	14800	15300	13400	14700	8400	16200	20100	19700	17100	10700	17000	16800	18000	14700	3800	12900	13700	12200	13100	17900	12200	16000	18800	13600	13700	16200	14800	12000	15600	14700	0.499138	0.0844176	-0.126175	0.763755	0.0864631	0.652277	0.250318	0.557	0.0768066
LmxM.17.0430_S217	24.7	1420	1170	869	1460	1590	2250	1230	1240	1900	1650	976	1390	1480	717	122	2580	2250	2300	1780	2850	2610	2860	2540	1820	2910	2190	2970	1690	7540	4250	2480	2530	2860	2530	2140	2170	68.3	2350	2580	1.15986	0.410901	0.649169	0.0205332	1.33317	0.0118927	0.19446	0.360499	-1.39413
LmxM.17.0430_S836*;S840*;T842*;S843*;T845*	552	754	190	716	808	916	959	758	468	1080	911	1010	919	1080	1110	154.654	1580	1360	1530	988	1490	1210	1710	1320	1540	1190	1570	1460	1560	26.7	1090	591	1060	1270	1230	577	573	140	580	546	0.691372	0.412873	0.843776	0.0186102	-0.631476	0.579343	-0.510935	0.092794	-0.590875
LmxM.17.0450_S124	3920	3750	1720	3330	4230	5120	5160	4160	4360	5150	4660	5200	5140	6500	5810	2020	4710	3930	4630	4490	4760	4280	5260	5490	5500	5090	4810	5770	6590	6240	4900	3480	4000	4510	5500	4240	5240	4320	5820	5390	0.225201	0.599181	0.0781748	0.574096	0.0609021	0.679356	-0.187089	0.247346	-0.189626
LmxM.17.0450_S829*;S831*;S832*;T834*;S841*;T844*;S845*	645	355	5.5674	777	70.4	1820	668	836	1380	2510	495	2260	1920	2570	1920	98.6	2410	1730	2700	709	1810	968	3910	909	2240	2080	2220	2660	3190	43.7	535	884	2660	3160	2440	880	2160	2050	2180	3280	2.69243	0.110883	0.39726	0.44934	-0.52598	0.662253	-0.104825	0.865818	0.80487
LmxM.17.0480_S144	9818.24	20887	324.192	24584	10062	25851	3540.03	13599	11642	17210	9308.46	20981	22675	28850	20510	659.384	50056	19441	27000	31453	45880	14270	32620	33180	24581.1	32582	38280	25738	31352	7909.44	28512	9228	26580	27420	16719	7074.7	16270	7354.27	6690	11576	1.01006	0.508541	1.22527	0.0378366	0.320614	0.499341	-0.488351	0.242658	-1.38479
LmxM.17.0480_T148	1760	1420	206	2600	16.025	3920	622	1340	2720	3830	1710	507	3430	5250	4300	25.0882	7580	3290	4210	4450	5790	2810	5900	4600	5340	5300	5800	3550	5780	52.2	1770	1070	5360	3410	4240	675	4000	2120	1020	3600	1.81878	0.364254	1.22286	0.0369734	-0.205558	0.88149	-0.801179	0.101623	-0.129508
LmxM.17.0480_T220	1970	1060	1780	1100	1420	1150	1440	777	711	1170	1350	1460	1410	1710	832	1.16	2280	1590	2530	1310	980	1120	2160	994	250	1680	1690	1880	1110	1880	1010	1190	1350	1430	1210	1220	2070	35.3	1410	2290	-1.74049	0.405471	-0.172284	0.757169	0.298847	0.356842	0.450519	0.401517	-1.05483
LmxM.17.0500_S1041	4420	4670	2090	4020	5750	5980	5680	4540	3710	6110	6830	8540	7030	8170	7090	2730	7700	5870	7410	4660	7890	5440	8000	7410	8280	7300	6510	8620	8470	5370	7130	5460	6410	7250	7500	7350	8240	5130	8950	8890	0.419039	0.344784	0.518283	0.0198451	-0.0700484	0.660789	-0.126947	0.42367	0.0815785
LmxM.17.0500_S1044	1520.16	1764.88	265.406	1608.98	1258.4	3105.5	2108.78	1655.7	1152.7	2501.82	2366	2889.2	2861.2	3352.8	2970	3410.3	3385.9	2395.08	2755.29	2335	4154.4	1780.79	2714.8	3283	2791	4220	3895.3	4746.4	4225	94.91	3709.15	1957.92	2696.9	3666.1	2893.99	2114.04	3184.14	2594.4	2502.6	2690.87	1.38947	0.0426777	0.511425	0.135156	-0.52762	0.615947	0.0350438	0.895505	0.382068
LmxM.17.0500_T187	279	186	233	111	13.3591	261	439	7.02959	69.1	350	566	48.3	392	606	333	30.8	316	297	276	0.353	171	358	430	153	124	232	342	493	0.804	12.2963	420	375	334	336	369	557	582	10.5146	32.2	541	-1.19848	0.549588	0.93604	0.426976	-2.48983	0.194645	0.741409	0.159187	1.4525
LmxM.17.0550_S135	17800	17900	9170	13800	19400	19000	21500	17800	18700	23400	19900	25600	22500	22100	20600	2510	24900	23800	25400	21600	22000	23100	27000	25000	27800	22000	24100	27400	24200	34600	24100	22200	23400	28200	24800	20800	26000	20900	24500	25100	0.0122342	0.985103	0.316722	0.0237192	0.244193	0.102615	-0.0246464	0.819966	-0.161485
LmxM.17.0650_S259	11.6278	36.9	0.901	39.7	13.5266	46.5	9.85807	6.6055	6.33248	19.1214	11.0565	12.2826	46	105	64.3	6.33097	4780	578	1640	2510	3060	304	2070	2190	961	4250	4740	1690	2300	97.8	2130	265	1910	3720	836	17.9009	823	624	235	302	5.67393	0.0130222	6.67275	1.42e-05	5.4872	0.000998007	-0.0546954	0.949158	-2.70377
LmxM.17.0733_S273	118	311	81.9	215	17.8974	276	633	63.4	224	397	310	494	554	757	406	3.45526	530	489	329	44.1184	409	614	1140	314	130.147	363	581	870	741	25.2016	786	623	537	999	533	252	627	462	141	508	0.033702	0.982668	0.714028	0.385058	-0.585571	0.557004	0.71622	0.247785	0.121944
LmxM.17.0733_T42*;T43*;T47*;T48*;S54*	2520	2650	160	2210	3800	4350	3850	3610	2480	4260	5640	6830	6100	6670	7390	3260	4630	3910	4440	2940	4320	4820	5940	6040	7240	4750	6360	6970	6530	287	4810	4770	6030	7940	7330	4230	5350	5180	4280	4390	1.28476	0.152747	0.6164	0.0132945	-0.975067	0.262153	0.114814	0.583656	0.496132
LmxM.17.0790_S438	192	224	179	27.6	23.5875	346	111	25.8	148	256	510	122	504	818	212	14.3921	262	571	497	61.7664	397	262	753	15.7958	3.42934	367	856	998	12.487	17.0689	553	592	657	646	131	518	862	27.2	24.0666	866	0.74423	0.561449	-0.629094	0.690694	-1.26932	0.386443	2.41337	0.135448	0.384282
LmxM.17.0840_S358	176000	133000	134000	127000	126000	160000	147000	126000	127000	142000	146000	138000	127000	132000	143000	172000	141000	136000	133000	133000	151000	131000	130000	141000	130000	128000	135000	134000	135000	128000	148000	132000	130000	138000	139000	134000	141000	141000	132000	139000	0.0434152	0.727507	-0.0362395	0.700947	-0.0543158	0.415096	0.00951322	0.9011	0.0577613
LmxM.17.0870_S104	23909.7	22323	13703.6	22138.6	24526.2	34497.3	33612.4	26690.5	29384.9	35554	35339.5	41497.5	39328.2	43868.1	40382	44918	56820.1	50893.9	57238.7	54065.5	53359.3	40257	57706	54964.1	58350	44834.4	47902.6	53425	48861.9	48540.7	52342.6	41115.6	53706.7	59331.8	56800.4	41380.3	56378	49747	55908	58611	1.33226	3.98e-05	0.724007	0.000320337	0.282675	0.00915164	-0.00588851	0.967105	0.0965564
LmxM.17.0870_S222	583	1560	13.2052	2370	832	4150	409	2500	1270	3100	1510	3980	4790	6290	5160	37.2	6790	2830	6130	8940	6960	1570	6950	6680	4990	6960	9500	7230	7840	1130	5630	1650	5940	9850	4280	1150	4580	3420	2410	4100	2.13838	0.278413	1.44869	0.0550586	0.436083	0.498217	-0.0243909	0.96556	-0.91451
LmxM.17.0920_S1324	5820	9440	81.6	8920	7280	13000	7010	10100	8190	11900	9940	13400	13700	16800	13700	652	12000	8830	10600	8830	12100	7210	14800	11800	11500	10800	13000	14700	13000	6070	9790	5390	10100	12200	9030	6740	10400	8130	6680	9430	0.894645	0.545192	0.193169	0.424045	-0.273345	0.29262	-0.315465	0.239365	-0.436332
LmxM.17.0960_S1208	1010	882	600	672	8.57601	1240	1700	548	940	1750	1300	1540	1400	1590	966	11.1	1360	1480	1630	54.9	1480	1610	1810	783	2.89546	2100	1700	2100	47.7	29.6	1780	1290	1720	1770	1820	1510	1790	1150	33.5	2280	-0.124713	0.948323	-1.52049	0.382547	-1.73356	0.222421	2.06912	0.241694	0.897459
LmxM.17.0960_S904;Y906	261	427	44.1029	173	308	242	389	442	245	485	628	825	1110	1340	819	536	882	351	833	569	708	467	864	665	20.2067	781	1210	1810	1130	1490	1020	607	635	1090	1560	1470	1340	985	1030	1330	1.64606	0.0542611	-0.0730259	0.94364	0.437999	0.279857	1.48884	0.169401	-0.0231422
LmxM.17.0990_S1452	115	103	109	36.4555	318	267	46.3	285	209	46.2	290	639	371	200	151	16.6626	227	555	229	110	200	365	448	236	21.4328	355	379	214	192	386	237	381	213	301	171	284	391	52.1566	310	184	0.364175	0.730583	0.456344	0.654972	0.00789965	0.988981	0.516244	0.54855	-0.538276
LmxM.17.0990_S5463*;T5467*;S5468*;S5471*;T5472*;T5476*	3320	1250	1020	1580	1570	3200	3230	2590	1510	1860	2690	850	2860	2850	28.5688	3340	1720	1330	3330	969	3350	1420	3500	4440	7.31259	3900	4450	3890	1310	1890	4010	891	3090	2830	7.36757	1010	3000	1060	1840	2000	0.246281	0.664458	-1.42397	0.395964	1.65886	0.209041	-0.24633	0.915271	-0.764383
LmxM.17.1050_S13*;S16*;T17*;S18*;T23*;T25*	541	1140	9.74864	957	1160	960	598	605	1090	963	2880	3040	2880	3520	2890	132	3820	2870	2840	2970	2610	3230	3690	3620	269	4360	4080	5610	4550	4000	3680	2690	2930	3910	3710	5830	5720	477	4480	4840	2.16734	0.187222	1.27532	0.0991596	0.564782	0.00366759	0.759186	0.291612	-0.479337
LmxM.17.1050_S308	13500	14300	13600	10700	14900	10600	13700	10600	11700	13500	15200	17400	14900	18600	9200	973	18300	17900	14400	15000	15000	14700	14500	16700	15200	17200	17900	23300	17900	21900	17500	14100	14100	15900	17300	24700	18400	15400	20700	21300	-0.520817	0.513427	0.347796	0.0146194	0.412022	0.0607968	0.0475586	0.651946	0.0268086
LmxM.17.1060_S341*;S349*;S357*	2000	2720	62.2	4910	8430	4350	4910	4470	11700	11800	2210	10800	9210	14000	6630	444	17100	15500	17700	13700	9170	8400	20300	8720	9920	6090	9040	6230	8000	8660	687	4690	18400	10400	10300	4450	7960	8090	7810	13400	2.19852	0.175058	0.671844	0.109314	0.0439587	0.923431	-0.88254	0.293818	0.0671666
LmxM.17.1090_S589	1210	1570	590	1170	1940	1510	1240	820	1200	2440	1360	1880	1880	2560	2780	1030	2220	2030	2760	1750	1670	1670	1680	2300	2700	1260	1960	2440	2450	719	1260	1630	2200	2170	2910	1220	1680	1610	2320	2630	0.627917	0.244706	0.53885	0.113978	-0.337659	0.419698	-0.00564746	0.98336	0.184717
LmxM.17.1320_S163*;S165*;T166*;S172*	2460	1980	2500	2060	2920	3590	3370	2770	3880	4730	1920	2490	2500	3540	3100	45.4	4590	4730	5030	4130	4390	3810	7080	4280	5990	2770	3510	3780	3950	5130	2980	3740	4510	5390	5550	3140	4450	4130	5410	6060	-0.367766	0.77733	0.460683	0.05855	0.501071	0.0535458	-0.202735	0.407973	0.269021
LmxM.17.1320_S296*;S298*;S300*	11800	11400	12600	9860	14100	12800	16200	13100	13400	16200	11300	13700	10900	12000	9710	3800	14000	14300	15600	13600	15000	12300	15400	13800	15500	12200	10300	13900	12100	14300	14200	13300	15100	13900	16700	11800	12800	11200	15100	14300	-0.109187	0.788992	0.00871128	0.945286	0.124046	0.363692	0.0246622	0.823852	0.0546721
LmxM.17.1320_S298	1.87	46.8	37.9	105	319	33.9	61.9474	37.7	24.7	75.7	54.6	301	218	287	111	10900	537	85.1	149	134	163	23.7	175	78.1	146	313	236	86.9	66	226	128	75.1	61.8	171	90.1	13.1	381	89.7	90.3	57.1	3.28998	0.0817248	1.1405	0.147322	-0.0506873	0.945719	0.0495508	0.944286	-1.07485
LmxM.17.1320_S39	1520	1570	30.1	2010	33.4	3060	1790	2550	1960	2790	1580	2620	2750	3440	3190	9.85734	3090	2000	3000	1600	2640	1950	4490	2620	3460	2340	3620	3360	2720	23.8	2730	1560	3750	3200	1990	1200	1820	1610	1160	2040	1.18442	0.565002	0.291192	0.287631	-1.21664	0.373724	-0.208578	0.501795	0.435011
LmxM.17.1320_S458*;S459*;S463*;S469*	203	716	8.2306	777	6.43567	732	84.5	90.4	432	771	206	80.8	1140	1340	874	468	1890	660	1490	220	1450	574	1500	1070	1300	1280	1780	1660	1690	82.6	906	512	1500	1790	925	252	1350	766	606	1170	2.99306	0.0855103	1.97298	0.0252969	0.914065	0.434469	-0.118403	0.785824	-0.302949
LmxM.17.1320_S58	6610	8070	1040	8070	7650	10700	8160	10200	7280	10900	6570	10100	9550	11200	9680	1420	9510	7380	10600	9340	9660	6680	11800	10100	11300	9510	11500	12500	13400	8590	8210	6350	8790	12200	9230	5390	8040	7620	8110	8710	0.305308	0.695561	0.0596641	0.760245	0.239114	0.212783	-0.150396	0.485536	-0.550807
LmxM.17.1320_T94	28609.9	29784.2	26551.4	23136.4	25741.7	35239.3	43405	32026.1	29101.1	34002	34852.7	37266.1	33522.8	39350	26444	22700	33501.1	32527.2	35250.2	27216.5	36004.3	35917.4	41125.9	37632	36600.1	34550	33042.5	37994.5	37131.7	29000.4	38607	34549.7	38815.4	37107.2	33427.6	33405.7	36855.4	25476.6	33902.9	30584.1	0.163308	0.363469	0.119144	0.338693	0.00878813	0.946483	-0.0379605	0.665647	-0.104437
LmxM.18.0270_Y186	71432.5	119925	3858.5	129966	92578.9	116675	62104	113740	100317	126329	91698	159095	173579	202550	154227	57281	218580	136883	215055	204234	176675	105868	216732	193736	160037	215960	240760	213868	271120	126923	174849	96060	181905	186810	146975	128937	220820	175243	143209	192285	1.51286	0.138071	0.717807	0.0130837	0.454837	0.100662	-0.116667	0.633232	-0.29554
LmxM.18.0300_T198	3480	2830	57.4	1880	2790	4900	3550	4090	3030	4720	3630	4110	2690	2660	3510	9.57608	2800	2230	2480	1590	1970	2970	4610	2740	3880	1820	2700	2630	2420	111	2950	2490	2720	2370	2620	2250	2520	1170	2610	2990	-0.730519	0.695273	-0.36543	0.173161	-1.3508	0.139099	-0.241747	0.306511	0.779691
LmxM.18.0650_S1068	127.8	4380	1622.7	3310	14.3073	6520	5162	201.2	33.3615	81.7232	146.067	1732	810	772	72	138.19	4190	675	234	5340	92.8089	2645	515.9	683	1283	17280	15190	10000	9460	26.6355	9430	200.606	3420	1898	142.7	97.1941	688	55.5035	114	26.7	0.701008	0.704712	0.517519	0.756122	3.16508	0.115014	0.796182	0.562804	-5.16061
LmxM.18.0650_S213	4930	5120	2630	3860	4680	6850	7780	7160	5560	8680	9570	10300	8960	10300	5040	6260	7740	7750	7950	5570	8300	8330	11300	9920	7620	10200	10800	13000	8850	11700	11200	8470	9990	10300	9050	13400	11700	8680	11200	10600	0.758684	0.0327573	0.336239	0.0656877	0.338685	0.141174	0.116191	0.424098	0.0247403
LmxM.18.0650_S645	10280.1	8517.4	12584.8	10792	12238	12638	12548	8586	10389	14563	13673.8	16139	13469	16186	8668	10301.8	17478	17532	20834	12951	16642	13252	22687	17185	9487	13086.8	16066	15996	13580	17644	13500	14353	15999	17935	15519	16759	17320	14902	18371	15898	0.509816	0.070013	0.397086	0.128403	0.190074	0.320989	0.0162057	0.941514	0.129732
LmxM.18.0830_S253	1030	3480	1090	6260	9590	5830	6030	4520	10300	12800	4470	8220	5500	10700	5530	156	12600	11100	12200	9570	7340	5170	9790	5060	6390	4150	5820	4670	5830	6070	1200	2820	8660	6150	4440	2820	5410	1430	4630	7760	0.688206	0.609654	-0.160483	0.618257	-0.316584	0.229416	-0.781593	0.142766	-0.469668
LmxM.18.0840_S480	10700	11300	378	8640	11900	11100	10200	10000	10200	14100	10400	11900	12600	15000	15400	129	18700	15700	19500	17600	19000	13500	19800	18300	20000	15800	15300	19900	18200	17600	17200	10200	15200	17300	19000	12000	17300	14800	15900	18400	0.293568	0.856786	0.702582	0.00099521	0.419375	0.0116879	-0.216896	0.27611	-0.15552
LmxM.18.0850_S2166	2340	2210	2220	2050	2690	3340	4120	2770	3050	4130	3600	4430	3070	4180	1710	0.743	3110	3180	3470	3610	3660	3620	4260	3210	4690	4170	3630	5200	3280	4910	3760	3900	3590	4700	4920	4570	4610	3640	4940	4850	-1.88516	0.421963	0.164704	0.366844	0.371381	0.210696	0.103732	0.509935	0.10709
LmxM.18.0850_S728	1880	2860	51.3	2680	1580	2070	956	1720	2100	3460	723	1880	2860	4120	3790	41.4166	4660	3490	5290	4060	3640	1860	5230	3850	4150	4050	4860	4580	4690	1420	3360	741	3670	5010	2990	1470	2820	2540	1720	2170	0.72613	0.664829	0.903148	0.0357492	0.661209	0.247382	-0.409456	0.436935	-0.786652
LmxM.18.0850_T1922*;S1926*;S1928*;S1941*	2170	11500	143	16200	4450	24800	1520	12700	6900	11100	6430	21200	20900	27100	17700	396	29200	10900	20000	22400	32500	9500	21100	29100	12500	25200	27200	24800	29700	2740	19800	6270	20800	22900	13800	3880	16400	8990	4990	12800	1.5556	0.33787	1.20282	0.112398	0.00351623	0.996035	-0.307598	0.511326	-1.04852
LmxM.18.0870_S103	1060	2120	26.6369	2500	1110	2490	652	1930	1240	2380	968	2400	3190	3410	2670	816	3880	1860	2860	3290	3810	1340	2990	3530	2470	4830	4740	4090	4720	1140	4150	991	2820	3800	2080	1430	2860	2020	1530	2540	1.67638	0.199882	0.769471	0.103485	0.58011	0.268334	-0.1076	0.809743	-0.794417
LmxM.18.0900_S113*;S118*;T119*;T121*;T124*	10.7515	43.4	39.1	52.5	259	147	50.8952	64.5	56.9	260	179	246	381	105	323	33.0218	493	522	737	259	660	622	727	398	45.6404	568	579	538	295	579	604	373	299	253	107	565	569	8.72297	654	496	2.53496	0.0461105	1.91374	0.0591304	1.1462	0.0561178	-0.314374	0.721182	-1.01081
LmxM.18.0900_T216	42.5	341	107	448	36.8456	565	863	24.1618	45.2	7.80035	0.671	482	141	201	27.4	11.4598	461	189	0.489	1010	30.9	360	22	68.2	387	2210	2230	2020	2290	41.5381	1660	9.18243	642	468	0.173	11.244	194	14.3384	19	0.000731	-1.13957	0.586399	0.127388	0.933537	4.36926	0.045387	-0.605446	0.809006	-8.19748
LmxM.18.0960_S189*;S191*;T192*;S198*	696	603	1300	1500	2160	1190	1520	1530	1440	1940	1900	2680	2620	3010	2820	285	1780	2280	2080	2500	1760	2680	2780	3190	3010	2020	2540	3130	3600	2610	2280	3200	2670	3340	3680	4980	3360	1100	4600	4420	0.353312	0.639248	0.805105	0.00472365	0.0828271	0.713713	0.185457	0.389419	0.26208
LmxM.18.0960_S314*;S318*;S320*;S321*;S323*;S324*	705	552	41.8	1720	31.5	1510	831	828	1110	1370	1140	2280	2830	2720	1740	18.3382	2430	1500	2620	1530	2630	1210	3000	2760	1830	1740	2520	2920	2810	116	2740	1420	2620	2490	2080	1780	2060	1740	1530	2700	1.64961	0.354122	0.986327	0.0116431	-0.612063	0.497357	0.0261637	0.931706	0.531771
LmxM.18.0960_T192	930	1300	705	1340	1620	1580	1600	1500	1230	2140	2010	2070	2480	2920	1920	41	2470	2420	3210	2550	2720	2220	3520	3160	2730	2760	2540	4010	3680	3670	2660	2570	2940	2790	3030	5300	4060	3420	4220	4760	0.023324	0.984644	0.839868	0.00232019	0.542869	0.0279959	-0.0219947	0.887046	0.392218
LmxM.18.1020_S26*;S28*;S30*;S33*;T34*	1160	1090	1320	772	887	884	1590	1050	717	1100	897	518	929	789	41.2	1330	1630	871	1340	154	1130	998	1190	924	246	1130	765	922	522	936	1740	1580	964	1320	157	1200	769	108	848	951	-0.310478	0.674004	-0.386398	0.444966	0.958911	0.299738	0.16968	0.82395	-0.45531
LmxM.18.1020_S30	2720	3370	3040	2100	2630	2940	3660	2510	2240	2980	2440	3270	2180	2030	897	2960	3530	3400	3010	2900	3350	2890	2970	2390	271	2230	2240	2600	2020	2350	3200	2810	2880	2600	2400	2030	2010	555	2460	2280	0.202148	0.551629	-0.655018	0.332922	0.192182	0.578466	0.623438	0.356081	-0.455829
LmxM.18.1050_S1125*;S1127*;S1128*;T1129*;T1134*;S1137*;T1140*;S1142*;T1144*;S1145*	89.8	81.1	33.2134	156	11.2	36.3884	28.0534	11.209	15.8199	26.5	28	203	168	502	54.7	193	1480	13.5628	284	474	1320	23	480	441	117	2970	4050	754	791	25.1	1240	7.43761	482	1300	31.3	24.7	328	23.3243	30.3	36.5	2.05382	0.142811	3.45162	0.00846672	2.5491	0.104169	-0.411107	0.814301	-3.94334
LmxM.18.1050_S60	1200	859	838	887	1200	1570	1390	1290	1170	1490	1390	1550	1640	1750	1910	141	1910	1770	1990	1940	2130	1570	2070	2290	2170	1780	1720	2340	2150	194	2030	1530	1580	2040	2090	1680	2420	1500	2450	2230	0.200217	0.80734	0.56185	0.0160047	-0.396543	0.563137	-0.143457	0.44688	0.695799
LmxM.18.1080_S305	3273.9	5369	8.26689	13864.7	16.7852	18105	205.1	2685.1	289	1935	1191	9487	12060	19994	5263	68	74218	2776	10681	20025	67318	972	21214	23179	6864	158220	276301	36699	36571	34.477	41796	431.1	11698	66699	3252	3049	9470	4271	1503	4091	3.28704	0.237516	3.0547	0.0575099	1.42806	0.536527	-0.454438	0.774288	-2.27628
LmxM.18.1100_S66	3960	4770	72.2662	6730	7210	5810	4020	6130	5980	7640	6850	8780	8290	10700	8520	0.77	13400	11500	14900	12200	8450	8430	13000	10800	10700	8140	11500	11700	13100	9460	6580	5670	10800	8750	9720	7290	11000	8990	11200	10800	-0.323728	0.911202	0.806417	0.00209489	0.315655	0.0857512	-0.328557	0.147559	-0.127661
LmxM.18.1120_S162*;T163*;S166*;S167*;S169*	339	928	44.584	1130	46	2030	161	979	216	884	384	1990	1640	2330	1350	13.5	3230	564	1930	1850	2940	376	2310	2280	1290	4460	4310	3540	4420	39.2	2850	312	1990	3460	1290	301	1830	907	125	1220	1.38244	0.429151	1.38834	0.123624	0.316119	0.815983	0.0145146	0.985262	-1.45476
LmxM.18.1180_S378	532	1230	334	1060	859	176	3550	1150	1310	2150	1400	3340	2180	3010	393	3040	3320	3600	2220	394	2250	3070	4090	3670	2420	90.2	798	1690	2240	1490	1140	1770	2890	3380	1030	1360	3700	1620	370	662	1.46384	0.0765445	1.39081	0.0744783	-0.97848	0.332464	-0.725506	0.0778297	0.459612
LmxM.18.1310_S567*;S573*;T576*;T577*;T583*;T585*	37.6	288	16.3596	764	29.4	1050	32.4748	248	31.4343	192	84.5	604	1060	2140	622	40.8	5960	118	725	1920	5050	11.6759	2250	1940	115	9960	13300	3130	3420	25.3	1880	48.5	789	7100	190	105	897	348	36.6	230	2.65863	0.132156	1.83594	0.321522	1.79211	0.311652	0.34264	0.861488	-3.39769
LmxM.18.1380_S284	192657	168275	47620.7	167283	184827	112890	108952	96240.9	105608	151816	80414.3	128812	146326	131627	140312	118258	256404	203021	234617	194740	128979	121920	167158	133366	114548	163674	174949	179511	182790	95803.8	87599.5	53447.8	99629	112614	105356	87868.9	116631	82206.1	85296.7	126376	0.511773	0.225848	0.216251	0.162383	0.337023	0.159469	-0.571826	0.0195085	-0.661842
LmxM.18.1380_S284*;S286*	57659	62680	53010	63370	93280	29762	41606	41780	58370	77000	28198	42349	54080	66540	72470	36600	70970	87150	99540	76270	46370	47700	58840	56150	63378.6	44132	47570	60340	65340	87650	27215	21322	38160	42515	43184	34754	41640	51195.2	59500	51340	0.120352	0.66946	0.19882	0.41887	0.244018	0.409534	-0.701997	0.00795497	-0.336116
LmxM.18.1410_S164	4130	4090	3140	3320	341	2060	3430	2230	1520	2610	3130	3210	2400	3040	2160	45.6	4420	5130	5790	91.1	2070	2460	2940	1810	20	2060	2230	3030	52.4	2940	1980	1920	2300	2470	2920	1520	1900	1560	105	2410	-1.35654	0.414879	-1.36996	0.304296	-1.24127	0.265626	1.3725	0.307102	-0.182284
LmxM.18.1430_T461*;S464*;S466*;T468*;S469*;T470*;T471*	3080	3170	2770	2590	3850	3130	4320	3500	2660	3670	3180	3290	2500	3220	2990	54.5	3560	4060	4350	4610	3690	3670	4250	3770	4050	3020	3440	4180	3330	3580	2950	2940	2760	3610	3840	2360	2920	2540	3920	3650	-0.818714	0.506909	0.185519	0.263943	0.207939	0.215799	-0.281009	0.0613732	-0.209522
LmxM.18.1450_S1217*;T1219*;T1220*;S1221*;T1223*;S1224*;S1225*	507	501	71.2283	218	32.6714	934	262	106.423	553	1440	289	676	865	927	954	32.5331	916	408	734	42.5954	2010	868	1110	8.1327	63.2	256	1210	1520	1340	14.9197	652	615	918	590	1040	337	910	775	181	1370	0.31214	0.81288	-0.876179	0.580375	-0.797764	0.53815	1.5652	0.298084	0.529274
LmxM.18.1460_S234	596	2000	0.0804	3740	266	3630	66.9	1130	135	955	68.9	2450	2850	3290	1530	488	11600	778	2730	4380	8110	301	3080	4470	1390	17600	23100	6270	7820	5.4269	5530	210	2570	8450	697	140	1420	375	135	347	3.81504	0.190989	2.07336	0.123328	1.09626	0.64038	-0.282027	0.816377	-2.98378
LmxM.18.1510_S501	7240	7310	6460	5620	7700	7740	9320	6730	6030	8160	8060	8510	7740	8280	5880	9020	15200	11700	14700	11000	13400	11100	14100	10400	11400	13300	10800	11400	9820	13000	17700	13500	13400	14200	13600	17500	16100	9730	12700	16200	0.826383	0.00686224	0.67595	0.00134435	0.603144	0.00163117	0.262867	0.0683706	0.28639
LmxM.18.1510_T514*;S516*;S522*;S529*	1319.84	6090.36	255.304	12865.1	2118.72	12022.2	368.5	5421	2119.26	4891.9	2088.85	10436.5	14001.4	22705.4	11235.2	263.5	34085	5365.6	13202.2	17737.8	36370	2844.34	28702.6	24566	14604	35460	59800	22740	32028	505.669	21533	2120.78	16337.7	41638	7760.9	1561.81	12609.2	5761.95	1947.82	6949.6	1.53128	0.318445	2.41258	0.034153	0.665237	0.608775	-0.428701	0.647556	-1.79798
LmxM.18.1660_T220	2534.6	2644.3	661.46	2743.9	2565.9	3488	2947.1	2787.2	1946.13	3833.2	3624	5677.4	5149	6367	5875.1	3030.2	6554	5686.1	7591.4	6691.4	6091	3864.2	6650	5745.6	5751.1	5917.3	6388.7	6999.9	7226	4777.38	5581.9	3988.1	6163	7321	5941	4400.8	6462	5894.5	5351.1	6233.3	1.50437	0.014779	0.919366	0.00199106	0.240976	0.225315	0.0412677	0.840988	-0.141653
LmxM.19.0020_S18	1850	2150	20.6	1450	454	1940	1540	1320	1360	29.4112	1760	1340	1390	1330	13.4697	1830	2720	1750	2540	14.4928	2310	1650	2760	2010	32.7615	2520	2240	2470	19.8	0.265	2410	1930	2080	2340	2.27	1490	1340	22.5	8.2	1170	0.51433	0.781313	0.426945	0.785678	-1.92976	0.498823	-0.750547	0.734112	0.511721
LmxM.19.0080_S87*;S88*;T94*;S95*;S96*;S104*	27000	36500	285	27100	15600	39100	35000	27600	29300	33900	26200	38300	33600	37700	25600	44.3	50400	44100	40000	27000	29500	39500	51700	44300	41500	41200	42100	50800	48400	18900	44900	24400	43300	30300	28100	18400	41400	19900	23200	22500	-0.0318233	0.988557	0.312354	0.0836304	0.261721	0.357828	-0.29106	0.199524	-0.669706
LmxM.19.0090_T163	144	236	203	70.9	234	141	314	289	2.18062	357	615	477	799	273	178	6.01045	525	321	447	187	618	480	324	387	105	545	585	608	417	1050	622	826	204	659	589	1600	732	24.7299	634	690	-0.086976	0.945375	1.723	0.242421	0.579516	0.322508	0.676163	0.293615	-0.548775
LmxM.19.0110_T24	11076.6	10109.6	3320.5	5266.2	7697.5	11635	12740.3	9245.9	5927.8	9309.6	17754	13255.2	10803	11998.6	10459	10340.3	12480	8948.4	12808.8	9741.5	13851.4	11557.1	11426.7	11978.3	11410	11180.4	11037	13552.5	11623	13058.6	16461.2	13810.6	10442.4	10535	12353	17780.5	14472	8566	11722	12134.3	0.651388	0.103529	0.344965	0.114281	-0.0659768	0.67972	0.0610817	0.682575	0.0609404
LmxM.19.0130_S214	561	1690	24.5	2310	372	4050	400	1700	757	1850	3290	8230	10500	11400	7340	11.6	8070	2900	5710	4630	9450	2600	8510	8190	6230	11400	13500	13900	14800	71.6	9790	2370	7900	10300	5330	6080	14700	10800	7790	13500	1.69802	0.410319	2.28673	0.00408698	-0.67831	0.641862	-0.0168648	0.972819	1.09696
LmxM.19.0140_T407	2494	2961	2126	1793.7	138.35	1909.91	2220.88	1583	932.2	91.02	2355.26	2334.66	1872.88	2136.47	67.12	2769.2	4205	3327	3672	99.8	2879.2	2766	2623	3712.3	62.46	2700.1	3138.6	3570	203.71	72.94	2460.43	2186	2193	2413.8	34.04	2989	2230.5	31.02	101.92	1861.59	0.373105	0.77212	0.617549	0.641556	-0.343194	0.816674	-0.464257	0.767563	-0.703617
LmxM.19.0180_Y164	54300	63800	11300	64800	66400	75000	56000	63800	54300	80600	61800	82700	85100	98800	83100	5240	99100	82800	99200	94300	93300	64800	102000	91200	89800	90700	101000	105000	106000	82300	100000	60900	87900	109000	94300	56100	86200	70100	79100	96300	0.251149	0.783477	0.421302	0.022928	0.246515	0.0909317	0.024726	0.892065	-0.340054
LmxM.19.0270_S733*;T734*;S737*;S739*	2360	1980	1930	1450	11300	2300	3240	2110	1800	3030	2530	3230	2760	2870	2050	238	3170	3460	3720	7760	3530	3020	3770	3610	7470	3150	2960	3550	6430	22500	3560	3030	3800	3320	3910	3300	3170	2850	9370	3650	-0.194309	0.845559	0.731941	0.0242184	1.03469	0.077373	-0.205268	0.404597	-0.446317
LmxM.19.0360_S150	2560	2330	1230	2270	36.3	4590	5880	4220	3290	4810	5430	6180	5500	5910	5660	21.7	2880	2880	3440	2980	4010	4080	5550	5430	5250	5730	6130	8070	7250	283	3500	3670	4690	5130	5170	4460	5950	5320	6270	6730	0.321952	0.856387	0.10445	0.585323	-0.681621	0.439901	-0.139217	0.434086	0.671317
LmxM.19.0360_T629	386	1120	26.5	921	94.7	2110	1130	1350	1100	1210	1130	2670	2640	2850	2320	5.09876	1700	1170	1090	1330	1230	1270	2630	1690	2370	2520	3210	4030	3280	377	1710	753	1950	1750	1300	499	2530	1250	1160	1750	0.775814	0.676391	0.388285	0.233311	-0.0771356	0.906235	-0.30528	0.392098	-0.73069
LmxM.19.0510_S1548*;T1551*;T1552*;T1553*	14.1095	438	133	286	22.6	543	800	506	293	359	473	554	502	369	305	28.0104	583	346	198	18.7	658	805	345	422	401	653	501	1290	33.6	14.8	468	448	291	420	418	276	255	14.0229	55	279	0.395481	0.778346	0.0839088	0.858803	-1.22809	0.345916	-0.30592	0.459468	-0.75852
LmxM.19.0520_T302*;S316*;T318*;T322*;T325*	13000	32600	35.2	37800	8620	46400	2860	24300	11200	25800	9610	55200	49500	71900	34200	326	266000	37900	84300	125000	157000	17900	98900	99500	35300	208000	227000	73100	104000	8330	73300	13600	77600	226000	24900	9920	51300	33700	12000	23400	2.55973	0.296147	2.00659	0.0343325	1.10664	0.257966	-0.233023	0.786327	-1.85565
LmxM.19.0520_T365*;T366*;S371*	134	233	14.123	242	31.0718	230	216	23.6	17.8893	562	135	594	292	383	122	23.8507	1020	893	862	370	238	420	687	792	599	670	888	1160	1380	5.22956	463	73.4	1100	717	373	107	1100	494	95.4	679	2.20582	0.121578	2.28649	0.0481483	0.437317	0.77693	-0.340855	0.655802	-0.0806352
LmxM.19.0530_S388	3870	4830	25.4	6650	190	8780	1540	3440	1820	4980	2630	6270	5670	8830	5870	256	13900	4300	11100	9060	10600	1920	7720	6050	5660	8880	13200	8020	8320	292	8320	1900	5390	8630	2110	1670	4650	3140	1880	3590	2.26496	0.230794	0.734759	0.228237	-0.21708	0.826579	-0.358793	0.553126	-0.758938
LmxM.19.0580_S78*;S80*;S83*	26.2	48.5	4.58068	30.5	44.1	32.9	1.56	22.7357	43.6	9.94956	27.9	55.7	65.2	111	11.4358	356	63.1	125	144	28.0437	210	39.5	152	31.6	1030	36.2691	122	30	38.9	77.1	94.9	52.7	30.6	124	83.2	86	111	657	31.7	93.9	2.10004	0.0486693	3.26138	0.0241672	0.32603	0.682511	-0.94	0.36289	1.11025
LmxM.19.0580_S80	2330	2200	730	1620	1860	2370	2020	1830	1930	2830	3070	2960	3250	3470	3340	6.74303	3840	3440	3250	2780	2930	3220	3880	3490	14	2720	3580	3820	2820	3840	4090	3100	3440	3620	2360	3460	3380	87.7	3430	3360	-0.761689	0.663643	-0.948335	0.526216	0.0469762	0.778987	1.54055	0.318006	-1.01815
LmxM.19.0660_T21*;T23*;S25*;S26*;T29*;S33*;S34*	4055.4	4494.9	2586.58	3419.72	4399.8	4199.4	5210.6	4501.4	3985.01	6098.96	4704.61	5063.65	4677.87	4667.35	4798.6	3280.4	4639.34	4749.8	4896.41	3376.89	4712.2	4499.5	4837.6	4656.5	4458.85	3907.1	4172.6	5889.2	4595.8	5181.83	3945.4	3201.8	4353.7	4268.6	4904.4	3868.8	4322.8	3307.51	4468.7	4166	0.150517	0.656574	-0.0337558	0.82094	-0.0252859	0.86102	-0.177448	0.208582	-0.230156
LmxM.19.0700_T242	240	176	14.1847	25.3	9.93304	129	137	28.7257	66.7	298	121	181	282	391	353	9.31435	264	199	521	248	358	100	652	333	434	247	68.2	360	692	7.71404	335	71.8	422	503	247	125	323	320	249	330	1.74278	0.228946	1.677	0.056872	-0.943755	0.436481	-0.283904	0.697879	1.00708
LmxM.19.0790_S398*;S403*;S405*;S406*;S408*;T411*	21500	16500	16600	10600	14400	19900	22300	17500	17000	18200	27300	23900	19700	22000	16400	16200	17400	14100	17600	12300	22100	18900	18700	20800	15800	21200	20000	25100	20100	26100	25800	21100	18300	16400	19000	35600	25100	16600	21400	23000	-0.0126218	0.957861	0.0190677	0.884642	0.0535381	0.731489	0.0548348	0.712927	0.0773991
LmxM.19.0800_S18*;T30*;S32*;T33*;S36*;T38*;T39*;T40*;T42*	60115.2	88660	354.712	77120	72330	149400	93510	103000	131800	147300	141600	195900	162200	159800	114200	111828	229800	209500	172600	150200	197700	225300	256000	213900	115820	151600	182400	168300	187400	129790	148700	127440	205400	183600	155000	138180	228200	87102	129100	149600	2.73841	0.0838321	0.6676	0.014212	0.0926337	0.562973	-0.270126	0.245574	-0.218697
LmxM.19.0930_S200*;S203*;S210*;S212*;S213*;T217*;S218*;S223*;S226*;T230*	1727000	1396000	1352000	1279200	1301000	1632000	1534000	1228000	1344000	1431000	1464000	1422000	1332000	1320000	1405000	1623800	1411000	1353000	1401000	1288000	1594000	1365000	1261000	1361000	1412000	1385000	1301000	1384000	1361000	1335900	1467000	1328000	1306000	1417000	1388000	1279000	1405000	1404000	1359000	1386400	0.00886367	0.925642	-0.0330558	0.727064	-0.0363418	0.447702	-0.0150804	0.832762	0.0136377
LmxM.19.0980_S179	48.1	53.3	41.4	48	32.4	518	50.9	31.2	22.1545	49.1	144	182	145	123	214	24.5	2340	60.8	124	94.7	1160	188	349	93.7	6.68809	6020	7350	666	231	21.7695	675	161	188	1480	3.02859	17.9	3.16124	204	129	19.3558	1.5908	0.189875	1.14722	0.432362	2.10657	0.187692	0.188225	0.921232	-4.45874
LmxM.19.1010_S301*;S305*;S308*;S311*;T314*;T321*	2391	4109	91.3	3033.5	3329	2322	2904	2938	2850	4025	2805	4080	4269	5603	4513	288.7	5457	5409	5398	3440.9	3517.2	4312	5539	3885	3820	5401	5225	7107	5626	102.7	3473.3	2822	4520	5008	4080	4817	5624	4701	4511	5754	0.825418	0.523754	0.491141	0.0268962	-0.682848	0.54298	-0.0923492	0.640996	0.966839
LmxM.19.1010_S635*;S636*;S637*;T640*;S641*;S642*;T643*;S644*;S649*	8720	6960	9490	5990	6980	4750	6110	5180	4010	5870	4760	4170	3890	5240	7.6	9150	9410	7560	9320	66.7	5560	4870	4590	4350	3.59	5180	3560	5150	3240	5930	7050	3880	4640	5220	2470	4560	3010	3670	4380	4270	-1.17902	0.391419	-2.16646	0.277764	1.84257	0.304256	1.94393	0.337146	-0.190737
LmxM.19.1010_S637	1410	1440	1910	982	1090	1380	2150	1480	1710	1810	2050	2180	1980	1660	3100	2110	2010	2290	2090	6890	2030	2030	2470	2040	6490	2390	1630	2530	1650	2330	2320	2760	2600	1960	5940	2690	2320	1130	1920	2040	1.01487	0.067612	0.661934	0.0795919	-0.0530176	0.83716	0.104873	0.80066	-0.0912173
LmxM.19.1160_S131	18554	6110	8764	15457	12220	16082	18666	14877	18007	22206	13248	7793	15675	18430	4535.83	21880	7880	7896	27166	11354.2	25433	6960	24092	22062	5083.52	21990	20695	23812	19113.6	23815.8	19865	5674	18293	21784	11942.7	6948	18568	15005.5	18575	20140	0.232391	0.623601	-0.380115	0.433045	1.03767	0.0149573	0.0330958	0.954576	-0.553586
LmxM.19.1280_S194	1850	1520	1270	1140	1700	1480	1660	1240	1200	1800	1090	1520	1490	1230	1310	0.593	2350	1810	2580	1710	1990	1730	2050	2280	25.7	1710	1950	1880	1740	1970	1920	1180	1590	1330	1910	2320	2000	7.59394	1660	1590	-1.85613	0.41831	-0.798408	0.507454	0.48671	0.0683885	0.893562	0.465868	-1.57042
LmxM.19.1320_S435	30.1	71.7	39.9321	216	784	199	84.7	142	10.5	336	424	613	685	906	681	24.694	479	376	841	479	945	399	1010	627	386	435	575	633	854	1900	175	409	713	1110	930	815	1010	25	1030	1460	1.38795	0.291834	2.68281	0.0151812	0.245145	0.637551	-0.161395	0.789979	-0.610679
LmxM.19.1380_S493	14000	16200	12.5	11500	12000	14800	9660	11800	13700	14900	16800	19300	19400	21800	18100	16300	28000	19700	24300	20800	23300	18800	23800	23900	11400	21800	24200	30600	25300	20500	29500	17700	19900	23200	25500	31800	27600	16200	17100	24500	2.70076	0.176326	0.60882	0.0239537	0.350838	0.0203009	0.222757	0.36136	-0.0982322
LmxM.19.1470_T350*;S352*	393	746	36.8	554	7.46252	1370	981	842	1150	1570	1530	2010	2520	3390	2850	10.3394	2860	2170	2810	235	3060	1890	3120	791	1190	3800	4400	4360	2880	15.1703	3290	1270	3110	2790	2130	2760	4100	3000	2240	3530	1.97836	0.328806	0.611077	0.172859	-0.91102	0.553787	0.436955	0.344435	1.27942
LmxM.19.1570_S60	144.6	345.46	44.8636	372	268	401	339.8	564	393	537	958	1302	838	889	367	432.037	593	566.9	646	474.7	882	579	725	614.6	918.544	1437	1681	2172	886	963	739	840	809	1083	1843	1601	1907	1103.49	778.5	2107	1.52782	0.0624787	0.737577	0.0714221	0.742887	0.136651	0.452346	0.220556	0.0607838
LmxM.20.0060_S140	3500	2540	2580	3960	4570	3980	5000	4130	4000	4940	1850	4320	3900	4590	4350	144	2920	3240	3810	3320	1840	2000	4020	3240	3790	1480	3270	3540	3680	4160	1210	2000	2870	3160	3310	979	2660	2060	2380	3210	-0.918034	0.331485	-0.632051	0.0291179	-0.249323	0.49501	-0.264456	0.462621	-0.535588
LmxM.20.0060_S895*;S897*;S901*;S902*;S905*	9550	10200	4410	7220	9000	10900	13000	10100	10200	12900	8580	10500	8120	10500	10300	1260	7330	7710	8400	6040	8290	8140	9800	8070	9780	6670	5400	9560	7990	8290	7470	5750	6820	6740	8260	5390	5850	5230	6020	7550	-0.589959	0.31273	-0.370238	0.0168238	-0.358888	0.0606744	-0.335651	0.0269837	-0.32109
LmxM.20.0080_S278*;S280*;T287*;S289*;S299*;T302*	546	1390	11.5653	2380	3.05	1690	76.5283	35.5243	52.4	213	42.1	490	480	1600	731	7.5206	24400	225	1920	2560	8010	20.2291	2880	1680	671	26100	39700	5280	4460	10.6768	4350	57.3	884	7920	140	2.66289	407	65.6	47.9	103	2.32742	0.386076	2.66491	0.138776	2.89146	0.204447	-0.221296	0.908009	-5.89364
LmxM.20.0090_S16	3050	3310	2900	1810	2340	3770	4660	2890	1730	2860	4780	3760	3030	2590	2160	3550	4040	3140	2890	2490	5040	3920	4150	3960	2420	5120	3960	4460	2360	4130	5630	5320	3420	3380	3720	7090	4530	2630	3240	3330	0.277193	0.455459	0.329029	0.282502	0.306514	0.297309	0.142597	0.557681	0.00965177
LmxM.20.0100_S433	437	306	320	247	13.7	534	640	143	483	512	735	718	920	1190	1130	34.3	842	830	1220	570	976	647	1410	919	1170	863	1050	1720	1420	21	1180	871	1010	1170	1200	1310	1280	1270	1780	1970	1.3694	0.315946	1.26154	0.0283282	-0.762442	0.519506	0.12126	0.678977	1.46559
LmxM.20.0190_S52	62.9	395	9.56047	225	22.7	146	95.1	336	25.6	479	33.8	331	468	962	498	401	953	267	718	634	932	102	1170	1150	489	1080	1450	1120	1420	8.91608	852	70.6	838	1850	301	12.3	482	148	69.1	350	3.0449	0.0189215	2.01891	0.0664498	0.629224	0.695252	-0.231194	0.82276	-2.00625
LmxM.20.0375_T688*;T689*;S694*;S695*;S696*;S697*;T700*;T703*	236	1950	157	3700	545	3540	136	947	318	324	110	2250	2680	5200	1710	8.5	21700	604	1620	3390	26500	220	3860	8450	2610	34800	48800	5850	8240	350	14700	222	4040	18500	828	592	3350	718	109	1290	0.414036	0.835445	2.67341	0.063888	2.44922	0.124521	-0.259442	0.869665	-3.42534
LmxM.20.0375_T708*;T709*;S710*;S715*;T719*;S721*	30300	28300	38600	25500	28800	35200	40400	29100	38000	40900	51400	53700	48400	52400	34100	42900	46600	37400	50600	40500	52500	45300	48400	47800	3100	59300	50800	65900	48600	74300	54600	52700	48600	55700	71800	78200	55500	54800	68100	68000	0.531224	0.00738535	-0.382973	0.609373	0.317284	0.0824718	1.00703	0.20259	0.123913
LmxM.20.0470_S472	286	737	27.7458	669	26.0748	337	0.00233	152	198	373	276	879	866	734	389	1.32	1740	881	1500	1080	1160	338	1230	1310	523	1030	1270	1520	2000	68.0888	1010	210	790	1130	800	97.7	739	352	221	323	1.00119	0.647165	5.03196	0.133504	0.434859	0.651664	-0.225038	0.713769	-1.44432
LmxM.20.0560_S16	235.9	387.7	33.1742	1579	49.9533	24.16	4.63	144.9	110.692	206	119.5	347.4	634.9	2420	458	35.65	9799	68.9262	831	1033	5960	102.598	2208	3230	381.9	28860	42840	6490	5620	49.9353	5317	67.7	1367	8150	328	41.188	881.2	197	126.4	184.421	1.28649	0.465764	4.42069	0.0102299	3.24682	0.0905097	-0.0680861	0.965871	-4.73751
LmxM.20.0560_T6*;S8*;S10*;S16*;S21*	84.7	71.3	1.05	237	29.09	359	40.6025	46.8	21.2622	0.15	32.6	45.4	87.3	92.6	9.0265	3.37	3950	40.7	52.1	470	2000	6.87499	664	470	38.4	8990	12300	1000	1460	18.8993	1510	4.91	199	1990	16.7037	48.6	189	17.4972	2.34	18.6204	1.64907	0.44084	3.24174	0.173587	4.95037	0.0150042	-0.34968	0.872844	-5.73976
LmxM.20.0590_S81*;S83*;S84*;S97*;S100*;T101*	2490	2780	34.5834	2100	1290	1550	2470	1810	2520	2950	2610	1890	2290	3370	2380	3.15664	4090	3720	4900	3460	3000	3660	3600	3670	3490	2430	2870	2730	3480	590	2720	1720	2700	2230	3160	2630	2930	2160	2380	2710	0.0656695	0.976941	0.659381	0.00872888	-0.242542	0.615535	-0.501573	0.0188148	0.291493
LmxM.20.0620_S1063*;S1067*;T1068*;T1069*;S1073*;S1075*;T1076*;S1077*	5160	5340	689	5970	7490	6190	6030	5950	6730	7990	4850	6920	6110	7960	6360	174	4770	4450	5080	3660	3240	2960	4170	3050	4640	2650	3550	3660	3870	4210	2730	2620	4550	4730	4470	2220	3680	2620	3090	4510	-0.725571	0.514085	-0.879843	0.000438561	-0.841983	0.000909592	0.0563754	0.811938	-0.182248
LmxM.20.0620_S186*	3420	2630	4080	1610	2020	3140	3310	3510	2040	3050	3580	4780	2640	3670	1560	2870	4150	3850	4690	2790	3110	2930	3810	3970	326	3240	4710	2970	3130	3100	3450	2080	2120	1880	2070	2170	2000	785	1310	1660	0.465966	0.268709	-0.467351	0.484123	0.153156	0.623146	0.0795837	0.905559	-1.17828
LmxM.20.0700_S167*;T171*;S172*	37240	42150	35010	26200	31560	49470	55690	40060	47360	37320	51100	52160	42400	39740	34300	45360	51420	49920	48160	30200	52550	50810	54960	43780	42000	48880	50600	44950	35800	45010	60420	48250	53030	42880	47800	57300	49420	37200	47690	39990	0.379587	0.0823483	0.0936188	0.507999	0.0435552	0.770016	0.0463666	0.712009	0.0330702
LmxM.20.0700_S190	510	468	390	433	97.9	579	790	461	549	643	744	779	718	779	413	1.26	675	730	865	596	884	829	842	717	891	659	634	823	581	31.7	955	729	792	749	822	644	934	505	719	941	-0.724773	0.69395	0.480966	0.157377	-0.880386	0.352851	-0.0431226	0.870775	1.00404
LmxM.20.0700_S641*;T642*;S644*;S645*;T646*;S648*;T649*;S656*;T657*;S659*	6217	232.9	460.9	4521	4467.77	6617.8	6969	7149	4976	6814.28	8976	449	6675	8235	36.0437	8291	456.5	942.6	9369	102.381	9771	406.184	7407.69	8135	22.4369	5908	7503	7266	6010.8	6128.31	9361	416.15	6969	9378	8.29368	50.67	8037	6257.32	7346.14	9240	-0.395572	0.796638	-2.20494	0.187506	2.10741	0.175758	-0.269119	0.913155	-1.22
LmxM.20.0700_S697	6450	7140	2280	5910	8660	8360	9350	6580	4890	8300	7790	8830	6590	7450	8050	5443	13780	10610	12690	10340	12160	9500	10690	10630	10570	8650	7610	9410	7740	3795	11320	9170	10860	10580	10360	7370	8370	6450	9250	8500	0.856052	0.0725458	0.546532	0.0137137	-0.115864	0.635859	-0.0334532	0.75678	0.156377
LmxM.20.0700_T642	15600	9290	13700	7370	9130	13900	18100	11300	14600	17500	14200	14700	13000	14400	6850	16100	14600	12400	14500	9790	16500	12700	13000	12700	14	13200	13500	17900	11400	18300	19200	16300	13800	14300	13200	18400	12900	11900	14800	15200	0.326181	0.263206	-2.11009	0.269005	0.262774	0.295511	2.14338	0.268901	-0.0133255
LmxM.20.0770_S3086	66.2764	107	25.2206	64.9	47.6174	324	19.9374	105	30.4	76	15.7099	208	168	379	140	9.59498	2040	37.1	204	135	895	32.9	424	332	36.6	2940	4030	594	577	7.40731	285	34.6	154	1080	10.9418	14.3081	137	63.2	39.6161	37.1	1.03545	0.449632	1.31941	0.285532	2.00243	0.26578	-0.615918	0.678326	-3.46677
LmxM.20.0880_S112	1600	1650	701	1710	73.4	2060	2070	416	2020	2560	1300	475	2270	2460	2020	47.3265	2450	1550	2330	2950	1560	1630	2400	1750	2010	1620	2260	2840	2820	68.8	2280	1150	1910	2220	2330	1300	1850	1540	2020	2420	0.482188	0.730752	0.245315	0.613498	-0.357552	0.740634	0.0542254	0.827444	0.633175
LmxM.20.0960_T2795	497	783	552	474	39.5	1220	1730	1200	924	1860	1620	2120	1400	1270	1240	33.6	1410	1010	1130	559	1920	1660	2190	1730	1790	1920	1420	1790	1070	6.29135	1790	1580	1700	1850	2460	1550	1610	1240	1860	1640	0.58196	0.650883	0.462399	0.0876695	-1.5697	0.317969	0.00353009	0.984676	1.6333
LmxM.20.1000_T588	1920	2950	26.8	3370	4030	3370	1410	2030	1730	2960	2510	3440	3550	4280	3800	13.5	7350	5290	7170	7050	4080	2470	4760	4320	4360	4040	4770	4450	4740	4480	3810	2360	4160	4770	4290	2010	3260	2260	3390	3920	0.737197	0.731703	0.838622	0.015229	0.373802	0.0477112	-0.0478546	0.846992	-0.642001
LmxM.20.1120_S875*;T878*;T879*;S881*;S883*;T885*;S886*	11800	10400	9440	9280	11500	11800	14600	11100	9870	12600	10800	13300	11100	10000	10100	69.5	11500	11000	11600	9120	9940	9970	12000	11300	11800	10500	9320	13600	11900	13400	11100	9890	10700	10900	13200	9820	11400	9290	10900	11800	-1.41089	0.320662	-0.116947	0.401418	0.079644	0.578488	0.0183904	0.874525	-0.13318
LmxM.20.1120_T653*;S654*;S656*	3200	3220	3000	2980	4360	3010	4280	3150	2730	3870	3150	2960	2870	3680	3730	12.7088	4200	4370	4150	3740	3110	2570	4100	3210	3720	3050	2970	3980	3780	4240	3040	2360	2930	2910	3790	2450	3070	2660	3630	3600	-1.35872	0.404929	-0.0263556	0.891327	0.130722	0.457622	-0.151041	0.408802	-0.228816
LmxM.20.1240_S1760*;S1762*;S1771*	1400	1270	1260	1280	1750	1820	1870	1610	2280	1860	2060	2260	1520	1950	1670	23.9953	2630	2160	2700	1990	2130	1790	1970	2230	1940	1930	1730	1450	1600	1830	1640	1740	2450	2330	1560	2560	2090	1370	1970	2400	-0.555292	0.672044	0.096747	0.58259	-0.140204	0.552468	-0.0709336	0.710093	0.257942
LmxM.20.1260_S412*;T413*;S414*;T416*;S429*	516	1490	11.7185	651	399	1440	925	1070	539	816	1070	1730	1670	1600	809	45.3	1740	1240	1300	1100	1740	1270	1610	2050	1290	1910	1880	2240	1880	6.52597	2020	963	1530	1140	1440	997	1940	170	819	1670	1.18004	0.448894	0.781554	0.0326774	-1.06831	0.506833	-0.189075	0.486348	0.437634
LmxM.20.1270_S23	323	287	232	257	35.5833	242	192	17.5	113	251	197	13.1129	343	406	131	8.51306	264	286	381	3.88834	181	235	298	17.1808	60.8	185	320	387	0.384	5.19849	345	146	174	290	147	149	304	149	11.7	216	-1.53806	0.326139	-0.160114	0.881055	-2.0018	0.347672	0.963708	0.276706	1.70856
LmxM.20.1280_S148	10500	9940	10900	9010	7530	8800	12700	9630	14000	13100	16600	15000	16800	16100	6360	16500	20800	17200	17200	7980	20800	21400	17700	21600	531	15400	14500	19900	8000	14900	19200	22400	15600	22500	7500	44100	22600	12200	11200	22700	0.678394	0.041499	-0.225435	0.819647	0.0612739	0.853901	0.729442	0.485451	0.509008
LmxM.20.1310_S119	6465.6	8712.9	1365.07	9657.24	5413.47	9732.55	5458.85	8241.83	4834.61	8386.96	6716.61	11950	13481.2	14647.1	11358.2	601.22	12347.9	7817.01	11566.7	13893.6	10798.4	6663.78	13974.3	14410.6	11453.5	12759.5	14760.2	14994.8	16901.6	5237.24	11545	5756.8	11226.8	14188	10038	9110.03	13027.8	9773	7685.9	12335.5	0.242792	0.800568	0.644929	0.0365071	0.094732	0.78677	-0.12865	0.658517	-0.236937
LmxM.20.1410_S87*;S103*;T105*;S106*;S111*	657	2330	376	1390	392	2050	309	1050	719	784	1060	3370	2030	2370	335	466	2830	1850	2010	96.2	2810	960	1840	2600	716	1710	2860	3110	962	743	2570	603	1530	1770	1330	592	1430	135	372	873	0.117799	0.911982	0.924649	0.136414	0.183411	0.796159	-0.145444	0.778387	-1.63887
LmxM.20.1470_T386*;T393*;S395*;S397*;T399*	2300	1680	619	1300	1290	2050	2390	1490	845	1570	2290	1840	1640	1580	1720	2740	3080	1550	2560	2260	2650	2100	1960	2060	79	2790	2190	2000	2280	1870	3330	2100	1610	1810	16300	3030	2140	1440	1670	1840	0.84757	0.110979	-0.489572	0.60501	0.294437	0.207297	1.50958	0.183555	-0.172143
LmxM.20.1630_S230	14023.7	14692.4	14199.7	12588.4	15278	14548.9	18170.1	15326.1	11867.5	16530.6	22310	25727	20861	23983.5	17115.7	18930	23350.7	22365.4	26493	20641	21424.4	16925.7	24798.2	20283.4	21107.5	21507.8	20649.9	25813.6	20385	25228	24114.3	21296.8	22481.8	21459.9	23162.2	30445.5	27877.8	22970.7	26444	28355.5	0.652837	0.0032431	0.455228	0.0117945	0.0525023	0.698881	0.115187	0.327539	0.26201
LmxM.20.1700_S19	1300	1310	1380	906	60.9	1410	2030	670	1080	1440	1270	445	985	1040	1070	361	1220	1110	1170	288	1680	1160	2010	759	1940	1350	1160	1660	1190	82.1	1140	1040	1200	1480	1680	1180	1040	785	1110	1200	0.069049	0.94602	0.1903	0.633327	-0.257268	0.765582	-0.14106	0.667987	0.467395
LmxM.20.1700_S269*;S270*;S276*	2880	2150	3140	2090	3210	3630	3980	3380	3470	4360	3270	4110	3130	3900	2200	29.8	2590	3300	3510	3450	3510	3520	3570	4020	4580	4160	3780	5080	4110	12600	2990	3740	4100	3070	3990	3890	4090	3480	4760	5620	-1.08046	0.42082	0.0272977	0.851165	0.703744	0.068479	-0.106416	0.480647	-0.29636
LmxM.20.1710_S583	2970	10100	34.1863	9980	3100	11000	369	6930	2900	7460	3510	11400	14600	15800	12800	1400	15700	5260	9910	13000	12100	3370	15200	11000	11500	10900	12900	14100	14700	1150	5880	888	4510	7770	3310	119	2690	507	232	1070	1.77498	0.271995	1.40189	0.139845	-0.363539	0.636014	-1.40327	0.0473237	-3.93321
LmxM.21.0080_T216*;T217*;S224*;S226*;S228*;S236*	1390	2240	97.3	1220	1180	3070	1330	1410	2320	2040	3840	2580	2980	2720	2440	1390	3990	1980	3150	2170	4140	3170	4030	3200	241	2990	3960	3720	2970	2240	2630	2860	3240	2730	2110	2690	3920	1590	1610	2800	1.48544	0.112232	0.116403	0.879933	0.116127	0.598864	0.356629	0.637945	-0.390987
LmxM.21.0130_S800	2073.31	2491	36.4907	15287	4320.31	38731	1377.36	8622.7	2475.5	7535	1628	8389	8125	21276	12094	81.6108	14705	3527.8	17424.8	63524.3	12790	1711.3	14150	10021.8	12435	26220	64520	15155	62640	2183.97	6632	1461.2	8011	55690	9824.3	1443.3	8089	8881.1	5668.3	12512	1.7113	0.420869	0.433875	0.646043	1.38812	0.195443	0.0276229	0.976996	-1.77955
LmxM.21.0190_S524	2520	1950	1150	2070	3550	2550	2200	1720	1350	2260	1590	2030	2100	1950	1970	70.9	2730	1800	2170	2850	2140	1830	3010	2100	2290	2400	2510	2890	2920	2460	2570	1620	2350	2520	2500	2060	2290	2060	2000	2530	-0.853699	0.424223	0.189053	0.429023	0.45277	0.0333689	0.024164	0.904349	-0.269329
LmxM.21.0270_S286*;T287*;T291*;S293*;T296*;S298*	7610	8610	5730	7040	10200	8760	10800	8690	8660	8170	10700	10900	9640	7000	8510	8910	10000	9850	10100	8820	9420	10100	10300	9580	6790	7940	7460	8670	6400	8130	8460	8620	9070	9230	7850	8950	9710	6520	8310	8130	0.307204	0.227157	0.0264141	0.862056	-0.265134	0.11008	-0.0823097	0.553551	0.103732
LmxM.21.0290_S378	5540	5340	5180	4630	6750	5210	6030	5540	6310	6980	4570	5210	5280	6370	6280	648	5200	5310	5640	4980	4720	4280	5560	5140	5380	3220	3890	5270	4510	5850	3990	3370	3940	5240	5660	3260	4370	3700	4740	4790	-0.650489	0.314982	-0.260667	0.0824056	-0.305975	0.138127	-0.196631	0.26943	-0.108251
LmxM.21.0330_S657	12.2449	1990	2460	2020	2.12	3390	4580	58.6	26.7	177	46.7	1800	1210	1280	81.4	69.7	2010	990	52.1	3530	22.5	2430	265	683	1910	6690	5440	5410	5130	3.95005	3900	7.73492	1970	1860	52.9	122	891	20.8624	114	5.14	1.32694	0.584032	0.427227	0.816709	1.71128	0.454641	-0.338527	0.868393	-4.30354
LmxM.21.0370_S497	63500	62900	16400	58600	67600	69700	71100	66700	63700	79900	77200	92300	90000	97400	91500	19.9	90700	81500	99100	85900	84900	77700	103000	95900	101000	93300	98900	129000	123000	91100	97600	72200	95400	93900	109000	95000	110000	87000	97500	118000	-1.539	0.509183	0.393576	0.00437737	0.244527	0.0723904	0.012837	0.922634	-0.0701385
LmxM.21.0370_T494*;S496*;S497*;T499*;S500*;T503*	12990	13494	11120	11460	21040	12340	17300	16260	18250	26140	20150	20650	23110	32050	27780	167.916	18630	24500	27330	19750	28980	22140	27040	27510	28550	17440	19340	27740	28490	59670	20020	21550	26130	25090	29490	33160	27250	27950	42820	34140	-0.701198	0.60469	0.608132	0.00872698	0.178721	0.583179	-0.141616	0.307067	0.242976
LmxM.21.0380_S212	7750	5490	6800	8220	10400	8690	9040	8590	9960	11100	6630	10400	9220	11300	8700	112	14600	16600	16700	14300	8660	10200	14900	12900	14000	10300	12500	13700	15100	11600	8390	9780	13800	13600	14600	10700	14100	12700	14300	14600	-0.386378	0.776498	0.334358	0.080058	0.461102	0.0203701	-0.0160452	0.941159	0.0745393
LmxM.21.0400_S29*;S31*;S32*;T34*;S35*	3410	3610	3500	2560	3570	3850	5470	3790	3390	5250	4310	5420	3990	4100	2880	3610	4320	4190	4520	3440	4470	4260	4710	3850	5130	4460	4420	5680	3310	5330	5310	4570	4610	5340	4450	4470	4310	3590	4670	4790	0.273504	0.391349	0.0636946	0.721456	0.168777	0.439995	0.117129	0.360075	-0.0705106
LmxM.21.0430_S341*;S342*;T344*	361	1230	29.8	1420	234	1170	504	1170	760	1210	380	1380	1180	1970	1640	449	1850	1120	2400	2200	1780	467	2710	1860	1730	2530	3490	2290	3170	114	1660	469	1580	3030	1290	232	1140	967	808	1160	2.02514	0.0950191	0.70283	0.185364	0.373977	0.707059	-0.118457	0.844221	-0.985986
LmxM.21.0430_S342	783	981	10.5425	1740	3.97	2480	142	466	306	1650	368	1140	1090	1500	1570	9.42652	2140	635	1900	1880	2250	221	2550	1600	1200	2320	2590	2190	3130	21.323	1620	150	1380	3220	1510	174	918	821	400	854	1.93518	0.403903	0.975374	0.320724	-0.0588284	0.965913	-0.115668	0.902902	-0.858633
LmxM.21.0430_T328	1930	1660	1860	1200	1490	1470	2610	1870	1450	2140	3570	3670	3600	2190	2120	2610	2770	2370	3100	2070	3270	3210	3690	3160	232	4090	3680	5150	2400	3840	3650	3250	3430	2480	3090	5690	4960	2560	4010	4700	0.673458	0.104511	0.0702076	0.924769	0.341165	0.225165	0.691377	0.35987	0.186131
LmxM.21.0470_S279;S285	1970	1060	1780	1100	1420	1150	1440	777	711	1170	1350	1460	1410	1710	832	1.16	2280	1590	2530	1310	980	1120	2160	994	250	1680	1690	1880	1110	1880	1010	1190	1350	1430	1210	1220	2070	35.3	1410	2290	-1.74049	0.405471	-0.172284	0.757169	0.298847	0.356842	0.450519	0.401517	-1.05483
LmxM.21.0470_S732*;S733*;S734*;S735*;S738*;T750*;S756*	72	1080	61.1	2040	595	3120	123	1530	1450	3550	1980	3380	3690	3990	2570	196	6470	4540	4550	4000	4140	1840	4840	3410	4630	2720	3590	4380	3460	744	985	2010	4330	4350	3710	1080	4550	903	466	4720	2.82985	0.0601553	1.51789	0.0996897	-0.240327	0.622078	-0.414587	0.386338	-0.699157
LmxM.21.0770_S310*;T311*;S314*;T316*	4910	3930	3720	2920	4600	4330	5620	3920	3450	5080	5370	5650	4510	6070	2850	36.2	5550	6410	5560	5410	5970	5390	5710	4640	6160	4890	4390	5980	4620	6500	5940	5030	5630	5820	5600	5730	6130	4830	6370	6130	-0.9275	0.514645	0.330269	0.0746443	0.140715	0.548839	0.012408	0.91741	0.156218
LmxM.21.0800_S1088*;S1091*;T1103*;S1105*;S1111*	617	3030	35.9068	4840	14.3869	5070	44.107	1290	69.6	193	22.2	1700	2430	3020	689	7.9943	13300	600	1730	2030	10100	117	6520	3760	3090	9280	11100	6760	6730	13.5023	7220	9.13743	3570	6140	527	6.58333	1900	124	35.0113	127	1.11657	0.636089	2.89913	0.0961685	1.67465	0.442187	-1.37521	0.499979	-4.62586
LmxM.21.0800_S1114*;S1115*;S1122*	282	546	25.9	230	4.83349	647	324	29	152	604	259	8.81209	702	851	740	1.96744	939	756	1060	12.6403	759	329	901	8.29797	48.3	449	416	898	23.9073	44.901	782	350	783	713	7.30689	404	667	265	14.2908	592	0.415521	0.849711	-0.525958	0.723628	-0.497276	0.752279	0.726025	0.68296	0.349286
LmxM.21.0800_S785	34800	30600	15600	29500	37700	33100	35400	30200	32300	45400	32400	41900	38900	49200	45700	3990	45400	43800	51300	45900	49200	38900	61800	50300	59900	37300	45200	55100	51300	56000	44200	34900	43700	58300	56700	37500	47100	40700	49400	50900	0.00321847	0.996369	0.555959	0.00574527	0.233674	0.153427	-0.13548	0.465088	-0.112423
LmxM.21.0800_T777*;S778*;S785*;T787*;S788*;T790*;S791*;S797*	36800	41000	488	33900	38800	40000	32000	34300	32700	47600	41600	54400	47100	52100	44300	13400	76000	64800	69000	63600	59300	50000	52400	62900	51600	45800	55300	61600	57800	45900	59900	38000	53000	49100	59000	38100	40900	42000	47400	52800	1.64483	0.211169	0.576685	0.00155079	0.150123	0.24212	-0.105794	0.466454	-0.267483
LmxM.21.0810_T734*;S743*;S744*	12500	11800	11600	11600	16000	13900	15900	13800	13900	16800	17400	22200	18000	19400	16100	935	21400	21700	24100	21300	20700	17100	20900	18900	17900	20000	21600	24300	21100	26800	15900	17000	19900	19400	20600	22600	23300	20500	25700	24600	-0.102147	0.907118	0.36263	0.00910931	0.29014	0.037945	-0.043889	0.699321	0.0402479
LmxM.21.0825_T501	26.7744	46.6	12.9864	255	29.9682	78.7	17.5196	106	29.4	48.6	20.554	52.8	83.1	91.2	23.7	50.7	2760	5.67	28.4	405	737	18.9063	69.5	182	197	1970	6370	168	268	34.299	572	14.4	6.78166	318	63.0903	0.132	11.6957	56.3	8.99176	81.2	1.24073	0.466345	1.47547	0.173535	3.32024	0.0346201	-0.990673	0.509784	-5.63719
LmxM.21.0830_S255*;S256*;T258*;T264*;S265*;T266*;S267*;T268*	1620	2030	2310	1230	1360	1800	1900	1480	1770	1530	1730	1650	2220	1720	1240	1620	1960	2000	1500	1030	1740	2170	2270	2080	32.5	2360	1900	2350	1810	2070	1930	2380	1930	1600	2290	2680	1940	1110	1790	1780	-0.0746354	0.865766	-0.912847	0.427022	0.309304	0.218875	1.16179	0.323261	-0.220476
LmxM.21.0853_S1555*;S1557*;S1566*	147	72.9	22.4	75.4	20	130	148	2.29212	72.1	130	128	22.2381	97.5	111	126	11.4565	287	273	187	10.3	178	120	221	13.6967	2.0959	173	56.7	183	33.2203	21.6	220	138	248	158	105	143	202	58.8	25.4	242	0.451172	0.721124	-0.321789	0.847447	-0.318286	0.71314	1.96965	0.154438	0.603778
LmxM.21.0875_S21*;T24*;S29*;T30*;T33*;T39*	11000	11400	3130	8510	11700	13400	13100	11800	9380	15500	15600	15700	14700	18600	15800	1910	15600	14700	14800	13400	18300	14500	18100	18900	16000	15500	13000	18400	17200	12800	18500	15000	16500	18400	19400	14600	17500	12300	16500	17600	0.230465	0.733018	0.453966	0.0139785	-0.0748632	0.576999	0.0340744	0.774509	0.032197
LmxM.21.0875_S841	400	1750	37.7	5090	505	6260	95.6	2420	671	1510	317	4380	5580	5560	2880	4.4182	7250	1790	4290	4520	4540	782	5410	3660	2330	3690	5780	4690	5640	18.5	3300	150	4490	6500	2330	107	3200	545	31.8	775	0.806952	0.716287	1.3605	0.218892	-0.714252	0.673989	-0.45655	0.660045	-2.22962
LmxM.21.0880_T468	2680	8360	13.3421	7950	3150	10300	1830	6310	3930	7650	5680	13600	15100	19600	12100	77	20200	9710	14300	14300	18900	8090	18900	18200	16300	18400	23400	21400	23400	3970	18000	7030	15900	19300	11100	5940	16400	11900	5580	11000	1.73769	0.432681	1.58108	0.00621045	0.325913	0.554045	-0.198403	0.568696	-0.717702
LmxM.21.0940_S176;T174	3970	3010	526	3330	3040	3100	2510	2710	2240	2470	2380	3530	3590	3200	3360	162	5430	4460	5360	5400	3370	2690	4250	3790	3730	3030	3450	4220	3810	807	3650	2500	3060	3910	3650	2150	2930	2370	2320	3270	0.167125	0.880343	0.444587	0.026156	-0.251512	0.574468	-0.090154	0.618672	-0.0520098
LmxM.21.0940_S7	6144.22	6952	7710.08	5900.6	8891.1	6249.37	8402.63	6644.51	6667.9	9726.5	11212.6	12337.5	11314	15001.7	10104.9	11970	12100.7	11100.9	13701.1	11422.3	13819.1	11800.8	17300.2	11862.4	14432.9	13716.2	15628.9	18736.8	14135.5	20735	13229.2	11500	12814.5	14202.9	15013.8	20005.4	16134.9	14301	18436.4	19715.6	0.772869	0.00595804	0.883171	0.000389555	0.462181	0.0140473	-0.0432941	0.75391	0.102244
LmxM.21.1260_S236	2170	1530	387	1930	152	2020	1690	1850	1820	2720	1660	3320	2880	4210	3520	40.4	3350	2440	3630	2520	2620	1470	4670	3220	4190	1980	3090	3310	4120	32.583	1840	2250	3060	3890	3660	1880	3490	3380	3650	3550	0.600512	0.673918	0.591274	0.0898216	-1.287	0.323305	-0.085608	0.809243	1.34477
LmxM.21.1295_S169*;S173*;T175*;S176*;S178*;S181*;T182*	1800	1320	34.1347	1690	35.8	2640	1680	445	2540	3320	2270	163	3600	3890	3590	7.76792	2000	2790	3240	1290	2290	2400	3510	1760	3030	1630	2720	3380	2600	16.1721	1830	2000	2830	2880	2750	1400	3410	1970	2090	3420	1.04127	0.613574	0.525572	0.329434	-0.976745	0.550595	-0.06532	0.782245	1.34745
LmxM.21.1350_S937	8250	9800	819	6940	7390	8540	8180	6930	4410	8010	7360	10400	8360	9730	9050	8820	13500	12100	12000	10300	9710	7840	9430	9100	8510	8370	8020	8710	8450	6460	9850	6960	8280	8460	7990	5560	6650	5150	5440	5690	1.1425	0.108314	0.340167	0.103521	-0.164018	0.247753	-0.106983	0.396941	-0.487388
LmxM.21.1350_T1277	1920	2290	2450	2040	2650	2580	3290	2430	1740	3180	3300	3630	3140	3780	2880	551	3570	3650	4020	3290	4060	3240	4400	4340	3920	3810	4960	5090	3550	5030	4050	3770	3830	4410	4410	5100	4110	3750	4600	4990	0.141086	0.818571	0.621799	0.0115295	0.413704	0.0311207	0.0415725	0.746675	0.0142051
LmxM.21.1450_S640	1150	1320	1260	727	1100	1320	1940	1160	1740	2570	2190	2670	2730	3310	1840	533	1600	1890	1970	1130	1390	1200	2290	1000	2200	1250	1690	2980	1460	577	1230	944	1570	2410	2650	2950	2490	2490	2140	3660	0.246012	0.651077	-0.132121	0.693671	-0.839267	0.0731293	0.0940673	0.804296	0.951117
LmxM.21.1510_S1283*;S1284*;T1287*;T1288*;T1292*;S1293*	2822.32	2940.9	74.4772	3278.45	2958.62	4601.5	4984.75	3458.4	2588.86	4555.23	4790.42	6763.03	6833.99	6536.6	6650.94	3827.8	5954.7	5671.84	5665.04	5782.5	6015.7	5576	7010.1	6477.9	7221.98	6496.4	7309	9632.1	9084.4	3884.44	7382.08	5121.2	7170.2	7260.09	7882.9	5868.48	7274.6	5917.42	5942.6	7634.9	1.89282	0.0954819	0.711149	0.00485181	0.149123	0.55881	0.0991835	0.512583	-0.0987476
LmxM.21.1510_T985	7880	5360	4710	3280	6170	8140	8250	6230	4720	7100	10800	11900	11200	11900	6470	76.8	8610	8590	8260	6570	11000	9560	10400	9810	10000	11100	10500	12300	10100	11400	11000	8880	9580	9500	11300	14800	12700	9690	13000	13000	-0.741433	0.571478	0.587175	0.00536588	0.114941	0.527636	-0.018988	0.860123	0.179804
LmxM.21.1530_T43*;S44*;T46*;S49*;T50*;T52*;S54*;T55*;S56*	177	636	11.307	382	186	421	8.95909	28.3	370	712	91	79.3	1430	1400	886	1.83	938	601	1020	450	1210	442	1490	1910	1730	1040	1570	1770	2330	863	1030	543	1140	1680	1040	277	1840	519	405	910	0.477685	0.806461	3.30297	0.0226293	1.76531	0.0951931	-0.248207	0.606591	-1.17949
LmxM.21.1540_S1151	3720	3180	3640	2740	3190	3540	4340	2590	2500	4060	4520	4700	3880	5350	2170	4340	3930	4390	4420	3140	4410	3470	4570	3170	138	3160	3610	4530	2910	4610	3850	3830	3280	3720	4050	3420	3670	3130	3850	4110	0.293051	0.361178	-0.744535	0.424842	-0.0930108	0.733543	0.914798	0.330922	-0.0314569
LmxM.21.1560_T281*;T282*;S284*;S296*;S298*	115	856	0.298	1200	58.5	633	12.2894	200	55.4	147	120	1090	1230	1900	387	24.7	11000	217	1080	2650	10000	101	2240	3880	718	17900	27900	4550	4840	115	4600	31.0454	1970	10400	282	80	783	368	119	93.4	3.26445	0.213713	3.78483	0.0216461	2.67683	0.0953299	-0.586667	0.74396	-4.44701
LmxM.21.1561_S173	9711.8	10562.5	1468.11	7590	9130	9436	7276.58	6534	4976	6586	6383.64	8403.5	7123.9	7570	7030	474.938	10718	7765	10343	6777.74	5139	4794.4	7728	6040	6030	5044	5456.7	6354	5380	309.006	6365	3556.5	4943	6366.7	5797.05	3278	4586	3437	3298	3943.36	-0.382628	0.694087	-0.21683	0.296589	-1.22566	0.14435	-0.149554	0.473808	0.241729
LmxM.21.1561_S207*;T210*;T211*;T213*;S216*;T217*;T218*;S220*	5561.9	5509	5690	3515.8	720.19	4104.9	4614	3662	2707.8	97.6	4743.08	4736	4050.2	3868.7	14.9978	5367.9	6399	6890	5433.3	72.9	4443.77	4434	4847.1	5017.1	34.2	3369	2356.9	4778.75	581.4	62.6	4228.1	4633	3064	5184.5	47.8	3558	3238.22	660	664.5	1984.2	-0.4471	0.739811	-0.0323268	0.984344	-0.386896	0.838105	-0.0279554	0.987715	0.57199
LmxM.21.1561_S280*;T281*;S283*;S286*;S288*;T289*;S290*;S292*	992	1311	464.6	667	65.44	295.1	956	269.4	157.2	1030	609	757	662	885	693	14.0624	1546	2076	2047	14.479	1092	775	1103	51.1222	564.557	846	518	842	57.4176	26.1819	922	742	731	1051	1259	777	444	53.7496	15.2676	601	-0.860253	0.640992	0.226092	0.817705	-1.67969	0.138256	0.923671	0.285419	-0.340984
LmxM.21.1580_S627*;S632*;T635*;T638*	6480	7020	6180	6470	9820	8790	10410	8910	9720	12080	12500	15490	14900	15500	11680	6354.7	10590	10790	13230	11090	11760	14200	13960	14530	12700	15250	18420	21550	18000	19380	14770	12980	15040	17100	15120	22740	21640	16240	20850	20880	0.515289	0.0946634	0.433578	0.00676631	0.40309	0.0109086	0.158656	0.174538	0.144064
LmxM.21.1580_S632	21620	20002	20069	15321.4	20727	23279	29682	24501	23200	29890	36520	37987	38460	36550	34135	25262.7	29146	28245	34204	33922	39370	32580	44940	35610	39850	41697	43980	52850	40870	56150	42240	35630	39100	41520	62780	67000	52000	41007.4	49540	55800	0.62603	0.00429307	0.56014	0.00139868	0.34807	0.0102975	0.181407	0.28766	0.165679
LmxM.21.1580_T376*;S379*;S380*;S382*	3240	2660	3100	1390	3590	2980	4780	3080	3700	3700	4620	6680	5460	5310	3210	129	3590	4050	4680	3640	4350	4300	5740	4910	6100	5030	5000	5200	6780	5380	4930	4640	5660	4840	5730	7780	7530	5450	7180	7630	-0.412192	0.684606	0.484126	0.0213705	0.146393	0.483104	0.0318243	0.826407	0.374891
LmxM.21.1830_S16	1100	1000	903	700	1200	1670	1720	1240	1460	1900	1860	1910	1600	2050	1560	3.91	1090	1440	1230	1220	1860	1090	1820	1640	2050	1350	1360	1740	1550	253	1400	1250	1400	1690	1540	1350	1690	1260	1840	1650	-1.30029	0.431605	0.0656649	0.787761	-0.771797	0.179704	-0.192031	0.407972	0.560089
LmxM.22.0050_S429	1160	900	583	900	3.09	1100	1380	330	597	1340	776	711	947	824	992	78.68	1070	988	1240	24.7828	1040	917	837	41.1	297	987	1040	1410	1250	18.3027	1010	984	1040	841	1180	543	922	590	438	952	0.11893	0.951216	-1.07241	0.272391	-0.737817	0.536605	1.34359	0.146676	0.379031
LmxM.22.0090_S213	9002.67	13137.5	1803.64	16403.9	12584	17802.5	8172.9	16129.2	14419.8	22516	13707.6	23421.8	26812.8	33415.6	27708.4	259.369	24905.4	16113	25110.7	24217	27100.7	14162.5	30413.5	27885	28049.7	30809.3	34402	34619.6	41015.4	19550	22003.8	13104.7	24307.7	33005.6	27524.9	13809.3	28913.5	24702.1	20730.6	32415.6	0.104687	0.937574	0.716584	0.0365725	0.376837	0.189352	-0.103978	0.723318	-0.430063
LmxM.22.0090_S271	613	315	486	316	617	242	697	372	355	618	839	806	794	1030	417	80.1	492	482	417	367	748	829	517	324	8.14	818	735	1100	642	867	922	687	566	619	325	1250	885	27.5551	990	802	-0.530799	0.464947	-0.805031	0.521657	0.134935	0.745983	1.2829	0.315068	-0.785385
LmxM.22.0140_S119	8940	8220	1712	6830	7920	9970	8200	7320	4650	9080	6120	7440	5260	7190	6980	231.5	8970	7620	10000	7650	9700	6880	10070	8130	7023.37	7980	8320	8210	7880	3222	8620	5360	8160	10010	9570	3470	6430	2686.9	5870	5600	-0.498222	0.649602	0.120564	0.597696	0.0406781	0.883769	-0.0174852	0.931175	-0.562404
LmxM.22.0160_S187	117	319	48.8	898	884	1300	321	442	1230	1100	635	1350	1260	2000	1890	2240	1380	2250	1910	1030	1180	280	2040	1710	2040	175	507	1490	1330	0.0397	515	801	961	1850	1630	236	1360	185	893	1490	2.64163	0.0145249	0.647197	0.349474	-3.83158	0.180112	-0.195179	0.757857	2.69328
LmxM.22.0160_S187*;S191*;S193*;T199*;T202*;S208*	923	2320	37.1901	2350	2550	3120	1870	1940	2790	2420	3890	5300	5110	6460	4290	59.7	5270	5360	4000	4060	3400	2920	5750	4380	3940	1680	3060	4030	3740	1210	2680	2480	4320	2990	4090	2100	4090	2200	2880	3550	1.16853	0.484943	0.737656	0.00943953	-0.992156	0.0187692	-0.297668	0.228261	0.208613
LmxM.22.0160_S396*;S398*;S406*;S407*;S410*	2160	3910	22.1	4390	126	8840	2020	5270	4000	6120	2940	5940	7550	8680	6590	21.6	9430	4040	7960	7440	8440	2400	9700	8450	8550	7530	10400	10300	11500	22.2	7390	2810	7090	10300	6290	1250	5800	4400	3720	5440	1.77655	0.419083	0.52468	0.298537	-1.03895	0.539053	-0.114715	0.806417	0.329679
LmxM.22.0160_S56	3410	2540	2360	1380	1650	1540	2330	1450	1410	1520	1910	1270	1150	1450	791	2310	2890	2140	2260	2320	2120	1580	1440	1010	270	2040	1190	1230	1310	1610	1910	1490	1050	881	1450	1630	1310	1070	1340	1160	0.1373	0.739815	-0.616727	0.262232	0.195396	0.575685	0.307419	0.584043	-0.165282
LmxM.22.0380_S20	99.1	178	20.0027	270	58.5829	619	104.421	444	4.9	249	145	505	531	771	241	27.0522	663	87.8	201	111	655	153	802	604	94.7	802	1060	804	1350	10	944	43.1	634	1740	306	79.2	154	44.6	23.3807	338	0.530852	0.620489	1.40733	0.314687	0.0705875	0.958888	0.315793	0.774019	-2.21354
LmxM.22.0440_T482	987	1330	34.3531	896	1310	1330	214	92.9	224	660	729	347	1090	1110	649	46.5	2680	1510	1120	520	1030	1510	1800	378	359	1850	1850	1430	33.5	1900	1750	434	1810	1360	524	341	1230	28	8.24663	380	0.209993	0.882437	1.32053	0.138554	0.129839	0.9108	0.273331	0.681104	-2.60944
LmxM.22.0450_T280	13224	34000	26.7491	39759	12081	42317	6002	29638.7	13805	35620	15190	45829.2	57530	74480	54700	1428.29	97750	38210	66610	71190	102340	33800	95610	90440	73120	100030	110730	87910	97700	16890	87850	21030	81240	113870	53480	18720	73530	41110	21500	38700	2.41928	0.270289	1.84132	0.00734015	0.659959	0.295426	-0.251743	0.611185	-1.01856
LmxM.22.0520_S144	4680	4130	3790	2910	4200	4940	5330	3000	3170	4400	4720	5430	3790	4050	3570	3930	7290	6450	6120	5720	5480	5040	6960	4890	5200	5140	5010	5310	3860	6000	5700	5050	5240	6570	5840	5390	5850	4570	6190	5050	0.570607	0.0944843	0.429888	0.0576549	0.234614	0.201492	0.0487282	0.727165	0.101657
LmxM.22.0520_S697	993	1130	909	781	1130	1020	1560	1130	1250	1700	1810	2120	1690	2230	1790	0.0615	1970	1720	2010	1430	1920	1650	2020	1660	1920	1940	2010	2580	2370	2790	1840	1500	1940	1880	2180	2150	2560	1950	2360	2490	-2.1107	0.460321	0.483263	0.0499934	0.272339	0.217074	0.0211137	0.90149	-0.0153776
LmxM.22.0530_S26	43.8	98.2	1.21	273	25.4899	634	26.8	6.63	8.7	87.7	4.03	99.7	198	571	188	166	1940	17.5532	34.6	188	3220	51	352	616	213	4920	6850	592	950	24.4851	1430	92.8982	321	1990	36	71.1	60.6	12.8	10.6	32.5	1.99754	0.263648	3.28583	0.0489256	3.14596	0.107722	-0.262382	0.854999	-4.90839
LmxM.22.0640_S989	12000	11700	10500	8910	11800	12500	15800	12000	11500	16400	13500	15500	13700	15100	12400	2690	10800	8820	11500	9020	10300	9920	11800	11300	12100	10500	8910	13000	9170	12500	11200	9420	10500	12400	12200	9420	10600	8610	10300	11700	-0.508765	0.237347	-0.287809	0.0654498	-0.388994	0.0177113	0.00474705	0.967759	-0.0856438
LmxM.22.0730_S277	79.7	280	21.81	1120	0.09	2260	18.3467	113	15.3817	225	38.2	545	991	667	468	5.83134	3630	250	644	246	3360	132	1760	1450	410	4850	4500	1840	2010	33.9	1570	88	830	2570	114	29.0082	262	36	36.2	91.3	2.81215	0.304891	2.96093	0.0704339	1.74618	0.263627	-0.757585	0.548489	-4.30579
LmxM.22.0730_S44	31400	38400	5490	38000	49000	55900	46200	47400	39800	59500	40300	45000	38700	50100	46100	251	67200	51600	63200	61500	63500	46000	67200	59800	65300	56400	51300	74100	72300	52600	58800	51200	65700	77400	71700	43200	69300	51700	67900	73700	-0.373071	0.813931	0.280559	0.0840108	0.466114	0.00665101	0.103616	0.49552	-0.0148118
LmxM.22.0730_S44*;S46*;T52*;T54*	5640	5390	2320	5360	6920	8370	7650	6290	6390	9500	6500	8360	7570	9390	8400	71.5	9030	8130	9150	10200	9880	6710	11400	10100	10900	9750	11000	13100	12700	11800	9120	7730	11300	12300	12100	7170	12000	10100	12100	13200	-0.483355	0.723445	0.353367	0.0839792	0.53961	0.0023756	0.10219	0.600981	-0.120236
LmxM.22.0730_S46	27.3	25.3	22.7	3.94	23.7	38.2	69.6	4.54	30.1	30.5	56.4	40.4	20.1713	175	54.4712	5300	51.5	25	3.31	58.1	39.4	80.3	72.2	71.7	106	334	243	46.3	78.4	70.2	43.8	19.5	76.4	27.3	20.9	2.73	12.2	7.39478	95.7	4.51	1.96158	0.284291	1.45831	0.097159	1.11217	0.200902	-1.10864	0.096872	-3.51397
LmxM.22.0730_S64*;S65*;S66*	13775	20702	1355.79	19200	17194	21727	10275	13452	12422	18750	8068	14502	13978	17753	14061	5363.15	35360	21070	33670	25011.6	25070	11018	28140	20220	20113.8	18585	21314	21050	21719.3	13615.2	18539	9677	19410	25262	16603	5645.9	14920	12173	10927.7	13184	0.944097	0.283558	0.435236	0.161537	0.5189	0.0404382	-0.222802	0.485843	-0.812195
LmxM.22.0730_S87*;S88*;S90*;T94*;S95*;T97*;S98*;S100*	9841	13099	780.8	10235	11775	12908	10353	10509	8910	12494	11956	13864	11502	12457	12482	1344.38	23990	16683	19590	16615	17440	13271	19387	16459	13890	17175	16806	19330	15808	14026.3	19105	12000	16253	16761	14237	11733	16347	10224.8	14251	14149	0.770352	0.464935	0.542803	0.00555379	0.41223	0.00353038	-0.0412492	0.799387	-0.329097
LmxM.22.0880_S83;S84	10500	12000	542	15100	12300	13700	10000	13400	13900	19400	11400	21700	22700	25800	21500	142	22600	20900	26200	17400	20300	13800	25500	25200	16600	21300	26000	28700	22300	19800	15400	14200	24100	28300	24800	16800	25800	22500	16600	30800	0.253889	0.875277	0.51874	0.0421657	0.234366	0.309806	0.0615489	0.811623	-0.0986178
LmxM.22.0880_T285*;T288*;S289*;T292*;S293*;S299*;T304*;T309*	5990	17800	282	18800	1900	19500	1040	11500	2870	9980	2070	11800	16200	17800	12000	66.1	834	242	399	469	549	888	1070	858	488	756	1660	763	1020	621	702	420	455	922	57.4	486	661	229	688	97.3	-3.74294	0.0135455	-2.9801	0.00239875	-3.41768	0.000182226	-0.988629	0.209915	-1.38888
LmxM.22.0890_S55*;S57*;S58*;T66*;S68*	68.8	90.1	38.6	24.6661	93.9	176	34.2	50.3	22.8288	159.685	38.3	22.6065	46.6	9.20072	39.3	4910	150	42.8	18.5402	132	292	103	129	47.2	96.3	325	255	42.5	353	14.9	338	75.5	18.3363	85.3	42.4	84.7	7.56782	48.1	282	35.5	1.4242	0.329826	0.799605	0.340224	2.06208	0.0736974	-0.676269	0.44542	-1.18147
LmxM.22.0910_S150*;S153*;S155*;T156*;T159*;S161*;T164*;S169*	506	2080	56.8	1810	50.2	3550	95.3	1240	169	836	165	2960	2590	3010	1610	8.26	9670	934	2820	4220	6420	309	5710	4310	2150	7800	10100	3720	6360	15.8575	5880	385	3570	8790	1380	63.9	1840	1150	314	614	1.47053	0.481972	2.15806	0.0899446	0.453897	0.803363	-0.0197131	0.985453	-2.02939
LmxM.22.1000_S270*;S274*;S276*;S278*	3750	2310	8.68389	4130	873	3620	2670	2410	3960	5460	2930	3940	5700	6410	5710	1.75	7370	5250	6970	5720	4590	5070	7290	5090	6250	4920	7870	8410	8300	60.4	2850	2690	6170	7000	5770	4450	7280	4920	4850	7460	0.663038	0.808955	0.684331	0.017955	-0.776588	0.560277	-0.299631	0.348339	1.02853
LmxM.22.1000_S462*;S465*;S467*;S472*;S474*;S479*;T480*;S482*;S483*	178	445	32.3	1200	171	856	14.8352	636	683	1210	295	831	2530	3160	1410	19.7	2470	720	1450	1760	1080	672	2700	2880	1360	1940	3580	3710	4380	368	1750	153	2310	3620	1010	613	2350	1350	369	985	1.48239	0.34239	2.03346	0.107614	0.781936	0.380264	-0.352601	0.681228	-1.17534
LmxM.22.1010_T573*;T574*;S579*;S580*	1740	2240	2290	1970	2490	1970	2750	2170	1870	2770	2720	2920	2770	2590	1820	164	2150	1920	2170	1760	2110	1860	2000	2010	2170	2080	2630	2860	2320	3160	2130	2150	1920	2160	2160	2940	2250	244	2500	2490	-0.816359	0.305155	-0.166162	0.372964	0.0290719	0.891834	0.0521846	0.702686	-0.702589
LmxM.22.1110_S3028	626	732	26.8	482	22.8618	472	464	140	72.4	466	279	186	688	558	737	17.5	1530	868	406	7.22433	713	797	1060	16.9	31.8	552	1160	898	310	31.2	419	244	439	594	273	206	189	351	42.3582	225	-0.197858	0.915985	-0.335212	0.805399	-0.280117	0.785568	0.89815	0.48785	-1.08324
LmxM.22.1110_S3038	35900	34700	19000	36100	42700	42600	43500	40100	38800	53100	34900	50000	49200	57700	51500	78.8	62300	54700	68800	61200	55400	41700	64200	63000	66100	51200	60300	70800	70200	62000	51300	44700	59400	68000	66100	43800	55600	52000	60100	64200	-1.00241	0.583759	0.402454	0.0223268	0.379767	0.0294605	-0.00252543	0.988152	-0.192265
LmxM.22.1110_T3036*;S3037*;S3038*;T3044*;T3048*	559	663	156.524	706	158.8	743	971	458	1019	1283	566.3	1168	1522	1707	966	48508.9	2001	1644	1866	1724	859	792	2280	2031	1506	1082	1491	1974	1973	185.6	1058	868	1822	1813	1752	933	1194	1327	1626	1691	3.25367	0.0119719	0.691435	0.133539	-0.101889	0.88665	0.0327526	0.934883	0.360272
LmxM.22.1310_T992	3160	2470	1440	2010	2560	2690	3450	2240	1000	2710	2630	3160	2590	3150	2730	214	4050	3410	3940	3050	3310	3070	3640	3330	3340	3650	3850	4440	3960	2810	3390	2280	3490	2950	2920	2490	3350	2520	3000	3290	-0.140692	0.869282	0.573677	0.0891246	0.381439	0.0490004	-0.16483	0.280213	-0.348521
LmxM.22.1370_T526*;S531*;T533*;S534*;T535*	397	1060	25.8	1980	380	77.5666	142	1080	486	1050	164	2380	3070	3690	2010	16.0557	2940	407	1370	3000	1680	135	3570	2200	706	4090	6130	3990	6070	8.01271	2360	35.1	1260	4510	820	208	1820	933	519	1250	0.654585	0.705064	1.53893	0.178588	-0.173841	0.927934	-0.340802	0.808235	-0.88166
LmxM.22.1460_S183	5580	95.1	280	3880	4.66	5160	5630	5180	3370	9.93	7610	114	7530	10900	6.11793	8130	201	457	6530	30.7627	8940	168	13600	8840	8.37201	7170	10600	12900	2.91861	36.1061	8450	245	8430	9850	10.9	242	11200	0.903	41.1121	8060	1.16065	0.618549	-0.347207	0.892252	-0.415203	0.893898	0.0619509	0.981739	-1.39863
LmxM.22.1460_S41	28300	25100	31100	18700	30900	23300	30000	28500	23800	35500	36700	40500	46700	59600	29700	33100	33700	32400	32400	25300	34900	40900	56700	39600	55500	38600	53900	74000	50500	79400	45700	38500	39200	69000	51600	63200	63800	53600	61800	64500	0.242931	0.221209	0.680326	0.00335945	0.465787	0.0823425	0.0930418	0.65382	0.0961572
LmxM.23.0080_S12	2460	2290	708	2790	433	4190	4090	3610	4520	5330	5190	7960	6710	8530	7330	139	4960	4750	5500	5260	4990	3400	6990	5050	6300	5780	7820	9130	10600	2340	2400	2990	3860	3920	4750	2570	4630	4240	5890	5980	0.859478	0.463448	0.267999	0.227023	-0.151964	0.699155	-0.574188	0.0410825	-0.505219
LmxM.23.0180_S111*;S112*;S113*	383	263	280	259	23.5352	567	561	166	650	550	835	129	961	1240	966	420	375	390	1030	215	777	449	875	637	1060	896	1210	1340	1340	17.1076	861	570	812	905	954	1110	1100	835	1380	1430	1.2612	0.192493	0.689759	0.193733	-0.379302	0.775863	0.147833	0.674063	1.18335
LmxM.23.0290_T194	809	773	653	635	531	1090	1199	794	441	1184	1270	1326	1432	1680	1664	67.0059	1422	1116	1445	538.3	1307	1314	1869	1458	1648	1886	2111	2702	1820	1088	1924	992	1337	1249	1717	2146	2364	1742	1850	1909	-0.147055	0.871615	0.766262	0.044926	0.331969	0.291143	-0.0990028	0.690874	0.110213
LmxM.23.0310_S225*;S227*;S234*;S235*;S236*	408	337	104	146	5.46904	457	681	115	176	412	677	661	650	654	460	16.9608	681	1150	555	34.2	1010	976	1040	25.7	66.9	505	480	1180	757	12.4995	866	728	828	1090	863	670	817	884	251	1010	0.89295	0.590482	-0.111622	0.926739	-1.00298	0.401651	1.62439	0.170982	1.10045
LmxM.23.0490_T174	4310	3690	292	4120	2540	5530	2930	2090	2790	4630	3450	6220	5590	6750	6360	326	7550	5510	7110	6450	7150	4050	7410	7140	6860	7550	7810	7990	7870	3680	6680	3650	6300	6820	5770	3020	5610	4510	4390	4750	0.73556	0.513006	0.917302	0.0105891	0.281158	0.322796	-0.159606	0.504935	-0.619648
LmxM.23.0547_T367	2090	1420	1790	981	1740	1920	2350	1670	1430	2660	2940	2970	2150	2960	1660	2160	2480	2590	2120	2180	3290	2810	3710	2190	3790	2920	3160	3460	2690	3990	3530	3510	3000	4330	3350	3580	3360	3460	4210	3930	0.56439	0.186281	0.66243	0.0183893	0.378653	0.123663	0.184285	0.337359	0.201377
LmxM.23.0570_S174	908	1300	8.77167	674	1700	1410	1650	1300	881	1450	1420	2160	1190	1620	1670	3210	2320	1790	1750	2200	2460	2020	1920	2040	1890	2100	2320	2150	2180	162	2500	1750	1830	2100	2110	1850	2300	890	1300	815	2.41576	0.105583	0.650227	0.0149563	-0.283296	0.708199	-0.0104633	0.949875	0.0234351
LmxM.23.0830_S577	358	817	41.4	636	668	1920	1290	1250	1700	1450	2640	3280	3320	2860	2510	9.5	3180	2930	2740	2130	2890	2450	4340	3290	4150	3130	3880	5140	4500	792	3510	2910	3190	3040	3410	4980	4880	2470	3840	5700	1.32997	0.457352	1.15615	0.000401211	0.0216731	0.96423	-0.0625711	0.732482	0.512424
LmxM.23.1220_S548	5060	2100	608	3090	4920	4990	5220	3140	6630	7210	4890	3030	4400	6080	3670	5320	7510	5330	7460	6030	5060	5170	7430	5910	1510	5610	4910	4820	6700	6560	4130	3420	5820	4380	5630	5860	5760	4330	5690	6430	1.32155	0.0483828	-0.234498	0.5903	0.400821	0.081362	0.0449705	0.913003	-0.025206
LmxM.23.1290_S572	1590	2090	76.1	1430	6.32916	3920	2090	2410	2020	2990	2310	3840	3540	5190	3460	76.7063	2770	2060	1730	1470	3510	1630	4930	2960	2890	3660	5870	4840	5020	112	2720	1420	3320	4460	2750	2070	3080	3570	3130	3810	1.78516	0.341202	0.203341	0.524115	-0.653957	0.535715	-0.123488	0.737335	0.442994
LmxM.23.1310_S77	1650	1440	1390	1410	2080	1820	1940	1180	1430	1960	1460	1840	1560	2030	1980	12.7	2050	1710	2240	1910	1650	1190	1540	1700	2000	1730	1510	2220	2070	1960	1690	1110	1580	1540	1910	1340	1350	1410	2110	1800	-1.13365	0.434158	-0.0367516	0.879185	0.0964329	0.684012	-0.0475764	0.835645	-0.256047
LmxM.24.0210_S115*;T116*;S117*;T119*;S122*;S125*	2370	4270	30.3	3950	2060	4910	2130	3730	3120	5790	2330	3860	3300	3590	3480	138	3620	3260	3430	3430	3640	2480	2980	3230	2370	3140	2790	3260	2950	1670	3410	1310	3280	2840	2640	984	1880	1200	1270	2030	0.588187	0.709421	-0.35497	0.225863	-0.279601	0.267795	-0.18131	0.521722	-0.923932
LmxM.24.0210_S122	1380	1060	1420	483	97.4	1670	2190	201	1190	1200	2180	489	1590	2000	1640	15	728	528	681	416	1190	1080	1500	935	1760	1080	1200	1430	1220	42.9	1250	1160	1080	1160	1280	1490	1660	79	1270	1330	-1.18054	0.37367	0.319105	0.607197	-1.16817	0.270941	-0.0896433	0.71921	0.353333
LmxM.24.0365_T127	1040	1290	1010	1050	182	1160	1560	950	847	1540	1580	1390	2170	2390	1990	258	1510	1640	1980	857	1440	1470	1790	1730	1800	1530	1810	2280	2300	4.48	1870	1570	1890	2120	2200	3170	2400	2180	2430	3000	0.413169	0.615824	0.479116	0.0857016	-1.68892	0.327154	0.226629	0.217794	2.17197
LmxM.24.0640_S341	10800	11900	851	6720	6960	13700	13200	11700	9980	11200	20600	18400	15500	13900	14300	10500	17200	11800	12400	11000	20000	16600	17400	17600	11700	26800	21500	21600	19500	17300	20100	18300	16200	14800	13800	18700	23800	13200	16200	16900	1.16569	0.114564	0.466104	0.0171533	0.369226	0.0377764	0.00658878	0.969136	-0.276858
LmxM.24.0640_T418	56234.4	54847.8	52431.4	52528.3	68950	57398.1	68724	72616	53640.5	72337	58418.8	63485	64044	70596.5	67553.7	61870	97844	97251.1	119510	99136.9	98135.1	80889	126811	100231	107510	83574	83651.9	117373	97378	124216	96198	78434.4	112970	104600	114297	78388	84596.1	78994.5	96250.9	99577.6	0.71479	0.00250589	0.657364	0.000873297	0.626261	0.00077589	-0.0180174	0.903221	-0.19665
LmxM.24.0680_S523	4380	3010	4150	2840	3600	3920	4470	3560	3830	5250	3960	3720	3600	5140	2160	4990	4590	4590	5740	3710	5600	5550	5260	5010	3570	4240	3880	4440	3780	4780	5990	5590	5780	6080	4570	5000	4560	3910	4680	4090	0.400161	0.224625	0.244209	0.19138	0.232896	0.322011	0.175805	0.289573	0.0741325
LmxM.24.0740_T476	1000	1060	1250	733	972	1210	1370	952	490	727	1380	1150	882	1100	861	1300	1180	1300	1670	788	1810	1600	1620	1350	311	1380	1730	1490	636	1390	1660	2090	1600	1630	1340	1630	1340	1090	1560	1170	0.295004	0.528519	0.361781	0.517993	0.249239	0.521835	0.524372	0.295579	0.0933103
LmxM.24.0880_S85	263	800	26.3345	1330	73.9134	1640	57.1	474	6.98295	390	71.2	1380	1630	2180	709	42.1963	4960	253	1640	1930	3390	97.4	1900	2000	730	8050	9590	3450	4230	6.7338	3560	23.5	1020	4490	329	114	866	336	81.6	358	1.65308	0.312233	2.57749	0.12403	0.987533	0.631796	-0.572239	0.717158	-2.58692
LmxM.24.0890_S1009*;S1010*;S1017*	109	128	19.1119	331	12.0466	498	28	52.4	11.1496	216	27.4	311	378	236	165	8.26054	467	121	42.8	30.1	328	75.9	455	11.7	22.2	352	739	484	264	14.2184	416	38.7716	327	522	24.2	47.7	137	30.7	18	5.36978	-0.164443	0.90218	0.148314	0.915859	0.382746	0.753992	0.900226	0.517373	-2.91458
LmxM.24.1040_S444	373	670	273	202	269	691	1530	940	922	740	1300	67.6	291	806	12.5208	701	1490	1030	931	14.8308	1390	1810	1680	1380	89.196	1140	585	999	558	776	1760	1570	1710	618	99.7	1440	1010	3.64665	502	668	0.400496	0.754838	-0.0764262	0.926239	2.02529	0.122781	-0.167515	0.879732	-1.46833
LmxM.24.1060_T146	11400	14500	3430	8090	10400	11900	12800	9340	5200	10900	14000	12500	9830	9800	10500	12800	17000	14400	17400	10400	16300	14500	14400	13000	8260	14700	15400	15700	8480	11400	18000	14800	14600	14200	12100	15800	13800	10400	11000	10600	0.714251	0.0978834	0.436041	0.143127	0.191364	0.351213	0.174148	0.385939	-0.0755874
LmxM.24.1070_S418	507.3	820	297.528	494	1096.9	627.7	1128.9	618.7	840	1113	1010.2	1914	1267	1938	1555	22.0333	1258	1473	1443	758	1424	1205.8	1967	1356	1147	1279	1225	1513	1558	84.0984	1416	1149.4	1458	1238.8	1265	1369	1726	444.273	1832.5	1947	-0.117332	0.923529	0.735974	0.0355631	-0.914201	0.28501	-0.0996771	0.660879	0.718402
LmxM.24.1100_S1199	2140	1680	1200	891	784	1640	1550	183	1010	1480	1270	71.1	1430	1530	1070	8.08	842	1870	2140	681	1630	793	1580	2080	1270	1250	1920	2160	2150	339	2190	1130	2100	2050	2320	1560	1450	1450	2640	1810	-1.46894	0.33273	0.591154	0.358885	0.831956	0.401094	0.439158	0.190771	0.410484
LmxM.24.1110_S1164	6080	6400	7100	3620	4910	4000	6790	3670	4470	4810	6400	5300	5620	4670	2610	6710	6900	6430	5700	3980	5680	5020	5770	4770	1180	6100	5590	5640	4660	8330	6820	6210	5630	5190	5810	7220	5770	4410	5740	5560	0.0919566	0.775277	-0.242116	0.586011	0.336778	0.222352	0.591369	0.18498	-0.0697029
LmxM.24.1170_S543	22.6	1230	668	1340	1.02	2910	2650	110	40.9	60.6	64.7	1270	811	818	137	4.71605	1920	536	57.7	2980	39.8	1250	484	273	1260	5840	5160	4440	4310	1.48	2860	8.98053	1590	1490	73.1	104	509	200	24.3	147	1.00783	0.694171	0.395605	0.799943	1.36729	0.565789	-0.179386	0.919332	-2.89239
LmxM.24.1220_S185	35.7	417	5.73938	149	8.94204	305	31.2559	118	34.2	162	104	532	645	552	488	16.3	2050	200	503	21.5129	1520	233	1750	7.5	26.3379	1440	2380	1300	1310	5.78503	1350	318	1440	2720	792	32	1150	894	34.6	544	1.86224	0.297858	0.8592	0.600001	0.362486	0.824653	2.68182	0.114599	-1.15377
LmxM.24.1420_S543*;T546*;S547*;S548*;S549*	1360	1130	719	1040	16.9	1510	1980	1910	1280	2440	1760	2390	1900	1970	1990	162	802	1020	541	205	948	804	1350	863	96.7	987	1140	1720	1190	8.26032	811	743	1440	551	1460	656	720	1040	814	1060	-0.0804077	0.951263	-1.53967	0.043131	-2.13712	0.148419	0.604618	0.418124	0.895529
LmxM.24.1520_S638*;S642*;S643*;S645*;S650*	331	1890	37.8	2440	33.7257	3530	51.5	1700	345	780	418	2130	2220	3850	1760	6.35058	4060	699	2370	181	4740	633	3250	2110	2070	4510	5120	4280	4140	1.94	3120	189	2180	2400	668	86.6	801	96	85.2339	486	0.398041	0.846371	1.80007	0.123264	-0.815327	0.708444	-0.873838	0.323302	-2.29812
LmxM.24.1550_S769	20600	18300	16700	12800	17400	21500	22900	16700	11800	18600	22800	24100	18000	17700	16600	20000	20800	18000	19600	14400	21600	18500	21100	18900	16800	19600	19400	20400	14000	23600	23800	19200	17500	19100	19900	23200	19400	16500	18400	18400	0.118387	0.563093	0.113805	0.5478	-0.0362607	0.829555	0.0366234	0.757061	-0.00552683
LmxM.24.1560_S415	6640	6250	6660	5050	6820	4240	5180	4360	3720	4590	4480	5140	4870	5740	4340	20.2	11100	10900	12400	10200	6370	5010	7940	6720	6840	5990	7140	7230	6710	8200	7740	6270	7380	8010	7970	8560	7180	6140	7670	7460	-0.988922	0.570219	0.566512	0.00471923	0.521296	0.00279824	0.19462	0.204657	0.0687646
LmxM.24.1560_S477	73800	76300	78800	45900	54000	72100	84200	54500	60700	56100	88500	89000	78900	73400	40000	90900	86800	87300	71600	53700	80300	76400	84200	66500	70300	99400	90900	89500	56500	96100	110000	89600	90500	81700	76100	125000	96300	69300	86000	86100	0.253577	0.25147	0.21998	0.140289	0.253383	0.32664	0.239882	0.0675409	0.0984792
LmxM.24.1560_S477*;S482*;T485*	4640	5810	2560	4040	2720	5340	7320	3170	2530	5340	4260	3400	3410	3530	1880	6740	8650	6340	7380	4510	4780	5740	3430	5520	406	5570	6640	4740	4710	2990	6490	3530	4820	3090	29900	4710	4540	2860	3280	2870	0.803982	0.046397	-0.597731	0.418925	0.582612	0.0608843	1.11922	0.223692	-0.420088
LmxM.24.1560_S482	61000	77700	58600	48600	40500	67200	89700	57300	53500	61100	61200	84700	64400	58300	28600	103000	105000	95400	83000	56000	61100	85000	103000	72200	75000	83800	80500	86900	71400	61000	91200	62700	86000	66200	52300	74900	100000	50800	57300	50700	0.626583	0.0198574	0.271856	0.152227	0.439513	0.122337	-0.153324	0.434705	-0.241557
LmxM.24.1560_T290	3994.86	13835.5	1020.07	19001.4	1760.69	27624	2688.4	12083	3032.37	15058.6	5163.48	24165	26827	40807	26565.3	402.302	73017	14921	35204	34291.3	75383.1	11638.5	48885	48703.8	31715.4	80095.3	85339.2	46371.8	57500.9	6839	54116	6700.43	39633	66854	19184.7	3674.26	23515.8	14413.7	7837	12596.8	1.62639	0.2854	2.13179	0.0159234	1.02045	0.218502	-0.369141	0.609033	-1.99712
LmxM.24.1560_T485	14200	18400	11000	9730	6930	13600	18900	9350	9450	9160	10500	13900	9810	6920	5340	21100	22400	19800	15700	9900	10900	15800	12700	11900	11400	16100	14300	11200	8220	5460	15500	10400	14000	7190	7780	12100	14800	8720	6570	5930	0.581594	0.111177	0.102448	0.653836	0.225841	0.531721	-0.246578	0.313857	-0.185537
LmxM.24.1930_S103	4.19166	117	18.6203	25.7	20.4569	19.7	22.2	105	30.5	45.6	63.6	158	151	321	59.2	24.7	128	61.9	207	219	121	11.4128	172	81.9	9.38462	383	445	327	309	54.7585	152	6.07831	171	224	20.8	24.4	148	203	65.1	35.7	2.17034	0.0570408	0.303049	0.770242	1.00628	0.22547	0.402303	0.765403	-1.82249
LmxM.24.2000_S589	228	969	5.32781	2640	175	244	0.765	715	130	1000	146	1940	2330	4060	1530	59.6	6140	230	2350	4180	5320	47.2798	3890	4640	1310	7810	9580	6190	6240	189	5750	80.9	1500	8830	1080	104	1800	430	210	511	2.11403	0.2888	3.67739	0.108155	1.41157	0.283277	0.0323991	0.984353	-3.18967
LmxM.24.2190_T23	1140	458	179	704	792	1030	445	443	748	727	985	1290	1160	902	20.6651	359	715	739	825	677	660	688	579	885	14	1370	509	710	1140	1540	586	462	345	652	1380	1200	1410	735	1080	1200	0.204741	0.759396	-1.01661	0.375339	0.996707	0.399684	0.937849	0.424478	0.178169
LmxM.24.2230_S156	1270	964	1540	1610	1170	1610	1610	760	1290	2090	1470	1220	1920	2470	2480	1880	1300	1650	1840	1780	1010	1390	2100	1530	2000	1610	2180	3060	2470	633	1300	2040	1760	2260	2820	2310	2420	1060	2440	3820	0.378972	0.374948	0.152859	0.653034	-0.0657892	0.886981	0.344263	0.250016	0.343542
LmxM.25.0080_S253	1890	1730	132	2070	2520	3110	2610	2880	3110	3650	1700	2880	2960	3450	2850	15.0311	6620	5130	7410	5950	6980	3770	7550	5940	5760	6680	6710	6890	6330	4020	4760	3930	5660	6700	6220	2990	4740	4570	4590	5340	0.664286	0.717503	0.935791	0.000927911	1.15706	0.000635269	-0.124686	0.585703	-0.461501
LmxM.25.0150_S167	49.7	669	12.6	954	1.14	1020	254	242	661	1300	696	412	1680	2130	1560	2.67	1680	1010	1590	153	1850	846	2700	1450	2140	1250	1800	2330	2340	444	1170	648	1330	2050	1470	744	2170	1320	673	1540	2.24803	0.363992	1.58542	0.0195319	0.353332	0.587921	-0.421887	0.311214	-0.260436
LmxM.25.0230_S41	752	1590	2.99305	4650	18.7	7290	268	3220	1340	2070	706	4810	5200	9040	3520	723	16700	3020	5730	3490	21500	1570	11800	11700	3870	23400	24700	11000	14300	156	12700	1100	7780	22800	3230	1080	4740	2670	908	2590	4.23202	0.0619031	2.00267	0.0609789	0.931536	0.516852	-0.234398	0.808673	-1.75708
LmxM.25.0290_S538	2440	2000	2870	2850	4350	2110	2850	2630	3130	3690	3480	3890	3990	4880	3780	2990	2870	3350	3870	3290	3320	3580	3940	4650	2600	2950	4220	5410	4130	6210	3680	3540	3400	5630	3920	5200	5250	4380	5500	5080	0.215174	0.556006	0.326406	0.149054	0.158762	0.471173	0.15758	0.444136	0.19034
LmxM.25.0390_Y9	17100	12100	23600	12600	21300	15600	15000	16000	2210	28100	18200	14600	11900	18400	18400	253	13500	17700	20300	16800	26300	11700	17800	16900	13800	15200	15100	22700	16300	29500	16500	23100	12500	26800	31800	23300	15900	27400	20100	37600	-1.19803	0.317508	0.491574	0.432403	0.245324	0.291158	0.333681	0.286314	0.322912
LmxM.25.0430_S200*;S203*;S205*;S206*;S207*;S209*;T218*;S220*	7680	8410	126	6140	8980	5280	6810	4910	10800	6880	5990	7600	5720	6720	5010	6790	6520	7870	7790	5940	5640	6340	5080	4890	83	5220	6340	6990	5150	7160	2930	3570	5200	3640	4220	6220	6070	4510	4790	4570	1.03341	0.377015	-1.49504	0.209275	-0.00789706	0.961367	0.700484	0.546507	-0.23888
LmxM.25.0430_S220	3910	2050	6610	2260	3270	2830	3660	2470	3130	5200	3020	3140	4040	5540	102	3360	3360	2580	2600	57.4	3050	2640	4950	1680	110	2410	2990	3050	2750	4330	2010	2850	3020	4170	34.2177	2720	2260	2580	2730	3860	-1.29861	0.276298	-1.1642	0.227363	0.719118	0.483176	-0.315434	0.837123	-0.129397
LmxM.25.0440_T265	6310	5820	4030	7990	5640	8770	8590	9660	6040	13300	6410	5940	10400	11000	10700	417	9060	8260	12500	12100	10800	6280	16200	13300	12400	7620	9750	11900	11900	8270	9430	6630	11700	11300	11600	4970	7470	9460	8920	13800	-0.0997532	0.913349	0.326421	0.269693	0.180118	0.450313	-0.183652	0.506962	-0.201805
LmxM.25.0610_S610	1010	6190	36.1	6410	37.8	7670	364	4580	2050	3000	1500	5810	7910	8420	4700	1620	17500	5860	18000	9710	11900	3230	13200	12600	7830	14200	16400	15200	14900	131	14800	2050	9850	15200	7470	652	9030	3550	1550	3890	3.80366	0.0465825	1.86282	0.0359404	0.268132	0.843537	-0.112175	0.856484	-1.15536
LmxM.25.0670_S184	429	1810	32.235	5050	369	5350	62	1700	1140	2480	1030	3820	5930	4650	2700	115	13700	2310	7070	5320	13500	1250	8920	10700	293	9140	12900	7800	8200	320	6990	131	4350	8990	1890	368	6190	162	435	1470	2.30381	0.186532	1.6419	0.268047	0.608459	0.552548	-0.560343	0.701622	-2.66401
LmxM.25.0670_S203*;S206*;S207*;T212*	3580	14000	4.91	14200	3.1	22200	264	7380	1490	4270	2900	16100	14700	15600	5080	283	37600	6510	10900	9110	20600	5840	24500	21800	12300	32100	34900	24900	22600	13.6768	34600	1500	18300	19700	3840	634	14200	2380	300	1270	3.85527	0.193738	2.29757	0.0530254	-0.531448	0.802729	-0.691886	0.437499	-2.00893
LmxM.25.0670_S206	1320	1490	676	963	1580	1540	1660	1600	1200	1380	2040	2590	1840	2570	2270	28.7	1590	1570	1590	1410	1710	1580	2650	2220	1790	1770	2610	2880	2260	1210	2140	1920	1950	1530	2290	2330	2240	1770	2230	2160	-0.730954	0.537708	0.414109	0.0828475	-0.128098	0.655492	-0.00387241	0.985025	0.0580911
LmxM.25.0680_S623*;S624*;S629*	14600	15800	18900	17800	27100	13700	14900	16600	15100	23600	17200	17300	18300	23800	18500	235	26900	22500	35500	36600	32000	13100	24100	25700	21200	23000	27000	25400	24800	34200	19200	20200	20800	31100	26900	24000	19100	20200	26800	30400	-0.70169	0.600744	0.4377	0.102228	0.496049	0.00480243	0.0588123	0.813156	-0.165298
LmxM.25.0830_T564*;T565*;T569*;T570*;S573*	77.2	386	15.6805	837	5.956	332	10.5856	126	18.9158	467	39.4	908	1110	1450	912	9.63	6570	259	2080	2690	4160	124	1400	2430	688	6740	8880	2680	2590	12.1395	3120	4.81244	1250	4840	305	31.7292	955	370	49	263	3.05289	0.164624	3.64713	0.0203836	1.3171	0.492524	-1.0891	0.57068	-3.01823
LmxM.25.0910_S97	589	508	540	560	172	1020	1090	719	780	1160	1770	2190	2150	2590	2320	82.9	1850	1680	2050	1700	2100	1720	2580	2110	2410	2160	2350	2600	2760	21.2	2010	1870	2600	2390	2490	3020	2920	2620	3450	3480	1.17008	0.257394	1.20676	0.000453387	-1.2038	0.369204	0.0590913	0.738406	1.69774
LmxM.25.0920_S739*;T740*;S741*	1570	2200	7.57319	2420	1300	2030	1540	1650	2340	2600	960	2600	2190	2950	2690	12.3831	4770	2730	4010	3520	4510	2080	3170	3850	4230	3430	4290	3260	3870	474	4160	1340	3360	3860	3130	889	2600	2130	1530	1780	0.957937	0.662772	0.789563	0.0115338	0.204096	0.752042	-0.219534	0.53401	-0.542864
LmxM.25.1000_T209*;T217*;S223*;T236*	8.33	89.3	7.9421	141	33.4081	106	6.54	128	12.4	36.9	32.4	86.4	62.9	172	9.38	33.5	4510	39.1457	2.24	8.34828	3950	10.1	190	48.5	40.8	5980	7950	421	49	36	1010	44.2	167	993	7.25	2.01	73.6	131	14.1415	0.911	0.398132	0.840398	1.70583	0.307679	3.38465	0.0748672	0.367853	0.84847	-5.41507
LmxM.25.1000_T519*;S521*;S535*	2940	4820	342	4710	2790	5500	2650	4130	3630	4750	3290	4470	4620	6200	5380	15.2636	7880	5600	6960	6390	7240	3760	8370	7770	7280	5880	6370	6030	7290	1170	7700	3920	6680	7280	6480	2190	4990	3390	2960	4370	-0.217629	0.903984	0.726868	0.0216938	-0.046887	0.924358	-0.0876621	0.74526	-0.401442
LmxM.25.1060_S764*;S766*;T769*;S772*;S774*	1090	1380	851	738	409	1180	1190	86.8	930	1520	928	308	690	874	596	120	1460	1200	1360	763	1230	975	1080	1360	1400	996	1060	1330	1550	34.7	1080	921	1090	837	642	540	431	66	1000	729	-0.164924	0.84027	0.767847	0.319517	-0.0887802	0.933609	-0.416324	0.145767	-0.550733
LmxM.25.1060_S766	394	374	339	531	27.6	352	882	544	276	850	150	485	324	462	323	42.2342	218	228	188	22.4842	98.5	390	470	79.1	34.2	219	359	988	44.2	206	421	550	577	486	773	385	483	329	27.3	795	-1.27328	0.266132	-1.93279	0.039797	-0.462836	0.586632	2.00102	0.0255703	0.181742
LmxM.25.1070_T555*;S556*;T558*	7550	7570	5600	6440	8890	6250	8150	5260	5960	7460	4630	5830	5320	6550	6340	1120	10100	9070	9870	9290	7570	6120	8940	7030	8700	5640	5550	7610	6690	9510	6890	5350	6400	6550	7200	4270	4990	4350	5990	5800	-0.192366	0.760197	0.217687	0.220546	0.269124	0.16514	-0.237407	0.126374	-0.446926
LmxM.25.1080_S217*;S220*	2920	4900	67.8	8010	8110	8790	4060	13720	11010	21060	7220	15080	17670	31900	26220	2408.06	16580	15590	27770	18470	22940	6670	24320	22080	24630	11870	17800	19160	20910	21740	11070	7460	17970	24910	17220	5880	15580	17690	32200	21760	2.46134	0.09533	0.831167	0.122564	0.0387213	0.919891	-0.333724	0.466748	-0.139317
LmxM.25.1080_S220	9375.2	14578	342.9	39404	5718	70615	3186.2	24770	9359	18942	8604.6	39560	52820	59520	34810	153.45	88350	18561	46830	74280	61820	7460.5	72740	54400	44430	77881	106529	74350	88579	1917.12	49910	6526	36570	96230	28500	5080.38	43150	20770	16365	28330	1.27465	0.515321	1.27176	0.173697	0.298314	0.793292	-0.26232	0.752729	-1.12659
LmxM.25.1080_S222*;S226*;S237*	1160	2240	80.6	3190	33	6000	53.2	1390	468	1390	675	4100	3670	5600	2970	26.5	22400	1570	5370	7660	19000	700	6170	6320	2850	30900	33900	7270	7210	48.4	11100	431	4160	17200	1100	771	2790	1510	522	1300	2.15278	0.308558	2.46445	0.0782909	0.79512	0.642245	-0.394568	0.743218	-2.04712
LmxM.25.1080_S302*;S303*;S307*	143400	210100	3139	188400	153300	270000	143800	218800	159200	246400	177400	288000	279000	308000	287000	136800	411000	271200	391000	356000	396000	215600	385000	348000	352000	285000	305000	340000	342000	176400	360000	199800	331000	406000	329000	131100	274000	229900	206800	274900	1.92038	0.110452	0.71898	0.00907497	0.100166	0.648103	-0.0680854	0.765819	-0.385032
LmxM.25.1080_S307	9000	13200	34.8	9720	11400	19200	12000	13600	10700	18000	16600	22400	21600	24200	20800	107	25300	18000	22800	22500	23900	16800	24000	24700	27700	20200	24500	30400	27900	21100	23500	15600	24100	26200	25600	15900	23800	20700	21600	20300	1.15399	0.590996	0.68991	0.00648139	0.226283	0.159624	-0.0307905	0.868513	-0.273317
LmxM.25.1090_T10*;T16*;S20*;T23*	26.6	85.3	3.53466	95	13.7526	318	18.695	3.99973	5.58066	9.88043	11.7947	279	144	394	157	34.6769	2680	80.2	192	53.3	1300	25.3	226	155	63.1	6740	8920	1490	699	12.8184	348	17.5	410	2210	64.5	24.6	288	128	30.5282	26.6	2.56592	0.0947908	3.15177	0.049606	2.94819	0.132654	0.458306	0.759467	-4.01116
LmxM.25.1210_S262*;T263*;S264*;S266*;T268*;S269*;S270*	1830	5440	347	5680	1630	3950	742	69.4	1120	2400	334	189	3480	5700	4110	27.3	6730	2170	4910	5570	4320	1450	3490	3410	3120	6420	5610	6110	6930	383	3460	173	2120	3910	1300	29.1	1250	281	211	210	-0.310495	0.846441	1.74653	0.0988127	1.36529	0.282929	-1.03445	0.225517	-4.0597
LmxM.25.1250_S1692*;T1696*;T1701*	148	333	18.0069	210	80.3	279	101	198	30.7	181	266	289	359	275	347	59.9	613	682	630	126	595	192	336	352	153	326	668	476	530	95.1	693	262	319	371	294	214	543	25.5503	211	482	1.41069	0.216224	1.21183	0.127113	0.197669	0.752801	0.32233	0.55059	-0.822588
LmxM.25.1260_S1257*;S1258*;S1266*;S1269*	1170	149	56.9	446	572	598	999	668	479	798	841	97.1	392	664	76.8	602	101	38.5	784	252	538	64.7	706	717	27.2	850	501	925	321	1030	961	157	499	703	227	897	579	259	650	645	-0.490396	0.674303	-1.66283	0.119351	1.2636	0.149559	0.929559	0.405605	-0.241502
LmxM.25.1260_S1510	34	373	15.1344	674	6.92176	317	6.74942	9.65955	25.4	102	50.6	354	496	659	271	9.01293	3100	158	597	69.8923	1960	73.9	943	851	9.05348	3380	2310	993	25.127	11.9935	2110	33.7	770	1850	19.0999	38	357	46.1481	16.8843	80.8	1.5369	0.419118	2.8525	0.118247	0.111666	0.94941	0.175696	0.928662	-2.28354
LmxM.25.1270_T438*;T444*;T446*;S453*;S454*	22300	22300	2380	18300	24000	22800	22600	21100	19000	25500	22700	24900	22600	26900	26100	1550	29400	29300	31500	24200	29900	27700	33200	29900	32700	24100	28200	35600	33200	35100	29800	25700	29700	30500	31900	26800	30700	25100	30400	29000	0.193883	0.846758	0.470311	0.00160513	0.330489	0.0271692	-0.0561483	0.566335	-0.126195
LmxM.25.1270_T444	1206.19	1701.7	53.5628	1608.6	73.7716	1453	1188.58	1729	369.933	1564.18	1255.4	3050	1487	1332.4	893.91	23432.4	3403	2451.6	2732.57	7.50409	2781	1640.9	776	123.453	93	2430	1767	2213.7	228.193	2345.58	2569	1087.3	2141	1223.9	1969.6	1058.7	1735.7	1220.2	55.2926	1515.7	1.65266	0.450686	-1.08187	0.30417	-0.0829191	0.907368	1.694	0.107844	-0.95177
LmxM.25.1280_S32*;T33*;S34*;S35*;S38*;S43*	6660	6520	4340	5310	7490	6840	8960	7140	6530	9250	8540	9780	8050	11300	8690	43.9	9240	9150	9760	6920	10300	8580	10400	10800	9690	8430	7480	10900	10600	6760	10500	8890	9940	11200	11900	10500	9820	7680	12000	12400	-0.980417	0.507263	0.372712	0.0247021	-0.0845647	0.623797	0.0725091	0.545959	0.251707
LmxM.25.1280_S38	176	21	72.1	30.2	26.7	102	23.9	70.4	93.6	80.4	132	122	187	77.6	71.2	5050	189	63	28.7	103	146	42.3	245	104	237	264	230	338	161	136	202	87.9	165	324	212	249	120	57.5	308	22.1	1.93843	0.189347	0.970361	0.199543	0.951065	0.105893	0.486373	0.468367	-1.0528
LmxM.25.1280_S565	603	152	1370	801	46	546	646	376	1720	1570	44.1	901	405	612	21.6885	45.415	1900	1380	2360	14.1879	680	716	2430	240	661	276	495	335	40.4	21.2	16.287	450	2330	739	588	154	313	196	39.9168	547	-0.0429261	0.980309	-0.186427	0.787391	-0.489202	0.725548	-0.93214	0.469916	0.479147
LmxM.25.1280_T586*;S587*;S589*;S590*;T596*;S598*;T602*	1940	2450	34	2220	69.3	3140	1970	3380	2520	3450	2920	4760	4120	4630	4150	8.04447	2840	2820	3260	116	3210	2180	4670	2650	10.6154	2940	3350	4910	283	14.7	3280	2130	3380	3580	3150	2690	4110	3430	126	4200	-0.00584146	0.997793	-1.52548	0.333399	-2.48343	0.121895	1.63565	0.307752	1.32806
LmxM.25.1350_T441*;T442*;S445*;T446*;S447*;S448*	5710	5670	6570	3260	3490	5200	5900	3730	3780	4110	6620	4420	6300	5970	3510	5820	5190	5100	4370	2740	5020	5330	6750	4600	823	5750	4810	6130	4110	6130	7390	5740	5530	4850	5150	10100	5680	3580	5610	6530	-0.0783543	0.833218	-0.275724	0.60805	0.029016	0.894131	0.619831	0.26185	0.163341
LmxM.25.1443_S125	2530	2360	2740	1510	2390	3240	3290	1960	2590	2460	2770	2260	2270	1680	1880	2410	1880	1500	2630	1450	2160	2090	2640	1770	44.4	2470	3260	2650	1480	2230	2010	1800	1940	2180	1820	2040	1540	1150	1430	2100	-0.237563	0.56887	-1.4302	0.197298	0.129984	0.630553	0.978798	0.371155	-0.539696
LmxM.25.1445_S11	10380	12840	10940	8150	9590	11040	13860	10140	8804	9990	18350	17610	18060	17140	10544.9	16020	16330	16370	15840	10808	15940	15250	16780	16660	11514.1	18080	16240	19140	15830	22140	19950	15590	15820	13120	13207.2	36980	21120	16250	20030	20590	0.537117	0.0364837	0.503896	0.0101969	0.180194	0.325499	0.0247707	0.876482	0.282009
LmxM.25.1490_S804	549	1900	1560	1070	2100	2870	3440	1950	3010	3040	3590	4380	3950	4610	3210	58.2587	3140	2010	2050	2230	3350	3400	4320	4060	2950	2900	3310	4010	3730	3060	4030	3080	3800	2250	4680	4490	3340	411	4540	4970	-0.224236	0.842028	0.348431	0.101049	-0.212983	0.225635	-0.0493557	0.821028	-0.331896
LmxM.25.1560_S208	5070	5391.9	3133	4292.2	5674.2	4282	4784.7	4533.9	4440.2	6584	4152.5	5781	6188	8699	7006	3806.96	6730.5	5176	6438	4771	7359	6313	8541	7049.3	8592	7815	7122	9314	8673	10128	7498	4430	7140	8970	8631	6887	8236	6282	7982.9	8040	0.193127	0.558071	0.629132	0.00289386	0.466105	0.0413633	-0.0776684	0.708185	-0.198717
LmxM.25.1560_S212	27200	25200	23000	18600	26100	19900	25000	21400	22100	30200	22300	26800	23700	31400	23800	23200	27300	25300	26700	21200	24800	26900	29900	25600	27500	30100	30100	35200	27800	40800	25600	20100	24700	28900	27200	27700	29400	24600	28300	26200	0.0490101	0.776719	0.196553	0.162704	0.354573	0.0278746	-0.0982281	0.41422	-0.256805
LmxM.25.1560_S216	2510	2630	2060	2100	2990	2110	2910	2240	2840	3440	2070	2800	2710	3260	2750	1350	3970	3820	3690	2690	2530	3290	4470	3780	4220	3400	3530	3930	3210	500	3580	2130	3520	4160	4100	4590	4180	3970	3770	3700	0.250194	0.568186	0.428614	0.0705293	-0.17907	0.749132	-0.0749066	0.751106	0.762184
LmxM.25.1570_S1174	187	1020	93.3	1440	26.4	1970	5.95	492	99	404	110	1100	1050	2190	687	77	14400	365	1690	441	9320	159	4100	4210	876	13200	14800	4040	5050	28.4	5030	106	2910	8570	389	10.9	792	490	130	707	1.76008	0.293989	3.31357	0.0689073	1.84198	0.299448	-0.423005	0.778807	-3.63028
LmxM.25.1570_T1882	1520	1960	271	2000	1520	2270	1850	1950	1350	2430	2060	2590	2800	3240	2750	13.3695	3290	2870	3070	2560	3020	3030	3080	2980	3100	3650	3630	4100	3590	1480	3510	1970	3160	3430	3480	2130	3510	2320	1840	2940	-0.261349	0.869897	0.655354	0.00562915	0.223324	0.468852	0.000501972	0.997784	-0.32422
LmxM.25.1570_T845*;S854*;S855*;S859*	10800	9490	3790	8140	10900	13100	12900	11400	11300	18400	13000	14000	12900	16000	14500	11800	12500	11000	14200	11800	17300	12900	12100	15200	1950	15000	12000	15400	17200	19000	17700	8670	13100	13200	14700	12000	12200	11800	21600	13500	0.595937	0.0943506	-0.464647	0.413441	0.14678	0.300838	0.457001	0.434017	-0.169328
LmxM.25.1630_T193*;T198*;T199*;S200*;T202*;T205*;T207*;S211*;S213*;T217*;S219*;S224*	120	49.8	35.9	146	4.09954	554	124	127	11.8799	187	141	55.4	50.8	403	360	103.908	5660	340	419	0.00186	478	136	349	42.2	151	18300	19200	704	88.5	2.68	4100	203	172	418	167	139	100	267	43.9	490	0.0558602	0.98778	0.579804	0.601351	1.99861	0.411508	1.22222	0.267454	-1.90427
LmxM.25.1680_S677	1550	1240	345	1290	1240	1470	1200	877	555	1370	919	1000	944	887	1060	639	2390	1650	1940	1700	1780	1240	1730	1570	2160	1310	1610	1450	1110	36.0304	1180	926	1040	1910	2080	776	1050	671	584	1210	0.593994	0.352122	0.69211	0.0571513	-0.547493	0.601123	-0.304035	0.323624	0.33187
LmxM.25.1770_S42*;S47*;T48*;S50*	23.3	233	11.3671	309	20.3	301	59.8	83.8	99.1385	143	23.7	155	609	840	151	10.6926	2640	147	1020	1070	1420	24.3	1070	779	149	2200	2580	1220	1880	57.3303	874	28.1	606	1760	58.9	19.3	360	139	18.9	59.8	2.70284	0.134133	1.52936	0.207529	2.27219	0.114291	-0.294777	0.849172	-3.87663
LmxM.25.1770_S50	4890	8840	1145.15	11530	3208	15610	5270	10280	7040	10810	8900	17070	22080	26440	14800	1138	29970	13170	22480	22650	36000	12530	34200	33760	21030	35540	43760	35070	39640	5180	39760	12610	28980	44220	23620	14590	26820	17680	16700	22380	1.39295	0.185351	1.48219	0.00257457	0.618575	0.319193	0.0941016	0.821082	-0.422962
LmxM.25.1830_S8*;S11*;S13*;T14*;T18*;S21*;S22*;T28*;T29*;T30*	117	3010	28.5057	3300	52.9	4870	117	2610	249	1240	289	2630	4200	4660	1490	0.0219	9770	1320	4060	4440	9010	779	8870	7570	5110	7350	7360	8200	6620	56.8	8340	400	5750	9590	2120	54.3	2430	722	38.1	430	0.307722	0.931932	2.47133	0.0500163	0.582341	0.697843	-0.525299	0.609915	-3.34109
LmxM.25.1840_S248	493	841	71.4434	2990	33	3980	21.398	508	12.1607	196	112	1110	603	1350	522	1680	17500	209	1070	192	8030	136	1930	304	185	31400	44600	4230	5240	1.75	5410	144	872	9460	319	143	527	296	109	246	1.75091	0.29964	2.03337	0.273465	2.0012	0.445872	0.822444	0.595155	-3.29414
LmxM.25.1840_T257	12400	19100	151	14000	12100	15200	9780	15100	6560	16400	13300	18000	16500	18900	17400	37.7	34400	20200	25600	23900	24700	16700	25300	19100	23300	21600	19400	23500	18700	12600	27300	14400	22600	26900	20200	10300	20300	15600	13200	18800	0.280732	0.89681	0.853082	0.00907356	0.16737	0.365675	0.011171	0.956564	-0.303854
LmxM.25.1840_T257*;T259*;S260*;T261*;S267*;T271*;S272*	327.2	1460	30.4212	3250	647.47	6225	404.431	1755	339.2	1606	775.5	1761	1282	4410	1822	153.7	4410	1757	3480	2900	3120	855.713	3660	1567	2053	3470	7730	2083	7070	57.2536	1582	861.32	2375	7370	2063	486.9	2103	1937	1719	2470	1.72369	0.242501	0.741427	0.371598	0.136999	0.915881	0.129276	0.830937	-0.285048
LmxM.25.1910_S259	241	506	67.2952	2100	697	2300	435	1350	3810	4990	731	2330	3200	5130	2470	21.0025	6820	5390	8580	7420	4440	1510	9360	3350	3760	3150	3150	2660	3950	56	488	973	6730	4850	3770	892	2700	2580	1870	4860	2.39972	0.202044	0.9888	0.183546	-0.712852	0.555148	-0.751578	0.357587	0.654777
LmxM.25.1910_T163	404	329	619	268	688	667	679	434	427	567	971	1280	747	644	789	63.1575	949	867	959	756	1110	838	1200	916	67.9519	926	924	1070	602	626	1040	840	1170	1240	1080	1170	1290	8.07412	955	1050	0.262472	0.770174	0.109191	0.892007	-0.0902735	0.821835	0.860046	0.286203	-0.963873
LmxM.25.2220_S397	813	623	789	215	564	855	586	595	226	404	653	823	611	525	715	2780	2790	2100	1630	2060	2920	2570	3620	2580	3050	2560	3340	3460	1300	2650	3770	3390	2220	3210	3800	3540	3070	2600	2240	2550	2.02807	0.00354872	2.58783	3.48e-05	1.9383	0.00032591	0.139015	0.46531	0.132646
LmxM.25.2340_S212	4570	5640	1040	6990	883	13900	1390	2620	1140	1060	2960	4900	6270	9480	4770	5730	28800	947	4780	9950	19200	1780	8030	7010	3890	129000	313000	26800	20800	623	25800	1490	2890	28400	2650	2250	5140	2060	1280	2190	1.09788	0.284761	1.38695	0.121079	2.3471	0.132889	0.0319992	0.974526	-3.53596
LmxM.25.2340_S274;S271	70100	30200	17000	11600	11400	47000	24300	19000	11400	11300	39800	20300	17000	12500	9640	78700	29900	18000	14100	10700	49700	24400	16200	10800	11000	36100	17900	12700	11000	10100	44600	21300	16600	10900	9810	25600	15900	14500	11100	8690	0.0850311	0.899916	-0.0520635	0.921421	-0.172034	0.708598	-0.0937844	0.862201	-0.135887
LmxM.25.2340_S365	6940	8020	762	5440	7610	7580	7470	6550	6300	7400	6350	8170	7070	8150	7050	6160	13500	11900	11500	10400	7710	10500	12000	10200	18500	7760	9080	10400	11100	12100	9920	8350	10000	9480	10700	8570	9470	15100	10100	9610	1.21498	0.0919871	0.681257	0.00946361	0.444691	0.012388	-0.225098	0.311763	0.0546545
LmxM.25.2340_T360	9700	11600	2830	7520	8140	13300	12900	12200	10200	11300	13400	16600	11400	14000	12200	11900	16000	13300	13800	10100	16600	15900	20500	15800	16300	16800	17900	18100	18600	15000	17700	14300	17300	15100	14500	13900	17600	14200	15500	14700	0.835705	0.0555381	0.506012	0.00220899	0.361984	0.0142436	-0.107898	0.367102	-0.188008
LmxM.26.0050_T235	449	1410	22.2575	1750	131	3240	310	1700	661	859	778	2550	2740	3080	1890	3.05732	2770	576	1080	401	2820	709	2380	1510	895	2940	3710	3110	2790	430	1990	229	1570	2360	985	205	1270	219	241	386	-0.12254	0.951214	0.54594	0.426347	0.0725984	0.912472	-0.390217	0.580613	-2.5811
LmxM.26.0140_S31	4.08841	449	56.4	1130	9.36703	2440	103	72.0042	21.812	21.5	17.687	470	425	368	21.0455	8.28564	1720	129	8.876	3380	14.3479	193	138	227	1040	7820	6550	4010	5390	4.69962	3710	19.6	1110	1140	45.3997	15.2907	175	3.19	21.6662	0.821	1.13066	0.625644	0.682034	0.659575	3.50736	0.13713	1.10662	0.52246	-6.99921
LmxM.26.0310_S277*;S278*;T280*;T283*	1080	3120	105	4310	1350	5840	386	2580	1360	3580	1050	4640	6110	8500	5140	13.9	12100	3850	8690	9660	9970	2340	10700	8720	7630	10300	13200	9790	11400	1770	7800	909	7670	12700	5260	643	5870	3990	1750	4720	0.944543	0.635112	1.83921	0.0290308	0.873628	0.23431	-0.438556	0.552453	-1.55086
LmxM.26.0310_T270*;S277*;S278*;T280*;T283*	166	986	28.9132	1830	73.3473	1390	59.3	317	158	330	160	1150	1070	1620	438	30.9716	4640	462	2020	145	3320	261	1310	371	185	4050	4330	1560	2600	5.97279	2940	90.5	1750	2660	700	91.5	1030	502	56.2	396	0.987229	0.560678	1.16752	0.285628	0.320917	0.85989	0.695225	0.556407	-1.73127
LmxM.26.0330_T131	905	737	68.6	804	2.92	1240	1130	388	761	1230	1020	2100	1450	1930	1520	29.4	1870	1520	1840	354	1360	1230	1960	1390	980	1280	1750	2330	2170	26.4	1610	1130	1750	1950	1770	1470	2070	1770	1750	1870	1.79701	0.359084	0.626728	0.138022	-0.985896	0.420459	0.259781	0.325046	1.17628
LmxM.26.0370_S479*;S484*;T485*;T487*;T488*;S492*;S499*;S501*;S503*;T504*	104	1170	4.22425	1990	9.6752	6740	8.06447	734	7.8226	154	128	2000	2450	5860	1070	99.7788	25200	974	2070	3220	15600	444	6920	8510	2540	13100	15500	13900	7690	67.2709	12900	381	5390	7530	185	66.5	2320	1070	7.88432	20.3343	4.13071	0.0741318	4.87232	0.0291067	1.70726	0.319383	-0.962234	0.509138	-5.14346
LmxM.26.0430_S111	3660	3970	2950	2530	3590	3750	4440	3360	3310	5110	6010	7120	5890	7580	6250	4560	5990	5990	6460	4410	6890	6000	6900	6430	6600	7140	7680	9400	8190	196	6580	5600	7900	7160	7140	9020	8660	8230	8700	10600	0.716328	0.0422724	0.735456	0.00071142	-0.770217	0.454676	0.0595806	0.628651	1.23258
LmxM.26.0560_T334*;S336*;S341*;S347*;S353*;S354*;S355*;S360*;S363*;S365*;T371*;S372*	767	622.095	339.2	338.6	267.4	641.141	57.7764	428	1084	431.9	768.886	922.7	429	446	371.2	614.8	617.7	212.4	1088	464.3	229.5	898	1063	83.8425	607	353.4	605	1102.6	412	514.3	177.005	604	694	620.5	445.7	1108.1	429	564	378	721	0.295079	0.659814	0.117387	0.905532	-0.00250396	0.996161	0.17601	0.825375	0.109749
LmxM.26.0710_S71*;S76*;T77*;S79*;T81*;S82*	48.2	6.39	0.999	12.511	0.222	17.559	23.3287	0.254	16.7	9.14	1.34	2.46	1.71e-07	0.00244	1.66	73.4	0.671	4.83	2.35	3.33	0.502	0.545	16.0299	0.206	2960	0.0583	1.06	10.4	7.29887	0.0458	4.42	5.28	0.565	0.00391	4.5	13.6385	2.23	2.45	9.46	60.6	0.224641	0.896696	-0.514032	0.847953	5.29754	0.277424	-2.69853	0.396211	3.52023
LmxM.26.0710_S79	3530	2520	2630	1630	2630	3210	3200	2640	2610	1890	3380	2840	2410	3910	615	3390	3890	2830	3370	1120	3450	2790	3770	3200	639	3490	2900	4570	1760	1670	3940	2820	2810	4200	584	4000	2920	1330	1620	3670	0.0980031	0.8368	-0.170047	0.72284	0.257825	0.63705	0.00910096	0.989236	-0.111546
LmxM.26.0720_S551*;T554*;S556*;S557*;S560*	117	21.1	105	5230	271	119	121	22.9	602	316	505	65.8	268	327	415	245	2150	267	2520000	245	304	169	133	129	1490	101	1310	9310	404	479	3320	97.5	246	882	337	130	368	19900	687	535	3.57011	0.211827	0.877611	0.410608	1.52477	0.218782	0.834328	0.446467	0.11075
LmxM.26.0750_T1586	1770	1660	1540	781	1320	1350	2190	1160	842	1820	1980	1910	1060	1280	489	271	2470	1970	2340	1500	1790	1660	1620	1600	1700	1650	1470	1880	740	2770	2420	1920	1710	1620	1730	1980	1800	1110	1610	1630	-0.00225057	0.99746	0.26338	0.365131	0.379462	0.466169	0.153226	0.389887	0.0302983
LmxM.26.0830_S225*;S226*;S229*;S232*;S233*	816.1	19556.5	684.552	33226	106.795	52850	23173.2	1770.1	334.8	2900.9	117	31310	21451	25906	3418.2	83	32570	10577.4	2984.6	59470	1257.2	21545.5	14188	13902	32115	112580	112650	87800	92390	66.1484	38270	327.5	36866	33260	1751.8	375.94	12099.4	89.8818	368.9	402.6	1.4065	0.522099	1.26972	0.386338	1.98672	0.424823	-0.534409	0.729884	-5.34797
LmxM.26.0830_S229	94.5	3160	44.9	8190	29.5614	11200	785	134	55.2141	31.1	46.1	2970	1980	1980	24.7833	85.3	11200	825	453	16900	127	1500	1600	1680	4720	29600	32400	17400	19800	83.8	8920	55	7680	6470	183	6.07	505	26.1	9.42639	4.26	2.17203	0.316715	2.04449	0.236543	4.19782	0.0676484	0.176845	0.916432	-8.59411
LmxM.26.0840_S333	6.55	579	16.8	843	44	36.5	25.4528	261	131	2.22173	87.2	511	129	787	494	10.6	4520	94.6	459	1280	2950	18.866	1030	1290	17.7661	13500	19300	3820	3120	13.9	1800	34.3	547	3390	168	47.8	446	59.9	2.27409	42.4	2.0276	0.321995	2.83685	0.156315	2.84749	0.15414	0.774369	0.685593	-5.67702
LmxM.26.1010_T377	4310	3480	4140	2600	4030	3300	5110	4100	2420	4850	5490	6190	4650	5190	3100	112	7330	7600	7700	6330	6060	6340	7770	6240	7130	4850	4410	5280	3580	6300	7150	6390	6900	7970	6910	5920	6660	5060	6060	6820	-0.21945	0.85123	0.806552	0.00367788	0.000526744	0.998154	0.0772915	0.518577	0.338947
LmxM.26.1120_T116	4120	4520	4240	3570	316	5190	6920	6050	4000	5790	5780	7460	5730	6280	5510	3340	6370	6080	6740	2330	7120	5940	7380	3520	5300	5650	5570	6400	4480	237	7150	5910	7340	7160	6710	5850	6170	5370	4400	6300	0.902268	0.277137	0.0421047	0.859892	-1.06423	0.235622	0.271125	0.210985	0.930205
LmxM.26.1200_S494*;S495*;S496*;S507*;S509*	936	1210	22.4868	572	851	892	551	953	893	1020	1340	1700	1990	1010	904	452	1640	1170	851	902	1100	692	1350	1130	78.7	1030	788	1450	1260	1050	1620	1270	1150	1020	776	1480	1620	20.9598	627	1210	1.14938	0.322922	-0.44459	0.568179	-0.282102	0.447929	0.871403	0.274809	-1.07038
LmxM.26.1220_T217*;S227*;S235*;T241*;S242*;T244*;S245*;T248*;S249*;S252*;S256*	7040	7290	213	2030	2220	7850	3500	4130	438	2130	7270	3320	2290	2610	227	7880	7680	3630	3840	300	8350	4690	5410	3820	171	5670	3250	4350	2640	1370	8080	3240	3510	3910	81	4370	3570	1610	1730	1270	0.472191	0.701947	0.0773176	0.946243	0.629243	0.472987	-0.449916	0.758786	-0.47866
LmxM.26.1230_S2823*;T2834*;T2835*;S2836*;S2839*	2110	4370	4.98636	4920	2820	6150	1050	3970	2560	6380	2760	4390	5240	5590	4860	0.256	6890	4020	5520	3940	5410	2280	6450	4570	5880	3030	3750	3640	3960	155	3340	1430	3730	5710	3170	1060	2310	1140	1110	1880	-0.409688	0.899213	0.470431	0.377802	-1.21725	0.186795	-0.545792	0.199936	-0.424741
LmxM.26.1230_T1502	1870	2350	1060	1520	1680	2000	2710	1990	1660	1570	2270	1360	1530	1220	1350	2550	3830	3010	2330	1660	3230	2700	2370	2310	136	2820	2360	1960	1780	1900	3160	2290	2800	1820	2270	2770	2140	1320	1920	1790	0.651364	0.15844	-0.422811	0.609326	0.500708	0.0902756	0.737676	0.383643	-0.142822
LmxM.26.1300_S631	99.5	565	11.9997	1440	47.5	1750	17.1522	935	516	1390	184	1510	2400	2760	1100	10.0612	3940	632	2100	2260	2450	264	3420	1920	2380	2550	3150	2510	2880	13.2968	1010	178	2800	3150	1040	15.0283	1670	207	2.69	654	2.26628	0.25787	1.7944	0.191628	-0.278141	0.863317	-0.523158	0.585679	-3.27325
LmxM.26.1380_S16	3170	1930	1310	2350	1240	4060	3500	5580	2670	5340	2800	7400	4920	5800	5730	1700	4620	3790	5180	2210	7030	3660	7810	4330	4580	5710	6080	6540	5130	1270	5870	4410	6010	7480	4390	4040	6230	7270	4160	8020	0.773395	0.145739	0.363525	0.222528	-0.239112	0.621982	0.0716716	0.780959	0.409018
LmxM.26.1420_S1146	1480	1190	364	1520	1710	1560	1380	1340	1390	2220	1220	2000	1940	3150	3020	347	2350	1780	2390	2190	2870	1610	2870	2470	2370	3210	3610	3410	3920	2200	2830	1160	2810	3150	2490	1610	2830	2900	2570	2780	0.43777	0.558476	0.624894	0.0239257	0.583973	0.0805703	-0.0203131	0.947043	-0.370386
LmxM.26.1420_S612*;S613*;T614*;S616*;S620*	74.7	327	23.1101	370	248	409	82.5	357	163	670	211	575	473	982	693	2.4955	1170	696	710	589	656	520	522	602	145	1080	866	919	874	567	1090	362	692	826	455	450	837	34.2395	507	798	0.807231	0.653295	0.71251	0.339575	0.68943	0.203404	0.544591	0.338089	-1.27022
LmxM.26.1430_S930*;T931*;T934*;S935*;S936*;S939*;T943*;S946*;T953*;S957*;T962*;S966*	173000	167000	167000	173000	145000	167000	201000	150000	162000	155000	157000	178000	166000	167000	172000	185000	175000	157000	177000	160000	173000	157000	149000	148000	181000	149000	127000	183000	161000	172000	155000	147000	166000	167000	175000	149000	165000	168000	178000	166000	0.0500346	0.568434	-0.0443665	0.672706	-0.0949256	0.368323	0.00560697	0.949396	0.0695693
LmxM.26.1530_S32*;S34*;S38*;S41*;S44*;S45*	112	128	293	245	254	399	237	197	311	6550	596	0.00594	756	625	3.60868	289	33.5	184	262	1070	313	102	414	491	9.88	193	576	723	4660	6580	478	64.5	210	390	43.6559	915	636	4930	5950	225	0.186792	0.844899	-1.84181	0.193692	5.72099	0.103336	0.156351	0.89983	0.128024
LmxM.26.1530_S34	4920	3530	4630	3970	1430	4990	5850	4950	5090	87.6	5550	5490	3950	5050	39.1	5660	6710	5600	7690	57.1	5620	5950	4850	6240	6.69	5270	6520	6700	10.0248	8.79	5470	5980	6010	6700	27.5666	4810	4750	223	13.2278	5180	-0.457867	0.734459	-0.650087	0.758962	-2.03882	0.429597	0.484613	0.836654	0.821025
LmxM.26.1600_S532*;T533*;T534*;T536*;T537*	54.3	362	24.7443	341	20.3	689	233	299	112	428	243	872	835	1170	781	6.00916	1480	341	471	18.483	1650	378	1250	22.4	18.1	1720	1800	1070	1110	23.5708	1600	224	1200	1910	544	197	839	555	70.9	502	0.59422	0.730043	-0.572764	0.686875	-0.179892	0.882982	2.09306	0.172989	-0.946092
LmxM.26.1630_S53	50	65.9	66.3	72.1	20.8	517	392	128	413	530	656	324	368	878	657	25.2	46.3	134	120	191	528	537	479	45.6874	60	422	377	751	54	55.1	355	239	221	569	252	392	543	36	68.6	655	0.690252	0.388231	-0.786181	0.401948	-1.39755	0.13767	0.570468	0.520563	-0.00922518
LmxM.26.1750_S399*;T401*;S405*;S406*;S409*;S414*	57	138	101	342	19.8094	330	56.6	93.6	42.5	207	42.4	280	430	1200	235	118	1220	156	453	580	931	5.22907	339	494	275	2940	3830	1330	2070	45.2	310	16.2	278	3180	107	1.75	586	184	143	400	2.01968	0.0681092	0.773124	0.582793	1.98536	0.169246	0.216656	0.901185	-3.39724
LmxM.26.1820_S1110*;T1112*;T1121*;T1122*;T1124*;S1126*;S1127*	874	1050	95.4	715	1470	2110	1850	1340	1130	1870	1850	2680	1360	2260	1950	364	1910	1930	2380	2020	3220	2630	3070	3560	3110	2820	3030	3880	3860	881	2920	2270	2700	2700	2660	2200	2240	1040	3600	2940	1.22629	0.195175	0.940558	0.00132334	0.384745	0.385129	-0.23263	0.110444	-0.211097
LmxM.26.1840_S785	16.3	76.6	8.58428	46.8	58.6562	317	58.6	139	105	83.6	89.5	176	461	302	265	0.0104	551	162	243	7.26391	289	230	1020	810	18.5021	483	819	1190	785	0.21	713	39.4	375	333	463	13.3536	767	219	137.885	300	-0.833275	0.766397	1.09728	0.335169	-0.580954	0.801198	0.135342	0.913019	0.0515615
LmxM.26.1860_S488*;T489*;T494*;S498*	333	290	516	332	631	531	1050	595	315	997	760	1020	961	987	452	9.02665	959	1280	1050	1020	393	771	1730	1420	54.3	1150	1090	1630	910	2200	1280	1410	1350	1250	1330	1710	1650	23.8448	1970	1310	0.0369964	0.978833	-0.273212	0.771418	0.724302	0.108667	1.3294	0.153957	-0.911646
LmxM.26.1870_S2166	1920	2290	2450	2040	2650	2580	3290	2430	1740	3180	3300	3630	3140	3780	2880	551	3570	3650	4020	3290	4060	3240	4400	4340	3920	3810	4960	5090	3550	5030	4050	3770	3830	4410	4410	5100	4110	3750	4600	4990	0.141086	0.818571	0.621799	0.0115295	0.413704	0.0311207	0.0415725	0.746675	0.0142051
LmxM.26.1900_T1092	3210	3200	3100	2560	3680	3570	4560	3480	3040	4230	5790	7010	5740	6330	4460	37.9	5370	4780	5510	5020	5520	4980	6500	5010	5980	6330	6800	7820	6100	9780	6550	5880	6080	6170	5110	10400	8580	7510	8920	9660	-0.69575	0.613639	0.575487	0.00405466	0.322055	0.0944336	0.0927533	0.471092	0.304763
LmxM.26.1950_S1019	19861	17819.9	11180.7	15911.7	19724.2	25562.2	26383.9	22875.9	20328.8	26127.1	23424.3	30457.4	26622.7	30361.3	31929	18085.9	23215	19415.8	20913.2	26351.1	21314.9	19038.4	31145.4	27905.5	30600.6	28609	30223.7	40205.7	36805.1	33232.2	27375.7	15041.6	22609.8	25510.6	24916	12323	26727	24903.4	30317.5	24673.3	0.370987	0.117976	0.0794661	0.640182	0.241496	0.090665	-0.173385	0.416543	-0.558589
LmxM.26.2060_S989	1200	3060	29.6	2010	1210	2730	489	2030	1400	2420	1790	3670	3890	3970	2320	66.7	5960	3310	4230	3810	6210	2300	4830	4640	2930	4990	5630	4360	5260	305	5160	1670	4520	5430	3050	2150	4050	2160	1850	3350	1.26518	0.447612	1.33491	0.020644	-0.0520654	0.948301	-0.107994	0.786217	-0.150694
LmxM.26.2070_S463	1270	2250	7.48695	2090	2350	2780	990	2310	991	3210	1000	2190	2060	2630	1820	253	2540	1170	2620	2250	1120	1230	2500	2350	1410	1390	953	2020	1270	913	1050	424	1350	1150	1130	477	1040	7.06706	236	575	1.07971	0.523708	-0.165113	0.705597	-0.559815	0.156245	-0.7738	0.0791831	-2.53421
LmxM.26.2110_S558	27	346	23.3204	856	115	404	17.1142	382	126	474	25.7	706	1060	1360	1070	10.2602	2430	564	1680	1860	1550	154	1340	1390	992	2290	3130	1920	2120	281	1410	86.1	1330	2330	664	112	867	827	421	447	2.20012	0.22671	2.28983	0.0546746	1.63888	0.194562	-0.164027	0.871409	-1.81669
LmxM.26.2160_S276*;S278*;S280*;S284*;S286*	52.8381	66	23.1	151	702	227	211	134	89.2	46.1	175	293	189	260	158	22.0221	70.4	85.6	49.5	739	136	158	130	706	841	65.4	254	187	970	14.7	199	96	145	61	113	141	225	124	690	234	-0.162948	0.893645	1.19474	0.160905	-0.633595	0.551014	-1.28814	0.105836	0.768393
LmxM.26.2160_S280	537	703	99.1	464	11.9	505	418	556	200	771	569	991	752	588	683	10.5	1190	746	1030	11.1	945	821	1110	57.8	28.4	748	486	669	23.6	63.4	997	565	938	756	852	712	807	503	29.5	677	-0.190966	0.919378	-0.735663	0.526468	-1.77407	0.110908	1.58228	0.177372	0.797507
LmxM.26.2180_T388	84	417	3.43064	47.6	7.867	250	111	42.7	21.5	268	42.7	172	287	388	315	6.93523	308	303	515	3.17538	472	290	393	8.16919	90.9	473	508	728	5.04	10.063	408	23.3	448	118	22.522	66.6	276	150	49.9032	357	0.911171	0.637366	0.509724	0.691788	-0.971974	0.550537	-0.363879	0.797272	0.49381
LmxM.26.2190_S60*;T67*;T69*;T70*;T72*;T74*;T78*;T79*	733	5690	51	7400	46.6	9150	304	3710	1760	2230	807	6480	8270	7300	4960	130	17700	2320	7410	6500	22400	2160	15200	16000	7480	17800	19600	15200	17300	202	17100	437	13700	17600	3470	544	8600	1940	522	1080	2.35507	0.236085	2.21711	0.036336	0.712991	0.598309	-0.763065	0.501526	-2.3645
LmxM.26.2200_S294	61.7	916	34.2773	1440	3.8	1670	41.3	586	70.4	398	206	866	1260	2250	564	17.1211	2730	216	1140	1690	2070	141	2380	2220	1510	2040	7400	2180	2870	8.88075	2230	136	1830	3470	776	33.6	1170	355	59.1	381	2.16829	0.29403	2.20116	0.0913848	0.31122	0.857785	-0.127968	0.906144	-2.27644
LmxM.26.2200_S294*;S296*;T299*	23.5906	353	26.2806	1290	52.047	1380	23.8633	131	34.2	36.2	0.133	649	762	1310	392	3.60703	3280	167	286	31	3000	70.6	1440	291	130	3910	3940	2670	2190	17.8121	3310	71.9	1430	3540	111	35	816	114	34.1	88	0.050715	0.979105	2.2154	0.145185	3.10715	0.274938	0.706969	0.644336	-3.46506
LmxM.26.2320_T226*;S232*;S235*;S236*;S243*	793	3690	170.419	3230	419	5650	317	3620	1930	4180	2970	8360	9340	10100	9600	20.0076	10000	4180	7390	7040	9470	4550	10200	9610	9280	11500	12500	13600	11000	928	11700	2260	10000	12400	7750	2180	8540	4430	2630	6870	1.20211	0.512972	1.9099	0.0227568	-0.034425	0.964268	-0.125047	0.794907	-0.748667
LmxM.26.2370_S242	1710	1830	1730	1470	2030	1920	2460	1750	1940	2340	1930	2210	1810	2570	1640	117.263	2760	2630	3250	2650	2970	2410	3070	2680	3250	2470	2290	3250	2610	3260	2840	2250	2600	2680	3150	2380	2960	2310	2990	3200	-0.227986	0.807885	0.470145	0.019808	0.453024	0.0571583	-0.089699	0.549594	-0.00131023
LmxM.26.2370_S453	753	1210	1220	686	902	830	1490	901	778	923	1060	1570	913	898	707	1370	1540	1410	1500	1090	1250	1410	1740	1080	23.255	1440	1330	1650	544	1550	1680	1770	1410	1560	898	1990	1630	34.8761	992	1520	0.5644	0.229244	-0.675383	0.555596	0.293165	0.506533	1.25056	0.288805	-0.793081
LmxM.26.2370_T2195*;S2196*;T2198*;T2202*;S2203*	428	383	249	342	35.8	334	272	128	241	523	395	264	617	899	473	0.326	505	565	670	48.7	267	347	577	90	254	453	533	947	326	22.6	390	243	564	566	513	490	668	496	345	777	-1.47267	0.493294	-0.0524541	0.93603	-0.804309	0.431471	0.733343	0.227013	0.938241
LmxM.26.2380_S2547	1240	163	91.6	2140	143	906	999	175	1220	275	1130	2.57	763	264	279	2080	77.1	62.2	3900	157	152	118	1720	2290	224	5.22867	637	1220	213	107	1190	77.5	71	1650	204	34.7	930	160	126	212	0.0216708	0.988688	-0.349524	0.738029	-0.163499	0.934948	-0.568791	0.660481	0.114929
LmxM.26.2390_T752*;S753*;S754*;S755*;T756*;S758*;T759*;S761*;S766*;T767*;S768*	623	2190	12.7731	1780	587	1640	321	1180	880	1780	808	1410	1490	2750	1260	166	2810	2600	2570	1300	3060	1500	2840	2370	1690	1390	2550	1820	1390	140	1590	1080	2160	2670	2190	461	1310	373	99.3	829	1.55956	0.3157	1.14914	0.0357033	-0.445637	0.576214	-0.253487	0.426879	-1.21621
LmxM.26.2450_S206	15000	11600	20300	13800	16500	18300	21600	12900	12100	21900	19000	21400	14600	19700	10700	13200	15600	14200	14900	12900	19800	14100	17800	13700	14800	15900	14100	17800	11000	22700	10500	11900	11100	13900	12000	10300	9830	11400	15900	10400	-0.103409	0.623745	-0.0846676	0.690029	-0.065718	0.790197	-0.424563	0.0112477	-0.476849
LmxM.26.2480_T5	480	594	702	472	404	675	1120	825	357	891	1350	1010	951	800	654	716	816	736	983	587	1240	1110	1170	884	144	1310	1300	954	826	1230	1690	1450	990	966	900	1920	1970	793	1320	1610	0.540135	0.294047	0.00944997	0.988712	0.256549	0.488533	0.6726	0.29507	0.389856
LmxM.26.2530_S476	10800	13000	3120	12400	14600	15400	13600	11500	13300	17900	11900	16500	14200	17700	16600	39.4	19500	18600	23300	18300	16700	14300	19700	17500	20600	15100	15500	20000	19500	18500	15700	12500	19600	16700	19300	11100	17000	13300	17100	18400	-0.740422	0.6715	0.3129	0.0690459	0.208713	0.168711	-0.0904126	0.573968	-0.219319
LmxM.26.2530_T489*;T490*;S494*;T496*;S498*;S499*;T500*;S502*	7360	7520	6590	5990	8110	6230	7590	6150	4140	8180	6330	7220	6380	7660	6710	33	10400	9780	11100	9060	8640	7450	9030	8380	8450	6060	6170	8330	7430	8950	7740	6310	8280	7380	8300	5840	6000	4870	7230	6930	-1.1428	0.472307	0.41265	0.0499825	0.0933473	0.526175	-0.146513	0.228937	-0.25529
LmxM.26.2650_S142	4130	6300	63.5	4810	7620	6210	3350	5730	5400	7070	4200	5630	5030	6480	5610	233	10900	8430	10000	8790	7770	5700	8740	9000	7670	5580	6160	8750	8300	6070	7530	4850	8270	9610	8130	4080	5490	3890	5340	6940	0.991552	0.540503	0.51074	0.0414666	0.361842	0.0689926	-0.0358695	0.863755	-0.446073
LmxM.26.2660_S621*;S625*;T628*;T631*;S634*;S636*	72.7936	883.679	76.1919	608.4	503.252	1578	227.9	384.1	235.8	566.7	443.4	1006.56	1043	1206	1146	39.0086	3093	984.8	1655.4	445.974	2356.37	1026	3492	1823.95	232.926	3377	4250	3380	406.131	540.159	1456	357.2	1145	1647	677.9	90.6	667	162.5	287.695	364	1.17386	0.392662	1.52045	0.091373	0.809601	0.309981	-0.486303	0.533803	-2.66743
LmxM.26.2660_S643*;S645*;S646*;S649*;T653*;S656*;S657*	811	738	871	780	1390	1260	1360	882	1230	2170	1100	1270	1070	1460	1280	54	1570	1880	2080	1510	2380	2260	3720	2670	3130	1730	2230	3450	1830	181	3860	3160	3780	4210	4150	2770	2790	2660	3460	3870	-0.0350219	0.973204	1.07467	0.0023879	0.131652	0.860117	0.453651	0.0234099	1.19287
LmxM.27.0100_Y177	4400	5900	269	5010	5350	5540	3770	4810	3310	6290	5010	6560	7040	8640	7260	1320	11800	9510	11300	9720	9360	6180	10300	9340	8890	8580	8840	11700	10300	7970	10200	5840	8980	10500	8860	6930	8860	7800	8600	10600	1.28833	0.221683	0.912783	0.0017447	0.465506	0.0209109	0.00170228	0.993317	-0.14773
LmxM.27.0130_S105	5820.03	5815	6180.3	3470.43	4110.59	4360	5812.2	4850	5040.85	4870.06	6811.57	5840	4090.52	4603.68	3309	6066.5	5896.17	6592.38	5872.88	4125.84	4728.7	5600.7	6650.88	3838.66	4735	5316.36	5317.1	5960.92	2554.83	6276.4	2981.2	3561.86	3221.33	2874	2755	2872	2277.31	2266	2551.05	1867	0.187452	0.553278	0.0171116	0.920988	0.0248712	0.933491	-0.712655	0.0015714	-1.05169
LmxM.27.0380_S712*;T714*;T715*	11700	32900	1130	35000	13300	42800	5850	27600	15100	32300	15100	40500	47200	56000	42500	1050	67800	27400	45000	53900	64400	22300	65800	59900	52200	58600	68200	67800	69900	14200	61500	15100	48300	67100	34900	12100	39200	22300	12400	24000	0.909272	0.504755	1.29079	0.0374907	0.393799	0.460042	-0.29842	0.524171	-1.28337
LmxM.27.0390_T526	143	928	25.7532	1740	125	3000	140	65.9	60.3	338	199	1410	2150	3820	651	258	9220	453	1560	2350	11600	238	4130	5180	1120	11800	17500	3610	6290	11.8188	7590	65.7	2100	10700	536	171	1530	206	149	338	2.47515	0.102339	3.36788	0.0292517	1.04142	0.596279	-0.692262	0.661987	-2.8635
LmxM.27.0430_S304	144	200	21	150	227	289	329	185	181	573	116	365	304	407	422	18.2481	1790	1320	1940	1770	2650	1430	2700	2510	2470	3010	3450	3170	3320	2150	872	419	873	1010	761	65.6	320	253	258	347	2.56233	0.100954	3.01712	2.65e-05	3.33953	2.88e-05	-1.60307	0.000474912	-3.78294
LmxM.27.0430_S93	636	651	123	540	691	755	818	718	601	949	649	387	622	870	696	7.46205	3540	2470	3230	2520	3210	1910	4250	3130	4100	3040	2610	3960	3460	2240	4320	2720	3680	4110	4150	2960	3600	2600	3630	4450	0.960932	0.582325	2.07374	1.66e-05	2.26599	4.8e-05	0.22824	0.361065	0.175598
LmxM.27.0470_S422	434	1190	23.8	1240	225	3270	145	1600	469	1170	914	3190	3700	4270	2310	43.7	6460	2210	4240	4320	6270	1500	6070	5510	4460	6300	7530	6500	6350	173	7670	1150	5580	7710	3240	657	4290	2370	875	2770	2.34046	0.175481	2.34371	0.0150581	0.334113	0.754404	-0.0380741	0.950498	-0.877394
LmxM.27.0520_T113	1190	1200	1410	692	813	1130	1700	787	707	1320	939	988	840	743	9.53	1600	1730	1100	1650	454	1580	1290	2180	1040	386	2160	1490	1280	1060	1090	2030	1120	1060	1640	6.36803	1320	1040	770	690	907	0.201943	0.721745	0.0676534	0.891887	1.9505	0.151266	-1.22942	0.435422	-0.569397
LmxM.27.0520_T156	244	699	60.5	769	7.12193	2710	79.6	781	179	783	893	2240	2860	3390	2020	21.5115	2900	456	1640	1650	3020	1620	3890	3000	3650	4810	7090	5450	5990	44.8	4760	976	3830	5480	2590	195	2680	860	269	1570	2.08233	0.252619	2.62149	0.0122718	0.0696782	0.959282	0.0554431	0.908223	-1.60753
LmxM.27.0670_S52*;S53*;S56*;S57*;S63*	1460	3070	4.83578	4520	79.8	5580	2460	5960	4890	7160	4050	6990	7990	9060	5850	28200	6780	5410	7560	4640	6830	3870	8960	7630	6170	7470	8240	9470	10400	224	3640	4390	7510	8230	6480	5340	7860	6500	5540	9460	4.4292	0.034218	0.392128	0.244337	-0.628432	0.541718	-0.160163	0.596776	0.679267
LmxM.27.0670_S53	21100	20500	695	29200	32200	36800	24800	31000	38900	45200	34700	52600	54200	59800	43100	280	47000	43700	53000	46400	54600	40100	65700	55300	50100	55900	60300	72100	79900	63000	37200	37700	57600	59000	57000	55900	62200	63500	61200	82700	0.464586	0.785586	0.600416	0.00866634	0.452486	0.0211639	-0.110575	0.569186	-0.0261229
LmxM.27.0670_S56	1920	5120	39.2623	9270	4800	11300	1380	7260	8930	13300	6940	15400	18000	22600	13500	112	19000	11200	17400	16400	21700	8750	25400	20700	17100	26600	26400	23400	33800	9140	13900	8750	21300	24400	15300	11800	23800	14000	11500	22100	1.72588	0.376623	1.39765	0.0400943	0.622509	0.155463	-0.16396	0.649564	-0.468981
LmxM.27.0680_S76	1700	1140	1810	1730	2290	6310	7670	6560	7330	8140	4510	6170	5560	7060	4800	40.3202	2810	3020	3720	2360	12900	12000	17900	14200	13300	7330	8160	10400	10100	694	9630	13000	14300	14400	13500	12000	10500	8400	10600	13100	-0.441965	0.720404	0.957584	4.89e-05	-0.0532001	0.940375	-0.117704	0.459886	1.01499
LmxM.27.0690_S8*;S9*;S13*;S15*	1160	191	130	226	34.9116	330	365	311	489	749	789	973	613	644	680	62.2	879	906	714	49.0714	519	688	821	288	1070	886	786	1250	41.5	27.5	896	548	912	867	1230	1190	1660	1120	196	1520	0.5866	0.64928	0.543811	0.294021	-1.53931	0.213381	0.480439	0.289621	1.87478
LmxM.27.0700_S377	2329	3369.1	3165.4	2410.5	179.076	3105.6	4483.3	2736.1	2370.9	88.0495	3797.1	3631.3	3161.5	1855.4	785.6	2922.7	4112.5	3393	2467.2	1503	3259	4585.98	4056.83	4178.4	37.2228	3802	3987.9	4269.7	143.6	139.3	4622.1	4814.84	3117.1	4145.84	1454.4	5273	3635.34	104.636	188.978	561.8	0.763632	0.380343	0.0491691	0.975294	-1.12333	0.360367	1.09421	0.412901	-0.520866
LmxM.27.0790_S252	99.4	57.1	84.5	80.2	30.5451	141	177	50.5	149	296	156	275	275	355	366	16.2	258	284	187	69.4	166	247	434	166	70.5	403	204	474	563	11.5937	252	300	239	212	284	280	340	242	225	456	0.742557	0.433261	0.381112	0.592337	-0.518257	0.633571	0.477017	0.405262	0.643228
LmxM.27.0790_S275	5519	6390	1627.84	6238	2601.37	6899	7151	4659	5645	6323	4147	7292	6618	8360	4913	55.7274	10902	9429	12832	6808.5	6870	6861	9219	7068	8040	9360	11270	10120	11390	3726.7	9450	4993	9426	7570	5420	5107	9190	5370	5215	4910	-0.179274	0.903414	0.31794	0.0719516	0.492554	0.174461	-0.0872767	0.68707	-0.562361
LmxM.27.0790_S65*;S66*;S67*;S72*;S73*	524	329	594	295	612	590	726	323	334	572	853	447	515	642	95.5	806	739	517	353	255	770	658	526	531	28.6255	518	715	611	598	624	682	848	564	574	56	910	595	16.0718	533	596	0.116864	0.848647	-0.541198	0.562482	0.562044	0.39399	0.274398	0.807895	-0.986591
LmxM.27.0790_T331	2268	2223	594	1516	1355	3980	3780	2156	1411	4420	4420	4170	5130	6690	5660	220.142	4780	4280	5600	4170	7710	4410	7590	6520	7760	7940	7660	10360	9470	5460	7680	6100	7370	8500	8790	8870	9140	8420	9400	10780	0.819115	0.400936	1.20245	0.00480056	0.637168	0.0110095	0.196474	0.315416	0.217239
LmxM.27.0820_S1585*;S1586*;T1590*;S1593*;S1598*;S1608*;S1609*;S1610*;T1612*;S1617*;S1618*	1678.1	1496.3	1728	1252	1014	1179	1259	1491	1057	2229	1513.2	1562	1536	2497	1291	1519	1242	2254	1404	1490	1602.7	1194	1034	1170	1239	1432	1790	1868	1638	1906	1753	1105	1872	1368	1767	821	1804.7	1247	989.7	1365	0.138301	0.749456	-0.172453	0.538896	0.0706218	0.793835	0.322319	0.198902	-0.516466
LmxM.27.0970_S58	244	466	29.8699	384	60.6925	822	171	457	224	698	577	1350	1200	1440	950	26.4754	1210	578	63.8	2	1120	1040	1890	36.3232	12.4696	2310	2240	2810	2580	5.86611	1190	873	1570	1380	1400	1170	1700	473	309	1620	-1.01323	0.572746	-0.666469	0.654871	-0.507751	0.763321	2.32516	0.127716	0.219535
LmxM.27.1010_T24*;T29*;S31*;T33*;S34*	3900	3640	4310	2860	4150	2920	4490	3640	2890	5750	4930	5610	5650	6410	3430	4740	5940	6860	7370	5020	5200	5730	6310	6000	7340	5470	6050	7910	5550	9200	6830	6080	7020	7310	6310	8310	7720	5890	7060	7950	0.659737	0.0503993	0.676835	0.0097292	0.391981	0.100938	0.139902	0.282656	0.133213
LmxM.27.1130_S748	1420	1550	2160	963	1820	1340	1950	1040	1120	1790	1800	1650	1300	2280	836	3450	1620	1890	1870	1310	1720	1290	2340	1460	3560	1190	1700	2460	1300	2040	1220	1720	1370	1830	1530	2130	1700	1840	1840	2190	0.326969	0.490537	0.461677	0.190558	0.16853	0.649269	-0.349059	0.265771	0.204899
LmxM.27.1130_T747*;S748*;T750*;T755*	31573	27121	24789	17590	17983	27038	27250	21610	18455	20002	27743	20310	20931	25206	13079	31400.5	32770	28810	31406	20190	32002	24604	27536	27554	14246	23990.8	23799	29906	18198	24483	26585	24848	25250	24232	18647	29060	24321	15861	21518	22307	0.297045	0.222095	0.106819	0.64266	0.193681	0.380051	-0.035062	0.872981	-0.0999232
LmxM.27.1190_S2*;S3*;S5*;S11*;T15*;S16*;S20*;S23*;S24*	36.532	325	66.7632	817	113.524	856	62.9064	102	0.011	42.8	35.9416	94.3674	395	631	108	20.3835	3250	0.0032	221	50.6966	2140	0.138	780	11.5895	5.50203	3820	4710	963	213	20.6366	394	74.9	384	2340	14.744	10.9355	123	97.4	1.28	7.42362	-2.98357	0.37316	0.501192	0.887171	1.94084	0.238801	2.94002	0.288529	-5.17331
LmxM.27.1210_S457	50600	50600	37000	41900	51000	40800	50000	42200	43300	54900	42600	52300	52200	67200	59600	49800	67800	61300	69300	54600	60300	56600	67100	63300	63000	69700	68800	82200	74700	76100	66500	42900	60800	61900	63700	67200	65400	57400	70200	66100	0.390365	0.0271694	0.431583	0.0025173	0.453245	0.00469543	-0.0834388	0.528266	-0.187357
LmxM.27.1360_S295	1810	1720	1160	1390	2190	1830	2060	1490	1610	2430	2320	2970	2840	3740	3170	25.6	2890	2730	3400	2460	2550	2700	3310	2830	3410	2610	3190	4340	3890	3730	2160	2260	2610	3190	3530	3240	3530	3260	4000	4230	-0.540418	0.687793	0.664609	0.00570264	0.235249	0.264539	-0.123247	0.507003	0.0533889
LmxM.27.1380_S286*;S288*;S302*;S311*	12.5	6.77	218	135	244	123	0.501	109	171	133	102	43.4	147	238	194	151	106	502	134	16.6	76.4	144	90	388	265	535	51600	170	320	80.9	278	345	208	399	246	271	299	99.4	104	496	0.975664	0.478818	1.87606	0.260731	2.39628	0.166154	0.853111	0.17059	-1.63838
LmxM.27.1420_S236*;S237*	3000	2900	3100	2470	3500	3090	3670	3060	2920	3630	3240	4030	3210	3820	3400	37.6	3360	3150	3730	3470	3760	2600	4100	3170	3890	3250	3110	4670	3520	4920	2940	2690	3050	3300	3820	3080	2950	2520	3520	3020	-1.10007	0.395125	0.0852529	0.623497	0.117311	0.52888	-0.14017	0.417566	-0.349564
LmxM.27.1580_S44	144	153	8.20147	361	680	2580	1170	3130	2030	4200	1120	6490	8040	10100	7310	10.8847	1180	684	2200	1880	2580	3170	9590	9410	9700	6570	14200	16800	18000	8760	2100	4110	8070	13100	8980	3130	11700	10600	8890	13700	1.9356	0.284566	1.29473	0.0252324	1.16798	0.0767202	0.0389485	0.948596	-0.477216
LmxM.27.1630_S554*;S555*;T560*;T564*	222	649	33.5436	850	29.5889	673	88.7	470	134	423	153	356	678	873	538	4.37481	1780	525	962	625	1040	179	979	731	271	1060	1470	1220	1190	54.747	1020	140	680	1280	408	91.7	425	193	213	247	0.86758	0.635456	0.900956	0.275475	0.567201	0.577407	0.0980311	0.900024	-1.65797
LmxM.27.1660_S215	2990	3430	2180	2170	2790	3430	3910	3300	2670	4100	4050	5420	3430	3950	3550	2280	4910	4430	4070	3320	4920	4090	4870	4170	2070	3820	4570	4350	3870	4230	3950	3600	3790	3580	3630	5390	5710	2570	5660	5080	0.461527	0.237966	0.16081	0.540783	0.0471357	0.7713	-0.0544765	0.818595	0.17428
LmxM.27.1660_T202*;S203*;S209*;S210*;S215*	845	1060	867	263	2570	2250	2100	1390	1690	2080	4050	4710	3800	4370	3920	7.66583	1480	1280	1320	1580	4030	2490	3020	3950	5370	3900	2390	5460	5450	2050	3660	2570	3170	3560	3930	4090	4240	3090	6590	5510	-0.823047	0.599915	0.959849	0.0026661	-0.225374	0.463432	-0.124749	0.584252	0.354967
LmxM.27.1680_S479	306	889	31.3	2330	27.4	2490	10.7571	727	118	520	60.6	1410	1380	2990	1320	30.7345	7780	465	1400	3180	7270	127	2800	4040	1900	13100	16800	4880	6360	0.545	5550	64.1	2430	8120	883	30.8	1160	181	60.6	152	1.96614	0.296139	2.80392	0.10068	0.599966	0.831635	-0.335752	0.825452	-3.18629
LmxM.27.1690_T449*;S451*;S452*;T453*	3700	2330	2200	2170	2580	2120	2840	2460	2100	3510	3590	4540	4330	5780	2910	2120	3930	3950	3960	4070	3940	3040	4130	4090	5620	3870	4360	5260	4010	1820	3280	2660	2980	3970	4510	6300	4850	5660	4400	5180	0.46411	0.238198	0.676121	0.00978595	-0.174773	0.578376	-0.257676	0.23295	0.521066
LmxM.27.1710_S28*;T34*;S35*;S38*;T42*	119	83.2	20.3826	540	0.422	422	71.5	62.8	51.8	98.1	61.9	202	204	304	209	39.8	5570	233	611	221	5830	41	429	233	161	13000	19900	881	978	9.93	1820	15.3	170	3080	57.9	28.2	131	223	239	144	3.44211	0.114492	1.72841	0.193572	2.74748	0.171453	-0.437598	0.807872	-3.25049
LmxM.27.1840_S1177	1200	1150	289	1470	1210	1150	996	803	540	1290	593	1340	1220	1630	1380	19.4	2330	1910	2800	2170	1630	1100	2140	1840	1700	1850	2040	2560	2600	1520	2280	677	1730	2190	1940	1150	1530	1620	2030	2100	-0.0870818	0.950893	0.8455	0.0235252	0.826013	0.0388102	-0.0162411	0.964984	-0.330359
LmxM.27.1920_S593*;S597*;S599*	431	331	85.7	380	92.1	912	391	393	348	1350	1430	2040	1820	2710	1480	10.7103	1340	1630	1630	695	1710	1090	1960	1710	1550	1510	2500	3180	1820	42.3	1310	960	1580	1450	1440	2120	2850	1540	1440	2990	1.19054	0.428085	1.44008	0.00896607	-0.905234	0.426034	-0.244545	0.328639	1.08759
LmxM.27.1940_T614	1200.92	2391	19.531	4315	144.681	209.54	122	1994	252.8	1911	339	2796	3611	5270	3400	61.7982	8168	1224	3095	3675.9	8690	167.9	5990	5600	2541	12383	15296	4386	7844	232.7	6180	189.3	3720	8840	1389	298.8	2464	1333	620	1038	1.52987	0.409024	2.46042	0.0729259	0.92559	0.458449	-0.243732	0.85727	-2.24587
LmxM.27.2210_T60	1910	1580	1250	843	1270	1840	2230	1230	688	1760	2440	2160	1810	1880	763	2710	3140	3160	2360	2000	2890	2370	2250	1820	27.4	2000	2090	2490	1560	1920	2940	2030	2480	2600	1930	2750	2040	12.4913	2110	2300	0.994782	0.0377033	-0.598265	0.63107	0.237582	0.507782	1.31892	0.295159	-1.30367
LmxM.27.2270_S162	300	982	22.9426	1550	93.8	1680	117	600	176	630	340	1770	1540	2440	1210	34.6264	5270	830	1790	1840	4440	425	2590	2850	1480	5940	6020	3040	3850	2.93405	2460	113	2160	4400	694	29.4	988	586	110	403	1.79753	0.284997	2.12449	0.0320723	-0.231182	0.910898	-0.698202	0.511436	-2.13366
LmxM.27.2300_S69	5023.03	3636.47	5400.48	3445.96	3552.32	5383	6488.12	4574.4	5333.1	7779	5074.7	4871.19	4920.15	5286.2	1413.1	5556.54	5558.3	4876.13	5389.3	2378.7	6701.85	4332.1	5925.4	4103.83	85.9	4587	5113.08	4229.39	3452	6649	4046.3	3872.1	4744.24	5763.4	1815.2	3600.9	3393.4	3470	4001.7	4738	0.135397	0.716914	-1.35441	0.24133	0.265073	0.500695	0.736126	0.528321	-0.300369
LmxM.27.2390_T223*;T224*;T225*;T226*;T227*;T229*;T231*;T232*;T233*	5510	6000	5648	3147	4120	6970	9310	6630	5964	4632.1	7340	7230	5930	7290	3170.29	7850	7160	6770	7290	7823.74	8750	8490	10140	7160	494.79	8790	10130	10120	3868	7225.3	9610	9130	8730	7820	6289.76	11080	9640	6797.2	6957.7	6240	0.632842	0.0507452	-0.431003	0.587036	0.358374	0.302954	0.763885	0.345149	0.0647616
LmxM.27.2470_T527	430	270	237	184	173	274	245	274	117	255	181	113	252	225	91.2	406	658	758	728	17.7715	375	383	516	511	170	454	292	385	113	587	581	387	494	322	298	500	405	35.6344	217	221	0.316136	0.777544	0.710465	0.202713	1.00009	0.135873	0.145458	0.757482	-0.658054
LmxM.28.0040_S56	111	133	206	112	44.0268	171	127	1.31287	218	115	201	29.8329	157	227	81.3	9.39836	76.3	170	133	19.3263	42.8	205	212	94.6	31.9	70.8	146	235	5.16436	15.2948	137	214	194	128	299	170	89.6	15.6029	17.9	144	-1.11614	0.267499	0.594651	0.684008	-1.30013	0.284529	1.05544	0.155243	0.33496
LmxM.28.0140_S889	6640	6250	6660	5050	6820	4240	5180	4360	3720	4590	4480	5140	4870	5740	4340	20.2	11100	10900	12400	10200	6370	5010	7940	6720	6840	5990	7140	7230	6710	8200	7740	6270	7380	8010	7970	8560	7180	6140	7670	7460	-0.988922	0.570219	0.566512	0.00471923	0.521296	0.00279824	0.19462	0.204657	0.0687646
LmxM.28.0340_S1019*;S1022*;S1024*;T1027*;T1031*;S1032*;T1041*	340000	387000	409000	334000	324000	293000	541000	335000	452000	420000	314000	500000	394000	443000	464000	395000	384000	425000	440000	398000	403000	383000	322000	307000	462000	339000	375000	449000	435000	388000	366000	330000	437000	395000	388000	375000	391000	405000	469000	401000	0.190977	0.043594	-0.103217	0.57642	-0.0800713	0.560621	0.0397072	0.757478	0.0426416
LmxM.28.0590_S167	3430	8240	10.6197	4080	870	9140	483	4110	666	3060	1410	12200	4940	8260	6760	21.1101	47300	4080	8730	7900	24300	1980	9900	7910	2740	56300	64100	13600	10600	149	11000	1430	9350	27000	2450	544	5720	2220	821	1190	1.60857	0.511727	1.62502	0.116343	0.806009	0.6107	-0.0171169	0.98568	-2.69751
LmxM.28.0590_S177*;T179*;T180*;S185*;S187*	20600	49400	64.5	45300	20800	66100	6790	39100	16500	35300	23700	62300	55700	58200	47400	73.3	120000	47000	80100	81200	92600	28600	80800	80700	57700	85200	89100	75500	75900	14800	86700	21800	64800	91100	39700	11600	62200	32100	18100	31000	1.08843	0.670131	1.32142	0.0495679	0.30095	0.569484	-0.233916	0.621002	-1.12612
LmxM.28.0590_S245*;T247*;S251*;S252*;S253*;S263*	15077	22780	370.039	18130	19145.8	26290	19894	24450	18230	28750	27330	35160	33550	36950	36510	95.5	29640	29380	35420	29115.4	34800	26125	37560	34280	31431	33720	31950	40290	34415	26344.7	35480	24590	33630	36040	34580	19640	30520	25830	23313.6	32020	0.19182	0.919506	0.491342	0.0110168	-0.0288415	0.832074	-0.00178146	0.990235	-0.353529
LmxM.28.0590_S253	1220	2400	5.25	2230	233	2140	674	1410	1480	2370	1240	1940	1910	2180	2390	505	4120	3090	4270	3330	2670	1690	3830	3200	3260	2080	3220	3260	3220	463	3140	1440	2910	3580	2280	489	2930	1580	1790	2140	2.69649	0.135045	0.931908	0.0298561	0.0886706	0.874688	-0.149461	0.629255	-0.381672
LmxM.28.0590_S270	7680	7640	4300	5650	5910	9050	9480	6590	4130	7980	8860	10700	7690	9170	9050	1960	11300	9280	11400	9360	10400	7870	10500	8070	9800	9640	8790	10200	8830	10200	10600	7940	8310	10500	9580	7900	8590	7130	8320	8670	0.276055	0.59949	0.373386	0.137277	0.0727271	0.535758	0.00995596	0.944292	-0.231455
LmxM.28.0590_T514*;S515*;T517*;S519*	2690	3060	1510	2790	3210	2590	2950	1960	2440	3700	2520	2860	2460	3200	2790	13.9133	5060	4780	6200	5280	3440	2810	4000	3620	4140	2200	2720	3110	3160	2970	3430	2470	3330	3970	4750	1570	2400	2300	2720	2490	-0.667392	0.687684	0.419934	0.06308	0.0283956	0.874282	-0.0246582	0.900946	-0.314645
LmxM.28.0590_T82	99.6	40	28.7	86.5	32.258	59.4	15.1882	21.8	25.3202	12.6	19.4403	17.1489	16.9233	46.3	3.96769	21.7702	162	25.9	34.2	6.88023	61.7	4.19269	54.9	29.2	11.5	577	1450	101	33.8	6.39459	61.8	13.7	3.54947	47.3	9.92481	8.98	43.4	25.1	3.96898	77.7	-0.77836	0.404795	-0.0791657	0.932037	2.82102	0.082325	-0.351443	0.753517	-2.51274
LmxM.28.0890_S779	16000	8298	3205	13890	16130	11870	11180	7180	9980	17300	7920	4522	9800	9850	6300	18710	14390	9526	24940	16050	11120	5840	10400	11590	2506	11200	9140	11040	14360	10600	8770	4007	11560	11420	15220	7880	9510	8710	8120	11380	0.685751	0.186798	-0.613612	0.187204	0.596309	0.0275565	0.369559	0.475211	-0.302409
LmxM.28.0890_S789	10000	9610	12300	10400	14600	10400	15400	9920	15600	14800	12600	13500	13200	16100	11800	97.6	22600	20100	20800	20600	13100	14300	27700	18600	11400	13600	17300	13400	20900	19200	12700	14900	16200	7250	14200	26700	22800	20200	21100	19500	-0.647995	0.660539	0.316947	0.244184	0.31369	0.0696124	-0.360345	0.244097	0.399945
LmxM.28.0960_T98*;S100*	12000	12700	11400	6860	7850	13000	16400	10400	11800	9590	13300	12300	8990	9790	6380	12100	15300	14200	11200	8510	15300	11900	12500	11200	432	11800	10500	9730	6930	12200	21700	15800	15900	12900	13100	18600	14400	9170	13500	11100	0.284244	0.327502	-0.902017	0.338025	0.0300019	0.898678	1.2773	0.191093	0.370478
LmxM.28.1060_S377	8930	11000	7220	6870	10400	11200	13900	9810	8330	10300	11700	13100	9210	10700	9190	11200	15300	13900	12800	10800	12100	12500	14300	13000	15100	13100	13900	14900	11500	14400	14400	11100	12600	11400	11900	10300	12000	8730	10200	9270	0.540004	0.0452163	0.339214	0.047744	0.338914	0.0279434	-0.127193	0.283313	-0.427745
LmxM.28.1060_T150*;S151*;S152*;S154*	30.2	6.35218	56.6615	51.5376	9.59069	54.2	41.3375	20.9607	56.4	79.6	27.9	147	34.7	176	185	20.1	64.6	77.1	116	25.9	11.9631	32	107	222	54.2	8.63974	143	130	180	38.848	32	11.1508	167	305	259	13.4776	53.4	5.0817	132	142	1.16138	0.216531	0.245017	0.780756	-0.408939	0.699087	0.651125	0.587913	-0.806828
LmxM.28.1100_S264	202	90.2	369	244	363	313	602	298	236	391	66.4	335	181	158	129	32.9	209	251	383	173	120	218	221	150	75.4	205	91.3	273	213	115	24.5191	106	153	201	74	74.7	182	116	159	87	-0.476112	0.579088	-1.26164	0.0391465	0.121799	0.84599	-0.693328	0.336914	-0.504068
LmxM.28.1200_S647*;S648*	4760	5630	165	10600	16100	9600	2660	13500	3780	17700	10800	18500	27800	28000	20900	4470	19200	12300	24700	21100	25000	7700	27100	25300	19200	14400	26300	27700	27800	15100	9410	13100	19900	45500	29500	14400	22200	26500	14000	32400	1.90198	0.133759	1.35592	0.0401759	0.087616	0.784453	0.0755577	0.880321	-0.0393219
LmxM.28.1240_S48*;S53*;S55*	4840	5170	2700	3590	3820	6500	6320	4650	4950	6470	7110	2820	4340	4490	2990	6770	7810	6010	7710	4710	8930	6050	6140	6510	391	5720	5110	6020	7230	7160	5480	6270	6080	4390	4230	8190	6790	3540	6420	6370	0.727723	0.0445616	-0.571411	0.471728	0.592591	0.0432263	0.439972	0.583164	-0.0356332
LmxM.28.1240_S53	9500	10900	10700	6630	10800	12500	13500	9270	11300	10500	18300	19200	15900	15100	13500	14400	12500	12500	16700	9100	14500	16000	16500	13800	354	17600	25400	22500	11700	19200	17700	17800	18500	16900	16600	27500	17800	17300	18300	20400	0.421532	0.127386	-0.662218	0.518203	0.197692	0.360138	1.29004	0.22663	0.09691
LmxM.28.1270_T112*;S115*;T118*;S119*;S120*;T122*;T123*	124	601	34.2418	543	15.2797	1830	0.97	362	298	564	750	1130	1570	1350	79.5	18.0502	1280	277	695	27.528	2510	576	1290	1650	665	3250	2920	2390	2340	3.91431	2750	152	1490	2500	361	57.8	1470	18.7427	50.9	558	0.506371	0.752851	2.84195	0.14343	0.108159	0.955799	-0.372841	0.676284	-2.43305
LmxM.28.1460_T99	2290	5410	100.278	6730	27.9	6430	82.9	3310	995	3160	1170	5080	5370	6190	4460	54.3	15800	4470	10100	468	10600	1700	10600	8190	257	8590	8340	6430	796	126	8420	1500	6550	10500	3590	311	3160	2140	67.6	992	1.256	0.556806	1.23587	0.39327	-0.850676	0.488429	0.591071	0.592864	-1.67115
LmxM.28.1570_S25	15400	13800	14900	11300	15200	11300	15000	12300	12600	17400	14700	15600	15600	20000	9070	12900	21100	20400	20700	14500	20900	18400	19400	18700	15100	19900	20900	24700	19000	26100	21800	16800	19000	24100	18900	25000	22100	17100	19700	21500	0.323112	0.168693	0.44088	0.0145539	0.59455	0.0148024	0.117871	0.388163	-0.0696657
LmxM.28.1570_T23*;T24*;S25*;S29*;S30*	4780	4610	5900	2640	3530	3280	4250	3320	3790	4180	5210	4240	3280	4630	2960	4900	5100	4360	5190	2870	5000	4740	4970	4960	1070	6300	4570	5700	4240	7210	5240	4960	4810	4680	4160	7600	6920	3630	5760	5660	0.0843388	0.816516	-0.0460062	0.914491	0.467384	0.0557728	0.392205	0.369504	0.0622081
LmxM.28.1640_T1317*;T1321*;T1323*;T1331*;S1336*;S1339*;S1340*;T1344*;S1353*	511000	479000	478000	471000	480000	490000	515000	445000	492000	523000	487000	501000	486000	484000	535000	507000	466000	477000	504000	487000	505000	472000	464000	498000	514000	453000	459000	500000	513000	494000	489000	460000	486000	531000	533000	442000	495000	513000	507000	531000	0.0129059	0.808535	-0.00590392	0.9312	-0.0441663	0.462206	0.0256326	0.699027	0.0395456
LmxM.28.1730_S882	6160	13300	43.4148	16000	9060	17200	1830	13900	12500	20900	4090	17100	24300	24100	16400	3910	34200	14400	20800	20000	36800	19800	28300	34400	12900	27600	37700	28800	26500	6440	24100	5400	24500	25900	18200	4720	21100	10900	9520	16500	2.12028	0.202526	1.26459	0.0741868	0.585714	0.35496	-0.52121	0.29818	-0.981299
LmxM.28.1730_S889	21600	32300	6.76653	34100	26800	33400	16800	28200	30100	46300	17500	40100	43600	59600	46100	11100	61700	40000	45400	50000	60300	43900	57300	61300	56900	49600	64400	57300	59900	31300	48500	19400	47600	45500	51000	21100	40800	32600	28400	42100	2.76304	0.246452	0.91689	0.00329078	0.405858	0.24564	-0.469573	0.105359	-0.670852
LmxM.28.1730_S909*;S910*;S911*	184	232	38.1	855	12.4498	494	132	37.5	5.48491	70.2	29.4	305	166	771	108	30.3	5460	13.8008	223	101	2860	11.126	725	41.8	43.2079	11300	17200	1340	1960	13.9	932	116	161	5300	118	17.1211	138	44	6.62753	69.3	0.314124	0.860942	1.09354	0.536491	3.16098	0.120091	1.60587	0.373248	-5.42938
LmxM.28.1760_S1002	1470	53.7	43.8	834	300	1470	1230	805	1130	6.27232	1150	31.9	1150	1230	2.56757	1080	88.1	87	1800	29.9219	1060	4.9051	1460	1140	56.9401	1260	1550	1860	27.0354	5.69883	1170	48.4	1070	1150	5.75739	8.1988	812	80.9	95.2	1310	-0.191258	0.900259	-0.877584	0.675072	0.414125	0.862872	-0.0593239	0.97799	-0.611747
LmxM.28.1940_S100*;S102*;S103*	810	3650	13.607	4170	20.7029	4080	286.539	1715.7	2021	4320	1449	2593.8	5010	7190	5120	105.8	7590	3740	6250	2286	7830	4320	7800	6710	7450	8600	9330	11230	10080	91.29	6790	2271	7770	9300	5210	2179	8370	4710	2556	5180	2.71856	0.199434	1.91136	0.016982	0.0516906	0.968969	-0.236781	0.535864	0.0911873
LmxM.28.1990_S435	1690	1540	1610	1020	1590	1440	1710	1250	1270	939	2140	2350	1390	1910	1550	31.4	2900	2910	2900	2140	2390	1770	1730	2090	1790	1980	2050	2910	2280	493	1970	2300	2420	1630	2130	2780	2490	1990	2750	2970	-0.409393	0.748092	0.579795	0.0272524	-0.128072	0.793122	0.0951135	0.602032	0.616611
LmxM.28.2040_S79	4000	6670	294	5820	5390	11900	5720	8980	7590	11000	8280	12300	12000	14900	12400	22	11100	6220	9700	9380	16500	6690	15100	13500	12800	17400	18100	15500	17200	8530	13700	6890	13200	17600	10700	5530	11600	10400	8380	10600	-0.166451	0.927767	0.499337	0.108436	0.333065	0.18825	-0.059144	0.850553	-0.719045
LmxM.28.2170_S133	28472.1	50923.5	285.06	128106	30409	132579	8600.91	65154.3	34807.2	70714.6	15908	103057	128063	213208	114014	15447	252314	47211	136057	231166	168570	19618.1	204401	142010	109113	310130	467090	175157	265453	27213.7	86356.4	18224.4	108164	337459	76062.8	14449	90713	72653	38008.3	78933.9	2.36231	0.16392	1.16797	0.185737	1.0333	0.268293	-0.252262	0.768741	-1.86509
LmxM.28.2170_S508*;T516*;S517*;T518*;S521*;T523*	4860	4200	5250	3480	4250	5510	5820	4120	5980	5900	5890	4950	5270	5570	5680	5680	5070	4460	5650	4700	4920	5300	4390	6160	841	5310	4100	6080	4610	6970	6320	4910	4830	4130	13100	6370	5830	5470	6480	4870	0.221124	0.448223	-0.594919	0.259505	-0.038547	0.815914	0.754666	0.21077	0.118383
LmxM.28.2170_T518	28200	20900	25200	13500	19600	27300	29700	21400	21200	25300	32200	35300	28500	30400	20700	33800	36400	27500	34300	25600	34100	30400	31000	31000	755	33100	31800	40500	29700	37200	43400	33200	31700	33900	38800	40400	33900	24600	34000	37500	0.583662	0.0279577	-0.725835	0.476656	0.241631	0.150017	1.26394	0.233454	-0.0265642
LmxM.28.2280_S381	4200	4020	4140	3940	6470	4370	5450	3900	4540	5650	4930	5730	4790	6550	6290	142	5610	6060	7120	7320	5360	5040	6060	8310	8210	5390	5810	7020	6760	11400	5330	4650	5110	5550	7140	5700	6190	5380	8190	6650	-0.564835	0.603255	0.44578	0.0425736	0.320715	0.159282	-0.230821	0.250885	-0.142511
LmxM.28.2490_S224*;T228*;S231*;S232*	1030.01	2232	1709	1648	2076	3210	4100	3620	2950	4510	4920	6520	4680	6390	4240	835	2288	1755	2150	1284	2228	2280	2820	2920	2410	2570	2840	4130	2720	2523.4	2120	2618	2700	2513	2940	1938	2600	543.8	3270	2134	-0.107656	0.825712	-0.53051	0.0114232	-0.859428	0.00156858	0.0270472	0.859582	-0.68714
LmxM.28.2500_T65*;T67*;T72*;T73*;S75*;T78*;S83*;S84*;S88*	23109	63190	68.3517	99750	2772	95490	722.6	35236	7081	21088	7325.71	74810	86240	138080	50885	87.7	621900	30990	69710	149040	577300	19472	135780	255030	74060	683900	828900	195830	248020	2490	268500	6263.9	142060	468100	34681.9	5419.6	66180	22144	4160	13407.6	1.86271	0.501996	3.25539	0.0339718	1.53793	0.344706	-0.57876	0.661208	-3.44794
LmxM.28.2500_T72*;T73*;S75*;T78*;S83*;S84*;S88*	12625.9	32697.4	77.7304	40536	3831.37	50790	2040.03	26407.7	7190.49	26513.3	11179.8	61139	82240	117160	78398	86.1703	142680	25062.6	62617	86961.7	147240	20124	143440	136958	84087.2	182780	263000	157140	153116	7152.23	124513	14166.1	99620	245560	51649.6	7852.22	74316	35450	9846.63	30986.5	1.67904	0.49096	2.63918	0.0154017	0.800394	0.453548	-0.227015	0.786328	-2.07121
LmxM.28.2520_T72*;S74*;T80*;S84*	155	568	37.9312	303	21.4	522	276	414	564	822	526	445	1130	1500	1560	113.7	315	665	624	65	552	528	1590	467	1120	725	1050	1040	982	9.75112	317	482	706	1340	719	298	616	422	487	635	1.09588	0.357254	0.626366	0.238454	-1.27025	0.354487	-0.244335	0.649203	0.331984
LmxM.28.2630_S124*;T127*;S130*;T131*;S136*	7110	7200	3890	5390	7680	8080	9480	7100	5440	9780	7380	9460	8310	9810	9080	261	5180	4860	6140	3380	4450	3800	5900	5140	5610	4580	3490	5840	4930	5980	5440	3280	4860	4610	4500	4160	4200	2850	5260	5400	-1.18354	0.188387	-0.666043	0.00751701	-0.846196	0.0005902	-0.135468	0.464327	-0.192064
LmxM.28.2630_T377*;S378*;S380*;T381*	63.9	312	52.3769	252	40.0054	808	50.1	676	19.7	156	210	880	1040	1150	532	4.75	1030	57.9	122	1.36	1290	29.6642	856	24.1	11.5513	1460	1860	1020	1200	26.8561	1500	7.04812	647	1270	118	60.5	458	182	19	122	-1.56144	0.3856	-0.641027	0.705096	-0.079497	0.947268	1.36253	0.489308	-2.57973
LmxM.28.2770_S81	1563	816	606	1107	1525.97	2059	1421	1076	1418	2159	1367	2978	2421	3144	2788	142.53	2223	1845	2183	1532.9	1801	1648	2292	2179	3695	3282	3650	4393	4342	164.1	2600	1736	2489	3244	2900	2092	2866	1956.8	3091	4020	0.116662	0.891023	0.501323	0.113776	-0.240821	0.789102	0.189662	0.478348	0.3918
LmxM.28.2860_T70	5.77059e+06	5.46068e+06	5.18058e+06	4.35057e+06	6331080	5950823	6881040	5120865	3.36048e+06	6.10098e+06	6.05073e+06	6360880	5150856	6531017	5650921	6440934	8150932	7661129	8381196	7831028	7670785	5930934	8191464	6971407	8341280	6450692	6.66098e+06	8601754	6420914	9421726	7990999	6570871	6871246	8121349	9061424	6651088	6840986	5750883	7301065	7471285	0.510717	0.000682374	0.466733	0.0306208	0.322329	0.0268627	0.0586032	0.628161	-0.129509
LmxM.28.3030_S130*;S133*;S135*;S144*;T146*;S150*	3330	2870	222	4570	4690	5620	4690	3330	5600	6590	3610	4830	4320	4610	4460	48.2	5650	4540	6150	5610	4470	4480	6300	5300	5540	2950	4930	5520	4720	3340	3090	2970	5070	4200	5260	1680	3750	2350	2790	3840	-0.0184559	0.9904	0.0387236	0.851059	-0.0582516	0.778327	-0.369899	0.0974767	-0.599244
LmxM.29.0010_T176	496	373	428	385	172	684	982	549	363	730	1010	1490	1190	1570	1120	44.5455	947	908	827	327	632	1130	1630	1010	951	1080	1580	2220	742	241	1540	1170	1540	1880	2020	1730	2040	1500	1130	2530	0.196439	0.838653	0.703263	0.10561	-0.443356	0.46871	0.647279	0.0550714	0.89633
LmxM.29.0220_S179	4570	4180	3930	3710	5060	5280	5920	5280	4250	6100	6500	8690	7970	10700	9780	18	6710	6890	7910	6910	6960	6190	10800	8920	10900	7270	9300	12700	11400	11800	8330	7330	8630	10800	11100	9560	10200	10000	11600	11800	-0.990692	0.550631	0.680468	0.00590296	0.258774	0.206759	0.0963303	0.641338	0.0417169
LmxM.29.0250_S1069	482.5	667.1	86.5636	1289	56.2567	3107	161.521	1149	158.785	891.4	205.64	1999	2976	2152	2862	63.4729	4076	657	2919	2681.2	2689	392.4	3805	2454	2535.9	4904	5009	4010	4697	69.6402	2536	283.1	2599	3650	1491	168.153	1870	1097	171.7	979.9	1.87257	0.201308	1.6516	0.112216	0.419268	0.755075	-0.259785	0.756671	-1.82335
LmxM.29.0250_T1061	8814.32	14185	56.2842	17906	6207.44	24431.7	3071.9	12991	6858	14675	6301.4	22151.1	25077	27371	19986	257.005	41257	15807	29208.7	31606.5	30112	11878.4	32809	31902	24200.6	34572.5	39482	34135	36912.8	2087.33	29671.3	6749	26556.3	38058	20436	4473.35	21986	15480	4003.48	14443	1.5256	0.440067	1.30575	0.0348773	0.181359	0.832572	-0.226257	0.645407	-1.06996
LmxM.29.0330_S63	11.166	257	11.8947	411	28.8675	792	72.5	115	1.03236	54.1764	17.8	394	230	277	183	103	5520	29.4	428	219	5070	9.20939	241	2240	565	6640	8530	1130	1340	11.862	3850	18.2602	838	3510	5.63034	6.04092	286	240	21.3	66.7	2.38353	0.169602	3.04697	0.169258	2.72058	0.154791	-0.722519	0.76384	-4.14395
LmxM.29.0350_S554	30.8	104	67.8	170	32.1	71	101	34.6	26	108	17.9	61.9	117	34.8	23	96.4	1510	68.5	2.24	36.5	335	3.01	158	108	11.2	15600	45300	438	358	15.2	278	70.4	74.5	865	0.147	142	186	22	0.378	67.9	-0.107951	0.944752	-0.370822	0.780505	4.79048	0.0377795	-0.0111637	0.996308	-5.35019
LmxM.29.0370_Y194	9707.83	17539	1203.22	26501	20137.8	31484	5466.7	17647	15225	24018	10988.5	27065	33440	49050	29841	284.82	55011	21311	40526	44400.7	49260	14914	44810	45164	34201	56251	67640	47880	61740	34139.9	46568	13139	33110	51900	26406	14004	28298	19991	30302	28498	0.491646	0.751284	1.10335	0.0486597	0.944259	0.0288243	-0.174611	0.70061	-1.16214
LmxM.29.0460_S266	9.00723	241	18.4959	42.7	28.2	310	33.6	136	34.5	204	31.5	97.3	376	299	134	59.2859	432	108	433	7.50553	418	10.2797	619	338	108	610	615	574	716	3.4838	165	6.25237	295	608	93.7	38.0362	209	124	14.0679	171	1.50773	0.279739	0.656743	0.600199	0.708033	0.656962	-0.497088	0.744334	-1.56469
LmxM.29.0520_S720	3103	2239	2838.7	2983	3443.9	1833	2080.6	1418.22	1688.9	2632	1235	2054.87	1129.6	2063	1870	24.8871	4623	4888	6129	4822.12	2142	1888	3560	2659.3	3590.18	1163.1	1331	2462	1898.17	2615.05	1341	2402	2667	2979	3218.4	1090.1	1678.9	1888.42	2343.38	2596	-0.721524	0.627924	0.503053	0.0765256	0.154922	0.659212	-0.147773	0.619082	0.0304548
LmxM.29.0610_S11*;S12*	2240	2070	1570	1550	2200	2260	2190	1850	1800	2610	2870	2790	2410	3650	2550	18.3958	2950	2930	3360	2740	2860	2430	3000	2340	2290	3150	3000	3350	3430	3240	2600	2140	2670	2790	3120	2640	3130	3.21793	3380	3510	-0.816778	0.571268	0.275393	0.146768	0.193987	0.264249	0.0421966	0.787785	-2.02463
LmxM.29.0760_S805	10900	9460	9860	6690	10800	8910	11400	7660	7010	9460	12000	11700	9430	10400	5360	11500	15000	13800	14100	10700	13300	11500	9970	9100	1750	10300	11200	12000	7970	13000	13600	11500	10300	12400	10300	12800	13500	7760	12700	10600	0.457912	0.073864	-0.217451	0.675294	0.191716	0.435593	0.616556	0.248365	0.0663568
LmxM.29.0760_S807	5990	4690	5380	3410	5200	4140	5710	3750	3450	4950	5470	5400	4640	5420	2440	10300	8650	8390	8380	7250	6320	5400	5460	5100	15400	5050	6000	6410	5270	7000	6750	5900	5960	6870	6300	6250	7090	10200	6810	6930	0.816568	0.0125022	0.654621	0.0613567	0.396586	0.128977	-0.102113	0.731615	0.314784
LmxM.29.0770_S118	3310	3230	1660	2660	3460	2970	3650	2620	3270	4330	3490	4910	4580	6270	4290	118	4300	4310	3610	3140	4740	3550	5930	5110	4550	5670	5750	8010	8060	6700	3670	2890	5050	4220	4820	6890	7300	5800	8410	7780	-0.54402	0.594546	0.505669	0.023501	0.547983	0.0148629	-0.218104	0.291103	0.0873351
LmxM.29.0800_S427	288	335	125.507	170	13.9216	485	174	13.2911	174	833	743	111	843	1490	1410	20.4756	417	654	695	13.7483	728	779	1630	215	7.46322	618	1180	1440	62.3	4.4162	1000	683	1130	1680	1000	647	1200	32.8747	27.7873	1760	0.179346	0.904835	0.637926	0.699262	-1.79635	0.296173	1.95435	0.168235	0.422242
LmxM.29.0870_S202*;S211*;S215*;S216*;T217*;S219*	11.9969	1920	7.89315	3260	34.3	2770	6.0299	86.4	16.1611	2.34	38.4	134	131	9.29	86.1	48.4403	5770	29.9	63.4	60	149	37.7	110	21.8163	19.5	5510	4420	958	1250	210	3680	5.63801	486	308	0.209	33.7	68.3	6.41883	18.4721	39.5	0.128999	0.953794	0.453605	0.803168	4.68747	0.00174833	0.260819	0.916585	-5.81633
LmxM.29.0870_S211*;S215*;S216*;T217*;S219*	159	11500	542	11600	103	16800	6390	63.6	40.8	256	76	4820	2560	2180	171	19.5	10600	1910	377	18100	387	4560	1430	2190	6750	29000	22800	16800	17700	47.7	19400	58.2	7050	6010	42.6	31.4	901	15.4	13.2549	40.8	0.237189	0.914338	1.80619	0.321149	2.94229	0.163099	-0.838828	0.659887	-7.04243
LmxM.29.0910_S178	234	495	13.45	315	26.118	719	6.54	279	16.4047	277	74.9	1370	685	1260	745	4.50345	5460	291	1090	8.44	2990	91.9	1350	744	34.9	8960	10700	1910	2630	15.258	1270	107	1230	4850	315	101	750	377	72.4	224	0.472117	0.827152	2.13159	0.229871	1.35984	0.45523	0.945704	0.525157	-2.79073
LmxM.29.1090_S205*;S207*;S218*;S220*;T223*;S228*	692	2180	15.6225	6520	294	2870	52	995	199	832	532	6200	9070	11400	6250	4.64	18200	2910	7630	8070	5190	276	4340	4800	2500	8500	14300	11400	13200	55.9	2310	142	3560	7490	1620	434	6840	986	186	1720	1.67755	0.507102	2.31343	0.0789741	-0.211972	0.89687	-0.479288	0.687668	-2.01852
LmxM.29.1090_S522*;T526*;S531*;T535*;S539*	419	491	920	190	147	202	749	405	478	686	317	1040	762	693	11.2	1270	878	1090	1760	1660	319	559	548	745	15.4826	692	981	1290	1080	1230	250	600	761	860	745	576	824	11.2686	1010	806	1.87835	0.0161521	-0.831183	0.445727	1.84413	0.145846	1.20396	0.275605	-1.61234
LmxM.29.1090_T697*;S705*;S706*;T708*	5450	6890	272	5110	3420	8350	7660	7460	6310	9830	7260	11300	8960	12500	12200	5130	9390	7730	10200	5140	10200	9440	13000	10400	7080	11700	12400	14000	8540	6400	12000	7150	11300	13900	11500	7840	12000	9670	6200	12200	1.35461	0.141141	0.327771	0.103311	-0.00280337	0.991074	0.149949	0.493816	-0.137992
LmxM.29.1160_S259*;T260*;T261*;S264*;S266*	2240	1800	1970	1150	2140	1490	2060	1560	1230	2150	1720	1530	1270	1630	684	841	1050	965	808	1000	1170	889	851	623	35.7168	899	707	1180	603	1020	925	878	741	850	1050	726	713	12.2013	773	475	-0.965468	0.0473841	-1.86569	0.0612349	-0.60279	0.160242	0.953848	0.313158	-1.5272
LmxM.29.1200_S832	1630	1990	70.3	1930	1950	3270	1130	1830	1510	2050	1530	3400	3200	2920	2420	57.164	4030	2010	3230	2940	3240	1540	3520	2430	2450	3860	4570	3840	3490	1180	2930	1280	2210	3770	2020	1810	3640	2050	1750	2940	0.471438	0.745911	0.464122	0.184944	0.24916	0.544335	-0.145645	0.66497	-0.401038
LmxM.29.1200_T136	17100	30400	88.2	38000	13100	49800	7380	27400	12300	33100	14300	45200	49400	64900	44300	92.3	92800	25900	53900	65600	87400	17400	66700	69700	42200	119000	130000	66400	85000	14000	62100	14300	55200	106000	29600	12100	41900	29600	14100	23500	1.0206	0.661732	1.23706	0.0634495	0.747006	0.269619	-0.191189	0.755214	-1.5883
LmxM.29.1200_T325	2610	2010	1610	1630	1750	1440	1480	1190	401	2210	1960	2270	2260	2790	2150	63.7	2860	2610	3140	1600	2200	1710	2500	1650	1660	1950	1920	2530	1510	28.1	2460	1620	2190	1900	2400	2650	2250	1500	1850	2630	-0.666839	0.538911	0.703746	0.128709	-1.4459	0.238275	0.125508	0.541605	1.3517
LmxM.29.1230_S397*;S400*;S406*;T407*;S408*	1010	1050	1570	607	734	1100	1470	740	1160	1100	1530	1460	878	739	385	1520	1640	1170	1660	803	1440	1210	1200	1240	423	1440	849	1600	978	1800	1250	1110	1110	889	614	1870	1360	325	1340	1180	0.47796	0.354847	-0.095473	0.811935	0.525102	0.297716	-0.0767133	0.851936	-0.279541
LmxM.29.1230_S400	1440	1340	1650	1280	1720	1820	2180	1640	1360	2060	1570	1790	1390	1670	1450	5.04845	2090	2270	2220	1810	2080	1720	2380	2380	2.80624	1970	2170	2310	1670	2700	2140	2070	2080	2390	2330	1970	2190	18.4333	2850	2100	-1.2373	0.468287	-1.66489	0.363605	0.446976	0.0786726	1.96348	0.293566	-1.30953
LmxM.29.1230_S659*;T662*;S664*;S665*;T667*;S668*;T670*;T671*;S676*;S680*;S681*;T695*;S698*	299	1190	77.9	3440	879	222	184	2380	70.5	236	1120	2150	2610	2340	1310	537	537	769	2540	741	443	2110	2310	355	5240	366	542	923	1070	3200	6.23774	381	3050	1590	3480	516	2770	830	420	3340	0.463226	0.66036	2.2556	0.0586348	-0.988319	0.12503	-1.32919	0.457207	0.281691
LmxM.29.1270_S238	1050	2140	35.8	2190	50.8	3940	430	1840	546	2110	1120	3510	3150	4570	3510	1.9	4870	1590	3190	516	6080	953	4820	4110	122	6460	7420	5380	6070	23.7	5320	1130	3800	6530	2250	570	3130	1810	801	1740	0.287231	0.902534	0.392644	0.732424	-0.48414	0.756174	0.916602	0.409585	-0.608628
LmxM.29.1300_S204*;T205*;T206*;S216*	59.6	236	52.4621	511	173	317	37.7	180	78	253	61.6	435	382	296	386	34.4	462	242	402	637	319	265	848	664	12.3109	616	732	145	335	2.8597	312	33.3	449	592	304	41.7	225	27.3165	6.06952	165	0.783251	0.461523	0.757402	0.538511	-0.844559	0.582807	0.103743	0.936197	-1.58618
LmxM.29.1550_S33	173	83.7	121	28.1744	71.2	252	361	396	128	579	253	438	373	527	325	10.8334	91.8	69.1	189	157	97.5	259	68	307	13.2353	275	152	491	159	491	20.8555	105	50.4	170	139	186	183	13.5142	319	333	-0.157091	0.868683	-1.71598	0.0890881	-0.428702	0.453813	-0.283945	0.781189	-1.00704
LmxM.29.1560_S665	4621	4286	3577	2754	4433	5218	5602	3718	4296	4802	6493	5254	4704	5159	3470	5541	6189	4839	5631	3405	5297	4985	5004	5198	349.4	5686	4900	4985	5172	6106	6127	4636	4395	4944	5990	4485	4725	3902.14	5196	5037	0.375842	0.271122	-0.644767	0.388337	0.122105	0.498855	0.78908	0.300976	-0.203817
LmxM.29.1560_T662*;S665*;T667*;T673*	23.3717	282	98.4	118	144	45.9	386	56.6	163	209	220	107.342	256	226	27.7107	112	183	38.5	157	58.7	138	131	161	159	5040	312	35.7007	228	215	448	46.3	221	184	31.128	225	553	338	39.0947	177	446	-0.119929	0.888591	1.21865	0.309174	0.538347	0.563554	-1.49333	0.225606	0.24754
LmxM.29.1750_S79*;S80*;S82*;S86*;S89*;S95*;T96*	32.5226	152.424	24.96	84.6	33.5748	693	20.6961	58.4705	21.6319	18.3951	47.503	365	588	1273	277	15.1179	5015	128.607	372.5	307.2	5000	35.777	933	1318	173.9	10680	16180	2238	3625	30.0343	1025	42.5881	469	5850	249.201	43.63	253	255.9	48.3207	58.143	2.32648	0.128964	3.36134	0.0477462	2.70314	0.138868	-0.0716072	0.964947	-4.46781
LmxM.29.1770_S38	806	1220	89.0991	1020	370	848	193	691	477	1220	223	1090	1820	2290	1860	15.1	3280	1210	3020	2840	1820	294	2760	1920	2340	1520	2390	2940	2470	230	1720	323	1520	3110	1470	461	1240	1120	1040	1270	0.791676	0.622692	1.33112	0.0903963	0.337416	0.706916	-0.156259	0.839501	-0.568605
LmxM.29.1780_S387	15400	21100	42.3	19100	14400	27400	11200	21100	17800	26700	17500	28600	27600	37300	34400	253	29400	21900	31900	26200	29300	15300	33300	27500	29600	25400	25700	35300	34600	14500	23600	11800	21800	30800	25500	10200	23600	20500	19300	23900	1.03409	0.620039	0.39627	0.2001	-0.123307	0.670897	-0.269931	0.373778	-0.4689
LmxM.29.1810_S92	9160	9750	1930	10800	11300	12800	9440	12800	10300	15700	10900	16600	19900	24600	21600	14.4647	16600	12600	18400	16600	16900	10200	26700	18500	21500	19400	24900	27600	28700	21600	14600	10700	17500	25300	22000	16000	23600	23000	24000	27900	-0.901734	0.647632	0.574348	0.0468607	0.422197	0.085282	-0.0533438	0.862883	-0.101432
LmxM.29.1810_T4096*;S4098*;S4104*	1870	2350	1060	1520	1680	2000	2710	1990	1660	1570	2270	1360	1530	1220	1350	2550	3830	3010	2330	1660	3230	2700	2370	2310	136	2820	2360	1960	1780	1900	3160	2290	2800	1820	2270	2770	2140	1320	1920	1790	0.651364	0.15844	-0.422811	0.609326	0.500708	0.0902756	0.737676	0.383643	-0.142822
LmxM.29.1860_S37	1830	1690	1990	1490	2090	1950	2390	1400	1640	2630	1460	1650	1620	2050	1820	2.31	5020	4920	5420	4150	4730	4680	5700	5140	6190	3800	4030	5530	5010	5010	4830	4050	4700	5110	4740	2620	2890	1910	3920	3220	-0.780118	0.711772	1.43127	3.58e-05	1.43794	1.64e-05	-0.17004	0.205649	-0.708311
LmxM.29.1860_S533*;S540*;T543*	55.1	118	27.1	72.5	50.8	320	105	218	11.8148	506	192	381	203	331	69.5	226	1930	881	1320	43.8	2340	949	1830	106	187	1460	2380	1500	36	28.3	2490	591	1740	2250	1970	350	1360	228	49.9	1140	3.01265	0.0205412	2.16903	0.110752	0.791665	0.587619	1.4277	0.150525	0.0434755
LmxM.29.1870_S434	5560	7420	87.1	5770	7310	6230	5620	6530	5530	8300	5180	5770	5070	5260	5730	1480	43100	38800	42600	36200	37700	34600	37200	37800	34700	34800	35700	38500	36500	25200	35600	26400	33500	32700	32800	16800	23300	19700	21200	21000	2.92403	0.0716552	2.51327	3.39e-09	2.64674	2.4e-09	-0.18288	0.0957811	-0.73595
LmxM.29.1960_T207	5660	5020	1310	4010	5200	7840	8470	7180	5910	8960	8880	10100	8650	11700	9930	40.9	7740	8610	8800	8300	10500	9500	12600	11200	13400	8580	9170	13800	12800	12200	11200	8730	10700	10300	12900	9610	11100	9430	13700	11800	-0.392593	0.795394	0.580266	0.00368314	0.182321	0.287944	-0.0880731	0.544086	-0.0120552
LmxM.29.1990_S2066	272	241	202	202	9.57412	213	407	251	85.3	398	189	362	259	274	101	74.6059	266	329	470	8.7467	162	131	135	2.8763	133.011	203	161	417	13.9934	5.54974	127	164	288	305	104	194	129	63.2	10.6509	49	0.0135566	0.992279	-1.87931	0.136711	-1.77118	0.176772	1.48791	0.221691	-0.0717292
LmxM.29.1990_S267	2990	3230	1690	2480	3290	3200	4560	3280	2980	4260	3270	4240	3980	4560	4170	20.7	3230	3290	3380	2690	3280	2980	3640	3840	3760	3370	3940	4930	4180	3620	3260	2590	3330	3390	3670	2490	2990	2600	3770	3630	-1.21142	0.400441	-0.0484363	0.778626	-0.016636	0.917722	-0.110875	0.44118	-0.380538
LmxM.29.1990_S282*;T286*;S287*;S288*	735	688	202	1040	12.5466	1090	1040	198	1310	2380	535	1070	512	1300	1220	20.0885	2170	1320	1820	898	1580	584	2370	1080	582	371	658	1330	1010	0.632	413	242	876	1320	1130	643	1160	1240	677	810	1.22814	0.471301	0.194792	0.78186	-2.22624	0.280659	-0.679164	0.290657	2.25139
LmxM.29.1990_S913	5510	6670	4070	5650	6770	5590	6640	5390	3950	5920	5540	5910	5430	7240	5470	50.6	9360	7390	7300	4950	7830	5530	6890	4760	4640	5490	4600	5710	4810	4410	7470	4560	6010	5940	5590	4380	4770	4790	5100	5590	-1.0999	0.431503	0.0988231	0.633139	-0.240556	0.106581	0.00898722	0.963563	-0.020091
LmxM.29.2110_S330	3340	3530	1660	2930	2780	3530	4090	2750	2750	3900	2770	3910	3660	3940	3710	15.8	4900	4400	4710	4100	4030	3640	4670	4300	4450	4350	4500	6000	4910	2950	4550	3260	4290	4530	4320	3360	3870	3210	3510	4020	-0.919796	0.563247	0.324435	0.0772084	0.310766	0.163016	-0.0148049	0.915065	-0.306061
LmxM.29.2200_S84	330	202	59.9	14.5075	19.0662	341	387	167	504	853	184	417	371	724	545	18.5981	555	438	874	230	805	415	764	1080	1050	230	10.1	853	557	105.889	881	575	1200	1150	983	276	457	698	655	759	1.9369	0.171111	0.986605	0.0888845	-1.31732	0.278994	0.249494	0.518742	1.70977
LmxM.29.2200_S93*;S95*;S99*;T101*;S103*	2190	1980	2520	3130	5250	3590	4170	3540	4260	5320	2720	4190	3370	4440	3510	197	4920	5260	5430	4950	3860	4710	6280	4870	6770	2650	2540	2460	3280	2860	2160	4030	5940	5820	6360	2190	3030	2820	4260	3890	-0.0779931	0.935422	0.329622	0.118776	-0.389229	0.0609597	-0.19517	0.54536	0.199475
LmxM.29.2210_S187	1820	2400	9.54006	2900	2890	5160	2740	5010	3350	6890	7170	9670	9580	10600	8460	0.363	5570	4240	4690	3700	6500	6730	9030	7960	8210	8050	10100	10500	11200	522	8000	3850	8150	7630	8720	6910	10300	7880	8590	9780	-0.246239	0.934389	0.79618	0.00953664	-0.715405	0.386496	-0.125651	0.597591	0.647762
LmxM.29.2400_S22	540	386	465	377	348	410	609	16.0496	300	292	484	169	627	677	498	10.5	311	523	531	114	329	562	619	200	116	390	656	790	256	617	544	559	572	508	424	907	763	23.3	199	665	-1.3885	0.233331	0.583824	0.579831	0.176928	0.762555	0.763728	0.184923	-0.780625
LmxM.29.2440_T421	141	743	5.65721	1980	15.7549	2050	8.57829	280	36.4	167	100	1650	1890	3370	1330	4.66106	5410	175	928	2710	4770	75.5	2790	3070	1570	6800	10500	4200	5510	10.3693	4250	124	1430	6060	505	22.4687	1240	128	25.3156	124	1.84589	0.434643	3.46077	0.0553582	0.723131	0.711899	-0.214063	0.879589	-4.10911
LmxM.29.2570_S173	15400	16800	4500	16000	13600	18200	10600	16300	14900	12200	15300	25000	23400	29700	22600	5920	27100	19900	18000	19100	26100	16500	20500	25900	16800	27100	29100	26900	28000	2860	24800	15500	21800	22800	20700	13300	20700	21300	13000	18200	0.423047	0.416589	0.549697	0.0204816	-0.364464	0.570313	0.0084096	0.96421	-0.0584143
LmxM.29.2580_S184	669	1160	37.8	1870	97.8	1950	701	802	152	1650	1230	1310	1740	3130	1880	85.9	5820	2700	4430	2960	2870	1740	2470	3520	2070	3650	4100	3620	3840	80.9	2690	603	2530	2980	2050	1520	2500	2470	741	2300	2.33759	0.145255	1.67052	0.0252909	0.00573843	0.995778	-0.368389	0.420108	-0.014642
LmxM.29.2640_S459	65800	65100	50900	52800	65600	53400	66400	53400	54700	65700	58700	70300	66600	83700	68190	71700	87600	80300	85400	71100	77400	72500	83100	79800	78300	85500	85700	101900	89200	94200	85100	59600	75600	76900	80700	86600	82900	72500	86300	84100	0.403949	0.00949242	0.419653	0.0016035	0.399975	0.00344626	-0.0584308	0.592246	-0.146377
LmxM.29.2640_S627*;S629*;S631*;S635*;T637*;S638*	1640	2520	1.75	2090	104	4190	934	812	1310	3290	1260	3230	2740	2890	3130	2.92	4090	2750	3580	1870	4720	2080	5570	3970	3960	3690	4290	5280	5090	52.1	4160	1310	4300	4610	4040	682	3250	2090	1590	2250	1.42557	0.60015	1.19441	0.0388998	-0.437227	0.726635	-0.195616	0.631475	-0.0838982
LmxM.29.2730_S236*;S245*;S247*;T250*;T253*	25200	5850	56.8	4800	2330	10700	4340	7130	4140	9330	7660	12400	12900	13400	12900	10000	12300	8680	11700	9870	15500	10500	15600	15000	13800	14900	17300	18300	19800	6900	15800	8130	13900	15800	14500	10900	17100	12500	11900	15900	2.0725	0.161436	1.07217	0.00368555	0.321073	0.305733	-0.072304	0.732129	-0.109571
LmxM.29.2740_T335	2126	1422	351	1908.4	1176	3330.8	3008	3115	1828.4	4004	3718	5255	6096	7622	5836	63.3593	3839	3578	4703.2	3564.9	5673	3958	7519	5606.46	6761.4	4982	6168	6907.6	7656	6189	5482.1	3501.8	5401.1	6622	6305.49	5941.3	7495	6539.1	7225.8	8459	0.523046	0.678088	0.961581	0.00284487	0.184956	0.382212	-0.112776	0.626383	0.164687
LmxM.29.2910_T212	6790	241	5.68417	1030	7.77	80.8	465	384	38.2	331	740	576	848	2330	1110	44.6	4740	339	1290	1720	2130	30.5751	2820	1830	434	8160	41000	5960	3240	98.2	1160	169	873	7890	336	667	710	420	278	340	2.21215	0.329733	1.92861	0.175082	1.88131	0.198609	0.327435	0.823671	-3.00848
LmxM.29.3090_S137	4010	11300	10.8292	13500	1330	15800	529	7530	3370	9790	2960	13900	16500	22500	16600	4.64	23100	6670	13100	13600	24700	6950	24300	24900	19200	35900	41900	30000	37100	2290	21800	2710	19500	36000	11000	1920	13600	6970	2030	5830	0.770727	0.784298	1.98151	0.0414965	0.783681	0.391128	-0.425627	0.543245	-2.15952
LmxM.29.3090_T131*;S137*;T140*	766	4550	3.65344	4800	6.93642	5550	181.313	2100	170	3530	917	6430	7640	10400	7680	30.2106	6940	2190	4610	4100	8960	2510	11100	10100	6980	15700	19600	17900	18500	116	7660	543	7700	13100	4730	430	8030	4850	1150	3580	2.86425	0.276892	2.7521	0.0249543	0.343202	0.818082	-0.629724	0.462341	-1.48433
LmxM.29.3090_T190	300	4410	10.1941	19600	6.21013	11400	82.5	674	9.38996	207	58.379	1930	3640	10600	1170	47.9	62600	516	3800	13500	55100	144	17900	29200	3080	35400	54000	24900	35600	98.7	20900	8.06	10300	56500	152	59	1320	237	78.9	8.89832	3.11226	0.278179	4.6611	0.0494217	3.001	0.155185	-1.9487	0.477213	-6.71747
LmxM.29.3330_S269*;S270*	64.3	80	9.2774	7.33804	33.8336	60.4	82.9	147	28.8	244	217	295	163	443	510	7.34255	897	836	1000	274	1770	1140	2690	1640	2060	2100	2360	2730	3030	5.01	1330	804	1560	2340	1740	793	1310	1310	1860	2220	3.39165	0.0447982	4.35149	4.13e-05	1.289	0.468632	-0.286579	0.40905	0.954793
LmxM.29.3420_S326*;T327*	1090	863	85.7	979	1100	2070	1320	2030	749	2370	2160	4000	4010	4820	3870	57	2730	2370	2960	1870	3920	2250	4880	3280	4160	3170	3390	4330	4160	21.3	2970	2320	3200	4980	3720	3890	4930	3550	3700	5440	0.911089	0.486155	1.17967	0.00700084	-1.45846	0.31826	-0.104766	0.694347	1.67532
LmxM.30.0140_S359*;S360*;S365*	4710	9750	58.3	14900	5450	18900	2080	10200	4420	10600	5180	17200	23100	30400	19400	6.57	37700	8800	22900	29900	34800	5980	29200	24600	17400	45500	47000	27900	34700	5370	29600	5610	21500	44100	12700	4600	16400	11100	6500	13100	0.555838	0.831647	1.42265	0.0551185	0.639054	0.362745	-0.075881	0.90706	-1.45694
LmxM.30.0170_S10	1292.1	1293	952.649	1108.5	230.8	1074.6	1310.2	982	875	1196	1362	1473.1	1406.9	1638	1440	46.2685	2068	2115	2461	773	1722	1505.5	2071.7	1460	1350	1088.8	1303	1895	1654	133.594	1763	1329	1672	2012	2072	1932	1826	1768	1770	2018.7	-0.0161858	0.989081	0.574223	0.0333055	-0.697288	0.341012	0.125106	0.554497	1.04588
LmxM.30.0350_S53*;S56*;S59*;S69*;S72*	26.4	30.5	15.2999	252	21.4	648	35.4	31.804	45.7	35.6	24.813	187	95.6	97.9	2.24849	46.7204	4810	8.69546	380	84.1	6100	48.3	309	286	12.8854	39400	99300	1440	1070	122	2610	124	0.72	4510	25.3	23.8	395	8.06413	125	85.8	1.9753	0.251861	1.62859	0.334414	6.56207	0.00804384	-0.731493	0.780514	-5.95052
LmxM.30.0360_S289	37.8	244	48.3	523	23.1093	1500	57.2	129	8.61	382	88.1	206	1590	2630	934	10.2912	2400	106	195	36.1326	4530	109	2440	2520	1840	4750	5980	4440	3820	27.1965	4080	106	1170	5180	193	129	1130	345	11.1	299	0.355315	0.8196	3.4455	0.0408745	1.50604	0.37718	-0.693017	0.624124	-3.25208
LmxM.30.0380_S749	1170	756	581	495	186	1660	1650	947	1290	758	1060	617	911	1240	537	2220	1800	1670	1280	753	747	1900	2330	687	1400	1160	1200	957	751	131	1010	763	1520	674	323	603	1220	4.61001	336	596	1.41736	0.0491241	0.0653184	0.880845	-0.319598	0.645766	-0.728142	0.188559	-1.51845
LmxM.30.0380_S767*;S768*;S770*;T771*	661	966	211	680	95.0439	1240	1190	1200	783	1430	1460	1940	1790	2120	1720	26.328	1280	1260	1500	26	1250	1120	1860	1330	98	1430	1330	1790	241	20.7	1280	1180	1190	1630	1600	1270	1850	1510	94.7	1780	-0.478909	0.752298	-0.509271	0.508388	-2.01764	0.113513	0.757551	0.331129	1.0276
LmxM.30.0440_S29	1660	1700	2030	1840	2810	3050	3000	2650	3070	3890	4010	5540	5590	7240	5860	3260	3250	4030	4110	3120	4140	4500	6120	6070	6710	4540	5330	7830	6980	6930	4870	4440	5840	6840	6760	6130	7090	5600	7560	8400	0.84166	0.0378389	0.800665	0.00133068	0.159739	0.449562	0.0660745	0.736542	0.150791
LmxM.30.0440_S29*;T31*;S33*	2055	4520	662.7	12000	883.3	13500	398.327	3408	1783	1881	1113	4810	7180	12010	2930	502.2	51700	1618	4360	8230	64400	1134	9680	20530	6120	91900	125100	14370	24400	983.6	35600	726	9700	36300	2434	972	6360	2706	1353	1720	0.906006	0.494339	2.09939	0.0982946	2.30347	0.0987641	-0.40071	0.77243	-3.32722
LmxM.30.0440_S33	2330	1970	1830	2070	2850	2490	3700	2880	2560	4290	3600	4890	4610	6200	4440	5.35	3910	3790	4780	2750	5450	4120	6920	4840	5910	4150	4520	7110	6670	7040	5060	4180	4810	6180	5320	6170	5960	4620	6410	7140	-1.11428	0.543263	0.786195	0.00366047	0.297424	0.19602	-0.0820255	0.637373	0.0624356
LmxM.30.0440_S46	102500	151900	22500	179600	158100	232100	110400	163700	136800	258400	122600	231500	244300	299000	232500	928	333200	182300	311500	323300	368900	149600	348500	306200	245600	371900	347700	315200	388700	202500	279200	125000	276100	381000	196900	127000	251900	222200	165000	242000	-0.161844	0.921207	0.657214	0.0553771	0.546921	0.0590908	-0.200122	0.564091	-0.699719
LmxM.30.0540_T473	5820	7820	7430	6310	8220	7770	10100	7680	8250	9030	10300	12300	10700	8860	7170	103	13100	12000	14400	11200	11700	9130	15200	11400	9410	13400	13000	12100	12400	18100	12400	11000	11100	11200	11000	18900	17700	13200	15300	16100	-0.549546	0.679378	0.391157	0.0377947	0.491549	0.0171789	0.0197677	0.89542	0.240237
LmxM.30.0580_S109	8170	26520	56.23	61600	4084	71000	477	19490	5575	16330	3523	39210	50610	83200	28230	335	230000	16690	63750	109300	209300	5090	116100	90500	40820	235300	273000	98200	136100	1689	94700	3661	56100	187900	14970	2964	38860	18070	3671	19100	2.30269	0.323757	2.57849	0.0922911	1.2929	0.390027	-0.612417	0.638812	-2.6557
LmxM.30.0720_S537*;S538*;S550*;S553*;T556*	493	1120	0.0122	1040	11.0104	1510	251	611	30.8	425	88.5	1560	1530	2730	951	8.97	8370	789	1480	147	11400	753	4460	4180	2250	14800	17700	6290	7250	80.0702	6270	174	3960	8110	810	330	1770	732	117	267	3.47003	0.317208	3.3716	0.00966958	2.15367	0.19403	-0.733067	0.532546	-3.22559
LmxM.30.0720_S656	5160	5300	3890	5890	645	6110	6950	6810	6690	9640	7860	10300	9340	11000	8810	90.7	7990	9880	10500	1200	10500	9470	12700	8380	2550	10400	10200	14100	2060	186	9480	9590	12400	12600	12300	13700	14000	17300	2170	16200	-0.432694	0.756872	0.106601	0.792991	-1.39969	0.223744	0.538948	0.202475	1.53382
LmxM.30.0720_T92*;T94*;S95*;T103*	9630	11100	973	16700	16900	22600	11600	16300	20000	28100	17700	36800	41000	47600	30900	18.8	37300	25000	38600	34500	35400	16400	53600	35100	39000	27700	42100	41300	47700	31700	21100	20200	38700	54700	34200	26300	48700	41400	39100	53000	-0.0660746	0.975574	0.829747	0.0311117	0.178135	0.523306	-0.0930309	0.804144	0.118691
LmxM.30.0810_S57	1360	4050	347	5830	589	8360	588	2750	1600	3480	2100	6390	8140	8700	4540	486	14900	2450	5420	8740	13900	3420	10800	8780	5850	17800	19400	13500	15700	64.5	12000	1300	8760	13800	4360	1640	9040	3600	865	3810	1.40012	0.235305	1.69053	0.0295324	0.0259743	0.986588	-0.336259	0.624434	-0.949247
LmxM.30.0810_S57*;T59*;T63*;S65*;S66*	44.5	37.6	9.43911	66.1	13.0504	270	236	3.88479	218	321	44.7	675	647	613	666	8.34609	310	330	440	135	240	252	43.7	824	65.8	218	337	929	932	14.5188	343	154	690	432	521	262	668	861	566	1050	2.37242	0.073478	0.609668	0.663324	-0.621867	0.640505	1.16782	0.200421	1.31989
LmxM.30.0880_S47*;T49*;S51*;S52*;S53*	8437.38	1442.1	2641	7175.49	10499.1	22440.5	20647.8	16198.3	13275.8	20766.7	25464	1974.4	21889.9	32096	3175.34	10364.1	2387	2294.9	16347.5	1893.39	18857	3790.6	25653	30550.1	6217.21	11074	23887.3	26751.8	16194.1	34946	20479.6	4169.9	20489.5	29691	4299.29	5839.4	21415.6	17382.9	19183.2	21030	-0.0924386	0.911457	-0.514154	0.378871	1.03161	0.235946	-0.128177	0.873463	-0.438227
LmxM.30.0930_S118*;S119*;S128*	1980	775	3350	2110	6320	6270	4720	3480	5420	7440	9440	11400	10100	11600	7990	5090	5730	5090	5000	4410	6810	6970	9610	7470	7850	4210	7740	8070	7320	10700	2590	6140	8720	10800	8690	7260	9910	7880	10400	10100	1.1155	0.0653107	0.537443	0.0282449	-0.458035	0.0791007	-0.207863	0.570134	0.306348
LmxM.30.0930_S373	2270	2020	824	1810	2250	2590	2360	2210	1380	2540	2260	2900	3130	3400	3320	144	3250	2250	3720	2770	3110	2180	4140	2940	3430	3090	3360	4880	4120	3470	3320	2170	3010	3730	3490	2890	3320	3300	3590	3880	-0.100797	0.914115	0.515923	0.0565531	0.329055	0.113844	-0.000770755	0.99716	-0.143154
LmxM.30.0930_S497	823	1840	45.4	1090	854	1750	758	1870	1120	1950	1730	2230	2940	2910	2160	1810	2410	1740	2390	1570	2860	1310	1720	2350	1310	2890	2770	3500	3130	1480	2260	978	1990	2880	1510	1480	2850	832	1640	2750	1.75955	0.0948707	0.374516	0.313586	0.172878	0.551886	-0.0105206	0.976416	-0.607146
LmxM.30.0930_S509	1700	3210	23.1	2580	1990	3580	1030	2870	1900	3200	3400	4780	4740	4900	4380	25	7080	4840	6010	6170	6040	4500	6520	5760	3740	5660	6110	6660	6340	2940	7100	3510	5900	7130	4430	3320	5360	2800	3860	5590	1.12344	0.573075	1.17815	0.00645092	0.27533	0.275949	0.0565522	0.821756	-0.399501
LmxM.30.0930_S73	569	731	530	413	751	757	514	615	612	899	1440	1620	1330	1600	1690	2.92173	763	899	739	766	1180	1340	1460	1450	9.65961	1140	1500	2300	1250	2690	1500	1120	1200	1990	1860	2060	1920	59.4	1970	2180	-1.18267	0.465411	-0.405128	0.767344	0.131316	0.68532	1.57007	0.268759	-0.742457
LmxM.30.0930_S73*;S75*	1050	1030	1140	819	1680	1650	1710	1460	1310	2040	2280	2960	3000	3810	2460	5.67211	1510	1370	1650	1230	1940	2150	2590	2510	2910	2790	2790	4410	3130	4320	2680	2160	2080	3300	3290	3750	3350	2770	3680	4610	-1.2309	0.439288	0.568297	0.0165311	0.258092	0.267763	0.14567	0.470754	0.0693815
LmxM.30.0930_T103*;S108*;T110*;S118*;S119*;S128*	568	3130	5.25244	9620	395	15100	283	2740	1360	4550	609	12000	14600	26400	5280	3570	86800	3060	12800	24200	70900	937	23800	29700	6200	64000	86300	17800	29300	168	11900	220	14200	82600	2470	579	9160	2630	336	1890	4.59616	0.0372432	2.39448	0.0980472	1.00482	0.574947	-1.0525	0.539413	-3.1475
LmxM.30.0960_S118*;S119*;S128*	1980	775	3350	2110	6320	6270	4720	3480	5420	7440	9440	11400	10100	11600	7990	5090	5730	5090	5000	4410	6810	6970	9610	7470	7850	4210	7740	8070	7320	10700	2590	6140	8720	10800	8690	7260	9910	7880	10400	10100	1.1155	0.0653107	0.537443	0.0282449	-0.458035	0.0791007	-0.207863	0.570134	0.306348
LmxM.30.0960_S373	2270	2020	824	1810	2250	2590	2360	2210	1380	2540	2260	2900	3130	3400	3320	144	3250	2250	3720	2770	3110	2180	4140	2940	3430	3090	3360	4880	4120	3470	3320	2170	3010	3730	3490	2890	3320	3300	3590	3880	-0.100797	0.914115	0.515923	0.0565531	0.329055	0.113844	-0.000770755	0.99716	-0.143154
LmxM.30.0960_S497	823	1840	45.4	1090	854	1750	758	1870	1120	1950	1730	2230	2940	2910	2160	1810	2410	1740	2390	1570	2860	1310	1720	2350	1310	2890	2770	3500	3130	1480	2260	978	1990	2880	1510	1480	2850	832	1640	2750	1.75955	0.0948707	0.374516	0.313586	0.172878	0.551886	-0.0105206	0.976416	-0.607146
LmxM.30.0960_S509	1700	3210	23.1	2580	1990	3580	1030	2870	1900	3200	3400	4780	4740	4900	4380	25	7080	4840	6010	6170	6040	4500	6520	5760	3740	5660	6110	6660	6340	2940	7100	3510	5900	7130	4430	3320	5360	2800	3860	5590	1.12344	0.573075	1.17815	0.00645092	0.27533	0.275949	0.0565522	0.821756	-0.399501
LmxM.30.0960_S73	569	731	530	413	751	757	514	615	612	899	1440	1620	1330	1600	1690	14.3779	763	899	739	766	1180	1340	1460	1450	12.9318	1140	1500	2300	1250	2690	1500	1120	1200	1990	1860	2060	1920	59.4	1970	2180	-0.722881	0.548445	-0.320951	0.803782	0.131316	0.68532	1.48589	0.267209	-0.742457
LmxM.30.0960_S73*;S75*	1050	1030	1140	819	1680	1650	1710	1460	1310	2040	2280	2960	3000	3810	2460	18.2143	1510	1370	1650	1230	1940	2150	2590	2510	2910	2790	2790	4410	3130	4320	2680	2160	2080	3300	3290	3750	3350	2770	3680	4610	-0.89428	0.485461	0.568297	0.0165311	0.258092	0.267763	0.14567	0.470754	0.0693815
LmxM.30.0960_T110*;S118*;S119*;S128*	3270	3010	619	3300	6630	7660	6050	5230	10500	7860	7980	9270	8240	7700	5540	8870	11200	10800	10200	7240	12000	10600	12800	7440	974	4200	6720	5910	5440	8490	3030	7330	10400	6070	7190	8150	10400	7630	7530	6720	1.84305	0.0100984	-0.152323	0.821474	-0.350993	0.124683	-0.0453984	0.949643	0.417345
LmxM.30.1010_S304*;S305*;S306*;T308*;T309*;T311*	1540	1870	1010	805	848	1370	1700	1200	947	1600	1330	1740	732	672	850	17.192	1410	1480	841	1250	1100	1040	1520	970	29.7	758	890	1540	586	623	1650	744	1120	730	794	669	861	22.2	608	442	-1.14365	0.37304	-1.28029	0.228404	-0.270229	0.565496	0.798339	0.454547	-1.35725
LmxM.30.1010_S557	7240	7890	6600	5450	7580	5920	8720	6300	5860	7900	5320	5980	4460	5410	4010	112	8000	6950	7740	6330	6420	5100	7970	6270	6800	5550	5170	6740	5280	10200	6590	4790	5390	7230	6590	4820	5360	3550	4950	4580	-1.13476	0.339454	-0.087276	0.619876	0.351718	0.130587	-0.0913574	0.586656	-0.464915
LmxM.30.1210_S2168	2210	1990	2030	1230	1580	1330	2040	1490	1670	1840	1930	1910	1250	1680	1140	2720	2780	2190	1720	1890	1610	2210	1670	1300	3880	2160	1670	1950	1200	2180	2040	1600	1410	1600	1680	2280	2150	1700	2000	1810	0.326708	0.430068	0.254132	0.423138	0.212024	0.485375	-0.255331	0.406842	0.142636
LmxM.30.1210_S3072*;S3073*;T3074*;S3077*;S3079*;S3084*;S3090*	2190	3740	46.3	2430	2340	4280	2910	4470	4260	5250	4980	7110	8060	7250	6930	22.1	5430	4520	5250	3320	4410	4040	6610	5370	6380	5910	7270	7280	8970	456	5080	3810	5450	6270	6180	5510	7890	5670	7310	8210	0.426475	0.818196	0.339237	0.130902	-0.697269	0.374779	0.00373705	0.985203	0.706283
LmxM.30.1270_S4	69.0632	103	230	79.5	10.6468	50.7	94.3	34.5	127	111	143	126	166	153	76.4	31.7	414	489	644	317	99.2	266	603	234	44.4	306	197	365	245	28.2249	266	206	316	593	642	592	205	39.0583	582	352	1.97716	0.102727	1.23034	0.154942	0.424329	0.592348	1.06349	0.188809	0.534814
LmxM.30.1320_S1269	363	408	241	461	5.66955	562	298	152	423	664	403	799	497	1150	392	247.802	697	521	632	107	410	311	638	555	118	853	605	1400	1160	12.6866	585	230	721	896	625	155	679	649	515	416	1.20549	0.374393	-0.084885	0.896694	-0.552475	0.666447	0.670011	0.28538	0.0921583
LmxM.30.1320_S857*;S863*;T865*;S870*;S872*;S873*	12300	12500	391	10400	266	14900	12800	12000	10200	13400	13800	17900	16300	17000	16100	49.4712	23800	16600	15100	1850	16500	15900	18700	6190	8530	16700	18300	22000	18900	278	16100	12300	16500	16100	18200	12300	16600	13200	11700	17500	0.343008	0.863094	-0.0544265	0.861781	-0.992657	0.396157	0.377205	0.248891	0.793087
LmxM.30.1320_T1262*;T1265*;S1269*	56.2	54.8485	29.3207	27.4938	50.5943	13.3572	19.1	0.64	83.6	20.6	11.7828	108	1.94	41.2	59.0871	29.5332	105	21	308	185	43.3	21.1306	95	315	425	16.6273	311	153	189	66.584	4.47495	28.8957	21.2	0.132	167	15.7795	25	68.1	280	17.2078	0.976666	0.287061	3.06735	0.0490386	2.13882	0.116949	-3.511	0.0843103	-1.25306
LmxM.30.1370_S937	3384.7	2486.7	2133.3	2831.57	3735	4130.83	4877	2528.4	2860.3	4658	3491.4	2956.9	3751	4548.71	1413	3772.2	3274.33	2756.78	3969.9	2078	3774.3	2181.44	3963.87	5176.2	975	3563.8	3833.9	4332.8	3452	6272	3864	2669.8	3073.01	3885	1034	1737.7	3314	3070	3997	4959	0.112966	0.764337	-0.408552	0.373428	0.472901	0.17477	-0.0742275	0.88922	-0.374186
LmxM.30.1380_S918	489	471	131	415	18.6131	147	338	88.6675	166	118	207	310	431	235	243	26.7899	390	600	668	229	267	94.4	219	242	284	375	146	238	255	27.3886	106	65.7	267	397	252	45	133	155	148	329	0.408153	0.748487	0.427248	0.477617	-0.823448	0.300687	-0.205619	0.753775	-0.202118
LmxM.30.1400_S667*;S669*	2360	2350	2070	1580	2350	2360	3100	2400	2400	3450	2950	3970	3740	3750	3150	2.64	3430	3330	3490	2610	2840	3090	4250	3600	4520	2850	3500	4710	3540	4240	3940	2880	3500	4450	4050	3320	3790	2870	3450	4520	-1.45558	0.464251	0.412312	0.0594627	0.0893446	0.629137	0.0476133	0.796391	-0.0649013
LmxM.30.1410_S1351	2690	2670	2290	1680	2690	2990	3670	2550	2490	3340	3960	4870	3830	4380	2690	465	3070	2310	3080	2470	3720	3070	3360	2800	3470	3750	3130	4240	3100	4930	3170	2580	2900	3510	2810	3890	3850	3380	3510	4000	-0.313397	0.607382	0.13599	0.430153	-0.0388661	0.85612	-0.134483	0.350232	-0.0195701
LmxM.30.1410_S2174	381	427	34.9601	1110	42.6	2200	190	134	639	1400	503	1230	1940	2440	2290	7.24831	1770	622	2100	1930	1830	296	2500	1620	1950	2370	3250	3090	3070	42.2	1030	258	1180	2470	1530	114	1530	1320	1200	1440	1.382	0.449824	1.28314	0.185563	-0.224203	0.856668	-0.370398	0.626286	-0.590856
LmxM.30.1420_S675	840	721	607	210	599	748	998	784	318	824	1360	1040	825	1200	998	8.7631	1150	543	900	224	1260	892	1550	1140	1.26998	1420	1140	1730	1060	1540	1470	1010	1220	1250	1300	1470	1330	20.2895	1580	1470	-1.0779	0.428468	-1.18522	0.533688	0.341978	0.299623	2.03773	0.294169	-1.12657
LmxM.30.1490_S1368*;S1369*;S1371*;T1375*;S1379*	9120	9040	8320	8660	10600	16000	13500	11200	11200	14100	17200	17700	16200	18600	15600	12900	20000	17000	15700	12500	18000	16900	19600	17900	15000	17200	17200	17400	16400	19500	15300	14100	16600	18400	17300	16500	20600	12400	18900	17800	0.754588	0.00563054	0.413414	0.0128269	0.0404148	0.660866	-0.0979816	0.402571	-0.0430721
LmxM.30.1500_T1058*;T1061*;T1062*;S1070*;S1073*;T1076*;S1078*;T1079*;T1081*;T1083*;T1091*;S1094*	62000	44900	42000	43900	45900	56600	37400	38500	45500	57800	46300	44600	47800	48000	56600	54900	42500	43500	48200	49700	52100	38900	41200	52800	53100	35700	38200	45000	44300	50000	41500	40300	40700	48800	55500	37400	45700	49600	45700	56700	0.00909506	0.951621	0.0254626	0.880139	-0.196049	0.119428	-0.0689318	0.630419	0.138492
LmxM.30.1510_S1400*;S1401*	3200	3220	3000	2980	4360	3010	4280	3150	2730	3870	3150	2960	2870	3680	3730	15.258	4200	4370	4150	3740	3110	2570	4100	3210	3720	3050	2970	3980	3780	4240	3040	2360	2930	2910	3790	2450	3070	2660	3630	3600	-1.30597	0.408904	-0.0263556	0.891327	0.130722	0.457622	-0.151041	0.408802	-0.228816
LmxM.30.1520_S679	3450	3410	1760	2430	3380	4540	3940	3960	2600	4030	4060	4710	3620	4310	4250	324	5410	4480	4480	3920	4520	4970	6700	5070	5670	4910	4660	5510	5130	2380	5430	4420	5180	5450	5550	3990	4900	3720	4290	4630	-0.0604755	0.939804	0.508677	0.0198586	0.0559357	0.815606	-0.0404739	0.774205	-0.0183125
LmxM.30.1650_T2	294	1030	17.5344	1260	1520	2350	119	811	1170	2180	754	1550	2370	1860	1690	26.0857	4170	1780	3540	2420	2940	1110	3830	2840	115	2140	2800	1870	2290	1190	1480	342	1830	2760	1920	636	2620	61.2296	504	1690	1.46995	0.412665	0.563802	0.625612	0.362053	0.355382	0.0531933	0.958412	-1.69137
LmxM.30.1760_T362*;S364*;S371*	1580	3040	7.99	4680	94.9	7210	747	3700	1800	3850	1040	4280	5550	6670	4440	45.5	8810	3430	5720	6880	11800	3350	8790	9610	7890	9220	11100	8890	9400	936	10600	2440	7710	12000	5250	1200	5460	2730	1610	3870	2.32646	0.293437	1.51515	0.0279386	0.69035	0.386268	-0.213683	0.668109	-1.23329
LmxM.30.1780_S412	4670	7000	3240	5720	6820	7980	6500	8830	6810	7930	10600	12800	11400	12900	10400	1040	16900	15100	18900	19300	21900	13700	19800	16900	21500	17700	19900	21900	17000	23800	18400	17100	18500	22200	26000	19100	18800	19200	23500	27300	0.910059	0.279846	1.28948	1.24e-05	0.78215	0.000105289	0.127666	0.468268	0.100606
LmxM.30.1800_S644	58400	54800	69800	56400	70000	96200	98000	77000	71600	99900	112000	149000	131000	153000	95300	97800	88300	99200	112000	81600	109000	118000	131000	127000	122000	132000	154000	187000	141000	184000	116000	127000	135000	135000	142000	197000	177000	144000	158000	208000	0.630033	0.000606845	0.465982	0.00256989	0.32589	0.0663064	0.109274	0.223487	0.148523
LmxM.30.1940_S136	28.4978	65.6	73.3	176	15.557	250	88.5	28.9982	46.8	601	14.8347	41.4817	497	474	266	9.49346	768	867	1490	70.5879	99.5	277	262	19.277	132	257	79.2	607	12.8938	68.9842	69.2	453	297	758	151	436	176	534	7.95505	1580	2.15823	0.170746	0.00521124	0.996143	-0.362206	0.792204	1.17157	0.23633	1.1101
LmxM.30.1950_S187	1370	1310	1580	1110	1840	1580	1750	1140	1410	1750	1700	2040	1830	2180	2270	260	1610	1780	1900	1910	1930	1720	2830	2010	2410	1680	2170	2380	2560	2640	2000	1480	1890	2570	2430	2060	2170	2080	2620	2550	-0.219768	0.741568	0.509735	0.0408922	0.180166	0.417317	-0.0762664	0.727777	0.0166375
LmxM.30.1990_S584*;S586*;T591*;S595*;S596*;S601*	10.9627	86	11.1256	88.9	993	23.3	28	25.1572	100	72.8	4.99525	1.07318	67.7	32.2	30.1	8.41637	102	37.1	38.4	736	50.2	18.763	9.60924	935	1340	365	384	26.6	1030	10.1776	295	0.908016	70.5	110	29.4247	10.8453	120	40.5	883	78.7	-0.00816163	0.995883	1.31369	0.385475	3.35232	0.0628929	-1.50709	0.452337	-0.683106
LmxM.30.2050_S63	28990	26220	26707	33000	44450	39500	35050	29300	35190	39330	34520	45040	36470	42210	35230	36860	49800	45840	47470	42500	40670	35480	52580	37760	33472	40700	47220	43340	44720	52630	26260	30400	41350	44140	37510	36430	43720	36110	40250	45610	0.502239	0.0195544	0.154467	0.310217	0.243439	0.0522698	-0.162222	0.383592	-0.178555
LmxM.30.2050_T239	57100	50700	60200	36500	44400	46100	57400	39600	33200	56200	40600	41400	38000	42100	24500	52100	59500	49400	57000	45800	52900	43700	49400	43000	47500	57400	48500	55700	40400	56800	53400	45100	44900	48400	57700	55700	41500	36600	43800	46200	0.100259	0.552799	0.050921	0.758195	0.486649	0.0187127	0.074517	0.49601	-0.211101
LmxM.30.2050_T511*;T513*;T514*;T519*	291000	279000	332000	220000	270000	259000	289000	234000	207000	303000	253000	239000	241000	271000	180000	270000	297000	243000	307000	250000	314000	270000	274000	270000	2690	363000	304000	367000	318000	434000	311000	238000	259000	292000	309000	335000	248000	233000	282000	298000	-0.019677	0.870696	-1.20497	0.346091	0.595014	0.00118123	1.33596	0.305545	-0.356141
LmxM.30.2080_S590	878	1710	149	1930	5.93	2060	1770	2020	2200	3520	2050	4090	4570	4910	4580	933	5000	3630	4910	4740	4660	3380	6510	6410	5860	5820	6900	8440	8320	323	4450	3130	5160	6730	5730	5050	6800	5660	5640	8020	3.44639	0.0503504	1.21548	0.000643014	0.0160117	0.985531	-0.094951	0.714915	0.654174
LmxM.30.2080_T268*;S269*	62.8	73.4	6.03274	25.9484	93.9951	141	4.78702	17.2015	30.9	102	48.9	300	162	528	252	14.454	184	76.8	189	70.8	40.8	135	3.20376	376	17.0042	53.2	30.2	641	710	8.38978	139	68	423	400	290	214	162	400	89.1	162	1.06652	0.322784	0.324877	0.823703	-1.13756	0.41387	2.40104	0.0851292	1.00561
LmxM.30.2160_S410	70.1842	157	13.1436	232	392	1030	251	691	891	607	1610	1390	1220	970	1090	2.17	1200	525	1330	613	1210	1470	1360	1780	65.6	1290	1170	1100	1430	171	1180	1120	1060	1050	1210	1320	1720	120	1310	1310	1.28059	0.502722	0.309544	0.741664	-0.565989	0.37735	0.53112	0.547241	0.040744
LmxM.30.2230_T97	238	745	3.61639	478	26.1037	923	32.7	885	55.3	804	411	1110	1400	1410	1030	49.8	1880	493	1110	67.2	1250	211	1990	0.000795	115	1230	1840	1690	41.4	15.2144	1390	217	1210	1940	30.5	110	1060	719	75.1	676	1.74985	0.331003	-2.91902	0.449212	-1.71776	0.259241	3.75594	0.343087	0.164202
LmxM.30.2360_T235*;S237*;S240*;S245*;S248*;T249*;S252*	2890	8170	61.6363	15627	727.288	20240	81.5272	7035	1548	6710	674	8018	14010	18400	10180	54.5304	31288	2280	10193	15970.1	27050	889	18740	17608	9064.4	32548	43616.5	26280	26256	283.186	25210	719	9174	30810	6259	108.645	7160	3252	187.829	2825	1.05174	0.611121	1.84408	0.243731	0.857969	0.574199	-0.233087	0.850864	-3.53137
LmxM.30.2550_S547	507	467	10.3707	683	195	2180	452	731	914	1540	958	2170	1950	2640	2140	97.7	1800	1050	1850	2240	2550	970	3090	2270	2210	2450	3390	4060	4330	720	1660	276	2680	3070	1780	679	2530	1690	1510	2280	2.23844	0.130376	1.04821	0.0523166	0.439713	0.41638	-0.502925	0.454525	-0.678951
LmxM.30.2560_S985*;S987*;T994*	227	975	870	571	1060	1150	1670	1070	1050	1050	1580	1180	1260	1560	1230	17.9	1730	1490	1640	1100	1700	1530	1390	1550	1900	1780	684	1770	1210	21.5	1580	1630	1730	1730	1830	1750	1370	4.16	1500	1920	-0.0971131	0.941935	0.44651	0.0783216	-1.26583	0.296054	0.0811531	0.635666	-0.192957
LmxM.30.2570_S162	243	180	684	228	186	358	1070	367	498	803	274	691	741	797	21.9961	772	1030	1230	1030	27.1838	466	636	1220	68.2584	16.939	560	517	180	201	810	19.8824	751	1400	656	16.1767	388	586	19.4321	560	842	0.886373	0.446089	-1.41423	0.239367	0.357294	0.742225	-0.182849	0.916145	-0.405197
LmxM.30.2590_S697	1230	402	1300	986	1490	958	1200	991	1070	1410	735	1170	1500	1530	1180	4.05153	1080	1460	1450	650	1300	1380	2070	1480	2070	1080	1380	2210	2090	35.6	770	679	1530	1570	1900	1700	2020	1550	2200	2550	-1.45863	0.379507	0.545329	0.0505751	-0.649667	0.56069	-0.450666	0.224005	1.38578
LmxM.30.2590_T630	467	219	9.82065	213	10.7424	139	340	9.37069	26.6	370	286	29.9415	559	441	563	14.9819	260	657	353	15.2211	235	268	322	37.4428	38	377	420	805	68.1	30.25	366	327	332	319	76.9	334	593	180	11.9504	414	0.516192	0.753315	0.545369	0.664172	-0.435663	0.716646	1.01563	0.257465	-0.114807
LmxM.30.2740_S118	406	276	242	277	21.5	260	329	15.8322	87.6	711	707	31.5	799	887	806	15.3886	722	859	735	42.9	923	671	831	532	702	622	707	819	534	4.2527	628	578	542	765	1040	1330	985	502	1070	1230	0.179587	0.901259	2.2308	0.0398468	-0.791838	0.638352	-0.0592582	0.861638	2.00949
LmxM.30.2750_S11*;T12*;T13*	1910	2230	2320	2030	1440	1830	3170	2730	1710	3680	1910	2710	1860	2490	2410	3220	4690	5840	5780	3520	5910	6150	6850	5270	7740	5890	6180	8700	7090	6550	5980	5930	6680	7030	7860	5790	6480	6120	6700	8410	1.19139	0.00843541	1.33421	0.000235056	1.59836	4.18e-06	0.0732189	0.613263	-0.0369629
LmxM.30.2860_S87*;T88*;S89*;S94*	2770	2560	753	1870	134	2190	2660	1950	1860	3100	1940	1920	1710	2690	2200	23.8	1360	1510	1650	10.6	1010	768	1420	31	902	1120	1370	1780	61.2	624	1300	793	1440	798	1010	719	740	565	17.0477	975	-2.12243	0.245555	-2.21087	0.0423026	-1.69948	0.0755173	1.05595	0.305872	-0.876733
LmxM.30.2890_S56*;T57*;T59*;S60*	2740	2260	1970	1810	2430	2680	2600	2100	1660	2350	1680	2210	1540	1830	1480	38.1	3460	2340	3400	3360	2670	1720	2640	2140	3060	2170	1760	2160	1780	2780	2030	1800	2060	2470	2180	964	1270	1320	1380	1560	-0.785686	0.533772	0.0951901	0.671545	0.279677	0.262511	-0.193994	0.331665	-0.710516
LmxM.30.2970_S1152	6630	6490	6200	3600	5560	6540	7470	5450	4330	4920	5520	5920	4640	4360	2950	3819	6610	5700	5640	4380	6330	5130	5730	4540	2618.2	6290	5880	5420	4310	5850	7080	6250	5290	5710	5070	5420	6020	3800	4700	5070	-0.117429	0.715177	-0.271743	0.31687	0.274772	0.212958	0.323077	0.20167	-0.154918
LmxM.30.2970_S1355*;S1359*;T1360*	2454.9	3112.1	3164.6	2454.83	4097.1	2439.2	3977.9	3249.9	2352.2	3964.2	3213.9	3954.9	3416.7	4246.2	4271.3	3900.79	4340.2	4530.7	5992	4231.7	3345.8	3389.2	5223	5037	5532.6	3127.4	3743.11	6177.64	3704.4	7006	4432.4	4710.2	4700.7	5448.7	5940	5374.5	4126.4	3588.12	4655.4	5505.2	0.599948	0.0939771	0.497769	0.0582273	0.250534	0.332616	0.188886	0.33255	0.0239713
LmxM.30.2970_S1355*;S1359*;T1360*;T1364*	484560	642170	18880	1302100	545000	4837100	311880	1173900	268710	692900	261520	824000	653800	1408600	795800	100812	2744800	585600	1709400	3669000	2494500	282670	1631600	882700	801100	4763000	4894000	1113300	3371000	299640	1113500	289340	955600	3332000	769700	123000	698300	720000	756000	780600	1.58587	0.251228	0.260584	0.76189	1.47497	0.0947261	-0.00862071	0.990596	-1.89767
LmxM.30.2970_S1372	834000	789000	463000	656000	810000	921000	878000	717000	569000	864000	719000	878000	750000	847000	853000	893000	1350000	1090000	1280000	1190000	1310000	809000	1410000	942000	1190000	1100000	1050000	1170000	1070000	1180000	1100000	885000	1030000	1170000	1030000	1040000	1120000	988000	1110000	1230000	0.725613	0.00229634	0.511004	0.0198627	0.463686	7.47e-05	-0.0942368	0.559436	-0.0237832
LmxM.30.2970_S1390	49535.5	105328	2207.59	182610	10397.6	157211	22132.2	86245	62391	73567	25324	95898	105376	174980	69505	36633	468970	79920	124481	113107	400630	43010.5	156190	202413	145130	845220	1456270	173990	236330	17463.1	276444	27086.9	185880	252460	43631	28175	124191	43212	21662.7	35862	1.95757	0.134111	1.1686	0.0945064	1.62993	0.170121	-0.473295	0.56707	-2.57547
LmxM.30.2970_S1395	32576	68640	309.7	90070	13040	101070	16144	44980	22930	39220	14163	52240	51940	72540	33110	760.522	177200	43320	60490	69270	85160	23982	76560	77800	58190	202290	264200	91270	114500	9622	102460	11999	66480	91560	24560	7904	46660	19542	12631	15217	0.982107	0.606993	0.684574	0.213352	1.17271	0.203973	-0.389082	0.553308	-2.38433
LmxM.30.2970_S1566*;T1567*	1520	1550	1430	1320	214	1720	1930	1550	1070	1720	1450	1460	1200	1520	1220	2270	2060	2040	1970	1440	1810	1500	2210	1680	1890	1790	1690	2040	1560	201	1820	1530	1570	1760	1650	1430	1390	1320	1530	1620	0.965919	0.16237	0.20171	0.386934	-0.256729	0.693387	-0.117114	0.508233	0.34976
LmxM.30.2970_S1682	2310	3360	8.46	3070	232	7500	69.4	2660	323	1410	197	3820	2750	4410	3120	53	23100	1490	4650	8200	12300	362	7810	5980	1750	41300	49700	10200	9270	246	6350	493	5000	20500	1260	213	2620	1450	380	1050	2.10769	0.33611	1.83455	0.208641	2.14229	0.178383	0.0303698	0.980467	-3.43481
LmxM.30.2970_S1705	633	338	265	287	8.67197	969	700	129	396	549	755	135	738	723	565	9.57503	814	746	994	301	745	773	1270	316	1150	975	1040	1410	1120	65.3	1190	703	887	763	1170	842	992	735	1250	998	0.724772	0.660336	0.760885	0.258053	0.353363	0.715689	0.263503	0.551698	0.574536
LmxM.30.2970_S1978	1900	1350	366	1500	1760	2860	1930	1140	1130	2000	1590	1710	1650	1850	1690	233	2280	1470	2220	1450	2210	1550	2400	2040	2890	2180	1680	2630	2430	211	2670	1560	2210	2460	2950	1510	1690	302	1730	2160	0.00409042	0.995941	0.353803	0.272547	-0.301183	0.659911	0.0925636	0.695727	-0.155626
LmxM.30.2970_S2158*;S2159*;S2164*;S2165*	20400	19600	21000	17500	21400	18700	23700	17600	19600	23000	18800	21000	17400	20200	12100	21800	27700	26300	24900	22500	27800	21000	25300	18900	17800	24500	22600	21600	19200	24900	20400	18900	19900	19500	17700	17700	20000	17700	18700	23000	0.300114	0.0799165	0.0997774	0.537579	0.353563	0.05136	-0.181586	0.2136	-0.217043
LmxM.30.2970_S9	120400	141380	31255	102090	102650	125860	101650	91370	76120	100700	72210	86160	64440	68190	67650	106080	212100	136210	177230	159170	176080	104360	134210	110920	71760	141500	112520	95600	87130	77800	140970	97620	113480	103460	83900	87280	101840	67800	75890	71810	0.790955	0.0719194	0.226286	0.345115	0.495993	0.0127816	-0.106835	0.657359	-0.330305
LmxM.30.2970_T1360	5770000	5460000	5180000	4350000	6330000	5950000	6880000	5120000	3360000	6100000	6050000	6360000	5150000	6530000	5650000	6440000	8150000	7660000	8380000	7830000	7670000	5930000	8190000	6970000	8340000	6450000	6660000	8600000	6420000	9420000	7990000	6570000	6870000	8120000	9060000	6650000	6840000	5750000	7300000	7470000	0.510704	0.000682386	0.466723	0.0306234	0.322318	0.0268537	0.0586123	0.628114	-0.129508
LmxM.30.2970_T1360;S1355	6520	4130	15000	15400	30000	46700	13000	18300	13500	28000	13300	24900	23400	45300	17300	20800	22000	21300	22300	44100	26500	6590	43700	8220	31300	17200	29400	18400	41400	28600	2710	7530	17900	47500	30400	4320	31300	30600	32900	38500	1.13655	0.0537618	-0.219363	0.718258	0.171843	0.636333	-0.379261	0.66354	-0.214367
LmxM.30.2970_T1364	1059500	892000	927100	677800	1042200	1318000	1479000	1119000	814800	1156800	1319000	1389000	1105300	1356300	958600	253311	967000	1000600	1043900	1056700	1306000	1236000	1862000	1283900	2022000	1547000	1616000	2216000	1390100	2064000	1720000	1485000	1357600	1860000	1949000	1363000	1754000	1284100	1442300	1660100	-0.238975	0.547094	0.384833	0.07492	0.518777	0.00751246	0.137593	0.434566	-0.222531
LmxM.30.2970_T1567	2490	2170	2440	1880	4190	2680	3080	2300	1900	2420	2220	2670	1830	2500	2090	0.997	3110	2830	2970	3170	3050	2120	3840	2600	3540	3100	2750	3540	3130	5480	2900	2650	2700	3260	3080	2540	2580	1890	2610	2670	-2.05917	0.361886	0.277687	0.223155	0.638223	0.0187687	-0.0266868	0.88555	-0.516862
LmxM.30.3120_T290*;S295*;S296*;T298*	735000	679000	388000	670000	826000	777000	818000	714000	744000	859000	909000	1040000	983000	1190000	1020000	1030	904000	870000	1040000	909000	942000	721000	1090000	958000	1020000	942000	1080000	1260000	1300000	1340000	849000	793000	919000	955000	969000	1060000	1140000	1040000	1330000	1340000	-1.42572	0.447528	0.263721	0.038787	0.197054	0.106557	-0.0674716	0.564538	0.000868446
LmxM.31.0020_T390	20500	20620	10480	13900	19500	30900	31300	26800	23830	24700	39900	40300	31300	30800	32200	26100	35000	28400	29000	22600	42100	39500	43100	39200	24560	42800	45700	40400	37800	44900	44900	44300	41600	39500	41900	46100	56300	33500	42200	41900	0.764761	0.00996558	0.435446	0.0290775	0.285188	0.029352	0.197777	0.232634	0.0393988
LmxM.31.0020_T390*;T392*;S396*;S397*	24.4	0.554	4.17685	43.1196	51.7	13.1731	2.01155	57.1	73.8096	61.6	8.84	27.8428	118	89.6	82	0.492	0.955	1.81	27.5886	57.5	27.0432	143	94.6	5.15728	20200	63.9	141	59.6	14.9879	7.82	70.8	106	16.6	741	346	218	30.3	242	355	84.9	-1.30875	0.472795	2.48713	0.257472	-0.352293	0.743671	-0.0509686	0.980837	1.91605
LmxM.31.0060_S36	1050	1160	199	292	62.6	1320	1140	677	692	1630	852	1320	1390	1610	1670	54.119	948	920	1150	1010	992	919	1500	1080	1440	1070	1010	1640	1520	169	942	604	918	1350	1210	612	829	760	985	830	0.725846	0.543388	0.177619	0.612126	-0.641326	0.337902	-0.263532	0.409666	-0.106066
LmxM.31.0120_S666	35.6	55.5	17.7	113	3.62	402	41	145	2.72	218	148	515	313	330	95.5	57.9	480	192	330	3.53	617	202	648	40.3	6.39	482	536	531	2.89	37.1477	534	120	489	618	283	109	278	17.3	17.4	218	1.75265	0.264555	0.775082	0.656072	-1.13477	0.463277	1.60834	0.240967	-0.577759
LmxM.31.0120_S881	3020	3080	2560	1890	3230	3370	4030	3290	1670	3460	5030	5960	4470	5450	4210	3290	5220	4740	4720	3610	5360	5350	5080	4700	3180	4620	4340	6200	3660	5760	5680	4660	4800	6360	4380	6090	5830	3280	5350	4770	0.650853	0.0842389	0.61521	0.0397174	-0.0460907	0.803349	0.140185	0.458357	0.0362787
LmxM.31.0200_S318	13.5673	297	28.9371	389	90.4311	522	15.1269	14.9503	33.5	39	12.8409	101.288	191	193	37.6	24.3	2300	33	29.355	21.5099	1880	37	609	113	17.3196	1810	1360	167	1230	21.9967	368	38.9197	344	736	31.4	30.6	127	7.28632	62.3	6.99097	-0.363288	0.817608	1.81405	0.248796	2.5182	0.096981	0.0915452	0.951902	-3.95651
LmxM.31.0270_S1184	6750	7080	6240	3480	5210	5190	6270	4460	3780	4740	6450	5360	5430	4850	3770	8090	8030	7020	5500	4880	7020	6630	7070	6250	4490	8250	6840	7030	4280	7260	8080	6700	5820	5750	6350	12200	8000	6030	5800	6270	0.235754	0.471812	0.365649	0.0746096	0.368892	0.108369	0.0634185	0.704258	0.159198
LmxM.31.0310_S1645*;S1646*	90.8	1970	2040	1680	2630	2460	2760	1740	1850	2610	2320	3020	2640	3080	2520	34.9	4300	3130	3830	3340	2820	2380	4300	2980	3710	2170	2600	2720	2390	4990	2610	2790	3060	3940	3030	2950	2790	61	3410	2950	0.379588	0.808576	0.496747	0.0483981	0.0700597	0.783082	-0.052473	0.790734	-1.03589
LmxM.31.0310_S785	19700	20800	13800	13800	17500	15200	18700	14300	11800	16400	15400	16800	14200	15800	12600	18900	27700	24200	27800	19800	16800	17000	18900	17300	11700	12800	13800	14000	11100	11900	19500	15500	16200	16700	15600	12700	13300	9680	12700	12400	0.470479	0.0481635	0.0948111	0.587456	-0.232574	0.0679858	0.0446935	0.760723	-0.0686516
LmxM.31.0340_S463*;T465*;T471*	3340	3410	685	1870	2600	4330	4510	3480	1470	4380	4340	4850	3250	3720	3400	3720	4840	4440	4750	3380	6050	5890	4990	5490	4260	4900	4520	5230	2990	4120	7050	5080	5040	5550	5170	4810	5600	3460	4540	3890	1.01609	0.0712151	0.649715	0.0602153	0.14435	0.476039	0.0633251	0.677389	0.0411986
LmxM.31.0540_T277	140.1	1419	12.7906	2880	722.636	4350	174	1251	565	1653	423	5720	7340	10970	4580	50.2	13500	1025	4420	5250	14410	958	9010	10020	4330	29080	35940	12520	18710	2692.57	7750	376.4	6450	16370	1762	556	6170	2820	1144	1947	2.31453	0.242484	2.51503	0.0251225	1.9058	0.0797099	-0.662754	0.557052	-2.98018
LmxM.31.0680_S650*;S652*;S658*;T659*	103	6340	216	7450	16.2352	12000	4330	73.8	15.1299	237	52.2	5500	2880	2820	459	3.75555	9670	3070	325	14900	150	4340	628	1390	6830	14200	13200	12200	12600	12.032	8660	48.2858	5680	5340	132	55.6	1420	56.7	58.2	54.6	0.996787	0.707777	1.62819	0.40571	1.6679	0.459497	-0.242617	0.890243	-4.90773
LmxM.31.0720_T477	32000	28000	29900	26400	32400	29400	33800	28000	25600	40100	27200	34800	34500	39300	37700	958	38400	38100	44300	37200	32300	32800	45300	39700	44500	31100	34300	48700	39600	42400	34200	29500	37100	39200	42800	33000	38200	35000	39700	43600	-0.6621	0.518776	0.313935	0.0746303	0.170045	0.277761	-0.0866181	0.560012	-0.0383498
LmxM.31.0720_T74	52700	40600	37200	26300	38400	44800	53100	35200	26500	47400	51900	45300	43300	49100	44500	44400	52200	38100	51200	40900	58400	42000	45800	43700	29400	58000	46800	57700	47900	58100	66800	47300	41000	47400	51400	64800	52800	39300	51600	50300	0.240378	0.246764	0.0912979	0.696263	0.194111	0.0830074	0.225763	0.266656	-0.0641412
LmxM.31.0730_S591	1730	1770	1520	1390	1830	1300	1780	1680	1890	1880	1650	1540	1280	1710	1530	281	2160	2420	2970	2210	1360	1590	2340	1950	2110	1230	1450	1670	1650	1750	1670	1860	1790	1710	2020	1180	1520	1330	1630	1320	-0.0592663	0.932281	0.118378	0.601062	0.00306242	0.990346	-0.0232794	0.906382	-0.148937
LmxM.31.0770_S344	723.7	2195.7	20.8545	2298.16	52.1004	4179	228	929.5	346	985	557	3703	4050	6210	2115	25.9249	9301	1555	2369	2502	5948	1376.2	6960	4910	2689	12980	11490	7920	8870	105.18	8460	653	4763	6480	1214	420	4110	1756	607	1722	1.82591	0.357408	2.25663	0.0161799	0.665655	0.629222	-0.372306	0.642672	-1.68843
LmxM.31.0830_T396	1680	3380	1.1	2540	1810	3290	1140	2970	1890	3420	1760	3780	3900	5300	4340	6.46419	4370	2990	4360	3540	3840	1660	7160	4670	5340	3890	5260	5690	5770	2090	3830	1930	4450	6090	4000	1110	3940	2790	2760	3000	1.1009	0.687706	0.796509	0.0988329	0.246843	0.519924	-0.101264	0.814738	-0.759337
LmxM.31.0850_S352*;T353*;S355*;S356*;S361*;T374*;S376*	459	6810	12.6673	10500	57.1	12600	14.2	7320	588	3230	164	6030	8790	10900	5130	903	15000	1820	7580	7960	11500	795	13300	10900	7180	8310	12900	10600	10600	222	10400	54.6	8860	11000	2950	70.4	4660	1070	51	882	3.18703	0.124018	2.38031	0.201997	0.491952	0.740987	-1.17303	0.455877	-3.47392
LmxM.31.0950_T308*;S318*;T319*;T327*	112	252	7.90362	346	14.4	440	8.75348	94.8	0.0306	228	131	591	391	602	396	33.6	12200	151	306	406	7450	223	701	589	647	53400	111000	1140	1510	83	3430	38.1	438	2300	253	22.7	491	266	100	225	2.55127	0.16549	5.47527	0.0484417	3.3681	0.0933539	-0.747206	0.591496	-4.71956
LmxM.31.0970_S1246*;T1247*;T1249*;S1251*;T1252*;S1253*;T1254*;T1256*;T1257*	4160	4450	3460	2890	3840	3780	3760	3530	2880	4560	4800	4880	3780	4630	2910	5100	5670	6210	6770	4860	4430	4020	5450	5130	3350	3840	3670	4520	3160	4560	5760	4480	4340	4700	4610	4170	4500	2740	4170	4040	0.611043	0.0610492	0.267998	0.17279	-0.0756331	0.701379	0.108162	0.515161	-0.0167233
LmxM.31.0985_T339*;S341*;S342*;T346*;T347*;S350*;T351*;T357*	3596	5496	849.9	4269	5577.5	6297	7246	6343	5352	9530	6317	7510	8430	11330	8264	3892.82	11330	11000	11940	10236	9870	10120	17610	10720	12820	8250	10670	12930	14070	6243	9539	8111	11730	13860	15420	6921	11370	8230	10720	11290	1.4424	0.0343234	0.8067	0.00313616	0.283364	0.276708	-0.0635265	0.782369	-0.0702166
LmxM.31.1020_S328*;S329*;S330*;S331*;S334*;T335*;T336*;S337*	2644	2922	1785	2072	3944	4615	5022	4018	3673	4592	5506	6758	4638	5175	4680	2464	5191	3904	4837	3931	5566	4764	6509	5659	5320	6318	6202	5258	5194	6108	5620	4454	5022	4728	5102	5330	6083	5125.9	5782	4812	0.614938	0.143943	0.345214	0.0347741	0.129018	0.383444	-0.155399	0.234368	-0.0998665
LmxM.31.1090_S925	2.75651	295	0.0538	1280	0.392	734	30.1808	40.0399	19.9723	18.2	87.8	74.8	109	232	22.039	12.4336	4690	46.2	75.5	2200	140	51.5921	163	253	76.1	21600	20400	3740	5220	39.9145	5940	26.6119	292	815	18.8064	34.9	226	89.4732	2.68	146	4.85621	0.136489	1.22711	0.276249	5.29665	0.00956675	0.992794	0.528917	-6.04235
LmxM.31.1130_S264	653	1050	90.5	5.75197	15.9856	766	1010	507	375	1280	501	1260	731	1020	911	13.5911	1240	1250	1720	1320	1600	924	1650	1710	1950	1600	660	2470	2140	136	1490	1100	1950	2450	1650	563	1670	1130	1310	1680	2.60665	0.195262	1.08661	0.0223548	0.164814	0.840646	0.133513	0.65242	0.324599
LmxM.31.1130_T45*;T47*	1380	1540	1570	974	1460	1350	1860	1340	952	1710	1350	1700	1240	1710	959	23.6	1510	1450	1410	1220	1710	1490	1980	1420	1780	1720	1870	2130	1620	2290	1540	1630	1330	1810	1540	1410	1710	1230	1510	1670	-1.14764	0.344336	0.24381	0.335226	0.489042	0.101686	-0.0908857	0.627757	-0.352979
LmxM.31.1130_T976	2240	2420	2650	1070	1820	2250	3610	1760	1160	1500	2580	2210	1300	1390	1450	2330	2750	2700	2650	1750	3150	2920	2410	2150	1310	3170	2860	2360	1310	3070	3280	3470	2190	2120	2670	3190	2610	1290	2640	1710	0.304004	0.482055	0.265534	0.465547	0.505205	0.158662	0.235242	0.399245	-0.165516
LmxM.31.1220_S723	636	801	63.9	462	69	995	582	701	404	847	563	771	736	985	826	236	1270	661	1470	1440	1060	526	1370	929	1020	1040	1290	1490	1430	51.4	1210	494	964	1350	884	341	805	533	597	575	1.73173	0.108541	0.476298	0.25415	-0.1646	0.86253	-0.0147844	0.970077	-0.309729
LmxM.31.1230_S150*;S152*;S155*;T157*;S158*;S159*;T163*;S166*	3000	2720	60.1	1310	420	4620	3590	3360	3540	5130	4570	4520	5390	5840	5940	32.8513	4110	3290	4330	2260	6330	3680	5690	6160	5690	4650	4310	6700	5040	377	5120	3770	4830	6090	7470	5310	5750	4350	5580	6110	0.801981	0.62928	0.439731	0.0497571	-0.784019	0.294005	-0.0262834	0.906506	0.829917
LmxM.31.1340_T255*;T257*;S261*;S269*;T274*;S276*;S277*	1730	3670	9.47124	4280	1670	3100	983	2730	1960	2990	1300	3630	4340	5580	3620	405	5770	2750	4050	5010	3990	2610	5390	6330	5500	5200	7480	7080	6380	1910	4700	728	4750	5520	3250	759	4010	2290	1340	2000	1.64899	0.347378	1.06499	0.0154002	0.603999	0.236461	-0.548931	0.337883	-1.49781
LmxM.31.1340_T274	96.6	187	25.4468	101	37.5	47.2	78.2	21.9	112	193	16	78.8	52.5	339	448	22.6283	179	376	434	12.9969	296	87.7	134	17.8873	64.7	154	85	187	182	42.4	213	30.9	223	158	133	41.3	221	122	195	342	0.460565	0.703814	0.240825	0.793726	0.181999	0.858062	0.58752	0.518797	0.395007
LmxM.31.1460_S1427*;S1429*	7810	437	644	5250	7950	11100	9030	7280	8850	12800	8760	46.3	8490	7810	1930	2560	1290	1670	2550	4090	3870	1830	3360	3110	282	3730	2980	3830	5800	8790	2940	2100	2380	2590	3230	2860	2320	6970	6080	3860	-0.134694	0.888012	-2.39032	0.00454423	1.07719	0.446329	0.511667	0.4569	-0.199956
LmxM.31.1460_S982	2448	2027	4222	3795	6330	3949	3776	3826	6500	7439	2576	4423	4604	5170	3041.9	394	2774	3551	3294	1836.46	920	1483	3230	1951.2	2537.71	719	1016	1293	1844	324.9	339.5	1163	1856	1404	1781.42	660	829	994.76	1094	1455.6	-0.884391	0.219396	-1.39642	0.00314615	-2.10192	0.00123295	-0.71471	0.20615	0.123007
LmxM.31.1560_S179	2800	3150	2630	2500	3420	3430	3970	3130	3610	4350	4110	4660	4090	4370	3540	2.80999	4820	3800	5100	3870	4450	4400	4650	4420	4340	3030	3320	4610	3840	139	3800	3480	4220	5100	4830	3870	4400	3440	4970	4750	-1.52182	0.458021	0.276751	0.0604081	-1.12268	0.231751	-0.0690862	0.612051	1.16078
LmxM.31.1635_S208	628	579	797	547	157	1130	1140	293	678	1210	854	720	877	927	693	45.6	446	493	678	356	908	703	1820	844	1490	487	759	1020	684	14.2428	984	800	629	1150	886	485	541	130	485	845	-0.672463	0.464697	0.447647	0.378205	-1.31188	0.264481	-0.306796	0.402601	0.385648
LmxM.31.1635_S68	1140	1130	27.7	1030	36.6874	2220	1320	1030	1350	1740	1130	2030	2070	2660	2710	63.5	911	661	1100	841	1340	596	3560	1900	2590	1610	2120	2160	2300	25.5707	1630	1080	1280	2730	1770	518	1260	1280	1150	918	0.942673	0.522553	0.196131	0.681329	-1.26054	0.319274	-0.0723497	0.882946	0.204873
LmxM.31.1635_S68*;S71*	1350	2140	1.15	2320	7.23954	3530	1190	2630	1580	2800	1160	2470	2090	2680	2470	28.0695	2700	1220	2040	25.645	2790	1000	3700	63.9	162	2400	2650	2210	2380	5.82	2140	833	2130	3320	1320	418	1170	817	81.6	767	1.28754	0.629738	-1.76745	0.135663	-1.53392	0.367455	1.45655	0.222324	-0.592153
LmxM.31.1635_T223	13100	10600	9880	9530	13000	16200	14500	13300	10900	16500	13600	14400	12100	15800	14100	47.5	12400	11300	11100	12100	15300	11700	18800	13800	19000	9270	10300	13500	13100	12700	11500	11100	13600	15100	15400	11700	11700	11200	12900	13800	-1.51418	0.3277	0.130235	0.479289	-0.259932	0.0832095	-0.225632	0.211379	0.069583
LmxM.31.1635_T51*;S54*;T55*;S57*;T58*	90.8	1970	2040	1680	2630	2460	2760	1740	1850	2610	2320	3020	2640	3080	2520	34.9	4300	3130	3830	3340	2820	2380	4300	2980	3710	2170	2600	2720	2390	4990	2610	2790	3060	3940	3030	2950	2790	61	3410	2950	0.379588	0.808576	0.496747	0.0483981	0.0700597	0.783082	-0.052473	0.790734	-1.03589
LmxM.31.1690_S548	698	2304	3.89416	4114	550	4577	130.5	2980	810	3024	625	5070	6160	8990	4690	898.1	9470	1594	5630	5510	9830	1289	6760	9300	4630	14920	20510	11110	11660	3188.4	8320	918	6010	12060	3400	497	4580	2520	2071	2869	2.97143	0.12413	1.94488	0.0773083	1.45256	0.0823682	-0.194101	0.807972	-2.37132
LmxM.31.1690_T399*;T401*;S405*;T406*;T407*;S408*;S409*	11315.2	22683.3	201.419	20750	10493	28326	8043.5	22912.2	15968	21970.9	18013.3	37921.9	40613.3	46326.7	32410	838.08	38625.5	18512.5	32710.7	30040	42208.4	20484	49322.1	43430	34740	47275.8	54778.5	50088	48880	11253	46558.7	16249.9	40834.4	45406.2	30150	14846.4	39621.9	25673.5	16664	30064.4	1.14183	0.466928	1.02693	0.0171867	0.155281	0.740618	-0.121048	0.727716	-0.647451
LmxM.31.1720_T617*;T618*;T624*;S626*;T627*;T629*;S631*;S632*	2370	4070	44	5150	5020	5960	2930	5500	5540	8920	6480	9090	9070	11100	10300	1800	6780	5000	6730	4740	6050	5850	8360	8710	8150	5860	7140	8320	5880	242	4550	3590	6650	9460	8750	3230	6380	5070	4930	7570	1.49418	0.270426	0.429155	0.148812	-1.38923	0.152494	-0.244804	0.409255	0.595331
LmxM.31.1760_S391	80.5	424	47.8164	1100	11.172	1450	41.1	139	87.4	674	5.21	82.5	1230	2210	1390	9.69672	2370	139	1130	168	2700	229	2310	88.9	1090	2710	3570	1620	2070	8.10989	503	75.6	1610	3650	728	0.932	605	154	14.7	305	0.983632	0.581803	1.62957	0.229453	1.46798	0.514727	0.0466401	0.971278	-3.87325
LmxM.31.1802_S103	971	941	177	540	315	1260	1390	830	370	1470	855	1340	1210	1130	339	12.8	1070	823	1060	518	705	835	954	98.7	423	664	499	1360	570	337	768	528	721	1080	1040	450	699	203	261	868	-0.430427	0.74436	-1.01512	0.176622	-0.523418	0.371869	0.761589	0.260719	-0.516205
LmxM.31.1930_S548*;S549*;S555*;S556*;S559*;S562*;S566*	5060	4800	3580	4080	5510	5180	6590	4430	4240	4360	3610	4520	3760	2990	3000	5540	5850	5120	6170	4010	5430	6040	6000	5610	134	4730	5020	4890	3760	4520	4480	4790	5010	4970	5100	3910	3990	0.0757	3460	4410	0.214117	0.476502	-0.848032	0.413291	0.368451	0.0485839	0.840662	0.421166	-3.34813
LmxM.31.1930_S57	339	267	352	220	384	398	684	488	503	428	660	433	690	469	466	460	405	487	453	194	440	529	505	717	0.647	705	643	968	421	620	333	460	441	444	989	506	495	7.48693	555	430	0.313347	0.592576	-1.80696	0.340548	0.282038	0.519403	1.81749	0.345826	-1.59993
LmxM.31.1990_S70	152.695	37.9381	78.511	82.8913	33001.1	246.67	114.113	116.602	506.9	51901.7	258.24	110.1	90.879	299.908	9755.3	133.35	62.9953	66.9	310.901	14926.3	126.659	106.594	161.581	137.502	6141.59	161.778	17.0456	287.9	41803.1	62700.2	104.2	39.6	122.316	152.22	6716.89	143.7	56.858	34603.4	24600.1	23001.9	0.213556	0.923065	-1.11013	0.558221	1.62093	0.520808	-0.367179	0.822602	1.25291
LmxM.31.2120_S90	205	18.1018	26.0283	53.8	5.61634	709	3.43	48.7	22.5089	17.2703	11.9479	98.8	42	212	96.5	3.5	684	64.3326	322	1180	255	42.9	87.4	70.2048	47.5	4210	13700	115	781	6.57663	47.9	39	89.6	1260	10.8257	40.6	37.9	8.5032	135	241	2.19389	0.216599	1.22277	0.36751	3.00714	0.153715	-0.096359	0.937405	-3.25765
LmxM.31.2200_T120*;S123*;S124*	5320	4600	3610	5150	5400	6180	6980	5320	6410	8170	4390	7060	7490	9500	8030	0.0798	5080	4230	5630	3780	4790	4430	8380	6160	7110	4680	5750	6920	7230	6450	4160	3840	5340	5950	5810	4630	5700	5010	5590	6110	-3.20777	0.297496	-0.125172	0.554104	-0.205609	0.365462	-0.280221	0.222889	-0.188666
LmxM.31.2270_T1396	4670	4820	940	4140	4620	7360	7890	6440	5620	7690	7100	8290	7430	8380	7160	17.5	7150	7460	7920	6560	8890	8250	9270	8160	9750	7230	7560	10500	10500	9020	8760	8260	8580	8980	9360	8020	9180	7310	9990	8940	-0.61218	0.721669	0.348555	0.0250061	0.210136	0.164951	-0.0103688	0.91679	-0.0354834
LmxM.31.2380_T133*;T138*;S139*;S141*;T144*;T145*;T146*;S147*;T149*;T151*	109	1170	25.5565	1250	924	1180	391	676	1220	1550	1110	1650	2640	2710	1340	1350	3150	1780	2290	2000	2580	1900	2560	3690	2690	2530	2830	3680	3420	65.5	1870	1030	2300	1890	1480	1860	3480	1600	1310	2670	2.63378	0.0420662	1.54449	0.00267527	-0.314562	0.774489	-0.665888	0.0287098	0.523518
LmxM.31.2400_S180*;T186*;S189*;T198*;S202*;S215*	511000	479000	478000	471000	480000	490000	515000	445000	492000	523000	487000	501000	486000	484000	535000	507000	466000	477000	504000	487000	505000	472000	464000	498000	514000	453000	459000	500000	513000	494000	489000	460000	486000	531000	533000	442000	495000	513000	507000	531000	0.0129059	0.808535	-0.00590392	0.9312	-0.0441663	0.462206	0.0256326	0.699027	0.0395456
LmxM.31.2430_S113	25990	28290	13990	17410	21340	36960	35060	23110	26010	32800	38980	31320	26420	28400	25280	18980	26420	17450	20950	15870	26760	21340	21290	18010	1332	21410	18910	17740	17950	22440	13650	21090	24020	18670	17830	18070	24240	15070	18040	22030	-0.0787063	0.755787	-1.29056	0.114531	-0.600168	0.00143657	0.596089	0.449585	-0.0282324
LmxM.31.2540_S417*;S421*;S422*	70960	62360	73700	37330	47920	65090	66690	55720	54100	62300	65850	58030	48430	57450	35030	35096.7	35740	28900	32250	25790	48570	34710	34850	30700	10240	36510	35440	44510	31120	45330	38380	33710	30910	31040	34160	37400	35260	21590	31640	32430	-0.85484	0.00255084	-1.09279	0.0125317	-0.439335	0.0380364	0.239802	0.5235	-0.295119
LmxM.31.2540_S570*;S571*;S576*;S582*;T585*;T589*	1511	8090	19.6542	9270	907.218	12760	387.427	6560	2648	5990	3149	6900	7100	7020	6650	351.951	7190	1932	3370	3670	7050	2307	4050	5750	1087.74	8680	8000	6640	5730	16.7596	6650	861.2	4850	5390	2509	715.92	5290	81.1757	525	1622	0.980669	0.566501	-0.0640506	0.945184	-1.46912	0.386069	-0.0266599	0.969122	-1.48041
LmxM.31.2540_S571	2880	1730	2570	1050	1010	2300	2640	1290	1320	26.6	2290	1880	1550	2510	55.5	513	759	586	1090	356	1060	948	1250	809	48.2	1220	1360	1240	1170	623	1610	1340	939	1190	5800	1490	993	126	83.9	1160	-1.45218	0.0269276	-0.497862	0.7297	0.137995	0.894397	1.63143	0.11403	-1.27381
LmxM.31.2540_T585	2610	2260	3040	1420	2390	3770	4140	1820	2530	3060	4290	4900	3440	4460	1650	786	1530	1060	1200	496	1210	1660	2380	1760	107	1940	3040	3120	1390	3760	1560	2110	2510	2080	934	2870	2190	1200	2910	2870	-1.26514	0.0265779	-1.58648	0.0683983	-0.493637	0.220434	0.831229	0.323768	-0.122081
LmxM.31.2640_S43	557	784	22.498	1360	600	1640	159	160	167	236	333	818	753	1710	986	4.74	3260	863	945	554	1880	566	2380	1140	193	2330	3930	1530	915	399	1240	145	973	3250	912	379	1280	678	348	605	-0.0399005	0.983036	1.68091	0.0900565	0.77731	0.283391	-0.0207505	0.982589	-1.24135
LmxM.31.2750_S580*;S581*;T582*	4850	4140	2650	3420	4900	3650	4180	3340	3230	4250	2670	3270	3090	3190	3460	553	5400	4750	5590	5470	3410	3380	4080	4050	4450	3090	3090	2840	2920	2490	4340	3100	3620	3590	4870	2350	3140	2410	3670	3210	-0.207952	0.763821	0.0553694	0.7173	-0.118969	0.453477	0.00135344	0.993278	0.0175186
LmxM.31.3050_S821	916	2452	54.4478	3552	2115	5376	808	3415	1207	2570	1324	3399	4056	6330	4350	641	5610	1698	4830	5880	4820	733	5060	5120	2515	9504	9430	9040	8590	1566	5143	483.331	2907	9517	2466	1331	3705	3360	3120	3830	1.51208	0.23742	0.464544	0.507171	0.887713	0.162932	-0.0881706	0.917636	-1.1565
LmxM.31.3070_S198	1485.5	3413.9	55.2788	3589	857.138	4811.8	277.8	2587.79	1146	3261	1036.9	3634.09	3832	4271	3830	56.3628	5711	2567	4049	2475.7	4071	1541	4840	2701.68	2616	4218.39	4482	4721	4311.9	95.939	3025.71	545.4	2356	3301	1634.8	81.7	1537	579.3	85	714.1	0.652739	0.681338	0.810627	0.287609	-0.535474	0.631081	-0.670892	0.226493	-2.60595
LmxM.31.3130_S202	94.6	49.6	29.8	16.9	27	75.5	85	54.9	50.7	195	46.8	84.1	26.5	139	50.6	90.6	75.9	38.4	133	21.7696	107	46.5	92.2	0.598	76.9	25.3	65.9	113	69.7	13.0304	4.46523	73.8	8.84	240	52.6	133	26.3	576	2.01	64	0.716582	0.367355	-1.47346	0.315758	-0.420011	0.6021	0.160352	0.925929	0.11981
LmxM.31.3150_T1196	8680	8830	1540	6980	8060	10900	8950	8460	4090	10200	8710	10900	8930	10500	9870	0.023	13800	10700	12100	9050	12600	7750	16700	9570	12800	7710	9660	10600	9240	7880	10600	6420	9550	10900	8320	7940	9660	7020	8230	10100	-2.82481	0.438331	0.507303	0.12144	-0.122424	0.354811	-0.352202	0.156693	-0.0722052
LmxM.31.3250_T158*;T163*	102	415	196	92.6	391	113	22.6936	104	94.8	154	241	602	189	334	262	12.5314	514	572	557	418	324	203	343	247	27.5719	239	307	450	210	491	442	153	211	391	215	362	659	0.196	374	613	0.302759	0.802243	1.06046	0.249905	0.100938	0.85192	0.592973	0.459124	-1.6622
LmxM.31.3410_S1503	8760	8840	8280	6790	8930	9680	10800	7150	7290	9400	12100	13100	11100	9370	7550	11300	13000	12200	12900	8870	14700	11200	11600	11300	8530	11800	12500	12500	8540	11900	13000	12800	11500	8930	9880	15200	14100	10600	13600	13100	0.479811	0.0542211	0.369106	0.065804	0.118022	0.520484	-0.0249552	0.885012	0.222218
LmxM.31.3410_T111*;S121*;S122*;T123*;S128*	153	442	47.1	3700	29.3	1980	14.2	852	99.1	436	30.1	2900	3850	5510	1500	8.54427	13500	617	2980	7180	4070	90.3	6040	7880	2080	9110	24200	6930	10500	5.5236	1160	9.25818	4440	16200	1100	22.1	1960	456	0.0967	330	2.42131	0.282413	3.02027	0.0850647	0.99911	0.685385	-1.08403	0.599059	-5.41336
LmxM.31.3450_S508	238	823	90.4066	812	602	1080	303	678	87.8	794	926	1640	1020	1450	967	6.8349	1530	1220	1670	1450	1150	875	1610	1280	1330	1320	1300	1240	1320	150	1220	781	1170	1130	966	547	1560	8.17651	615	951	0.367099	0.822421	1.49565	0.0476233	-0.473206	0.48883	-0.236084	0.387733	-1.33799
LmxM.31.3450_S69	24600	24200	22400	17200	24300	23300	27200	21300	14400	24800	27800	29500	22600	26200	19000	26700	31300	27700	30400	26300	30000	24100	30800	25300	26800	28500	26200	32000	22100	34000	29400	25400	24300	29700	29100	30300	28700	23500	26900	28000	0.346299	0.0581393	0.329419	0.0886525	0.192099	0.255082	0.0109573	0.921604	-0.0444239
LmxM.31.3620_S49	3810	4660	2590	2410	3650	3500	4350	3100	2940	3100	4270	3590	2810	3060	3630	4140	4360	4020	4270	3840	4530	3680	3720	3730	2530	4010	4090	4360	2670	3160	4740	3850	3550	2490	3600	4700	4070	2920	3370	2890	0.311299	0.364106	0.0888219	0.649759	0.0669009	0.738205	-0.00222506	0.991669	-0.0298639
LmxM.31.3860_T578*;S587*;S589*;S594*;T596*;S599*;T603*	78.4	345	31.8	577	77.7	1160	27.7918	316	385	646	210	719	1360	1120	485	19.526	945	169	18.2	608	1310	389	1270	1220	17.7	1480	1650	501	470	112	497	43	1140	1130	6.82371	9.78074	396	42.1	9.67191	57	-0.0320575	0.982095	0.492711	0.733827	-0.158488	0.856396	-1.24342	0.498234	-3.89009
LmxM.31.3890_S384	1260	1280	1220	1470	1820	22.7515	1570	1570	1630	1780	1460	2130	1980	2590	1930	4.81	2120	2260	2810	2090	1540	1450	2510	2500	2140	1730	2480	3310	3010	3350	1960	1750	2170	2240	2300	2370	2620	2460	3120	2840	-1.0563	0.543555	1.50516	0.217871	0.443599	0.115969	0.0709653	0.743118	-0.0162638
LmxM.32.0210_S270	10700	10000	6150	8260	10800	10700	11700	9530	7690	11000	13600	15800	13800	15300	12600	1430	14000	12900	14000	12100	17400	13100	13800	13800	10800	16300	15400	19500	15100	19100	16500	14000	13700	14700	14400	21500	17200	14000	18500	19500	-0.0848391	0.895965	0.443159	0.0220777	0.260849	0.0456073	0.102986	0.45487	0.0807548
LmxM.32.0230_S391	58	365	2.98101	315	0.246	329	92	22.8	271	242	250	125	587	628	622	17.1021	637	580	675	8.0346	391	441	902	907	8.84747	517	717	973	467	4.11	601	403	959	936	665	520	885	256	186	824	2.55493	0.297463	0.957077	0.498196	-0.674323	0.654984	1.37119	0.283258	0.941
LmxM.32.0230_S394	10837	13360	571.7	18610	14160	16220	10342	15490	15870	21770	12309	25270	27600	31520	24830	274	29320	23430	32660	25290	24580	14850	31880	30160	21000	26920	33720	35110	30830	23390	18250	15500	29200	35890	27750	17980	31030	25710	19670	34260	0.566693	0.712706	0.607471	0.0355765	0.354846	0.181561	0.0317155	0.913348	-0.249897
LmxM.32.0312_S48	1960	2260	45.6	3570	2050	4280	2070	3580	2390	4860	2600	5020	5870	7250	5740	0.212	5970	4460	5920	5830	6890	3150	9050	7000	7090	6120	7470	8800	8320	4640	5810	3620	6330	8510	5370	3260	7290	5900	5140	7170	-0.584736	0.844651	0.945149	0.0176901	0.456852	0.148325	-0.13602	0.671856	-0.317521
LmxM.32.0312_S594*;S595*;S602*	157	83.8	91.9	261	31	549	475	118	196	221	281	502	512	477	387	9.17434	671	459	520	35.1	254	328	1250	345	52.5	954	1220	1120	1230	35.9158	734	397	715	850	801	197	1020	782	618	931	0.479659	0.725233	0.100189	0.908883	0.422155	0.68012	1.24655	0.1329	0.13015
LmxM.32.0312_T216	3180	2410	5670	3310	2650	6800	6590	5120	6350	0.0116	5200	7330	6550	10400	62.3818	8180	8790	7670	9530	3.80543	10600	7270	12800	6970	32.0308	10500	9830	7110	9.15	298	4910	8860	16300	8770	3.5	8790	5860	26.7	228	10200	-0.850458	0.689388	2.73392	0.482866	-1.26777	0.58087	-0.667761	0.800922	0.135324
LmxM.32.0370_S300	1210	1570	590	1170	1940	1510	1240	820	1200	2440	1360	1880	1880	2560	2780	1030	2220	2030	2760	1750	1670	1670	1680	2300	2700	1260	1960	2440	2450	719	1260	1630	2200	2170	2910	1220	1680	1610	2320	2630	0.627917	0.244706	0.53885	0.113978	-0.337659	0.419698	-0.00564746	0.98336	0.184717
LmxM.32.0400_S393*;S396*;S402*;T404*	8550	10100	13500	8410	10200	12100	14900	10200	13000	11400	14500	14700	15100	12600	8250	16700	14100	15700	16800	12300	16100	15300	17500	14700	782	17300	13300	15500	12600	17900	12100	16300	20800	13400	14700	19200	17100	12800	16900	16200	0.586674	0.0226627	-0.491872	0.550102	0.253108	0.210105	0.805487	0.34467	0.103283
LmxM.32.0460_S211	10600	11100	9570	6880	10500	11100	12400	9350	8910	11800	12400	13900	12000	12400	8230	13700	14300	14300	13700	12400	13400	11800	13100	11900	13400	12400	12400	14300	10500	15000	15000	12900	11800	14900	13900	12500	12600	11400	14200	13300	0.509728	0.036943	0.257512	0.0714661	0.142857	0.39777	0.103547	0.343138	-0.00606888
LmxM.32.0510_S293	88.6	224	190	100	181	239	336	88	361	753	259	489	418	404	331	23.8	283	405	314	303	413	157	309	502	10.536	287	140	547	575	700	291	108	390	567	227	150	443	27.1846	305	476	0.385395	0.676449	-0.83602	0.467006	0.0642919	0.912604	0.779193	0.483853	-1.01521
LmxM.32.0650_S153*;S154*;T164*;T167*	1880	3590	701	2500	2630	2420	2550	2300	1110	2330	2030	3980	2080	1990	2080	498	7910	5390	5700	4850	3710	3240	4930	3030	2860	2720	2710	2840	2500	290	2790	3500	3240	2850	2900	2130	2050	1660	1640	1740	0.847587	0.322581	0.761261	0.0176663	-0.439268	0.507218	-0.194741	0.279994	0.0893201
LmxM.32.0650_T1117	2540	2770	1180	3570	3930	4280	2870	3600	2990	4110	3350	5200	4210	4440	6050	12.3	4970	2690	4500	3860	5530	3270	5250	6710	5960	6080	5210	5890	6110	4010	5770	3460	4190	5640	4840	4840	5570	3350	7460	5180	-1.06995	0.515749	0.560914	0.0278036	0.242882	0.240245	-0.146703	0.527385	-0.0778848
LmxM.32.0680_S33*;T37*;T45*	45	376	11.6427	776	9.75	1090	18.39	168	53	482	18.3	798	952	1210	324	0.0486	1270	594	572	156	1400	158	765	713	470	1890	1620	1220	1220	0.858	1290	237	854	1490	429	0.685	536	211	22.2	173	0.22684	0.936723	1.8729	0.129257	-0.0958293	0.966857	0.311468	0.672891	-2.73637
LmxM.32.0680_T37	4095	8067	31.1213	9983	3324.4	15220	1666.05	8825	1980.9	8897	5158	11450	13930	18490	10744	93.4	19840	6682	12584	12898	20000	4698.7	17860	18370	13598	19480	22270	19470	19470	3889.8	15850	3872.8	12175	19470	8021	1999.05	7147	3914	2300.3	5760	1.17605	0.557029	1.34641	0.0773909	0.393733	0.468867	-0.36897	0.498516	-1.95076
LmxM.32.0765_S103	22500	28400	3990	17300	20500	32900	34400	26000	22500	29400	35800	34400	22100	22600	26800	25800	38000	33600	32000	22500	38900	39700	39700	30200	2970	40100	36000	37200	23100	27900	44700	39000	38600	37500	33800	37200	34000	24700	28800	29100	0.942631	0.0862353	-0.364723	0.599623	0.214018	0.313046	0.791026	0.270323	-0.0805247
LmxM.32.0765_S57*;S60*	790	642	965	619	551	1310	1370	1040	801	1030	1660	1250	1410	1400	985	1150	1330	963	1320	933	1770	1190	1200	1110	185	1740	1190	1170	997	1640	1590	1360	1130	1430	1410	2000	1470	1040	1560	1690	0.68837	0.16297	-0.313789	0.599962	-0.00530206	0.986597	0.649353	0.278336	0.20501
LmxM.32.0765_T170	1260	1210	874	954	1200	2150	2160	1700	1220	1850	1800	2010	1790	1990	1390	144	2500	1440	1700	1810	3460	2070	2940	2530	2680	3400	10900	3300	2940	2980	3590	2640	2500	4150	3560	2050	2710	1730	2340	2660	0.0128861	0.987322	0.600456	0.0222055	1.18048	0.00979962	0.25877	0.220189	-0.832552
LmxM.32.0765_T187	379	297	241	377	0.0389	606	377	224	402	616	620	953	734	956	1130	13.7	491	445	685	154	669	681	1300	951	1200	896	915	1440	1310	20.8886	1010	799	1000	1550	1470	666	1080	1210	1640	1280	1.9265	0.476499	1.1474	0.0236027	-0.771647	0.506428	0.288768	0.396714	1.16431
LmxM.32.0970_T132	1580	2910	10.0529	2330	1620	3530	1080	2460	1190	2980	1020	3390	3850	3960	3580	0.0068	3600	2050	3570	3470	2630	1090	4320	3350	2910	3440	3300	3300	4370	1270	2070	582	2300	2090	1560	266	2300	1310	887	1250	-1.62652	0.673196	0.371994	0.434288	0.0279259	0.952921	-0.74804	0.145958	-1.57403
LmxM.32.1010_S474	1290	1260	1170	654	437	891	1260	592	648	894	996	958	1370	1740	1450	3.95	1670	1510	1120	1110	1320	1090	1700	1110	1380	1230	1410	1930	1900	1660	1580	1010	1530	1550	1640	2090	1540	1670	1980	2210	-1.09117	0.517143	0.656525	0.0555766	0.335701	0.292936	0.145629	0.545934	0.231138
LmxM.32.1020_S149	1980	3210	16.2164	2490	1310	3890	2170	3260	2310	3360	3450	4340	2620	3630	2970	214	4620	2970	3890	2370	3680	3910	5440	4300	29.7276	3840	3360	4250	3790	1750	4830	2740	4290	3180	3260	2430	4580	36.1493	2260	2520	1.26626	0.431387	-0.883185	0.51698	-0.0435415	0.8742	1.17566	0.39831	-1.46208
LmxM.32.1035_S26	8114	10829	10075	9256.9	6485.9	9481.7	14425	11870	8335	12890.8	14645.7	17140	13979.7	8818.9	89	11191	18870	14570	12160.1	993.5	13498	16130	11458.3	14176	211.35	12360	18492.9	15619	4635.1	20140.6	15369.5	17280	14048.8	16572.7	187.4	21699	16581.4	6759.7	5575.2	18260.7	-0.103178	0.891924	-0.908918	0.428952	1.38377	0.339037	0.126516	0.939175	-0.085733
LmxM.32.1035_S59*;S62*;S64*;S66*;S69*	18900	21900	711	15200	9740	26200	20100	16100	15900	17600	19900	21900	19400	22800	9600	24900	37900	24700	32000	14700	23700	28400	31800	30100	10600	31800	26100	29500	23800	9440	37900	16500	31000	25100	16000	15300	28900	12500	13400	13900	1.59507	0.0992217	0.305041	0.334781	0.314343	0.409491	0.0378118	0.917824	-0.483553
LmxM.32.1050_S95*;S97*;T104*	12.9429	47.4	0.141	10.0572	3.09	0.827	0.344	29.6	40.8	1.99	24.2683	40.1	0.23	0.732	23.4934	8510	0.0825	0.542	0.0754	0.0517	93.8	0.771	10.7251	0.172	50.9	0.000886	22.093	17.8923	2.31	29.8	0.00346	28.5	18.3997	27.9	0.234	0.00898	142.828	0.246	3.69	25.2	-2.16471	0.528213	0.662415	0.757553	-1.46376	0.638504	-1.83261	0.545245	0.0566508
LmxM.32.1050_S97	4310	4540	204	7720	4350	9540	5930	6630	8340	13000	6140	13500	15100	17800	9530	90.2	16300	11800	18600	16500	17300	8800	22100	14800	13300	15900	17200	14500	18900	10400	7460	8840	20900	18200	13300	12100	14500	15900	12700	22600	1.06235	0.529756	0.805108	0.0171446	0.375243	0.230479	-0.197837	0.574179	0.007756
LmxM.32.1100_S192	4230	11900	200	8600	5390	13600	2240	7880	7190	8300	7740	9870	7810	6470	8190	2770	13800	8250	7320	7890	7900	8390	10100	6890	2040	11900	9810	8490	7430	3040	8920	5270	8160	8310	7250	4790	9090	4390	2550	5820	1.0573	0.339023	-0.12129	0.828972	-0.0995989	0.771836	0.259273	0.538371	-0.59606
LmxM.32.1110_S322*;S323*;S324*;T327*;T333*;T336*	393	1038	91.9022	1075	105.724	1073	132.816	521.038	316	1169	113.6	760	1197	1160	1195	14.6549	3310	1163	1730	3396	1418	190.58	1960	1394	917	1555	2390	1597	1740	72.532	1245	146.643	1323	2420	291.3	75.219	472	885	129.1	535	1.25629	0.446284	0.925103	0.277255	0.477295	0.670847	-0.398296	0.672781	-1.68622
LmxM.32.1150_S374	709	686	483	334	795	776	475	344	776	433	614	448	384	582	525	964	1340	770	839	626	792	920	966	560	4.61154	853	844	689	553	576	852	677	661	552	525	639	939	38.7	544	580	0.613213	0.264998	-0.910168	0.532988	0.458292	0.276515	1.18513	0.42034	-0.886127
LmxM.32.1170_S116*;T117*;S119*;S128*;S131*	457	2390	36.6958	4130	5040	4210	2610	4180	5560	6670	2780	5670	5410	5790	5040	62	12300	9470	13000	10500	7610	5510	10400	8250	8140	4140	5510	6820	7000	5950	3860	5020	9550	9280	9800	2880	7180	2330	5230	8060	2.0413	0.298998	0.820748	0.011183	0.27613	0.275405	-0.159838	0.60794	-0.334745
LmxM.32.1170_S348	977	882	1480	937	1270	1170	1880	1250	1250	1790	1470	1730	1760	1560	977	45.9949	2010	2920	2470	1810	2460	2210	2710	2180	2750	1170	1030	2170	1210	2010	1350	1710	1460	1790	1870	1530	1430	1050	1660	1490	-0.066109	0.953766	0.76874	0.00413061	-0.0202179	0.953372	-0.593767	0.00509501	-0.0325238
LmxM.32.1190_T408	269	275	182	115	65.2	244	396	352	212	326	320	424	338	410	354	0.532	793	821	842	531	930	854	1200	961	1080	821	881	1190	753	36.9924	1080	992	818	1200	1190	988	1100	846	1170	1300	0.123465	0.952137	1.74341	0.00081373	0.369766	0.699797	0.0678655	0.788095	1.17322
LmxM.32.1220_S438*;S439*;S441*;S449*	3270	3660	2150	1970	3050	2890	3950	2990	3250	2680	4890	4120	3350	2830	2810	4310	5600	5020	4090	2930	4490	5170	6700	4470	4140	4460	4110	4100	2490	4690	5330	4340	4630	4670	4190	6250	5210	3440	4010	3850	0.646266	0.104087	0.655041	0.00408703	0.141906	0.560836	-0.0915462	0.565147	0.195694
LmxM.32.1220_S642	1600	1350	61.4	1090	1360	1160	1060	1130	927	1480	1560	1690	1820	1870	1670	2250	2450	1950	2270	2250	2000	1590	1960	1830	2110	1250	1900	1790	1780	734	2380	1990	1980	2060	2280	1840	1900	712	1470	2240	1.62509	0.101915	0.731643	0.00613016	-0.286356	0.399394	0.174388	0.274687	0.112271
LmxM.32.1220_S642*;S643*;T644*;S648*;T651*;T654*	5830	11000	106	7390	6710	10300	5000	7710	5400	6560	11800	11100	9970	7530	8990	6270	16000	9330	10500	7940	12400	9680	11300	10300	425	14700	13600	11000	9500	6900	14100	8370	12200	10900	8500	9880	11900	9200	7780	8740	1.57097	0.2107	-0.248851	0.780522	0.141093	0.536243	0.897949	0.329383	-0.194159
LmxM.32.1260_S418	708	783	390	472	678	589	723	414	477	500	318	90.5	519	291	482	467	613	797	813	370	241	372	590	231	70.7	859	902	822	452	611	804	680	713	315	613	306	389	11.1	399	250	-0.00232759	0.99661	-1.12102	0.0936077	1.27832	0.0553599	1.28903	0.0624329	-2.07643
LmxM.32.1330_S397	478	376	505	597	669	532	857	796	647	789	819	679	761	727	503	728	1090	833	709	851	536	1150	1420	985	426	819	695	1010	828	3340	1130	976	1080	918	1330	2730	1510	1280	670	1240	0.691938	0.182152	0.197462	0.648833	0.672176	0.211584	0.39707	0.329523	0.292648
LmxM.32.1410_S229*;T240*;S242*;T244*;T246*;S249*;T256*;T257*;S259*	2020	17200	41.3	30500	456	38700	29.2	4710	1200	3460	315	8990	12600	18100	3430	113	89700	3490	8420	21700	91200	2130	28100	36200	96	66600	76200	24200	29800	453	48100	842	17400	45900	2110	55.5	12100	561	19.7004	456	1.66786	0.464417	1.9491	0.405059	1.90954	0.25304	0.369426	0.855742	-5.77356
LmxM.32.1410_S249	661	2430	0.687	9040	103	14200	71.1	455	270	1270	533	4090	6590	10800	2390	96.5	42600	482	1930	6700	47100	362	7140	16700	450	50000	57500	14800	18800	537	28000	237	7280	41300	1340	250	3690	1160	505	346	2.9212	0.290371	2.50076	0.178366	2.03559	0.152767	0.309428	0.868237	-4.22632
LmxM.32.1490_S1746*;S1749*	61000	77700	58600	48600	40500	67200	89700	57300	53500	61100	61200	84700	64400	58300	28600	103000	105000	95400	83000	56000	61100	85000	103000	72200	75000	83800	80500	86900	71400	61000	91200	62700	86000	66200	52300	74900	100000	50800	57300	50700	0.626583	0.0198574	0.271856	0.152227	0.439513	0.122337	-0.153324	0.434705	-0.241557
LmxM.32.1490_S1777	1010	1050	1760	858	968	1500	1560	893	1300	1390	1610	1750	1210	1200	906	1340	1640	1600	1620	801	1780	1370	1970	924	17.3181	1550	1340	1340	1210	1520	965	1070	1690	1290	1390	1560	1330	862	1540	1870	0.311484	0.51773	-1.12364	0.37129	0.0931545	0.760313	1.06941	0.399818	0.00177762
LmxM.32.1490_S34*;S40*;S41*;S43*;S45*;S51*;T54*;S60*	132	288	4.24128	264	549	855	659	538	891	990	594	124	572	1260	9.00902	278	689	25.8542	398	20.9901	931	839	1160	777	260	1520	748	1230	1030	653	822	270	617	777	13.4859	863	1530	52.3328	631	695	0.164803	0.918275	-0.109346	0.817571	2.18832	0.107826	-1.39902	0.243278	-0.991204
LmxM.32.1490_T2767*;S2769*	3160	2330	2570	3030	6870	4710	3090	2920	4210	7390	3500	5210	4600	6430	5230	1510	5370	5450	4830	7490	4780	4460	6550	4570	6960	4460	4850	5570	6170	7280	2920	3030	4570	5650	7360	4110	6110	5570	5210	7210	0.404213	0.454506	0.349627	0.223838	0.188003	0.365983	-0.280279	0.342629	-0.0085288
LmxM.32.1490_T468	317	388	29.7	170	8.27754	314	245	97.1	32.5	489	476	564	515	690	532	51.4395	545	396	371	8.9877	511	499	887	113	26	588	724	932	973	11.8	579	314	927	896	1010	426	838	73.1	498	315	0.569653	0.713671	0.496954	0.668528	-0.695563	0.568562	1.5685	0.132256	-0.030838
LmxM.32.1490_T475	2680	3700	3830	2068	4440	3000	4680	3290	2650	4170	4430	4790	3490	4240	2028	950.99	3496	3253	2790	3617	3609	3928	3743	3951	3093.1	4150	4150	4680	4338	6750	4500	3367	3380	4294	3005.8	5360	5290	548	6060	3708	-0.335172	0.505667	0.0690524	0.716341	0.377993	0.17705	0.00552455	0.971474	-0.551388
LmxM.32.1710_T324	21.6	257	0.295	467	0.64	416	27.4	135	26.4	144	0.00835	444	533	1090	228	16.8171	1290	168	537	798	558	257	973	1230	635	821	1780	1020	1340	26.9	746	0.0019	1060	1570	410	4.37287	527	148	28.3	119	4.32111	0.0886513	2.83707	0.00888777	3.34788	0.308584	-3.35639	0.36004	-3.10271
LmxM.32.1710_T324*;S328*;T329*;S331*;S337*;T339*;T340*;S341*	16.6	97.1	1.37	200	5.76	134	7.02	2.2	9.67	51.8	2.21	134	514	332	107	3.99	1040	115	630	720	596	14.2236	633	430	262	578	704	274	697	25.3	349	5.9	363	934	140	5.49	116	45.7	40.9	56.4	3.27534	0.112186	3.83072	0.0213894	1.70124	0.307282	-0.525775	0.739553	-2.96758
LmxM.32.1920_S175	33604	34900	27600	32220	39870	29300	32630	30170	30320	34160	30360	39800	37880	48290	39280	442.796	43230	37620	49950	40600	32600	29410	44160	38200	39950	36050	39900	49140	45190	42620	36040	27440	36740	41490	39900	36770	37880	34890	45170	47170	-0.966301	0.444806	0.222579	0.108865	0.129785	0.360995	-0.0206607	0.894086	-0.0789613
[truncated: 368 more rows]
[truncated: 1 more columns]
