# Supplementary material for: CLK1/CLK2-driven signalling at the Leishmania kinetochore is captured by spatially referenced proximity phosphoproteomics
Source: Commun Biol. 2022 Nov 28;5:1305. doi: 10.1038/s42003-022-04280-1 (PMC9701682; doi:10.1038/s42003-022-04280-1)
Supplement: Supplementary file 9 — Supplementary Data 7 [file 42003_2022_4280_MOESM9_ESM.xlsx]

## Sheet: Sheet1
Sequence 5'-3'	F/R	Target	Description
GTGCTGTCTGTTAGACTCTCGTGTATCCACgtataatgcagacctgctgc	F	LmxM.36.5350	N-terminally tag KKT2
CCTCGACAACGAGCCGCAAAAGTGTGACATactacccgatcctgatccag	R	LmxM.36.5350	N-terminally tag KKT2
gaaattaatacgactcactataggAGAGTAGAAAATCGGTCGCTgttttagagctagaaatagc	R	LmxM.36.5350	N-terminally tag KKT2
TTTTGTTGTCTATCACAATCAAAGTAGCCCgtataatgcagacctgctgc	F	LmxM.34.4050	N-terminally tag KKT3
GTAGTCGATCGCATCGACTGTGCCGAGCATactacccgatcctgatccag	R	LmxM.34.4050	N-terminally tag KKT3
gaaattaatacgactcactataggCTATGTGTGGTGGGCGATTTgttttagagctagaaatagc	R	LmxM.34.4050	N-terminally tag KKT3
CGCCCCATGCTGCGCCCGCCGCCGATCATGggttctggtagtggttccgg	F	LmxM.09.0410	C-terminally tag CLK2
TTTTAGAAGGGGTCCTCCCGCGCACTGCCGccaatttgagagacctgtgc	R	LmxM.09.0410	C-terminally tag CLK2
gaaattaatacgactcactataggGCCGACGGGAGCGTCCTGAGgttttagagctagaaatagc	R	LmxM.09.0410	C-terminally tag CLK2
TTCCTCCTAACAGCAGAAACGGAGCCGCCTgtataatgcagacctgctgc	F	LmxM.09.1260	N-terminally tag BDF5
AACGAGGCGGCGGTGCACCGTCACACGCATactacccgatcctgatccag	R	LmxM.09.1260	N-terminally tag BDF5
gaaattaatacgactcactataggCGACTACACAGCCAGACGCGgttttagagctagaaatagc	R	LmxM.09.1260	N-terminally tag BDF5
AACCATCTCCTCTACGACTCATTCGACGCGggttctggtagtggttccgg	F	LmxM.34.4050	C-terminally tag KKT3
ACCTTTTTTTTTCCGCATCCACGACCTCTGccaatttgagagacctgtgc	R	LmxM.34.4050	C-terminally tag KKT3
gaaattaatacgactcactataggCACCCGTGAGCGAAAACGACgttttagagctagaaatagc	R	LmxM.34.4050	C-terminally tag KKT3
GTCGAAGCCATGGAGGAGCAGCAGCGCCAGggttctggtagtggttccgg	F	LmxM.09.1260	C-terminally tag BDF5
TCGTGTCGGGGTTTCCTCTGTCTCGCCCCCccaatttgagagacctgtgc	R	LmxM.09.1260	C-terminally tag BDF5
gaaattaatacgactcactataggACGGGACAGGACAACAGGGAgttttagagctagaaatagc	R	LmxM.09.1260	C-terminally tag BDF5
gaaattaatacgactcactataggAGGGGCTGCGATGAGGTCAGgttttagagctagaaatagc	R	LmxM.17.0650 5'UTR	loxP flanking of KKT26
GGGGCGACAGACAATGAAACCGGCGCGCAAgtataatgcagacctgctgc	F	LmxM.17.0650 5'UTR	loxP flanking of KKT26
GGGAGAGGGTGAGCGAGGGAGAAAGGTAGGactacccgatcctgatccag	R	LmxM.17.0650 5'UTR	loxP flanking of KKT26
gaaattaatacgactcactataggCCTGCCCCCACGCTGCCTACgttttagagctagaaatagc	R	LmxM.34.0180 5'UTR	loxP flanking of KKT24
GAGTGTCAAGGTGACTCGCACCTGCACCACgtataatgcagacctgctgc	F	LmxM.34.0180 5'UTR	loxP flanking of KKT24
TCCCTCGCGGCGGCTCAGGCTCCCCACTCCactacccgatcctgatccag	R	LmxM.34.0180 5'UTR	loxP flanking of KKT24
ACCCTCCTCCGCGGCAACGATGACAGCGCGggttctggtagtggttccgg	F	LmxM.17.0650	loxP flanking of KKT26 + C-terminal HA tagging
TGATGCGAGGCCTCATTCTTCTGCAACATGccaatttgagagacctgtgc	R	LmxM.17.0650	loxP flanking of KKT26 + C-terminal HA tagging
gaaattaatacgactcactataggGCGCACGCCACGCCCCTTGAgttttagagctagaaatagc	R	LmxM.17.0650	loxP flanking of KKT26 + C-terminal HA tagging
CGCAGCGTGGCAAGTACCGCTGAACAGCAAggttctggtagtggttccgg	F	LmxM.34.0180	loxP flanking of KKT24 + C-terminal HA/mNG tagging
TTTTTTCAAAAGCGGAAAAATCTACAACCGccaatttgagagacctgtgc	R	LmxM.34.0180	loxP flanking of KKT24 + C-terminal HA/mNG tagging
gaaattaatacgactcactataggGCATCTTAATATATTTTTTCgttttagagctagaaatagc	R	LmxM.34.0180	loxP flanking of KKT24 + C-terminal HA/mNG tagging
CACCCTCCTTTTCCCTCCTCTTCTTCCCCGgtataatgcagacctgctgc	F	LmxM.17.0650	N-terminal tagging of KKT26
GCTTGGTTCAGCGGCGGAGGCGGTGTCCATactacccgatcctgatccag	R	LmxM.17.0650	N-terminal tagging of KKT26
gaaattaatacgactcactataggTGTGTGTGTGTGTGGGAGGCgttttagagctagaaatagc	R	LmxM.17.0650	N-terminal tagging of KKT26
TCCCATACACAGGAGCGAGCTTATAGACCCgtataatgcagacctgctgc	F	LmxM.01.0660	N-terminal tagging
CTCCCTCGCCTCGACCCGGTCGCTGCTCATactacccgatcctgatccag	R	LmxM.01.0660	N-terminal tagging
gaaattaatacgactcactataggCAGCGAGTCGTCTGTCTGGTgttttagagctagaaatagc	R	LmxM.01.0660	N-terminal tagging
ACACATGCCTGCGTGCCTCCCCGGTAGCCGgtataatgcagacctgctgc	F	LmxM.01.0820	N-terminal tagging
CGGCGGCATCACCGGCGACGCGTCAGTCATactacccgatcctgatccag	R	LmxM.01.0820	N-terminal tagging
gaaattaatacgactcactataggTCTTCTCGCGTGATGCCGCAgttttagagctagaaatagc	R	LmxM.01.0820	N-terminal tagging
ATCTGTTTCAATGGCTTAAGCGCGAAAACAgtataatgcagacctgctgc	F	LmxM.03.0020	N-terminal tagging
GTGCTTCTTGTCCGTTGCACCGGTGGTCATactacccgatcctgatccag	R	LmxM.03.0020	N-terminal tagging
gaaattaatacgactcactataggAACAAAAAAAGAGCATTTTCgttttagagctagaaatagc	R	LmxM.03.0020	N-terminal tagging
GGCGACGCCACGTCACAGTGCACCACGCCCgtataatgcagacctgctgc	F	LmxM.04.0980	N-terminal tagging
TGTCTGAGGGTGCGCGCGCTTGTGTGCCATactacccgatcctgatccag	R	LmxM.04.0980	N-terminal tagging
gaaattaatacgactcactataggCAGGGTGGAACCACTGAGAAgttttagagctagaaatagc	R	LmxM.04.0980	N-terminal tagging
TGATTTCTCGTCCTCCAAGAACAGCTGCACgtataatgcagacctgctgc	F	LmxM.07.0910	N-terminal tagging
CGACGGTGAAAGGGCGGATTGGCGCAGCATactacccgatcctgatccag	R	LmxM.07.0910	N-terminal tagging
gaaattaatacgactcactataggAAGGAGTTGATCATCTGAAGgttttagagctagaaatagc	R	LmxM.07.0910	N-terminal tagging
GAAACCTACCCATTCTCTGTTGTCTCTCCTgtataatgcagacctgctgc	F	LmxM.12.0180	N-terminal tagging
CCCGTTGAGGTACCCGAGTACGTCGGACATactacccgatcctgatccag	R	LmxM.12.0180	N-terminal tagging
gaaattaatacgactcactataggCGTGGCCACTAATCTGAAACgttttagagctagaaatagc	R	LmxM.12.0180	N-terminal tagging
TGTGAGGCGTTACCCGTACTCCGCCTACCTgtataatgcagacctgctgc	F	LmxM.12.1100	N-terminal tagging
TTGCTCGCCAGTCGCGCTACCGCCGTCCATactacccgatcctgatccag	R	LmxM.12.1100	N-terminal tagging
gaaattaatacgactcactataggCACCGCGACAACAAAAGAAAgttttagagctagaaatagc	R	LmxM.12.1100	N-terminal tagging
CCCGTTCTTCCCTCTGCTACTGACTGACCGgtataatgcagacctgctgc	F	LmxM.20.0190	N-terminal tagging
TGTTACGTAGGAACCCTTCTTCCGCCGCATactacccgatcctgatccag	R	LmxM.20.0190	N-terminal tagging
gaaattaatacgactcactataggGCGTGCGTGACTATGCCTGCgttttagagctagaaatagc	R	LmxM.20.0190	N-terminal tagging
CATGTGCATGATTTCATTGTGCCGATCCCTgtataatgcagacctgctgc	F	LmxM.23.0025	N-terminal tagging
AAATGCAAACGTCACTTTGACGTCGCCCATactacccgatcctgatccag	R	LmxM.23.0025	N-terminal tagging
gaaattaatacgactcactataggATGTCAGCCCAAGACAGATGgttttagagctagaaatagc	R	LmxM.23.0025	N-terminal tagging
CTGTATCGCCGCTCTCCTCCTCCCTCTCCGgtataatgcagacctgctgc	F	LmxM.23.1350	N-terminal tagging
TGCCTCGTCGATGTCGGCGCCGTCGGACATactacccgatcctgatccag	R	LmxM.23.1350	N-terminal tagging
gaaattaatacgactcactataggATGCGAGATGCCGTCGAGTAgttttagagctagaaatagc	R	LmxM.23.1350	N-terminal tagging
CTCCCCCCACTCGCACGCCCATACGAGCCGgtataatgcagacctgctgc	F	LmxM.28.2520	N-terminal tagging
TATTGCACGCATGCTGGCACGTGCGTCCATactacccgatcctgatccag	R	LmxM.28.2520	N-terminal tagging
gaaattaatacgactcactataggCAGCTATGGTGCCACCAACGgttttagagctagaaatagc	R	LmxM.28.2520	N-terminal tagging
GACGTCGCCAAGCTCATCGCTGCACTGCCAgtataatgcagacctgctgc	F	LmxM.29.1860	N-terminal tagging
GACGGTGATGGTACCAGCCAGAGACGTCATactacccgatcctgatccag	R	LmxM.29.1860	N-terminal tagging
gaaattaatacgactcactataggGGGGAAGTAGGGAGTAAGCGgttttagagctagaaatagc	R	LmxM.29.1860	N-terminal tagging
GTACAGTGGACCTGCACTTTGCATTGACCGgtataatgcagacctgctgc	F	LmxM.30.0200	N-terminal tagging
CACGGCCGCTGCATTGCTGACAGCAGTCATactacccgatcctgatccag	R	LmxM.30.0200	N-terminal tagging
gaaattaatacgactcactataggAGAGTCTTTGGAAGGGGAAGgttttagagctagaaatagc	R	LmxM.30.0200	N-terminal tagging
CAACTTGATTTCCGCTCACCATCACCACCGgtataatgcagacctgctgc	F	LmxM.31.1130	N-terminal tagging
CAGAAAGCGCGGCTTCTTGTCCTCTGACATactacccgatcctgatccag	R	LmxM.31.1130	N-terminal tagging
gaaattaatacgactcactataggTGTGCTTGCCACCTCGTATTgttttagagctagaaatagc	R	LmxM.31.1130	N-terminal tagging
GACCCTCTTCATCTCACTCTTGTGGTTACAgtataatgcagacctgctgc	F	LmxM.32.0220	N-terminal tagging
ACCGACGCGGCGCATCATGCAGCGACGCATactacccgatcctgatccag	R	LmxM.32.0220	N-terminal tagging
gaaattaatacgactcactataggCATCTGTTGTTAATCGGTGGgttttagagctagaaatagc	R	LmxM.32.0220	N-terminal tagging
CATAATTTCGCTGAGTCGAGTCCGTCTCCAgtataatgcagacctgctgc	F	LmxM.32.0535	N-terminal tagging
CTCGCGCTCCGCCGCCAATACCTCCCTCATactacccgatcctgatccag	R	LmxM.32.0535	N-terminal tagging
gaaattaatacgactcactataggGAGAGAGCGAAGAACGTATTgttttagagctagaaatagc	R	LmxM.32.0535	N-terminal tagging
CAAGCGTCACACTCGTAGATCACAAACGAAgtataatgcagacctgctgc	F	LmxM.33.1370	N-terminal tagging
GGGGCGATGAGCTCTGAACATTGACGGCATactacccgatcctgatccag	R	LmxM.33.1370	N-terminal tagging
gaaattaatacgactcactataggACGAACAATAAAAAAACGAAgttttagagctagaaatagc	R	LmxM.33.1370	N-terminal tagging
GCCTCCGTGTTCTCGTTCTGCCTCACCTCCgtataatgcagacctgctgc	F	LmxM.33.3750	N-terminal tagging
CGCCGCCGAGAATCGCCGAGTGCCATTCATactacccgatcctgatccag	R	LmxM.33.3750	N-terminal tagging
gaaattaatacgactcactataggCCTTCCCTTTGCCGCCGTTTgttttagagctagaaatagc	R	LmxM.33.3750	N-terminal tagging
TGCGTGATCGCAGCCGAAAAGAGAGCCCCCgtataatgcagacctgctgc	F	LmxM.34.0740	N-terminal tagging
TGCCTTTCTCGACGCCTTCTTGCGGGGCATactacccgatcctgatccag	R	LmxM.34.0740	N-terminal tagging
gaaattaatacgactcactataggGAAGAGAGAACCGACCAGAAgttttagagctagaaatagc	R	LmxM.34.0740	N-terminal tagging
GGGAGGGAGAAAGTGCGTGTGCACGCATGAgtataatgcagacctgctgc	F	LmxM.34.5300	N-terminal tagging
TGTGTGGCTGTCAGCGCCGTCTCTGTACATactacccgatcctgatccag	R	LmxM.34.5300	N-terminal tagging
gaaattaatacgactcactataggTAGGCGTGCGTGTCACTTATgttttagagctagaaatagc	R	LmxM.34.5300	N-terminal tagging
GCGTCGCTTAGCTTCCCACCCCCTCCCCCTgtataatgcagacctgctgc	F	LmxM.36.0390	N-terminal tagging
AGTCATGGCCTCGGTGCGTTTTGAGGACATactacccgatcctgatccag	R	LmxM.36.0390	N-terminal tagging
gaaattaatacgactcactataggAAGAAAAGAGGGGGCGACTTgttttagagctagaaatagc	R	LmxM.36.0390	N-terminal tagging
CGTTCTCCCTGCTCGTGTCAGCCTGCGATTgtataatgcagacctgctgc	F	LmxM.36.1590	N-terminal tagging
GCGCGCGCGAGTGGACTTCTTCGCCGACATactacccgatcctgatccag	R	LmxM.36.1590	N-terminal tagging
gaaattaatacgactcactataggCTCACCCACGAGTCAGTTATgttttagagctagaaatagc	R	LmxM.36.1590	N-terminal tagging
ACACCGTGAAAGAATCCAGGTGCACCGCCTgtataatgcagacctgctgc	F	LmxM.36.4800	N-terminal tagging
GCGCCTTCGCCTCGGCGCTAGCGGCGGCATactacccgatcctgatccag	R	LmxM.36.4800	N-terminal tagging
gaaattaatacgactcactataggGAGGGTGTACACCTTGATCCgttttagagctagaaatagc	R	LmxM.36.4800	N-terminal tagging
gaaattaatacgactcactataggGAGGACAGCGCGTCGTGAGTgttttagagctagaaatagc	F	LmxM.36.5350	C-terminally tag KKT2
GAGACGGTCCTCAACAACAATTTCCGGAGAggttctggtagtggttccgg	R	LmxM.36.5350	C-terminally tag KKT2
AGAAGATACACGTAAACACGAACTCAACCAccaatttgagagacctgtg	R	LmxM.36.5350	C-terminally tag KKT2
ATGTTCGGGGACGTTCTTCG	F	LmxM.17.0650	to detect Geneticin + LoxP upstream of KKT26
CACCGATCCGATGGACAGAG	R	LmxM.17.0650	to detect Geneticin + LoxP upstream of KKT26
TCGTGAAGGAAATGGCCCTG	F	LmxM.17.0650	to detect Puro + LoxP downstream of KKT26
GATTCGGTGTGTTTGCCAGC	R	LmxM.17.0650	to detect Puro + LoxP downstream of KKT26
AGGTTTCACAGCTCGTCTGG	F	LmxM.34.0180	to detect Geneticin + LoxP upstream of KKT24
ACTCTGTGTTCTCTGCGCTC	R	LmxM.34.0180	to detect Geneticin + LoxP upstream of KKT24
AGCTCAAGCGGGTTATGGAG	F	LmxM.34.0180	to detect Puro + LoxP downstream of KKT24
TGAGACGATGCGGCAAATCA	R	LmxM.34.0180	to detect Puro + LoxP downstream of KKT24
AACGACAGCGGCCACATGTGCATCGTCATGCCAAAATATGGCCCAGCGCTGCTGGACTGGATCATGAAGCACGGCCCCTTCAA	F	LmxM.04.0400 and LmxM.04.0410	Repair template to replace CLK1C219 and CLK2C226 with Alanine
GAAATTAATACGACTCACTATAGGAGCAGGCAGGGGCCGTACTTGTTTTAGAGCTAGAAATAGC	R	LmxM.04.0400 and LmxM.04.0410	to generate the 5'sgRNA to replace CLK1C219 and CLK2C226 with Alanine
TCTGGGCTGCACATGTACTC	F	LmxM.04.0400	to specifically amplify CLK1
GCAGCTCGCTGTGAAAGTAG	R	LmxM.04.0400	to specifically amplify CLK1
AGGAAACCGCTGTGTCAAGCACC	F	LmxM.04.0410	to specifically amplify CLK2
GCAGCTCGCTGTGAAAGTAG	R	LmxM.04.0410	to specifically amplify CLK2
GCCCAAGTACGGCCCCTG	F	LmxM.04.0400 and LmxM.04.0410	Semi-nested PCR to specific amplify the wildtype genome of CLK1 and CLK2.
GCAGCTCGCTGTGAAAGTAG	R	LmxM.04.0400 and LmxM.04.0410	Semi-nested PCR to specific amplify the wildtype genome of CLK1 and CLK2.
TCGTAGCGTATGACACGAAC	F	LmxM.34.4050	Diagnostic for C-terminal tagging
CTGCACACGGAGAAGCAAAC	R	LmxM.34.4050	Diagnostic for C-terminal tagging
GGGCGACCTTCATTATCTGT	F	LmxM.09.1260	Diagnostic for C-terminal tagging
GTAAACTCGTGTGCTGTGCG	R	LmxM.09.1260	Diagnostic for C-terminal tagging
