# Supplementary material for: CLK1/CLK2-driven signalling at the Leishmania kinetochore is captured by spatially referenced proximity phosphoproteomics
Source: Commun Biol. 2022 Nov 28;5:1305. doi: 10.1038/s42003-022-04280-1 (PMC9701682; doi:10.1038/s42003-022-04280-1)
Supplement: Supplementary file 10 — Supplementary Data 8 [file 42003_2022_4280_MOESM10_ESM.xlsx]

## Sheet: Fig 1b
Sample	KKT summed normalised intensities
BioID	0.022172
BioID	0.0294558
BioID	0.0223753
XL-BioID	0.235524
XL-BioID	0.229755
XL-BioID	0.218559

## Sheet: Fig 3
Accession	variable	value	Name	Proximity
LmxM.10.0300	logFC.ES	0	KKT4	Proximal
LmxM.10.1227	logFC.ES	0	KKT20	Proximal
LmxM.12.0080	logFC.ES	0	KKT6	Proximal
LmxM.17.0650	logFC.ES	0	KKT26	Proximal
LmxM.25.2220	logFC.ES	0	KKT17	Proximal
LmxM.34.4050	logFC.ES	0	KKT3	Proximal
LmxM.36.1900	logFC.ES	0	KKT1	Proximal
LmxM.36.5350	logFC.ES	0	KKT2	Proximal
LmxM.10.0300	logFC.S	0.10124	KKT4	Proximal
LmxM.10.1227	logFC.S	0.63923	KKT20	Proximal
LmxM.12.0080	logFC.S	-0.610653	KKT6	Proximal
LmxM.17.0650	logFC.S	0.0439584	KKT26	Proximal
LmxM.25.2220	logFC.S	-0.0505639	KKT17	Proximal
LmxM.34.4050	logFC.S	-0.185412	KKT3	Proximal
LmxM.36.1900	logFC.S	-0.470733	KKT1	Proximal
LmxM.36.5350	logFC.S	-0.0201739	KKT2	Proximal
LmxM.10.0300	logFC.G2M	0.464948	KKT4	Proximal
LmxM.10.1227	logFC.G2M	1.23787	KKT20	Proximal
LmxM.12.0080	logFC.G2M	-0.294087	KKT6	Proximal
LmxM.17.0650	logFC.G2M	0.394072	KKT26	Proximal
LmxM.25.2220	logFC.G2M	0.580092	KKT17	Proximal
LmxM.34.4050	logFC.G2M	-0.519655	KKT3	Proximal
LmxM.36.1900	logFC.G2M	-1.70776	KKT1
LmxM.36.5350	logFC.G2M	-0.267983	KKT2	Proximal
LmxM.02.0610_S320	logFC.ES	0	KKT9
LmxM.10.0300_S300	logFC.ES	0	KKT4
LmxM.10.0300_T120*;T121*;S123*;T128*;T129*;S133*;S134*;T136*;S138*;S141*;T142*;S144*	logFC.ES	0	KKT4
LmxM.10.0300_T318*;S325*;T327*;S328*	logFC.ES	0	KKT4
LmxM.10.0300_T421*;S422*;T427*;T428*;T430*	logFC.ES	0	KKT4
LmxM.17.0650_S259	logFC.ES	0	KKT26
LmxM.25.2220_S397	logFC.ES	0	KKT17
LmxM.27.0430_S304	logFC.ES	0	KKT7
LmxM.27.0430_S93	logFC.ES	0	KKT7
LmxM.30.2750_S11*;T12*;T13*	logFC.ES	0	KKT8
LmxM.34.4050_S373*;T377*;S379*;S383*	logFC.ES	0	KKT3
LmxM.34.4050_S625*;S627*;T638*;S644*;T645*;S646*	logFC.ES	0	KKT3
LmxM.34.4050_S694	logFC.ES	0	KKT3	Proximal
LmxM.34.4050_S696	logFC.ES	0	KKT3
LmxM.34.4050_T416*;S417*;T420*;T421*;S422*	logFC.ES	0	KKT3	Proximal
LmxM.34.4050_T703*;S704*;S707*;S712*;S714*;S715*;S716*	logFC.ES	0	KKT3	Proximal
LmxM.36.1900_S1199*;T1202*;S1203*;T1210*;S1211*;S1212*;S1215*;T1217*	logFC.ES	0	KKT1
LmxM.36.1900_S1234	logFC.ES	0	KKT1	Proximal
LmxM.36.1900_S1449	logFC.ES	0	KKT1
LmxM.36.5350_S25	logFC.ES	0	KKT2	Proximal
LmxM.36.5350_S493	logFC.ES	0	KKT2
LmxM.36.5350_S505*;S506*	logFC.ES	0	KKT2
LmxM.36.5350_S530	logFC.ES	0	KKT2
LmxM.36.5350_S827	logFC.ES	0	KKT2	Proximal
LmxM.36.5350_S923*;S925*;T928*	logFC.ES	0	KKT2
LmxM.02.0610_S320	logFC.S	0.0866559	KKT9	Proximal
LmxM.10.0300_S300	logFC.S	-1.01829	KKT4
LmxM.10.0300_T120*;T121*;S123*;T128*;T129*;S133*;S134*;T136*;S138*;S141*;T142*;S144*	logFC.S	-1.27697	KKT4	Proximal
LmxM.10.0300_T318*;S325*;T327*;S328*	logFC.S	-1.31977	KKT4
LmxM.10.0300_T421*;S422*;T427*;T428*;T430*	logFC.S	0.85753	KKT4	Proximal
LmxM.17.0650_S259	logFC.S	0.998822	KKT26	Proximal
LmxM.25.2220_S397	logFC.S	0.559761	KKT17	Proximal
LmxM.27.0430_S304	logFC.S	0.45479	KKT7	Proximal
LmxM.27.0430_S93	logFC.S	1.11281	KKT7	Proximal
LmxM.30.2750_S11*;T12*;T13*	logFC.S	0.142817	KKT8	Proximal
LmxM.34.4050_S373*;T377*;S379*;S383*	logFC.S	1.06489	KKT3	Proximal
LmxM.34.4050_S625*;S627*;T638*;S644*;T645*;S646*	logFC.S	2.10062	KKT3	Proximal
LmxM.34.4050_S694	logFC.S	-0.595695	KKT3	Proximal
LmxM.34.4050_S696	logFC.S	1.81916	KKT3	Proximal
LmxM.34.4050_T416*;S417*;T420*;T421*;S422*	logFC.S	-0.307308	KKT3	Proximal
LmxM.34.4050_T703*;S704*;S707*;S712*;S714*;S715*;S716*	logFC.S	-0.495686	KKT3	Proximal
LmxM.36.1900_S1199*;T1202*;S1203*;T1210*;S1211*;S1212*;S1215*;T1217*	logFC.S	0.166551	KKT1	Proximal
LmxM.36.1900_S1234	logFC.S	-0.332445	KKT1	Proximal
LmxM.36.1900_S1449	logFC.S	1.53178	KKT1	Proximal
LmxM.36.5350_S25	logFC.S	-0.0806876	KKT2	Proximal
LmxM.36.5350_S493	logFC.S	-1.0679	KKT2	Proximal
LmxM.36.5350_S505*;S506*	logFC.S	0.746257	KKT2	Proximal
LmxM.36.5350_S530	logFC.S	1.89388	KKT2	Proximal
LmxM.36.5350_S827	logFC.S	-0.215194	KKT2	Proximal
LmxM.36.5350_S923*;S925*;T928*	logFC.S	0.214754	KKT2	Proximal
LmxM.02.0610_S320	logFC.G2M	-0.0800431	KKT9
LmxM.10.0300_S300	logFC.G2M	1.05466	KKT4	Proximal
LmxM.10.0300_T120*;T121*;S123*;T128*;T129*;S133*;S134*;T136*;S138*;S141*;T142*;S144*	logFC.G2M	-1.88347	KKT4
LmxM.10.0300_T318*;S325*;T327*;S328*	logFC.G2M	0.927699	KKT4	Proximal
LmxM.10.0300_T421*;S422*;T427*;T428*;T430*	logFC.G2M	1.38892	KKT4	Proximal
LmxM.17.0650_S259	logFC.G2M	-0.186732	KKT26	Proximal
LmxM.25.2220_S397	logFC.G2M	-0.0897703	KKT17	Proximal
LmxM.27.0430_S304	logFC.G2M	0.777198	KKT7	Proximal
LmxM.27.0430_S93	logFC.G2M	1.30506	KKT7	Proximal
LmxM.30.2750_S11*;T12*;T13*	logFC.G2M	0.40697	KKT8	Proximal
LmxM.34.4050_S373*;T377*;S379*;S383*	logFC.G2M	1.45758	KKT3
LmxM.34.4050_S625*;S627*;T638*;S644*;T645*;S646*	logFC.G2M	1.76849	KKT3	Proximal
LmxM.34.4050_S694	logFC.G2M	0.348643	KKT3	Proximal
LmxM.34.4050_S696	logFC.G2M	0.823188	KKT3	Proximal
LmxM.34.4050_T416*;S417*;T420*;T421*;S422*	logFC.G2M	-0.142351	KKT3	Proximal
LmxM.34.4050_T703*;S704*;S707*;S712*;S714*;S715*;S716*	logFC.G2M	-0.668253	KKT3	Proximal
LmxM.36.1900_S1199*;T1202*;S1203*;T1210*;S1211*;S1212*;S1215*;T1217*	logFC.G2M	0.399464	KKT1
LmxM.36.1900_S1234	logFC.G2M	-1.35199	KKT1
LmxM.36.1900_S1449	logFC.G2M	1.79984	KKT1	Proximal
LmxM.36.5350_S25	logFC.G2M	0.264591	KKT2	Proximal
LmxM.36.5350_S493	logFC.G2M	-2.06656	KKT2
LmxM.36.5350_S505*;S506*	logFC.G2M	0.791805	KKT2	Proximal
LmxM.36.5350_S530	logFC.G2M	1.90946	KKT2	Proximal
LmxM.36.5350_S827	logFC.G2M	0.270711	KKT2	Proximal
LmxM.36.5350_S923*;S925*;T928*	logFC.G2M	0.27899	KKT2	Proximal

## Sheet: Fig 4a
T7/Cas9								CLK1C219A/CLK2C226A								∆clk1								∆clk1/CLK2C226A								∆clk2								∆clk2/CLK1C219A
Experiment 1								Experiment 1								Experiment 1								Experiment 1								Experiment 1								Experiment 1
AB1 µM	Intens. 1	Intens. 2	Intens. Average	Intens. - Blank	% Survival	% Inhibition		AB1 µM	Intens. 1	Intens. 2	Intens. Average	Intens. - Blank	% Survival	% Inhibition		AB1 µM	Intens. 1	Intens. 2	Intens. Average	Intens. - Blank	% Survival	% Inhibition		AB1 µM	Intens. 1	Intens. 2	Intens. Average	Intens. - Blank	% Survival	% Inhibition		AB1 µM	Intens. 1	Intens. 2	Intens. Average	Intens. - Blank	% Survival	% Inhibition		AB1 µM	Intens. 1	Intens. 2	Intens. Average	Intens. - Blank	% Survival	% Inhibition
60	30531	29224	29877.5	513	0.317065	99.6829		60	27721	28167	27944	70	0.0460881	99.9539		60	20895	17697	19296	196.5	0.224536	99.7755		60	23782	23334	23558	306	0.260282	99.7397		60	29510	19422	24466	1262.5	0.958545	99.0415		60	18872	29445	24158.5	-2272	-1.68004	101.68
20	30130	29212	29671	306.5	0.189435	99.8106		20	27998	27807	27902.5	28.5	0.0187644	99.9812		20	23195	17221	20208	1108.5	1.26665	98.7333		20	25442	22605	24023.5	771.5	0.656233	99.3438		20	29276	18437	23856.5	653	0.495786	99.5042		20	20943	29845	25394	-1036.5	-0.766446	100.766
6.66667	29838	29198	29518	153.5	0.0948723	99.9051		6.66667	60735	54432	57583.5	29709.5	19.5608	80.4392		6.66667	24732	17376	21054	1954.5	2.23336	97.7666		6.66667	60366	40421	50393.5	27141.5	23.0864	76.9136		6.66667	28756	18546	23651	447.5	0.339762	99.6602		6.66667	47820	74676	61248	34817.5	25.746	74.254
2.22222	30324	28456	29390	25.5	0.0157605	99.9842		2.22222	172466	163632	168049	140175	92.2914	7.70857		2.22222	25489	17844	21666.5	2567	2.93324	97.0668		2.22222	137561	111211	124386	101134	86.0239	13.9761		2.22222	28659	19111	23885	681.5	0.517425	99.4826		2.22222	113238	167722	140480	114050	84.3346	15.6654
0.740741	30077	28485	29281	-83.5	-0.051608	100.052		0.740741	177619	185195	181407	153533	101.086	-1.08636		0.740741	25559	18657	22108	3008.5	3.43774	96.5623		0.740741	146795	137285	142040	118788	101.04	-1.04028		0.740741	28532	20216	24374	1170.5	0.888695	99.1113		0.740741	134903	164695	149799	123368	91.2256	8.77439
0.246914	29887	28227	29057	-307.5	-0.190054	100.19		0.246914	166927	193507	180217	152343	100.303	-0.302865		0.246914	24302	19281	21791.5	2692	3.07608	96.9239		0.246914	150580	143980	147280	124028	105.497	-5.49738		0.246914	28073	21278	24675.5	1472	1.11761	98.8824		0.246914	135785	164669	150227	123796	91.5421	8.4579
0.0823045	30636	28629	29632.5	268	0.16564	99.8344		0.0823045	185931	209574	197752	169878	111.848	-11.8483		0.0823045	23483	20141	21812	2712.5	3.0995	96.9005		0.0823045	149994	138647	144320	121068	102.98	-2.98005		0.0823045	27562	22828	25195	1991.5	1.51203	98.488		0.0823045	138493	161973	150233	123802	91.5465	8.45346
0.0274348	119590	152420	136005	106640	65.9103	34.0897		0.0274348	173743	202132	187938	160064	105.386	-5.38605		0.0274348	22186	21340	21763	2663.5	3.04351	96.9565		0.0274348	144972	149974	147473	124221	105.662	-5.66155		0.0274348	27623	25852	26737.5	3534	2.68317	97.3168		0.0274348	137077	162057	149567	123136	91.0541	8.94594
0.00914495	166291	167429	166860	137496	84.9805	15.0195		0.00914495	181702	189071	185386	157512	103.706	-3.70647		0.00914495	21440	22874	22157	3057.5	3.49373	96.5063		0.00914495	138940	148748	143844	120592	102.575	-2.57475		0.00914495	126346	125743	126044	102841	78.0814	21.9186		0.00914495	136227	174439	155333	128902	95.3178	4.68224
0.00304832	184452	183158	183805	154440	95.4535	4.54645		0.00304832	174289	188288	181288	153414	101.008	-1.00834		0.00304832	20791	23650	22220.5	3121	3.56629	96.4337		0.00304832	133233	153669	143451	120199	102.24	-2.24046		0.00304832	155153	155387	155270	132066	100.271	-0.27067		0.00304832	141299	164852	153076	126645	93.6484	6.35156
0	190414	191908	191161	161796	100	0		0	181406	178108	179757	151883	100	0		0	94745	118482	106614	87514	100	0		0	132469	149165	140817	117565	100	0		0	141347	168480	154914	131710	100	0		0	142453	180877	161665	135234	100	0
Blank	29438	29291	29364.5	0				Blank	27846	27902	27874	0				Blank	18466	19733	19099.5	0				Blank	22789	23715	23252	0				Blank	22751	23656	23203.5	0				Blank	25670	27191	26430.5	0
Experiment 2								Experiment 2								Experiment 2								Experiment 2								Experiment 2								Experiment 2
AB1 µM	Intens. 1	Intens. 2	Intens. Average	Intens. - Blank	% Survival	% Inhibition		AB1 µM	Intens. 1	Intens. 2	Intens. Average	Intens. - Blank	% Survival	% Inhibition		AB1 µM	Intens. 1	Intens. 2	Intens. Average	Intens. - Blank	% Survival	% Inhibition		AB1 µM	Intens. 1	Intens. 2	Intens. Average	Intens. - Blank	% Survival	% Inhibition		AB1 µM	Intens. 1	Intens. 2	Intens. Average	Intens. - Blank	% Survival	% Inhibition		AB1 µM	Intens. 1	Intens. 2	Intens. Average	Intens. - Blank	% Survival	% Inhibition
60	37690	37191	37440.5	-733	-0.348491	100.348		60	32693	32955	32824	212	0.1193	99.8807		60	21844	18042	19943	303	0.278667	99.7213		60	21231	20638	20934.5	-0.5	-0.00052582	100.001		60	29787	19914	24850.5	874	0.623449	99.3766		60	19755	30624	25189.5	-2782.5	-1.85722	101.857
20	37069	37175	37122	-1051.5	-0.499916	100.5		20	33657	32534	33095.5	483.5	0.272082	99.7279		20	24275	17556	20915.5	1275.5	1.17307	98.8269		20	21858	20385	21121.5	186.5	0.196131	99.8039		20	31196	19700	25448	1471.5	1.04966	98.9503		20	21264	30666	25965	-2007	-1.3396	101.34
6.66667	37689	37157	37423	-750.5	-0.356811	100.357		6.66667	74559	63685	69122	36510	20.5455	79.4545		6.66667	26888	18275	22581.5	2941.5	2.70528	97.2947		6.66667	52684	61961	57322.5	36387.5	38.2666	61.7334		6.66667	31538	20735	26136.5	2160	1.54079	98.4592		6.66667	82198	130326	106262	78290	52.2559	47.7441
2.22222	38421	36992	37706.5	-467	-0.222026	100.222		2.22222	205485	191449	198467	165855	93.3324	6.66757		2.22222	26961	19145	23053	3413	3.13891	96.8611		2.22222	148561	143038	145800	124864	131.313	-31.3126		2.22222	30389	20378	25383.5	1407	1.00365	98.9963		2.22222	190347	260000	225174	197202	131.625	-31.6252
0.740741	39700	39930	39815	1641.5	0.78042	99.2196		0.740741	225814	216678	221246	188634	106.151	-6.15098		0.740741	26727	19429	23078	3438	3.1619	96.8381		0.740741	142933	130270	136602	115666	121.64	-21.6396		0.740741	29129	20938	25033.5	1057	0.753988	99.246		0.740741	162650	199810	181230	153258	102.294	-2.29441
0.246914	38993	37995	38494	320.5	0.152376	99.8476		0.246914	202904	227503	215204	182592	102.751	-2.75065		0.246914	25485	20441	22963	3323	3.05614	96.9439		0.246914	129715	135342	132528	111594	117.356	-17.3563		0.246914	29286	21839	25562.5	1586	1.13134	98.8687		0.246914	156132	196291	176212	148240	98.9447	1.05526
0.0823045	38826	37197	38011.5	-162	-0.0770198	100.077		0.0823045	217539	244201	230870	198258	111.567	-11.5667		0.0823045	24981	21497	23239	3599	3.30997	96.69		0.0823045	118250	127223	122736	101802	107.059	-7.05861		0.0823045	28399	24120	26259.5	2283	1.62853	98.3715		0.0823045	162826	182540	172683	144711	96.5896	3.41041
0.0274348	169467	198146	183806	145633	69.2384	30.7616		0.0274348	223179	236494	229836	197224	110.985	-10.9852		0.0274348	23863	23161	23512	3872	3.56105	96.439		0.0274348	116131	122051	119091	98156	103.225	-3.22486		0.0274348	33624	31035	32329.5	8353	5.95843	94.0416		0.0274348	152161	187839	170000	142028	94.7988	5.20122
0.00914495	209178	207657	208418	170244	80.9393	19.0607		0.00914495	221511	231113	226312	193700	109.002	-9.00179		0.00914495	23573	26080	24826.5	5186.5	4.76998	95.23		0.00914495	114791	119102	116946	96011.5	100.97	-0.969613		0.00914495	167271	180914	174092	150116	107.082	-7.08192		0.00914495	150542	188837	169690	141718	94.5915	5.40847
0.00304832	230987	239905	235446	197272	93.7894	6.21055		0.00304832	206618	220296	213457	180845	101.768	-1.76783		0.00304832	25900	29709	27804.5	8164.5	7.50883	92.4912		0.00304832	117672	114750	116211	95276	100.196	-0.196131		0.00304832	170495	201997	186246	162270	115.751	-15.7513		0.00304832	153278	193426	173352	145380	97.0361	2.96388
0	247538	249480	248509	210336	100	0		0	212245	208386	210316	177704	100	0		0	114533	142211	128372	108732	100	0		0	112323	119726	116024	95089.5	100	0		0	153562	174767	164164	140188	100	0		0	156410	199175	177792	149820	100	0
Blank	38269	38078	38173.5	0				Blank	32579	32645	32612	0				Blank	19000	20280	19640	0				Blank	20566	21304	20935	0				Blank	23415	24538	23976.5	0				Blank	27049	28895	27972	0
Experiment 3								Experiment 3								Experiment 3								Experiment 3								Experiment 3								Experiment 3
AB1 µM	Intens. 1	Intens. 2	Intens. Average	Intens. - Blank	% Survival	% Inhibition		AB1 µM	Intens. 1	Intens. 2	Intens. Average	Intens. - Blank	% Survival	% Inhibition		AB1 µM	Intens. 1	Intens. 2	Intens. Average	Intens. - Blank	% Survival	% Inhibition		AB1 µM	Intens. 1	Intens. 2	Intens. Average	Intens. - Blank	% Survival	% Inhibition		AB1 µM	Intens. 1	Intens. 2	Intens. Average	Intens. - Blank	% Survival	% Inhibition		AB1 µM	Intens. 1	Intens. 2	Intens. Average	Intens. - Blank	% Survival	% Inhibition
60	30948	29980	30464	54	0.0330691	99.9669		60	24562	24916	24739	138	0.093318	99.9067		60	21834	20636	21235	-1684	-1.60355	101.604		60	33867	31567	32717	1559.5	0.989926	99.0101		60	32363	25248	28805.5	-1358.5	-0.793407	100.793		60	30650	41223	30047.5	-1669	-1.02846	101.028
20	31088	30098	30593	183	0.112067	99.8879		20	24537	25218	24877.5	276.5	0.186974	99.813		20	23034	21025	22029.5	-889.5	-0.847006	100.847		20	33592	30290	31941	783.5	0.497343	99.5027		20	34758	23968	29363	-801	-0.46781	100.468		20	32720	41783	31322.8	-393.75	-0.242634	100.243
6.66667	31517	30631	31074	664	0.406627	99.5934		6.66667	64416	70491	67453.5	42852.5	28.9776	71.0224		6.66667	24278	20611	22444.5	-474.5	-0.451832	100.452		6.66667	75890	54164	65027	33869.5	21.4994	78.5006		6.66667	37382	24109	30745.5	581.5	0.339615	99.6604		6.66667	66948	104546	73497.5	41781	25.746	74.254
2.22222	30855	30650	30752.5	342.5	0.209744	99.7903		2.22222	202778	197090	199934	175333	118.563	-18.5632		2.22222	25786	21412	23599	680	0.647514	99.3525		2.22222	166331	149022	157676	126519	80.3107	19.6893		2.22222	33756	24844	29300	-864	-0.504604	100.505		2.22222	158533	230010	167376	135659	83.5951	16.4049
0.740741	30082	29594	29838	-572	-0.350287	100.35		0.740741	185367	201731	193549	168948	114.246	-14.2455		0.740741	24022	20348	22185	-734	-0.698934	100.699		0.740741	182945	173961	178453	147296	93.499	6.50101		0.740741	35001	26180	30590.5	426.5	0.24909	99.7509		0.740741	209964	230773	185084	153367	94.5071	5.49293
0.246914	29879	29410	29644.5	-765.5	-0.468785	100.469		0.246914	163689	192106	177898	153296	103.662	-3.66172		0.246914	23162	19537	21349.5	-1569.5	-1.49452	101.495		0.246914	191177	181933	186555	155398	98.6419	1.35809		0.246914	35694	27661	31677.5	1513.5	0.883932	99.1161		0.246914	192199	230536	180797	149081	91.8657	8.13433
0.0823045	30749	30418	30583.5	173.5	0.10625	99.8938		0.0823045	163395	180193	171794	147193	99.5344	0.465575		0.0823045	23019	20569	21794	-1125	-1.07126	101.071		0.0823045	190191	181486	185838	154681	98.1871	1.81291		0.0823045	32130	27676	29903	-261	-0.152432	100.152		0.0823045	193890	223962	179580	147863	91.1153	8.88473
0.0274348	121318	166230	143774	113364	69.423	30.577		0.0274348	163808	171175	167492	142890	96.625	3.375		0.0274348	23023	20568	21795.5	-1123.5	-1.06983	101.07		0.0274348	194862	175965	185414	154256	97.9173	2.08269		0.0274348	33009	29907	31458	1294	0.755737	99.2443		0.0274348	194507	226879	180130	148414	91.4545	8.5455
0.00914495	196340	203527	199934	169524	103.815	-3.81458		0.00914495	160792	173621	167206	142606	96.4323	3.56772		0.00914495	25728	21448	23588	669	0.63704	99.363		0.00914495	186179	179022	182600	151443	96.1317	3.8683		0.00914495	154249	147465	150857	120693	70.4886	29.5114		0.00914495	192917	244214	186949	155233	95.6566	4.34339
0.00304832	190710	200128	195419	165009	101.05	-1.04994		0.00304832	153534	181685	167610	143008	96.7048	3.29521		0.00304832	24949	23940	24444.5	1525.5	1.45262	98.5474		0.00304832	179332	192716	186024	154866	98.3048	1.69516		0.00304832	191698	183003	187350	157186	91.8019	8.19806		0.00304832	197818	220792	181190	149474	92.1078	7.89216
0	192217	195192	193704	163294	100	0		0	163347	181618	172482	147882	100	0		0	113694	142178	127936	105017	100	0		0	177508	199881	188694	157537	100	0		0	183751	219024	201388	171224	100	0		0	199434	253227	193998	162281	100	0
Blank	30335	30485	30410	0				Blank	24210	24992	24601	0				Blank	22159	23679	22919	0				Blank	30537	31778	31157.5	0				Blank	29576	30752	30164	0				Blank	35938	38067	31716.5	0
Experiment 4								Experiment 4								Experiment 4								Experiment 4								Experiment 4								Experiment 4
AB1 µM	Intens. 1	Intens. 2	Intens. Average	Intens. - Blank	% Survival	% Inhibition		AB1 µM	Intens. 1	Intens. 2	Intens. Average	Intens. - Blank	% Survival	% Inhibition		AB1 µM	Intens. 1	Intens. 2	Intens. Average	Intens. - Blank	% Survival	% Inhibition		AB1 µM	Intens. 1	Intens. 2	Intens. Average	Intens. - Blank	% Survival	% Inhibition		AB1 µM	Intens. 1	Intens. 2	Intens. Average	Intens. - Blank	% Survival	% Inhibition		AB1 µM	Intens. 1	Intens. 2	Intens. Average	Intens. - Blank	% Survival	% Inhibition
60	37137	35976	36556.5	64.5	0.0329161	99.9671		60	29565	30197	29881	-132	-0.0731646	100.073		60	32134	30671	31402.5	-1985.5	-1.07415	101.074		60	30560	30212	30386	449.5	0.330568	99.6694		60	32544	23896	28220	-551.5	-0.327834	100.328		60	25293	38280	28488	-2980.25	-1.76819	101.768
20	37305	36817	37061	569	0.290376	99.7096		20	29535	30765	30150	137	0.075936	99.9241		20	34567	30845	32706	-682	-0.36896	100.369		20	28656	29050	28853	-1083.5	-0.79682	100.797		20	33735	23640	28687.5	-84	-0.049933	100.05		20	33080	38332	30835.5	-632.75	-0.375412	100.375
6.66667	36820	35557	36188.5	-303.5	-0.154884	100.155		6.66667	75387	85999	80693	50680	28.0908	71.9092		6.66667	39009	30767	34888	1500	0.811495	99.1885		6.66667	75138	84304	79721	49784.5	36.6122	63.3878		6.66667	33845	24882	29363.5	592	0.351909	99.6481		6.66667	116747	162907	123044	91576.2	54.3324	45.6676
2.22222	36026	36580	36303	-189	-0.0964517	100.096		2.22222	247389	252449	249919	219906	121.889	-21.889		2.22222	37133	30746	33939.5	551.5	0.29836	99.7016		2.22222	191272	204094	197683	167746	123.363	-23.363		2.22222	33966	24453	29209.5	438	0.260365	99.7396		2.22222	260933	325000	259070	227602	135.037	-35.0368
0.740741	36098	35312	35705	-787	-0.401627	100.402		0.740741	239147	256511	247829	217816	120.731	-20.7305		0.740741	38435	31529	34982	1594	0.862349	99.1377		0.740741	181394	186186	183790	153854	113.146	-13.1459		0.740741	31954	25125	28539.5	-232	-0.13791	100.138		0.740741	236912	249762	212284	180815	107.278	-7.27819
0.246914	35854	36892	36373	-119	-0.0607288	100.061		0.246914	229500	234369	231934	201922	111.921	-11.9206		0.246914	35324	29149	32236.5	-1151.5	-0.622958	100.623		0.246914	175192	173539	174366	144429	106.215	-6.21498		0.246914	31443	26206	28824.5	53	0.0315053	99.9685		0.246914	211165	245363	202238	170770	101.318	-1.31802
0.0823045	36798	37401	37099.5	607.5	0.310023	99.69		0.0823045	209941	229735	219838	189825	105.216	-5.21575		0.0823045	37467	30544	34005.5	617.5	0.334065	99.6659		0.0823045	162277	171998	167138	137201	100.899	-0.89941		0.0823045	31078	27944	29511	739.5	0.439589	99.5604		0.0823045	207532	228175	195268	163800	97.183	2.817
0.0274348	145581	189476	167528	131036	66.8714	33.1286		0.0274348	214945	208933	211939	181926	100.838	-0.837514		0.0274348	37267	30573	33920	532	0.28781	99.7122		0.0274348	162167	164532	163350	133413	98.1137	1.88633		0.0274348	35148	35042	35095	6323.5	3.75894	96.2411		0.0274348	197501	234798	193075	161606	95.8816	4.11841
0.00914495	235608	231932	233770	197278	100.676	-0.676183		0.00914495	206066	211517	208792	178778	99.0929	0.907075		0.00914495	38274	36836	37555	4167	2.25433	97.7457		0.00914495	154891	162085	158488	128552	94.5385	5.46155		0.00914495	190725	191096	190910	162139	96.3819	3.61806		0.00914495	186177	236046	190400	158932	94.2949	5.70505
0.00304832	228852	235353	232102	195610	99.8252	0.174787		0.00304832	187311	220455	203883	173870	96.3723	3.62775		0.00304832	44030	43505	43767.5	10379.5	5.61528	94.3847		0.00304832	157970	163092	160531	130594	96.0409	3.9591		0.00304832	206594	209396	207995	179224	106.538	-6.53765		0.00304832	190197	239782	194171	162702	96.5318	3.46815
0	230660	234230	232445	195953	100	0		0	199283	221573	210428	180415	100	0		0	194706	241758	218232	184844	100	0		0	160621	171208	165914	135978	100	0		0	184274	209720	196997	168226	100	0		0	195512	248968	200016	168548	100	0
Blank	36402	36582	36492	0				Blank	29536	30490	30013	0				Blank	32300	34476	33388	0				Blank	29409	30464	29936.5	0				Blank	28098	29445	28771.5	0				Blank	33811	36118	31468.2	0

## Sheet: Fig 4b
Time (Days)	Cells/mL
	T7/Cas9				CLK1C219A/CLK2C226A				∆clk1				∆clk1/CLK2C226A				∆clk2				∆clk2/CLK1C219A
0	40000	40000	40000	40000	40000	40000	40000	40000	40000	40000	40000	40000	40000	40000	40000	40000	40000	40000	40000	40000	40000	40000	40000	40000
1	75000	110000	115000	105000	165000	155000	170000	225000	220000	210000	150000	170000	180000	145000	185000	165000	175000	150000	135000	150000	125000	145000	130000	115000
2	790000	1140000	900000	910000	760000	860000	920000	880000	1440000	1000000	1160000	1080000	1020000	940000	980000	760000	520000	520000	690000	620000	750000	940000	700000	960000
3	6700000	7600000	8200000	7500000	7200000	8000000	7600000	7600000	6500000	5300000	7600000	6000000	4200000	6200000	4600000	4700000	6900000	7100000	5600000	6200000	6200000	7100000	5000000	6300000
4	23400000	15900000	15900000	16800000	13800000	12900000	12300000	14100000	8400000	8400000	10800000	8700000	6900000	4500000	4800000	7500000	16500000	16200000	19200000	16500000	15300000	15600000	16200000	14400000
5	15000000	15600000	14200000	14600000	12400000	11200000	12400000	13200000	7800000	8400000	8800000	10400000	9000000	6800000	7400000	9000000	14400000	13000000	15400000	15800000	18200000	17400000	15600000	16800000
6	12600000	17000000	14900000	14700000	10500000	10500000	13800000	10800000	7200000	7500000	7500000	8700000	6000000	5550000	4800000	7050000	18000000	12600000	13200000	13200000	16800000	18600000	13800000	12900000
7	12600000	12200000	10800000	12200000	10600000	10200000	10200000	10600000	6600000	6100000	5500000	7400000	4500000	6600000	5200000	6200000	15400000	11200000	12200000	11000000	14000000	15600000	12200000	13400000

## Sheet: Fig 6
Accession	variable	value	Name	Time	Treatment
LmxM.01.0660_S1078	logFC.0hr	0	LmxM.01.0660	ES	NA
LmxM.09.0470_S238	logFC.0hr	0	LmxM.09.0470	ES	NA
LmxM.10.0300_T318*;S325*;T327*;S328*	logFC.0hr	0	KKT4	ES	NA
LmxM.10.0300_T421*;S422*;T427*;T428*;T430*	logFC.0hr	0	KKT4	ES	NA
LmxM.12.0180_S810	logFC.0hr	0	LmxM.12.0180	ES	NA
LmxM.13.1290_S832	logFC.0hr	0	LmxM.13.1290	ES	NA
LmxM.27.0430_S304	logFC.0hr	0	KKT7	ES	NA
LmxM.29.0870_S202*;S211*;S215*;S216*;T217*;S219*	logFC.0hr	0	LmxM.29.0870	ES	NA
LmxM.29.1870_S434	logFC.0hr	0	LmxM.29.1870	ES	NA
LmxM.34.4050_S694	logFC.0hr	0	KKT3	ES	NA
LmxM.36.1900_S1449	logFC.0hr	0	KKT1	ES	NA
LmxM.36.5350_S505*;S506*	logFC.0hr	0	KKT2	ES	NA
LmxM.36.5350_S530	logFC.0hr	0	KKT2	ES	NA
LmxM.36.5350_S923*;S925*;T928*	logFC.0hr	0	KKT2	ES	NA
LmxM.01.0660_S1078	logFC.4hr	0.45163	LmxM.01.0660	S	NA
LmxM.09.0470_S238	logFC.4hr	0.790386	LmxM.09.0470	S	NA
LmxM.10.0300_T318*;S325*;T327*;S328*	logFC.4hr	-1.31977	KKT4	S	NA
LmxM.10.0300_T421*;S422*;T427*;T428*;T430*	logFC.4hr	0.85753	KKT4	S	NA
LmxM.12.0180_S810	logFC.4hr	0.97779	LmxM.12.0180	S	NA
LmxM.13.1290_S832	logFC.4hr	0.822261	LmxM.13.1290	S	NA
LmxM.27.0430_S304	logFC.4hr	0.45479	KKT7	S	NA
LmxM.29.0870_S202*;S211*;S215*;S216*;T217*;S219*	logFC.4hr	0.324606	LmxM.29.0870	S	NA
LmxM.29.1870_S434	logFC.4hr	-0.410762	LmxM.29.1870	S	NA
LmxM.34.4050_S694	logFC.4hr	-0.595695	KKT3	S	NA
LmxM.36.1900_S1449	logFC.4hr	1.53178	KKT1	S	NA
LmxM.36.5350_S505*;S506*	logFC.4hr	0.746257	KKT2	S	NA
LmxM.36.5350_S530	logFC.4hr	1.89388	KKT2	S	NA
LmxM.36.5350_S923*;S925*;T928*	logFC.4hr	0.214754	KKT2	S	NA
LmxM.01.0660_S1078	logFC.8hr	0.539653	LmxM.01.0660	ES	NA
LmxM.09.0470_S238	logFC.8hr	0.658349	LmxM.09.0470	ES	NA
LmxM.10.0300_T318*;S325*;T327*;S328*	logFC.8hr	0.927699	KKT4	ES	NA
LmxM.10.0300_T421*;S422*;T427*;T428*;T430*	logFC.8hr	1.38892	KKT4	ES	NA
LmxM.12.0180_S810	logFC.8hr	0.668859	LmxM.12.0180	ES	NA
LmxM.13.1290_S832	logFC.8hr	1.09091	LmxM.13.1290	ES	NA
LmxM.27.0430_S304	logFC.8hr	0.777198	KKT7	ES	NA
LmxM.29.0870_S202*;S211*;S215*;S216*;T217*;S219*	logFC.8hr	4.55847	LmxM.29.0870	ES	NA
LmxM.29.1870_S434	logFC.8hr	-0.277282	LmxM.29.1870	ES	NA
LmxM.34.4050_S694	logFC.8hr	0.348643	KKT3	ES	NA
LmxM.36.1900_S1449	logFC.8hr	1.79984	KKT1	ES	NA
LmxM.36.5350_S505*;S506*	logFC.8hr	0.791805	KKT2	ES	NA
LmxM.36.5350_S530	logFC.8hr	1.90946	KKT2	ES	NA
LmxM.36.5350_S923*;S925*;T928*	logFC.8hr	0.27899	KKT2	ES	NA
LmxM.01.0660_S1078	logFC.4hr.AB1vsBDF5	-0.0198939	LmxM.01.0660	S	AB1
LmxM.09.0470_S238	logFC.4hr.AB1vsBDF5	0.109169	LmxM.09.0470	S	AB1
LmxM.10.0300_T318*;S325*;T327*;S328*	logFC.4hr.AB1vsBDF5	-1.67119	KKT4	S	AB1
LmxM.10.0300_T421*;S422*;T427*;T428*;T430*	logFC.4hr.AB1vsBDF5	0.138573	KKT4	S	AB1
LmxM.12.0180_S810	logFC.4hr.AB1vsBDF5	0.644534	LmxM.12.0180	S	AB1
LmxM.13.1290_S832	logFC.4hr.AB1vsBDF5	0.0176419	LmxM.13.1290	S	AB1
LmxM.27.0430_S304	logFC.4hr.AB1vsBDF5	-1.14828	KKT7	S	AB1
LmxM.29.0870_S202*;S211*;S215*;S216*;T217*;S219*	logFC.4hr.AB1vsBDF5	0.585425	LmxM.29.0870	S	AB1
LmxM.29.1870_S434	logFC.4hr.AB1vsBDF5	-0.593641	LmxM.29.1870	S	AB1
LmxM.34.4050_S694	logFC.4hr.AB1vsBDF5	-1.09511	KKT3	S	AB1
LmxM.36.1900_S1449	logFC.4hr.AB1vsBDF5	0.800237	KKT1	S	AB1
LmxM.36.5350_S505*;S506*	logFC.4hr.AB1vsBDF5	0.376064	KKT2	S	AB1
LmxM.36.5350_S530	logFC.4hr.AB1vsBDF5	1.52536	KKT2	S	AB1
LmxM.36.5350_S923*;S925*;T928*	logFC.4hr.AB1vsBDF5	-0.350722	KKT2	S	AB1
LmxM.01.0660_S1078	logFC.8hr.AB1vsBDF5	-0.516842	LmxM.01.0660	ES	AB1
LmxM.09.0470_S238	logFC.8hr.AB1vsBDF5	-0.503479	LmxM.09.0470	ES	AB1
LmxM.10.0300_T318*;S325*;T327*;S328*	logFC.8hr.AB1vsBDF5	-4.2963	KKT4	ES	AB1
LmxM.10.0300_T421*;S422*;T427*;T428*;T430*	logFC.8hr.AB1vsBDF5	-0.144418	KKT4	ES	AB1
LmxM.12.0180_S810	logFC.8hr.AB1vsBDF5	-0.344243	LmxM.12.0180	ES	AB1
LmxM.13.1290_S832	logFC.8hr.AB1vsBDF5	-0.930273	LmxM.13.1290	ES	AB1
LmxM.27.0430_S304	logFC.8hr.AB1vsBDF5	-3.00575	KKT7	ES	AB1
LmxM.29.0870_S202*;S211*;S215*;S216*;T217*;S219*	logFC.8hr.AB1vsBDF5	-1.25786	LmxM.29.0870	ES	AB1
LmxM.29.1870_S434	logFC.8hr.AB1vsBDF5	-1.01323	LmxM.29.1870	ES	AB1
LmxM.34.4050_S694	logFC.8hr.AB1vsBDF5	-0.495258	KKT3	ES	AB1
LmxM.36.1900_S1449	logFC.8hr.AB1vsBDF5	0.60628	KKT1	ES	AB1
LmxM.36.5350_S505*;S506*	logFC.8hr.AB1vsBDF5	-0.422104	KKT2	ES	AB1
LmxM.36.5350_S530	logFC.8hr.AB1vsBDF5	1.10965	KKT2	ES	AB1
LmxM.36.5350_S923*;S925*;T928*	logFC.8hr.AB1vsBDF5	-0.953369	KKT2	ES	AB1
LmxM.01.0660_S1078	logFC.0hr.AB1	0	LmxM.01.0660	ES	AB1
LmxM.09.0470_S238	logFC.0hr.AB1	0	LmxM.09.0470	ES	AB1
LmxM.10.0300_T318*;S325*;T327*;S328*	logFC.0hr.AB1	0	KKT4	ES	AB1
LmxM.10.0300_T421*;S422*;T427*;T428*;T430*	logFC.0hr.AB1	0	KKT4	ES	AB1
LmxM.12.0180_S810	logFC.0hr.AB1	0	LmxM.12.0180	ES	AB1
LmxM.13.1290_S832	logFC.0hr.AB1	0	LmxM.13.1290	ES	AB1
LmxM.27.0430_S304	logFC.0hr.AB1	0	KKT7	ES	AB1
LmxM.29.0870_S202*;S211*;S215*;S216*;T217*;S219*	logFC.0hr.AB1	0	LmxM.29.0870	ES	AB1
LmxM.29.1870_S434	logFC.0hr.AB1	0	LmxM.29.1870	ES	AB1
LmxM.34.4050_S694	logFC.0hr.AB1	0	KKT3	ES	AB1
LmxM.36.1900_S1449	logFC.0hr.AB1	0	KKT1	ES	AB1
LmxM.36.5350_S505*;S506*	logFC.0hr.AB1	0	KKT2	ES	AB1
LmxM.36.5350_S530	logFC.0hr.AB1	0	KKT2	ES	AB1
LmxM.36.5350_S923*;S925*;T928*	logFC.0hr.AB1	0	KKT2	ES	AB1

## Sheet: Fig 7d
Cells	Treatment	Day	Count
KKT26	DMSO	0	173000
KKT26	DMSO	0	202000
KKT26	DMSO	0	213000
KKT26	DMSO	0	238000
KKT26	Rap	0	166000
KKT26	Rap	0	183000
KKT26	Rap	0	278000
KKT26	Rap	0	307000
KKT24	DMSO	0	133000
KKT24	DMSO	0	164000
KKT24	DMSO	0	119000
KKT24	DMSO	0	249000
KKT24	Rap	0	128000
KKT24	Rap	0	132000
KKT24	Rap	0	201000
KKT24	Rap	0	179000
KKT26	DMSO	1	705000
KKT26	DMSO	1	711000
KKT26	DMSO	1	758000
KKT26	DMSO	1	782000
KKT26	Rap	1	815000
KKT26	Rap	1	752000
KKT26	Rap	1	758000
KKT26	Rap	1	841000
KKT24	DMSO	1	529000
KKT24	DMSO	1	538000
KKT24	DMSO	1	563000
KKT24	DMSO	1	622000
KKT24	Rap	1	622000
KKT24	Rap	1	598000
KKT24	Rap	1	621000
KKT24	Rap	1	610000
KKT26	DMSO	2	3680000
KKT26	DMSO	2	3880000
KKT26	DMSO	2	3760000
KKT26	DMSO	2	4090000
KKT26	Rap	2	4710000
KKT26	Rap	2	4470000
KKT26	Rap	2	4530000
KKT26	Rap	2	4830000
KKT24	DMSO	2	3760000
KKT24	DMSO	2	3040000
KKT24	DMSO	2	3140000
KKT24	DMSO	2	3010000
KKT24	Rap	2	2750000
KKT24	Rap	2	2720000
KKT24	Rap	2	2620000
KKT24	Rap	2	2810000
KKT26	DMSO	2.05	100000
KKT26	DMSO	2.05	100000
KKT26	DMSO	2.05	100000
KKT26	DMSO	2.05	100000
KKT26	Rap	2.05	100000
KKT26	Rap	2.05	100000
KKT26	Rap	2.05	100000
KKT26	Rap	2.05	100000
KKT24	DMSO	2.05	100000
KKT24	DMSO	2.05	100000
KKT24	DMSO	2.05	100000
KKT24	DMSO	2.05	100000
KKT24	Rap	2.05	100000
KKT24	Rap	2.05	100000
KKT24	Rap	2.05	100000
KKT24	Rap	2.05	100000
KKT26	DMSO	3	408000
KKT26	DMSO	3	411000
KKT26	DMSO	3	419000
KKT26	DMSO	3	466000
KKT26	Rap	3	369000
KKT26	Rap	3	361000
KKT26	Rap	3	392000
KKT26	Rap	3	348000
KKT24	DMSO	3	338000
KKT24	DMSO	3	394000
KKT24	DMSO	3	425000
KKT24	DMSO	3	398000
KKT24	Rap	3	299000
KKT24	Rap	3	275000
KKT24	Rap	3	329000
KKT24	Rap	3	299000
KKT26	DMSO	4	2508000
KKT26	DMSO	4	2589000
KKT26	DMSO	4	2552000
KKT26	DMSO	4	2420000
KKT26	Rap	4	2255000
KKT26	Rap	4	2404000
KKT26	Rap	4	2433000
KKT26	Rap	4	2383000
KKT24	DMSO	4	3195000
KKT24	DMSO	4	3483000
KKT24	DMSO	4	3871000
KKT24	DMSO	4	3412000
KKT24	Rap	4	1616000
KKT24	Rap	4	1465000
KKT24	Rap	4	1524000
KKT24	Rap	4	1446000
KKT26	DMSO	5	9355000
KKT26	DMSO	5	8623000
KKT26	DMSO	5	9331000
KKT26	DMSO	5	8693000
KKT26	Rap	5	8162000
KKT26	Rap	5	7850000
KKT26	Rap	5	8345000
KKT26	Rap	5	7774000
KKT24	DMSO	5	9193000
KKT24	DMSO	5	10003000
KKT24	DMSO	5	10017000
KKT24	DMSO	5	11600000
KKT24	Rap	5	3425000
KKT24	Rap	5	3754000
KKT24	Rap	5	4120000
KKT24	Rap	5	3520000
KKT26	DMSO	6	13200000
KKT26	DMSO	6	12000000
KKT26	DMSO	6	13000000
KKT26	DMSO	6	13500000
KKT26	Rap	6	10900000
KKT26	Rap	6	10900000
KKT26	Rap	6	11100000
KKT26	Rap	6	11300000
KKT24	DMSO	6	12300000
KKT24	DMSO	6	13300000
KKT24	DMSO	6	13400000
KKT24	DMSO	6	12700000
KKT24	Rap	6	6580000
KKT24	Rap	6	7020000
KKT24	Rap	6	7480000
KKT24	Rap	6	7170000
KKT26	DMSO	6.05	100000
KKT26	DMSO	6.05	100000
KKT26	DMSO	6.05	100000
KKT26	DMSO	6.05	100000
KKT26	Rap	6.05	100000
KKT26	Rap	6.05	100000
KKT26	Rap	6.05	100000
KKT26	Rap	6.05	100000
KKT24	DMSO	6.05	100000
KKT24	DMSO	6.05	100000
KKT24	DMSO	6.05	100000
KKT24	DMSO	6.05	100000
KKT24	Rap	6.05	100000
KKT24	Rap	6.05	100000
KKT24	Rap	6.05	100000
KKT24	Rap	6.05	100000
KKT26	DMSO	7	524000
KKT26	DMSO	7	628000
KKT26	DMSO	7	717000
KKT26	DMSO	7	664000
KKT26	Rap	7	524000
KKT26	Rap	7	517000
KKT26	Rap	7	515000
KKT26	Rap	7	510000
KKT24	DMSO	7	531000
KKT24	DMSO	7	513000
KKT24	DMSO	7	583000
KKT24	DMSO	7	684000
KKT24	Rap	7	440000
KKT24	Rap	7	448000
KKT24	Rap	7	401000
KKT24	Rap	7	447000
KKT26	DMSO	8	1220000
KKT26	DMSO	8	1440000
KKT26	DMSO	8	1780000
KKT26	DMSO	8	1500000
KKT26	Rap	8	1060000
KKT26	Rap	8	890000
KKT26	Rap	8	960000
KKT26	Rap	8	890000
KKT24	DMSO	8	1120000
KKT24	DMSO	8	1210000
KKT24	DMSO	8	1340000
KKT24	DMSO	8	1300000
KKT24	Rap	8	760000
KKT24	Rap	8	700000
KKT24	Rap	8	700000
KKT24	Rap	8	720000
KKT26	DMSO	9	6540000
KKT26	DMSO	9	7620000
KKT26	DMSO	9	8280000
KKT26	DMSO	9	6830000
KKT26	Rap	9	2510000
KKT26	Rap	9	2030000
KKT26	Rap	9	2250000
KKT26	Rap	9	1860000
KKT24	DMSO	9	5740000
KKT24	DMSO	9	6370000
KKT24	DMSO	9	6920000
KKT24	DMSO	9	6350000
KKT24	Rap	9	1620000
KKT24	Rap	9	1610000
KKT24	Rap	9	1690000
KKT24	Rap	9	1439000
KKT26	DMSO	10	10400000
KKT26	DMSO	10	11600000
KKT26	DMSO	10	11400000
KKT26	DMSO	10	11400000
KKT26	Rap	10	4290000
KKT26	Rap	10	3510000
KKT26	Rap	10	3850000
KKT26	Rap	10	3690000
KKT24	DMSO	10	10150000
KKT24	DMSO	10	11200000
KKT24	DMSO	10	11800000
KKT24	DMSO	10	11500000
KKT24	Rap	10	2840000
KKT24	Rap	10	2490000
KKT24	Rap	10	2080000
KKT24	Rap	10	2340000
KKT26	DMSO	10.05	100000
KKT26	DMSO	10.05	100000
KKT26	DMSO	10.05	100000
KKT26	DMSO	10.05	100000
KKT26	Rap	10.05	100000
KKT26	Rap	10.05	100000
KKT26	Rap	10.05	100000
KKT26	Rap	10.05	100000
KKT24	DMSO	10.05	100000
KKT24	DMSO	10.05	100000
KKT24	DMSO	10.05	100000
KKT24	DMSO	10.05	100000
KKT24	Rap	10.05	100000
KKT24	Rap	10.05	100000
KKT24	Rap	10.05	100000
KKT24	Rap	10.05	100000
KKT26	DMSO	13	8390000
KKT26	DMSO	13	8380000
KKT26	DMSO	13	8980000
KKT26	DMSO	13	8710000
KKT26	Rap	13	3380000
KKT26	Rap	13	3070000
KKT26	Rap	13	3100000
KKT26	Rap	13	2960000
KKT24	DMSO	13	7840000
KKT24	DMSO	13	7940000
KKT24	DMSO	13	8620000
KKT24	DMSO	13	8010000
KKT24	Rap	13	2470000
KKT24	Rap	13	2400000
KKT24	Rap	13	2210000
KKT24	Rap	13	2360000
